# Supplementary material for: A Series of Metal–Organic Frameworks with 2,2′-Bipyridyl Derivatives: Synthesis vs. Structure Relationships, Adsorption, and Magnetic Studies
Source: Molecules. 2023 Feb 24;28(5):2139. doi: 10.3390/molecules28052139 (PMC10004071; doi:10.3390/molecules28052139)
Supplement: Supplementary file 1 [file molecules-28-02139-s001.zip]

Archive with 13 entries (13 files):
- 1-checkcif.pdf
- 1-final.cif
- 2-checkcif.pdf
- 2-final.cif
- 3-checkcif.pdf
- 3-final.cif
- 4-checkcif.pdf
- 4-final.cif
- 5-checkcif.pdf
- 5-final.cif
- 6-checkcif.pdf
- 6-final.cif
- Supplementary Materials tables and figures.pdf
