# Supplementary material for: A Series of Metal–Organic Frameworks with 2,2′-Bipyridyl Derivatives: Synthesis vs. Structure Relationships, Adsorption, and Magnetic Studies
Source: Molecules. 2023 Feb 24;28(5):2139. doi: 10.3390/molecules28052139 (PMC10004071; doi:10.3390/molecules28052139)
Supplement: Supplementary file 1 [file molecules-28-02139-s001.zip › 1-final.cif]

# [Mn3(C10H8N2)2(C10H4S2O4)3]*4DMF
data_ssm1c

_audit_creation_method           SHELXL-2018/3
_shelx_SHELXL_version_number     2018/3
_chemical_name_systematic        ?
_chemical_name_common            ?
_chemical_melting_point          ?
_chemical_formula_moiety         ?
_chemical_formula_sum            'C62 H56 Mn3 N8 O16 S6'
_chemical_formula_weight         1526.32

loop_
_atom_type_symbol
_atom_type_description
_atom_type_scat_dispersion_real
_atom_type_scat_dispersion_imag
_atom_type_scat_source
C C 0.0033 0.0016 'International Tables Vol C Tables 4.2.6.8 and 6.1.1.4'
H H 0.0000 0.0000 'International Tables Vol C Tables 4.2.6.8 and 6.1.1.4'
N N 0.0061 0.0033 'International Tables Vol C Tables 4.2.6.8 and 6.1.1.4'
O O 0.0106 0.0060 'International Tables Vol C Tables 4.2.6.8 and 6.1.1.4'
S S 0.1246 0.1234 'International Tables Vol C Tables 4.2.6.8 and 6.1.1.4'
Mn Mn 0.3368 0.7283 'International Tables Vol C Tables 4.2.6.8 and 6.1.1.4'

_space_group_crystal_system      monoclinic
_space_group_IT_number           14
_space_group_name_H-M_alt        'P 21/c'
_space_group_name_Hall           '-P 2ybc'

_shelx_space_group_comment       
;
The symmetry employed for this shelxl refinement is uniquely defined
by the following loop, which should always be used as a source of
symmetry information in preference to the above space-group names.
They are only intended as comments.
;

loop_
_space_group_symop_operation_xyz
'x, y, z'
'-x, y+1/2, -z+1/2'
'-x, -y, -z'
'x, -y-1/2, z-1/2'

_cell_length_a                   10.9298(4)
_cell_length_b                   25.5452(11)
_cell_length_c                   13.0284(5)
_cell_angle_alpha                90
_cell_angle_beta                 111.044(4)
_cell_angle_gamma                90
_cell_volume                     3395.0(2)
_cell_formula_units_Z            2
_cell_measurement_temperature    150(2)
_cell_measurement_reflns_used    7681
_cell_measurement_theta_min      2.31
_cell_measurement_theta_max      29.17

_exptl_crystal_description       plate
_exptl_crystal_colour            colorless
_exptl_crystal_density_meas      ?
_exptl_crystal_density_method    ?
_exptl_crystal_density_diffrn    1.493
_exptl_crystal_F_000             1566
_exptl_transmission_factor_min   ?
_exptl_transmission_factor_max   ?
_exptl_crystal_size_max          0.45
_exptl_crystal_size_mid          0.21
_exptl_crystal_size_min          0.05
_exptl_absorpt_coefficient_mu    0.806
_shelx_estimated_absorpt_T_min   0.713
_shelx_estimated_absorpt_T_max   0.961
_exptl_absorpt_correction_type   multi-scan
_exptl_absorpt_correction_T_min  0.87373
_exptl_absorpt_correction_T_max  1.00000
_exptl_absorpt_process_details   
;
CrysAlisPro 1.171.41.98a (Rigaku Oxford Diffraction, 2021)
Empirical absorption correction using spherical harmonics,
implemented in SCALE3 ABSPACK scaling algorithm.
;
_exptl_absorpt_special_details   ?

_diffrn_radiation_probe          x-ray
_diffrn_radiation_source         'fine-focus sealed tube'
_diffrn_radiation_monochromator  graphite
_diffrn_measurement_device       'four-circle diffractometer'
_diffrn_detector                 'CCD plate'
_diffrn_detector_type            AtlasS2
_diffrn_ambient_temperature      150(2)
_diffrn_radiation_wavelength     0.71073
_diffrn_radiation_type           MoK\a
_diffrn_source                   'sealed X-ray tube'
_diffrn_measurement_device_type  'New Xcalibur, AtlasS2'
_diffrn_measurement_method       '\w scans'
_diffrn_detector_area_resol_mean 10.6
_diffrn_reflns_number            16986
_diffrn_reflns_av_unetI/netI     0.0289
_diffrn_reflns_av_R_equivalents  0.0233
_diffrn_reflns_limit_h_min       -12
_diffrn_reflns_limit_h_max       13
_diffrn_reflns_limit_k_min       -31
_diffrn_reflns_limit_k_max       31
_diffrn_reflns_limit_l_min       -15
_diffrn_reflns_limit_l_max       12
_diffrn_reflns_theta_min         1.855
_diffrn_reflns_theta_max         25.680
_diffrn_reflns_theta_full        25.242
_diffrn_measured_fraction_theta_max 1.000
_diffrn_measured_fraction_theta_full 1.000
_diffrn_reflns_Laue_measured_fraction_max 1.000
_diffrn_reflns_Laue_measured_fraction_full 1.000
_diffrn_reflns_point_group_measured_fraction_max 1.000
_diffrn_reflns_point_group_measured_fraction_full 1.000
_reflns_number_total             6446
_reflns_number_gt                5490
_reflns_threshold_expression     'I > 2\s(I)'
_reflns_Friedel_coverage         0.000
_reflns_Friedel_fraction_max     .
_reflns_Friedel_fraction_full    .

_reflns_special_details          
;
 Reflections were merged by SHELXL according to the crystal
 class for the calculation of statistics and refinement.
 
 _reflns_Friedel_fraction is defined as the number of unique
 Friedel pairs measured divided by the number that would be
 possible theoretically, ignoring centric projections and
 systematic absences.
;
_computing_data_collection       'CrysAlisPro 1.171.41.98a (Rigaku OD, 2021)'
_computing_cell_refinement       'CrysAlisPro 1.171.41.98a (Rigaku OD, 2021)'
_computing_data_reduction        'CrysAlisPro 1.171.41.98a (Rigaku OD, 2021)'
_computing_structure_solution    'SHELXT-2018 (Sheldrick, 2015)'
_computing_structure_refinement  'SHELXL-2018 (Sheldrick, 2015)'
_computing_molecular_graphics    'ShelXle (H\"ubschle, 2011)'
_computing_publication_material  'CIFTAB (Sheldrick, 2015)'

_refine_special_details          ?
_refine_ls_structure_factor_coef Fsqd
_refine_ls_matrix_type           full
_refine_ls_weighting_scheme      calc
_refine_ls_weighting_details     
'w=1/[\s^2^(Fo^2^)+(0.0653P)^2^+2.6254P] where P=(Fo^2^+2Fc^2^)/3'
_atom_sites_solution_primary     dual
_atom_sites_solution_secondary   difmap
_atom_sites_solution_hydrogens   geom
_refine_ls_hydrogen_treatment    constr
_refine_ls_extinction_method     none
_refine_ls_extinction_coef       .
_refine_ls_number_reflns         6446
_refine_ls_number_parameters     582
_refine_ls_number_restraints     757
_refine_ls_R_factor_all          0.0482
_refine_ls_R_factor_gt           0.0395
_refine_ls_wR_factor_ref         0.1160
_refine_ls_wR_factor_gt          0.1109
_refine_ls_goodness_of_fit_ref   1.041
_refine_ls_restrained_S_all      1.064
_refine_ls_shift/su_max          0.001
_refine_ls_shift/su_mean         0.000

loop_
_atom_site_label
_atom_site_type_symbol
_atom_site_fract_x
_atom_site_fract_y
_atom_site_fract_z
_atom_site_U_iso_or_equiv
_atom_site_adp_type
_atom_site_occupancy
_atom_site_site_symmetry_order
_atom_site_calc_flag
_atom_site_refinement_flags_posn
_atom_site_refinement_flags_adp
_atom_site_refinement_flags_occupancy
_atom_site_disorder_assembly
_atom_site_disorder_group
Mn1 Mn 0.25856(3) 0.45692(2) 0.60968(3) 0.02451(12) Uani 1 1 d D . . . .
Mn2 Mn 0.500000 0.500000 0.500000 0.02535(15) Uani 1 2 d S . P . .
O11 O 0.14383(16) 0.46162(7) 0.44229(13) 0.0253(4) Uani 1 1 d . . . . .
O12 O 0.31231(17) 0.47722(8) 0.38716(13) 0.0338(4) Uani 1 1 d . . . . .
C11 C 0.1930(2) 0.47052(10) 0.37038(18) 0.0225(5) Uani 1 1 d . . . . .
C12 C 0.1024(2) 0.47433(9) 0.25534(18) 0.0201(5) Uani 1 1 d . . . . .
C13 C -0.0302(2) 0.46946(10) 0.21364(19) 0.0233(5) Uani 1 1 d . . . . .
H13 H -0.081420 0.459826 0.256116 0.028 Uiso 1 1 calc R U . . .
C14 C -0.0831(2) 0.48035(11) 0.10000(19) 0.0268(5) Uani 1 1 d . . . . .
H14 H -0.174242 0.479012 0.057893 0.032 Uiso 1 1 calc R U . . .
C15 C 0.0096(2) 0.49300(9) 0.05632(18) 0.0213(5) Uani 1 1 d . . . . .
S1 S 0.16396(6) 0.49133(3) 0.15525(5) 0.02690(16) Uani 1 1 d . . . . .
O21 O 0.37203(19) 0.39451(8) 0.59635(18) 0.0429(5) Uani 1 1 d . . . . .
O22 O 0.54554(17) 0.41901(8) 0.55490(14) 0.0325(4) Uani 1 1 d . . . . .
O23 O 0.76139(17) 0.04209(8) 0.84852(14) 0.0322(4) Uani 1 1 d . . . . .
O24 O 0.58068(16) 0.01648(7) 0.87133(13) 0.0264(4) Uani 1 1 d . . . . .
C21 C 0.4800(2) 0.38663(11) 0.5846(2) 0.0311(6) Uani 1 1 d . . . . .
C22 C 0.5299(2) 0.33264(11) 0.6113(2) 0.0302(6) Uani 1 1 d . . . . .
C23 C 0.6259(3) 0.30691(12) 0.5883(3) 0.0431(7) Uani 1 1 d . . . . .
H23 H 0.675924 0.322161 0.549587 0.052 Uiso 1 1 calc R U . . .
C24 C 0.6430(3) 0.25532(12) 0.6280(3) 0.0495(8) Uani 1 1 d . . . . .
H24 H 0.706134 0.232012 0.619053 0.059 Uiso 1 1 calc R U . . .
C25 C 0.5601(3) 0.24201(11) 0.6805(2) 0.0336(6) Uani 1 1 d . . . . .
C26 C 0.5489(3) 0.19195(11) 0.7299(2) 0.0331(6) Uani 1 1 d . . . . .
C27 C 0.4436(3) 0.17142(11) 0.7493(3) 0.0384(7) Uani 1 1 d . . . . .
H27 H 0.363101 0.189548 0.734071 0.046 Uiso 1 1 calc R U . . .
C28 C 0.4669(3) 0.12058(11) 0.7943(2) 0.0336(6) Uani 1 1 d . . . . .
H28 H 0.403780 0.100796 0.812254 0.040 Uiso 1 1 calc R U . . .
C29 C 0.5903(2) 0.10277(11) 0.8094(2) 0.0271(5) Uani 1 1 d . . . . .
C30 C 0.6480(2) 0.05159(11) 0.84616(18) 0.0255(5) Uani 1 1 d . . . . .
S21 S 0.46028(7) 0.29303(3) 0.68211(6) 0.03708(19) Uani 1 1 d . . . . .
S22 S 0.67925(6) 0.14888(3) 0.76916(6) 0.03357(17) Uani 1 1 d . . . . .
N1 N 0.09755(19) 0.42397(8) 0.65325(15) 0.0203(4) Uani 1 1 d . . . . .
C101 C -0.0249(2) 0.42143(9) 0.5817(2) 0.0237(5) Uani 1 1 d . . . . .
H101 H -0.041718 0.430973 0.507378 0.028 Uiso 1 1 calc R U . . .
C102 C -0.1282(3) 0.40550(11) 0.6110(2) 0.0339(6) Uani 1 1 d . . . . .
H102 H -0.214919 0.404680 0.558288 0.041 Uiso 1 1 calc R U . . .
C103 C -0.1033(3) 0.39079(11) 0.7182(2) 0.0353(6) Uani 1 1 d . . . . .
H103 H -0.172780 0.379281 0.740354 0.042 Uiso 1 1 calc R U . . .
C104 C 0.0228(3) 0.39289(10) 0.7931(2) 0.0299(6) Uani 1 1 d . . . . .
H104 H 0.041942 0.382603 0.867345 0.036 Uiso 1 1 calc R U . . .
C105 C 0.1212(2) 0.41022(9) 0.75850(19) 0.0243(5) Uani 1 1 d D U . . .
N2 N 0.3363(7) 0.4488(3) 0.7975(4) 0.0280(15) Uani 0.5 1 d D U P A 1
C106 C 0.2568(5) 0.4229(2) 0.8381(6) 0.0306(15) Uani 0.5 1 d D U P A 1
C107 C 0.2957(7) 0.4090(3) 0.9479(6) 0.0367(18) Uani 0.5 1 d D U P A 1
H107 H 0.237437 0.391348 0.975404 0.044 Uiso 0.5 1 calc R U P A 1
C108 C 0.4212(6) 0.4216(3) 1.0162(5) 0.0438(16) Uani 0.5 1 d D U P A 1
H108 H 0.450038 0.412610 1.091971 0.053 Uiso 0.5 1 calc R U P A 1
C109 C 0.5051(5) 0.4472(3) 0.9753(4) 0.0428(14) Uani 0.5 1 d D U P A 1
H109 H 0.592295 0.455483 1.021356 0.051 Uiso 0.5 1 calc R U P A 1
C110 C 0.4581(6) 0.4604(3) 0.8655(4) 0.0366(14) Uani 0.5 1 d D U P A 1
H110 H 0.514522 0.478430 0.836557 0.044 Uiso 0.5 1 calc R U P A 1
N3 N 0.3434(7) 0.4312(3) 0.7884(4) 0.0305(16) Uani 0.5 1 d D U P A 2
C111 C 0.2616(5) 0.4107(2) 0.8332(6) 0.0291(14) Uani 0.5 1 d D U P A 2
C112 C 0.3069(7) 0.3915(3) 0.9392(6) 0.0389(19) Uani 0.5 1 d D U P A 2
H112 H 0.248360 0.375841 0.969229 0.047 Uiso 0.5 1 calc R U P A 2
C113 C 0.4384(6) 0.3954(3) 1.0006(5) 0.0484(17) Uani 0.5 1 d D U P A 2
H113 H 0.471188 0.383942 1.074893 0.058 Uiso 0.5 1 calc R U P A 2
C114 C 0.5224(6) 0.4162(3) 0.9537(5) 0.0481(15) Uani 0.5 1 d D U P A 2
H114 H 0.613823 0.418226 0.994484 0.058 Uiso 0.5 1 calc R U P A 2
C115 C 0.4717(6) 0.4340(3) 0.8469(5) 0.0382(14) Uani 0.5 1 d D U P A 2
H115 H 0.528978 0.448499 0.814248 0.046 Uiso 0.5 1 calc R U P A 2
O1D O 1.1136(12) 0.3338(5) 1.0372(12) 0.071(2) Uani 0.5 1 d D U P B 1
C11D C 1.0874(9) 0.2909(4) 1.0495(8) 0.0768(17) Uani 0.5 1 d D U P B 1
H11D H 1.160199 0.270551 1.093440 0.092 Uiso 0.5 1 calc R U P B 1
N1D N 0.9762(7) 0.2649(3) 1.0143(6) 0.0833(16) Uani 0.5 1 d D U P B 1
C12D C 0.8583(11) 0.2856(5) 0.9361(8) 0.085(2) Uani 0.5 1 d D U P B 1
H12D H 0.783734 0.264218 0.935697 0.128 Uiso 0.5 1 calc R U P B 1
H12E H 0.864127 0.285135 0.862733 0.128 Uiso 0.5 1 calc R U P B 1
H12F H 0.846075 0.321701 0.956027 0.128 Uiso 0.5 1 calc R U P B 1
C13D C 0.9666(11) 0.2125(3) 1.0532(9) 0.104(2) Uani 0.5 1 d D U P B 1
H13D H 0.932003 0.188804 0.990275 0.156 Uiso 0.5 1 calc R U P B 1
H13E H 0.907568 0.212772 1.094778 0.156 Uiso 0.5 1 calc R U P B 1
H13F H 1.053675 0.200617 1.100930 0.156 Uiso 0.5 1 calc R U P B 1
O1A O 1.1019(11) 0.3265(5) 1.0526(12) 0.0683(19) Uani 0.5 1 d D U P C 2
C11A C 1.0021(7) 0.3456(3) 1.0482(6) 0.0549(14) Uani 0.5 1 d D U P C 2
H11A H 1.006363 0.373558 1.097438 0.066 Uiso 0.5 1 calc R U P C 2
N1A N 0.8851(6) 0.3314(2) 0.9806(4) 0.0564(13) Uani 0.5 1 d D U P C 2
C12A C 0.8676(12) 0.2895(4) 0.9034(8) 0.079(2) Uani 0.5 1 d D U P C 2
H12A H 0.791130 0.296750 0.837091 0.119 Uiso 0.5 1 calc R U P C 2
H12B H 0.853919 0.256611 0.936487 0.119 Uiso 0.5 1 calc R U P C 2
H12C H 0.945880 0.286455 0.883694 0.119 Uiso 0.5 1 calc R U P C 2
C13A C 0.7683(7) 0.3556(3) 0.9841(7) 0.0712(19) Uani 0.5 1 d D U P C 2
H13A H 0.709274 0.328663 0.993397 0.107 Uiso 0.5 1 calc R U P C 2
H13B H 0.724369 0.374613 0.915291 0.107 Uiso 0.5 1 calc R U P C 2
H13C H 0.791294 0.380134 1.046020 0.107 Uiso 0.5 1 calc R U P C 2
O2D O 0.9555(5) 0.2245(3) 0.7106(5) 0.0764(14) Uani 0.5 1 d D U P D 3
C21D C 1.0563(7) 0.2470(3) 0.7533(6) 0.0649(16) Uani 0.5 1 d D U P D 3
H21D H 1.063502 0.281439 0.728698 0.078 Uiso 0.5 1 calc R U P D 3
N2D N 1.1587(6) 0.2275(2) 0.8323(5) 0.0539(13) Uani 0.5 1 d D U P D 3
C22D C 1.1726(9) 0.1750(3) 0.8757(8) 0.0753(17) Uani 0.5 1 d D U P D 3
H22A H 1.243863 0.174060 0.947586 0.113 Uiso 0.5 1 calc R U P D 3
H22B H 1.192686 0.151060 0.825170 0.113 Uiso 0.5 1 calc R U P D 3
H22C H 1.090532 0.164224 0.883977 0.113 Uiso 0.5 1 calc R U P D 3
C23D C 1.2780(7) 0.2596(3) 0.8826(7) 0.0631(16) Uani 0.5 1 d D U P D 3
H23A H 1.353487 0.241418 0.875464 0.095 Uiso 0.5 1 calc R U P D 3
H23B H 1.293051 0.265108 0.960658 0.095 Uiso 0.5 1 calc R U P D 3
H23C H 1.266399 0.293484 0.845125 0.095 Uiso 0.5 1 calc R U P D 3
O2A O 1.2193(8) 0.2528(3) 0.8066(6) 0.0923(16) Uani 0.5 1 d D U P E 4
C21A C 1.2020(11) 0.2450(4) 0.8885(9) 0.0762(18) Uani 0.5 1 d D U P E 4
H21A H 1.231805 0.270477 0.945290 0.091 Uiso 0.5 1 calc R U P E 4
N2A N 1.1433(8) 0.2027(3) 0.9069(6) 0.0790(15) Uani 0.5 1 d D U P E 4
C22A C 1.1003(11) 0.1622(4) 0.8279(8) 0.088(2) Uani 0.5 1 d D U P E 4
H22D H 1.093417 0.129455 0.864572 0.131 Uiso 0.5 1 calc R U P E 4
H22E H 1.163378 0.157837 0.790829 0.131 Uiso 0.5 1 calc R U P E 4
H22F H 1.014316 0.171339 0.773600 0.131 Uiso 0.5 1 calc R U P E 4
C23A C 1.1243(10) 0.1957(4) 1.0096(7) 0.0868(19) Uani 0.5 1 d D U P E 4
H23D H 1.031825 0.188077 0.995461 0.130 Uiso 0.5 1 calc R U P E 4
H23E H 1.149835 0.227732 1.053492 0.130 Uiso 0.5 1 calc R U P E 4
H23F H 1.178472 0.166450 1.049953 0.130 Uiso 0.5 1 calc R U P E 4

loop_
_atom_site_aniso_label
_atom_site_aniso_U_11
_atom_site_aniso_U_22
_atom_site_aniso_U_33
_atom_site_aniso_U_23
_atom_site_aniso_U_13
_atom_site_aniso_U_12
Mn1 0.0160(2) 0.0416(2) 0.01614(19) 0.00760(15) 0.00599(14) -0.00191(16)
Mn2 0.0133(3) 0.0490(4) 0.0144(2) 0.0074(2) 0.0057(2) -0.0011(2)
O11 0.0201(9) 0.0417(10) 0.0144(8) 0.0036(7) 0.0067(7) 0.0010(7)
O12 0.0175(9) 0.0648(13) 0.0175(8) 0.0064(9) 0.0045(7) -0.0009(9)
C11 0.0195(12) 0.0313(13) 0.0162(11) 0.0017(10) 0.0058(9) 0.0001(10)
C12 0.0189(11) 0.0284(12) 0.0140(10) 0.0012(9) 0.0070(9) 0.0001(10)
C13 0.0204(12) 0.0326(13) 0.0176(11) -0.0007(10) 0.0075(9) -0.0021(10)
C14 0.0159(12) 0.0438(15) 0.0183(11) -0.0002(11) 0.0032(9) -0.0035(11)
C15 0.0182(12) 0.0291(12) 0.0154(11) -0.0013(9) 0.0045(9) 0.0001(10)
S1 0.0153(3) 0.0510(4) 0.0142(3) 0.0039(3) 0.0050(2) -0.0008(3)
O21 0.0301(11) 0.0499(12) 0.0565(13) 0.0282(10) 0.0251(10) 0.0124(9)
O22 0.0235(9) 0.0471(11) 0.0282(9) 0.0103(8) 0.0110(8) -0.0005(8)
O23 0.0206(9) 0.0500(12) 0.0274(9) 0.0057(8) 0.0105(7) 0.0073(8)
O24 0.0222(9) 0.0390(10) 0.0209(8) -0.0038(8) 0.0111(7) 0.0019(8)
C21 0.0237(13) 0.0488(16) 0.0207(12) 0.0094(12) 0.0079(10) 0.0044(12)
C22 0.0218(13) 0.0436(15) 0.0266(13) 0.0019(12) 0.0107(10) -0.0001(11)
C23 0.0395(17) 0.0391(16) 0.064(2) -0.0103(15) 0.0348(16) -0.0090(14)
C24 0.0459(18) 0.0349(16) 0.086(2) -0.0149(16) 0.0464(18) -0.0058(14)
C25 0.0271(14) 0.0364(15) 0.0392(15) -0.0075(12) 0.0141(12) -0.0019(12)
C26 0.0298(14) 0.0349(15) 0.0353(14) -0.0082(12) 0.0125(12) -0.0007(12)
C27 0.0277(14) 0.0338(15) 0.0596(19) -0.0074(14) 0.0228(14) 0.0025(12)
C28 0.0280(14) 0.0347(15) 0.0432(15) -0.0074(12) 0.0188(12) -0.0001(12)
C29 0.0219(12) 0.0391(14) 0.0211(11) -0.0067(11) 0.0087(10) -0.0002(11)
C30 0.0204(12) 0.0430(15) 0.0130(10) -0.0043(10) 0.0059(9) 0.0031(11)
S21 0.0348(4) 0.0456(4) 0.0392(4) 0.0155(3) 0.0234(3) 0.0152(3)
S22 0.0207(3) 0.0478(4) 0.0321(3) 0.0041(3) 0.0094(3) 0.0022(3)
N1 0.0206(10) 0.0223(10) 0.0187(9) 0.0035(8) 0.0078(8) 0.0030(8)
C101 0.0240(12) 0.0225(12) 0.0237(12) 0.0026(10) 0.0074(10) -0.0016(10)
C102 0.0217(13) 0.0419(16) 0.0359(14) 0.0070(12) 0.0078(11) -0.0063(12)
C103 0.0296(14) 0.0419(16) 0.0400(15) 0.0046(13) 0.0194(12) -0.0089(12)
C104 0.0327(14) 0.0359(14) 0.0253(12) 0.0050(11) 0.0154(11) -0.0033(12)
C105 0.0256(13) 0.0285(12) 0.0204(11) 0.0039(10) 0.0104(10) -0.0012(10)
N2 0.022(2) 0.039(4) 0.022(2) 0.010(2) 0.0071(18) -0.003(2)
C106 0.027(3) 0.039(3) 0.024(3) 0.011(2) 0.007(2) 0.000(2)
C107 0.034(3) 0.047(4) 0.027(3) 0.014(3) 0.008(2) -0.003(3)
C108 0.039(3) 0.058(4) 0.026(3) 0.018(3) 0.001(2) -0.002(3)
C109 0.028(3) 0.061(4) 0.030(3) 0.009(3) -0.001(2) -0.005(3)
C110 0.026(3) 0.052(3) 0.027(3) 0.008(3) 0.004(2) -0.004(3)
N3 0.025(2) 0.039(4) 0.023(2) 0.007(2) 0.0033(19) -0.005(3)
C111 0.028(3) 0.037(3) 0.022(3) 0.007(2) 0.009(2) -0.003(2)
C112 0.038(3) 0.050(4) 0.026(3) 0.015(3) 0.008(2) -0.003(3)
C113 0.046(3) 0.059(4) 0.029(3) 0.022(3) 0.000(2) -0.004(3)
C114 0.032(3) 0.063(4) 0.035(3) 0.012(3) -0.006(2) -0.006(3)
C115 0.027(3) 0.052(3) 0.029(3) 0.009(3) 0.002(2) -0.007(3)
O1D 0.078(3) 0.076(3) 0.067(4) 0.008(3) 0.036(3) -0.031(3)
C11D 0.078(3) 0.080(3) 0.077(3) 0.009(3) 0.035(3) -0.022(3)
N1D 0.081(3) 0.087(3) 0.082(3) 0.008(3) 0.029(3) -0.021(3)
C12D 0.087(3) 0.099(3) 0.075(3) 0.012(3) 0.036(3) -0.014(3)
C13D 0.099(4) 0.099(4) 0.106(4) 0.009(4) 0.027(4) -0.017(4)
O1A 0.080(3) 0.074(4) 0.062(3) -0.001(3) 0.039(3) -0.026(3)
C11A 0.064(3) 0.058(3) 0.051(3) 0.005(2) 0.031(2) -0.015(3)
N1A 0.062(3) 0.070(3) 0.043(2) 0.004(2) 0.027(2) -0.025(2)
C12A 0.083(3) 0.089(3) 0.072(3) 0.001(3) 0.036(3) -0.018(3)
C13A 0.070(4) 0.075(4) 0.068(4) 0.007(3) 0.024(3) -0.014(3)
O2D 0.050(3) 0.104(3) 0.074(3) -0.021(3) 0.021(2) 0.027(2)
C21D 0.059(3) 0.078(3) 0.061(3) -0.012(3) 0.026(3) 0.028(3)
N2D 0.052(3) 0.071(3) 0.046(3) 0.001(2) 0.027(2) 0.013(2)
C22D 0.069(3) 0.084(3) 0.073(3) -0.006(3) 0.027(3) 0.010(3)
C23D 0.055(3) 0.082(4) 0.058(3) -0.011(3) 0.027(3) 0.010(3)
O2A 0.089(3) 0.100(3) 0.083(3) -0.005(3) 0.026(3) 0.015(3)
C21A 0.074(3) 0.085(3) 0.078(3) 0.001(3) 0.036(3) 0.009(3)
N2A 0.067(3) 0.087(3) 0.086(3) -0.005(3) 0.032(3) 0.001(3)
C22A 0.082(4) 0.092(4) 0.084(4) 0.000(3) 0.025(3) 0.004(3)
C23A 0.081(3) 0.089(3) 0.088(3) 0.009(3) 0.027(3) -0.003(3)

_geom_special_details            
;
 All esds (except the esd in the dihedral angle between two l.s. planes)
 are estimated using the full covariance matrix.  The cell esds are taken
 into account individually in the estimation of esds in distances, angles
 and torsion angles; correlations between esds in cell parameters are only
 used when they are defined by crystal symmetry.  An approximate (isotropic)
 treatment of cell esds is used for estimating esds involving l.s. planes.
;

loop_
_geom_bond_atom_site_label_1
_geom_bond_atom_site_label_2
_geom_bond_distance
_geom_bond_site_symmetry_2
_geom_bond_publ_flag
Mn1 O11 2.0926(16) . ?
Mn1 O21 2.065(2) . ?
Mn1 O23 2.272(2) 2_656 ?
Mn1 O24 2.2697(18) 2_656 ?
Mn1 C30 2.608(3) 2_656 ?
Mn1 N1 2.201(2) . ?
Mn1 N2 2.294(5) . ?
Mn1 N3 2.272(5) . ?
Mn2 O12 2.1313(17) . ?
Mn2 O12 2.1313(17) 3_666 ?
Mn2 O22 2.1872(19) . ?
Mn2 O22 2.1873(19) 3_666 ?
Mn2 O24 2.1969(16) 2_656 ?
Mn2 O24 2.1969(16) 4_565 ?
O11 C11 1.257(3) . ?
O12 C11 1.254(3) . ?
C11 C12 1.473(3) . ?
C12 C13 1.359(3) . ?
C12 S1 1.724(2) . ?
C13 H13 0.9500 . ?
C13 C14 1.410(3) . ?
C14 H14 0.9500 . ?
C14 C15 1.366(3) . ?
C15 C15 1.451(4) 3_565 ?
C15 S1 1.717(2) . ?
O21 C21 1.259(3) . ?
O22 C21 1.244(3) . ?
O23 C30 1.252(3) . ?
O24 C30 1.276(3) . ?
C21 C22 1.478(4) . ?
C22 C23 1.360(4) . ?
C22 S21 1.720(3) . ?
C23 H23 0.9500 . ?
C23 C24 1.404(5) . ?
C24 H24 0.9500 . ?
C24 C25 1.359(4) . ?
C25 C26 1.457(4) . ?
C25 S21 1.705(3) . ?
C26 C27 1.368(4) . ?
C26 S22 1.726(3) . ?
C27 H27 0.9500 . ?
C27 C28 1.410(4) . ?
C28 H28 0.9500 . ?
C28 C29 1.368(4) . ?
C29 C30 1.456(4) . ?
C29 S22 1.725(3) . ?
N1 C101 1.330(3) . ?
N1 C105 1.348(3) . ?
C101 H101 0.9500 . ?
C101 C102 1.378(4) . ?
C102 H102 0.9500 . ?
C102 C103 1.376(4) . ?
C103 H103 0.9500 . ?
C103 C104 1.375(4) . ?
C104 H104 0.9500 . ?
C104 C105 1.380(3) . ?
C105 C106 1.507(5) . ?
C105 C111 1.493(5) . ?
N2 C106 1.342(6) . ?
N2 C110 1.340(6) . ?
C106 C107 1.384(6) . ?
C107 H107 0.9500 . ?
C107 C108 1.378(6) . ?
C108 H108 0.9500 . ?
C108 C109 1.380(6) . ?
C109 H109 0.9500 . ?
C109 C110 1.377(6) . ?
C110 H110 0.9500 . ?
N3 C111 1.338(6) . ?
N3 C115 1.336(6) . ?
C111 C112 1.379(6) . ?
C112 H112 0.9500 . ?
C112 C113 1.375(6) . ?
C113 H113 0.9500 . ?
C113 C114 1.378(6) . ?
C114 H114 0.9500 . ?
C114 C115 1.377(6) . ?
C115 H115 0.9500 . ?
O1D C11D 1.160(10) . ?
C11D H11D 0.9500 . ?
C11D N1D 1.314(8) . ?
N1D C12D 1.427(8) . ?
N1D C13D 1.448(7) . ?
C12D H12D 0.9800 . ?
C12D H12E 0.9800 . ?
C12D H12F 0.9800 . ?
C13D H13D 0.9800 . ?
C13D H13E 0.9800 . ?
C13D H13F 0.9800 . ?
O1A C11A 1.178(10) . ?
C11A H11A 0.9500 . ?
C11A N1A 1.317(7) . ?
N1A C12A 1.434(7) . ?
N1A C13A 1.435(7) . ?
C12A H12A 0.9800 . ?
C12A H12B 0.9800 . ?
C12A H12C 0.9800 . ?
C13A H13A 0.9800 . ?
C13A H13B 0.9800 . ?
C13A H13C 0.9800 . ?
O2D C21D 1.188(8) . ?
C21D H21D 0.9500 . ?
C21D N2D 1.316(7) . ?
N2D C22D 1.442(7) . ?
N2D C23D 1.479(7) . ?
C22D H22A 0.9800 . ?
C22D H22B 0.9800 . ?
C22D H22C 0.9800 . ?
C23D H23A 0.9800 . ?
C23D H23B 0.9800 . ?
C23D H23C 0.9800 . ?
O2A C21A 1.166(8) . ?
C21A H21A 0.9500 . ?
C21A N2A 1.322(8) . ?
N2A C22A 1.414(7) . ?
N2A C23A 1.437(7) . ?
C22A H22D 0.9800 . ?
C22A H22E 0.9800 . ?
C22A H22F 0.9800 . ?
C23A H23D 0.9800 . ?
C23A H23E 0.9800 . ?
C23A H23F 0.9800 . ?

loop_
_geom_angle_atom_site_label_1
_geom_angle_atom_site_label_2
_geom_angle_atom_site_label_3
_geom_angle
_geom_angle_site_symmetry_1
_geom_angle_site_symmetry_3
_geom_angle_publ_flag
O11 Mn1 O23 96.98(7) . 2_656 ?
O11 Mn1 O24 103.05(6) . 2_656 ?
O11 Mn1 C30 102.55(7) . 2_656 ?
O11 Mn1 N1 93.17(7) . . ?
O11 Mn1 N2 166.15(19) . . ?
O11 Mn1 N3 162.92(19) . . ?
O21 Mn1 O11 96.31(8) . . ?
O21 Mn1 O23 150.64(8) . 2_656 ?
O21 Mn1 O24 93.55(7) . 2_656 ?
O21 Mn1 C30 122.35(8) . 2_656 ?
O21 Mn1 N1 106.64(7) . . ?
O21 Mn1 N2 90.94(18) . . ?
O21 Mn1 N3 80.00(19) . . ?
O23 Mn1 C30 28.69(7) 2_656 2_656 ?
O23 Mn1 N2 82.05(17) 2_656 . ?
O24 Mn1 O23 57.94(6) 2_656 2_656 ?
O24 Mn1 C30 29.29(7) 2_656 2_656 ?
O24 Mn1 N2 88.21(18) 2_656 . ?
O24 Mn1 N3 93.86(19) 2_656 . ?
N1 Mn1 O23 98.63(7) . 2_656 ?
N1 Mn1 O24 152.57(7) . 2_656 ?
N1 Mn1 C30 125.71(8) . 2_656 ?
N1 Mn1 N2 73.40(19) . . ?
N1 Mn1 N3 72.2(2) . . ?
N2 Mn1 C30 83.28(17) . 2_656 ?
N3 Mn1 C30 93.38(18) . 2_656 ?
O12 Mn2 O12 180.0 3_666 . ?
O12 Mn2 O22 89.03(7) . 3_666 ?
O12 Mn2 O22 89.03(7) 3_666 . ?
O12 Mn2 O22 90.97(7) . . ?
O12 Mn2 O22 90.97(7) 3_666 3_666 ?
O12 Mn2 O24 88.40(6) . 4_565 ?
O12 Mn2 O24 88.40(6) 3_666 2_656 ?
O12 Mn2 O24 91.60(6) . 2_656 ?
O12 Mn2 O24 91.60(6) 3_666 4_565 ?
O22 Mn2 O22 180.00(10) . 3_666 ?
O22 Mn2 O24 87.80(7) . 4_565 ?
O22 Mn2 O24 87.80(7) 3_666 2_656 ?
O22 Mn2 O24 92.20(7) . 2_656 ?
O22 Mn2 O24 92.20(7) 3_666 4_565 ?
O24 Mn2 O24 180.0 4_565 2_656 ?
C11 O11 Mn1 122.04(15) . . ?
C11 O12 Mn2 147.20(16) . . ?
O11 C11 C12 117.3(2) . . ?
O12 C11 O11 126.2(2) . . ?
O12 C11 C12 116.5(2) . . ?
C11 C12 S1 118.92(17) . . ?
C13 C12 C11 129.2(2) . . ?
C13 C12 S1 111.76(17) . . ?
C12 C13 H13 123.9 . . ?
C12 C13 C14 112.2(2) . . ?
C14 C13 H13 123.9 . . ?
C13 C14 H14 123.3 . . ?
C15 C14 C13 113.5(2) . . ?
C15 C14 H14 123.3 . . ?
C14 C15 C15 128.3(3) . 3_565 ?
C14 C15 S1 110.91(17) . . ?
C15 C15 S1 120.7(2) 3_565 . ?
C15 S1 C12 91.64(11) . . ?
C21 O21 Mn1 138.66(19) . . ?
C21 O22 Mn2 129.95(18) . . ?
C30 O23 Mn1 90.70(16) . 2_646 ?
Mn2 O24 Mn1 107.19(7) 2_646 2_646 ?
C30 O24 Mn1 90.22(14) . 2_646 ?
C30 O24 Mn2 139.26(15) . 2_646 ?
O21 C21 C22 113.8(2) . . ?
O22 C21 O21 126.9(3) . . ?
O22 C21 C22 119.2(2) . . ?
C21 C22 S21 118.54(19) . . ?
C23 C22 C21 130.4(3) . . ?
C23 C22 S21 111.0(2) . . ?
C22 C23 H23 123.7 . . ?
C22 C23 C24 112.6(3) . . ?
C24 C23 H23 123.7 . . ?
C23 C24 H24 123.3 . . ?
C25 C24 C23 113.3(3) . . ?
C25 C24 H24 123.3 . . ?
C24 C25 C26 128.3(3) . . ?
C24 C25 S21 111.1(2) . . ?
C26 C25 S21 120.6(2) . . ?
C25 C26 S22 119.9(2) . . ?
C27 C26 C25 128.9(3) . . ?
C27 C26 S22 111.1(2) . . ?
C26 C27 H27 123.5 . . ?
C26 C27 C28 113.0(3) . . ?
C28 C27 H27 123.5 . . ?
C27 C28 H28 123.6 . . ?
C29 C28 C27 112.8(3) . . ?
C29 C28 H28 123.6 . . ?
C28 C29 C30 129.4(3) . . ?
C28 C29 S22 111.3(2) . . ?
C30 C29 S22 119.21(19) . . ?
O23 C30 Mn1 60.61(14) . 2_646 ?
O23 C30 O24 121.0(2) . . ?
O23 C30 C29 119.4(2) . . ?
O24 C30 Mn1 60.49(13) . 2_646 ?
O24 C30 C29 119.6(2) . . ?
C29 C30 Mn1 173.95(17) . 2_646 ?
C25 S21 C22 91.98(14) . . ?
C29 S22 C26 91.70(13) . . ?
C101 N1 Mn1 122.29(15) . . ?
C101 N1 C105 118.6(2) . . ?
C105 N1 Mn1 118.88(16) . . ?
N1 C101 H101 118.7 . . ?
N1 C101 C102 122.6(2) . . ?
C102 C101 H101 118.7 . . ?
C101 C102 H102 120.7 . . ?
C103 C102 C101 118.6(2) . . ?
C103 C102 H102 120.7 . . ?
C102 C103 H103 120.3 . . ?
C104 C103 C102 119.5(2) . . ?
C104 C103 H103 120.3 . . ?
C103 C104 H104 120.6 . . ?
C103 C104 C105 118.8(2) . . ?
C105 C104 H104 120.6 . . ?
N1 C105 C104 121.9(2) . . ?
N1 C105 C106 115.2(4) . . ?
N1 C105 C111 116.0(4) . . ?
C104 C105 C106 122.2(4) . . ?
C104 C105 C111 121.9(4) . . ?
C106 N2 Mn1 114.9(5) . . ?
C110 N2 Mn1 125.7(4) . . ?
C110 N2 C106 118.6(5) . . ?
N2 C106 C105 116.8(6) . . ?
N2 C106 C107 122.1(5) . . ?
C107 C106 C105 121.1(6) . . ?
C106 C107 H107 120.9 . . ?
C108 C107 C106 118.3(5) . . ?
C108 C107 H107 120.9 . . ?
C107 C108 H108 119.8 . . ?
C107 C108 C109 120.4(5) . . ?
C109 C108 H108 119.8 . . ?
C108 C109 H109 121.1 . . ?
C110 C109 C108 117.7(5) . . ?
C110 C109 H109 121.1 . . ?
N2 C110 C109 122.9(5) . . ?
N2 C110 H110 118.5 . . ?
C109 C110 H110 118.5 . . ?
C111 N3 Mn1 118.0(5) . . ?
C115 N3 Mn1 121.9(4) . . ?
C115 N3 C111 120.0(5) . . ?
N3 C111 C105 114.2(6) . . ?
N3 C111 C112 121.3(5) . . ?
C112 C111 C105 124.4(6) . . ?
C111 C112 H112 120.6 . . ?
C113 C112 C111 118.8(5) . . ?
C113 C112 H112 120.6 . . ?
C112 C113 H113 120.2 . . ?
C112 C113 C114 119.6(5) . . ?
C114 C113 H113 120.2 . . ?
C113 C114 H114 120.5 . . ?
C115 C114 C113 119.0(5) . . ?
C115 C114 H114 120.5 . . ?
N3 C115 C114 121.2(5) . . ?
N3 C115 H115 119.4 . . ?
C114 C115 H115 119.4 . . ?
O1D C11D H11D 113.9 . . ?
O1D C11D N1D 132.2(12) . . ?
N1D C11D H11D 113.9 . . ?
C11D N1D C12D 123.2(8) . . ?
C11D N1D C13D 121.2(8) . . ?
C12D N1D C13D 115.6(7) . . ?
N1D C12D H12D 109.5 . . ?
N1D C12D H12E 109.5 . . ?
N1D C12D H12F 109.5 . . ?
H12D C12D H12E 109.5 . . ?
H12D C12D H12F 109.5 . . ?
H12E C12D H12F 109.5 . . ?
N1D C13D H13D 109.5 . . ?
N1D C13D H13E 109.5 . . ?
N1D C13D H13F 109.5 . . ?
H13D C13D H13E 109.5 . . ?
H13D C13D H13F 109.5 . . ?
H13E C13D H13F 109.5 . . ?
O1A C11A H11A 117.3 . . ?
O1A C11A N1A 125.3(10) . . ?
N1A C11A H11A 117.3 . . ?
C11A N1A C12A 121.9(7) . . ?
C11A N1A C13A 121.4(6) . . ?
C12A N1A C13A 116.6(6) . . ?
N1A C12A H12A 109.5 . . ?
N1A C12A H12B 109.5 . . ?
N1A C12A H12C 109.5 . . ?
H12A C12A H12B 109.5 . . ?
H12A C12A H12C 109.5 . . ?
H12B C12A H12C 109.5 . . ?
N1A C13A H13A 109.5 . . ?
N1A C13A H13B 109.5 . . ?
N1A C13A H13C 109.5 . . ?
H13A C13A H13B 109.5 . . ?
H13A C13A H13C 109.5 . . ?
H13B C13A H13C 109.5 . . ?
O2D C21D H21D 117.6 . . ?
O2D C21D N2D 124.7(8) . . ?
N2D C21D H21D 117.6 . . ?
C21D N2D C22D 126.8(7) . . ?
C21D N2D C23D 120.3(7) . . ?
C22D N2D C23D 112.9(6) . . ?
N2D C22D H22A 109.5 . . ?
N2D C22D H22B 109.5 . . ?
N2D C22D H22C 109.5 . . ?
H22A C22D H22B 109.5 . . ?
H22A C22D H22C 109.5 . . ?
H22B C22D H22C 109.5 . . ?
N2D C23D H23A 109.5 . . ?
N2D C23D H23B 109.5 . . ?
N2D C23D H23C 109.5 . . ?
H23A C23D H23B 109.5 . . ?
H23A C23D H23C 109.5 . . ?
H23B C23D H23C 109.5 . . ?
O2A C21A H21A 118.2 . . ?
O2A C21A N2A 123.6(11) . . ?
N2A C21A H21A 118.2 . . ?
C21A N2A C22A 121.5(8) . . ?
C21A N2A C23A 120.8(8) . . ?
C22A N2A C23A 117.7(7) . . ?
N2A C22A H22D 109.5 . . ?
N2A C22A H22E 109.5 . . ?
N2A C22A H22F 109.5 . . ?
H22D C22A H22E 109.5 . . ?
H22D C22A H22F 109.5 . . ?
H22E C22A H22F 109.5 . . ?
N2A C23A H23D 109.5 . . ?
N2A C23A H23E 109.5 . . ?
N2A C23A H23F 109.5 . . ?
H23D C23A H23E 109.5 . . ?
H23D C23A H23F 109.5 . . ?
H23E C23A H23F 109.5 . . ?

_refine_diff_density_max         0.591
_refine_diff_density_min         -0.560
_refine_diff_density_rms         0.075

_shelx_res_file                  
;
TITL ssm1c in P2(1)/c; 150K; Xcalibur
    ssm1c.res
    created by SHELXL-2018/3 at 12:48:39 on 08-Jul-2022
CELL  0.71073  10.9298  25.5452  13.0284   90.000  111.044   90.000
ZERR    2.000   0.0004   0.0011   0.0005    0.000    0.004    0.000
LATT  1
SYMM -X, 1/2+Y, 1/2-Z
SFAC C   H   N  O  S  MN
UNIT 124 112 16 32 12 6
 
LIST 4 ! automatically inserted. Change 6 to 4 for CHECKCIF!!
TEMP -123
 
L.S. 6
BOND $H
FMAP 2
PLAN 5
 
OMIT 0
 
OMIT 1 0 2
 
SIMU 0.01 0.01 C105 N2 > C115
 
SADI 0.01 Mn1 N2  Mn1 N3
SADI 0.01 C105 C106  C105 C111
SADI 0.01 N2 C106  N2 C110  N3 C111  N3 C115
SADI 0.01 C106 C107  C107 C108  C108 C109  C109 C110 =
          C111 C112  C112 C113  C113 C114  C114 C115
SADI 0.01 C106 C109  C107 C110  C111 C114  C112 C115
SADI 0.01 N2 C108  N3 C113
 
FLAT 0.04 C105 N2 C106 C107 C108 C109 C110
FLAT 0.04 C105 N3 C111 C112 C113 C114 C115
 
SIMU 0.01 0.01 3.0 O1D > C23A
 
SADI 0.01 O1D C11D  O1A C11A  O2D C21D  O2A C21A
SADI 0.01 C11D N1D  C11A N1A  C21D N2D  C21A N2A
SADI 0.01 N1D C12D  N1D C13D  N1A C12A  N1A C13A =
          N2D C22D  N2D C23D  N2A C22A  N2A C23A
SADI 0.01 C12D C13D  C12A C13A  C22D C23D  C22A C23A
 
SHEL 99999 0.82
 
ACTA
 
SIZE 0.45 0.21 0.05
 
WGHT    0.065300    2.625400
FVAR       1.35287
MN1   6    0.258559    0.456917    0.609684    11.00000    0.01595    0.04163 =
         0.01614    0.00760    0.00599   -0.00191
MN2   6    0.500000    0.500000    0.500000    10.50000    0.01326    0.04895 =
         0.01442    0.00738    0.00565   -0.00109
O11   4    0.143830    0.461620    0.442288    11.00000    0.02015    0.04171 =
         0.01444    0.00360    0.00667    0.00095
O12   4    0.312307    0.477219    0.387160    11.00000    0.01747    0.06483 =
         0.01747    0.00638    0.00445   -0.00086
C11   1    0.193023    0.470522    0.370385    11.00000    0.01946    0.03129 =
         0.01619    0.00165    0.00585    0.00007
C12   1    0.102384    0.474329    0.255341    11.00000    0.01888    0.02838 =
         0.01405    0.00121    0.00702    0.00013
C13   1   -0.030215    0.469457    0.213635    11.00000    0.02038    0.03256 =
         0.01759   -0.00069    0.00749   -0.00215
AFIX  43
H13   2   -0.081420    0.459826    0.256116    11.00000   -1.20000
AFIX   0
C14   1   -0.083069    0.480346    0.099997    11.00000    0.01590    0.04383 =
         0.01826   -0.00020    0.00320   -0.00352
AFIX  43
H14   2   -0.174242    0.479012    0.057893    11.00000   -1.20000
AFIX   0
C15   1    0.009560    0.493000    0.056320    11.00000    0.01822    0.02911 =
         0.01541   -0.00134    0.00449    0.00010
S1    5    0.163960    0.491328    0.155249    11.00000    0.01531    0.05102 =
         0.01415    0.00386    0.00502   -0.00084
O21   4    0.372031    0.394509    0.596351    11.00000    0.03011    0.04988 =
         0.05650    0.02818    0.02510    0.01239
O22   4    0.545545    0.419010    0.554897    11.00000    0.02346    0.04715 =
         0.02817    0.01034    0.01098   -0.00053
O23   4    0.761391    0.042089    0.848524    11.00000    0.02063    0.05000 =
         0.02738    0.00567    0.01046    0.00733
O24   4    0.580684    0.016476    0.871335    11.00000    0.02224    0.03897 =
         0.02089   -0.00381    0.01109    0.00193
C21   1    0.480008    0.386629    0.584637    11.00000    0.02368    0.04878 =
         0.02065    0.00939    0.00787    0.00440
C22   1    0.529926    0.332642    0.611275    11.00000    0.02184    0.04363 =
         0.02664    0.00190    0.01066   -0.00007
C23   1    0.625912    0.306908    0.588272    11.00000    0.03947    0.03910 =
         0.06395   -0.01029    0.03475   -0.00902
AFIX  43
H23   2    0.675924    0.322161    0.549587    11.00000   -1.20000
AFIX   0
C24   1    0.642961    0.255320    0.627985    11.00000    0.04587    0.03489 =
         0.08628   -0.01491    0.04638   -0.00584
AFIX  43
H24   2    0.706134    0.232012    0.619053    11.00000   -1.20000
AFIX   0
C25   1    0.560144    0.242005    0.680493    11.00000    0.02710    0.03637 =
         0.03917   -0.00749    0.01409   -0.00188
C26   1    0.548907    0.191952    0.729928    11.00000    0.02975    0.03493 =
         0.03534   -0.00817    0.01246   -0.00065
C27   1    0.443603    0.171420    0.749331    11.00000    0.02771    0.03380 =
         0.05958   -0.00741    0.02276    0.00246
AFIX  43
H27   2    0.363101    0.189548    0.734071    11.00000   -1.20000
AFIX   0
C28   1    0.466943    0.120580    0.794315    11.00000    0.02801    0.03472 =
         0.04315   -0.00742    0.01877   -0.00010
AFIX  43
H28   2    0.403780    0.100796    0.812254    11.00000   -1.20000
AFIX   0
C29   1    0.590254    0.102773    0.809377    11.00000    0.02192    0.03909 =
         0.02110   -0.00670    0.00867   -0.00019
C30   1    0.648028    0.051591    0.846161    11.00000    0.02041    0.04304 =
         0.01300   -0.00430    0.00587    0.00310
S21   5    0.460277    0.293028    0.682106    11.00000    0.03478    0.04556 =
         0.03922    0.01549    0.02339    0.01517
S22   5    0.679249    0.148882    0.769159    11.00000    0.02074    0.04779 =
         0.03206    0.00413    0.00935    0.00216
N1    3    0.097551    0.423966    0.653249    11.00000    0.02061    0.02233 =
         0.01868    0.00348    0.00780    0.00298
C101  1   -0.024863    0.421426    0.581683    11.00000    0.02403    0.02252 =
         0.02368    0.00260    0.00744   -0.00165
AFIX  43
H101  2   -0.041718    0.430973    0.507378    11.00000   -1.20000
AFIX   0
C102  1   -0.128234    0.405497    0.611006    11.00000    0.02170    0.04191 =
         0.03595    0.00702    0.00784   -0.00627
AFIX  43
H102  2   -0.214919    0.404680    0.558288    11.00000   -1.20000
AFIX   0
C103  1   -0.103335    0.390791    0.718249    11.00000    0.02959    0.04188 =
         0.04005    0.00459    0.01942   -0.00886
AFIX  43
H103  2   -0.172780    0.379281    0.740354    11.00000   -1.20000
AFIX   0
C104  1    0.022842    0.392890    0.793133    11.00000    0.03267    0.03593 =
         0.02534    0.00501    0.01542   -0.00333
AFIX  43
H104  2    0.041942    0.382603    0.867345    11.00000   -1.20000
AFIX   0
C105  1    0.121219    0.410216    0.758502    11.00000    0.02564    0.02854 =
         0.02042    0.00394    0.01036   -0.00117
PART 1  10.5
N2    3    0.336286    0.448786    0.797537    10.50000    0.02152    0.03930 =
         0.02246    0.01050    0.00708   -0.00288
C106  1    0.256803    0.422894    0.838075    10.50000    0.02743    0.03873 =
         0.02377    0.01147    0.00679   -0.00003
C107  1    0.295691    0.409049    0.947875    10.50000    0.03404    0.04695 =
         0.02662    0.01411    0.00783   -0.00272
AFIX  43
H107  2    0.237437    0.391348    0.975404    10.50000   -1.20000
AFIX   0
C108  1    0.421164    0.421620    1.016237    10.50000    0.03907    0.05804 =
         0.02566    0.01770    0.00099   -0.00187
AFIX  43
H108  2    0.450038    0.412610    1.091971    10.50000   -1.20000
AFIX   0
C109  1    0.505076    0.447211    0.975322    10.50000    0.02817    0.06091 =
         0.02985    0.00916   -0.00122   -0.00518
AFIX  43
H109  2    0.592295    0.455483    1.021356    10.50000   -1.20000
AFIX   0
C110  1    0.458086    0.460355    0.865474    10.50000    0.02623    0.05224 =
         0.02681    0.00791    0.00405   -0.00436
AFIX  43
H110  2    0.514522    0.478430    0.836557    10.50000   -1.20000
AFIX   0
PART 2  10.5
N3    3    0.343382    0.431180    0.788358    10.50000    0.02540    0.03889 =
         0.02287    0.00709    0.00331   -0.00521
C111  1    0.261561    0.410664    0.833162    10.50000    0.02814    0.03737 =
         0.02214    0.00707    0.00938   -0.00344
C112  1    0.306908    0.391493    0.939182    10.50000    0.03814    0.04958 =
         0.02601    0.01536    0.00808   -0.00271
AFIX  43
H112  2    0.248360    0.375841    0.969229    10.50000   -1.20000
AFIX   0
C113  1    0.438416    0.395449    1.000603    10.50000    0.04614    0.05892 =
         0.02924    0.02217    0.00037   -0.00410
AFIX  43
H113  2    0.471188    0.383942    1.074893    10.50000   -1.20000
AFIX   0
C114  1    0.522372    0.416206    0.953734    10.50000    0.03156    0.06297 =
         0.03506    0.01174   -0.00606   -0.00601
AFIX  43
H114  2    0.613823    0.418226    0.994484    10.50000   -1.20000
AFIX   0
C115  1    0.471670    0.433978    0.846914    10.50000    0.02730    0.05218 =
         0.02872    0.00856    0.00217   -0.00659
AFIX  43
H115  2    0.528978    0.448499    0.814248    10.50000   -1.20000
AFIX   0
PART 0
PART 1  10.5
O1D   4    1.113585    0.333837    1.037233    10.50000    0.07830    0.07615 =
         0.06680    0.00759    0.03594   -0.03087
C11D  1    1.087398    0.290852    1.049523    10.50000    0.07820    0.08047 =
         0.07722    0.00939    0.03471   -0.02199
AFIX  43
H11D  2    1.160199    0.270551    1.093440    10.50000   -1.20000
AFIX   0
N1D   3    0.976223    0.264923    1.014255    10.50000    0.08063    0.08727 =
         0.08201    0.00836    0.02908   -0.02123
C12D  1    0.858311    0.285614    0.936058    10.50000    0.08691    0.09910 =
         0.07466    0.01164    0.03552   -0.01364
AFIX 137
H12D  2    0.783734    0.264218    0.935697    10.50000   -1.50000
H12E  2    0.864127    0.285135    0.862733    10.50000   -1.50000
H12F  2    0.846075    0.321701    0.956027    10.50000   -1.50000
AFIX   0
C13D  1    0.966589    0.212546    1.053208    10.50000    0.09879    0.09906 =
         0.10563    0.00926    0.02689   -0.01747
AFIX 137
H13D  2    0.932003    0.188804    0.990275    10.50000   -1.50000
H13E  2    0.907568    0.212772    1.094778    10.50000   -1.50000
H13F  2    1.053675    0.200617    1.100930    10.50000   -1.50000
AFIX   0
PART 2  10.5
O1A   4    1.101919    0.326481    1.052604    10.50000    0.07976    0.07426 =
         0.06193   -0.00098    0.03901   -0.02586
C11A  1    1.002121    0.345597    1.048198    10.50000    0.06387    0.05843 =
         0.05112    0.00459    0.03125   -0.01521
AFIX  43
H11A  2    1.006363    0.373558    1.097438    10.50000   -1.20000
AFIX   0
N1A   3    0.885120    0.331384    0.980597    10.50000    0.06244    0.07009 =
         0.04325    0.00374    0.02703   -0.02482
C12A  1    0.867628    0.289483    0.903352    10.50000    0.08281    0.08932 =
         0.07236    0.00142    0.03630   -0.01752
AFIX 137
H12A  2    0.791130    0.296750    0.837091    10.50000   -1.50000
H12B  2    0.853919    0.256611    0.936487    10.50000   -1.50000
H12C  2    0.945880    0.286455    0.883694    10.50000   -1.50000
AFIX   0
C13A  1    0.768252    0.355619    0.984104    10.50000    0.06967    0.07485 =
         0.06821    0.00731    0.02359   -0.01363
AFIX 137
H13A  2    0.709274    0.328663    0.993397    10.50000   -1.50000
H13B  2    0.724369    0.374613    0.915291    10.50000   -1.50000
H13C  2    0.791294    0.380134    1.046020    10.50000   -1.50000
AFIX   0
PART 3  10.5
O2D   4    0.955450    0.224550    0.710570    10.50000    0.04991    0.10395 =
         0.07404   -0.02077    0.02054    0.02706
C21D  1    1.056298    0.246967    0.753299    10.50000    0.05941    0.07769 =
         0.06096   -0.01204    0.02559    0.02754
AFIX  43
H21D  2    1.063502    0.281439    0.728698    10.50000   -1.20000
AFIX   0
N2D   3    1.158736    0.227480    0.832251    10.50000    0.05235    0.07096 =
         0.04595    0.00069    0.02695    0.01301
C22D  1    1.172562    0.175003    0.875728    10.50000    0.06937    0.08427 =
         0.07312   -0.00576    0.02671    0.01022
AFIX 137
H22A  2    1.243863    0.174060    0.947586    10.50000   -1.50000
H22B  2    1.192686    0.151060    0.825170    10.50000   -1.50000
H22C  2    1.090532    0.164224    0.883977    10.50000   -1.50000
AFIX   0
C23D  1    1.277975    0.259580    0.882623    10.50000    0.05503    0.08205 =
         0.05755   -0.01065    0.02677    0.00974
AFIX 137
H23A  2    1.353487    0.241418    0.875464    10.50000   -1.50000
H23B  2    1.293051    0.265108    0.960658    10.50000   -1.50000
H23C  2    1.266399    0.293484    0.845125    10.50000   -1.50000
AFIX   0
PART 4  10.5
O2A   4    1.219281    0.252849    0.806583    10.50000    0.08942    0.10045 =
         0.08300   -0.00514    0.02622    0.01514
C21A  1    1.202014    0.245024    0.888544    10.50000    0.07382    0.08477 =
         0.07759    0.00082    0.03638    0.00907
AFIX  43
H21A  2    1.231805    0.270477    0.945290    10.50000   -1.20000
AFIX   0
N2A   3    1.143275    0.202691    0.906859    10.50000    0.06748    0.08739 =
         0.08587   -0.00496    0.03204    0.00052
C22A  1    1.100297    0.162223    0.827903    10.50000    0.08220    0.09202 =
         0.08416    0.00012    0.02451    0.00446
AFIX 137
H22D  2    1.093417    0.129455    0.864572    10.50000   -1.50000
H22E  2    1.163378    0.157837    0.790829    10.50000   -1.50000
H22F  2    1.014316    0.171339    0.773600    10.50000   -1.50000
AFIX   0
C23A  1    1.124346    0.195680    1.009616    10.50000    0.08103    0.08869 =
         0.08788    0.00873    0.02709   -0.00344
AFIX 137
H23D  2    1.031825    0.188077    0.995461    10.50000   -1.50000
H23E  2    1.149835    0.227732    1.053492    10.50000   -1.50000
H23F  2    1.178472    0.166450    1.049953    10.50000   -1.50000
PART 0
AFIX   0
HKLF 4
 
 
 
 
REM  ssm1c in P2(1)/c; 150K; Xcalibur
REM wR2 = 0.1160, GooF = S = 1.041, Restrained GooF = 1.064 for all data
REM R1 = 0.0395 for 5490 Fo > 4sig(Fo) and 0.0482 for all 6446 data
REM 582 parameters refined using 757 restraints
 
END
 
WGHT      0.0653      2.6254
 
REM Highest difference peak  0.591,  deepest hole -0.560,  1-sigma level  0.075
Q1    1   0.9405  0.1999  0.7231  11.00000  0.05    0.59
Q2    1   0.9669  0.2489  0.6918  11.00000  0.05    0.57
Q3    1   0.9272  0.3097  0.9766  11.00000  0.05    0.53
Q4    1   1.1164  0.2125  0.8416  11.00000  0.05    0.48
Q5    1   0.0000  0.5000  0.0000  10.50000  0.05    0.33
;
_shelx_res_checksum              85265

_shelx_hkl_file                  
;
   0   0   2 4685.05 95.3090   1
   0   0  -2 4741.24 97.4193   3
   0   0   3 24.9309 16.5839   1
   0   0  -3 91.4851 25.1798   3
   0   0   4 15279.1 276.875   1
   0   0  -4 14476.8 279.375   3
   0   0   5 41.2868 20.4248   1
   0   0  -5 13.6938 22.5960   3
   0   0   6 969.602 55.1496   1
   0   0  -6 918.655 57.2680   3
   0   0   7 12.3592 16.4899   1
   0   0  -7 13.4501 23.1890   3
   0   0   8 7186.41 193.436   1
   0   0  -8 6987.09 196.445   3
   0   0   9 31.2829 24.3701   1
   0   0  -9 32.4429 26.2043   3
   0   0  10 523.893 53.9107   1
   0   0 -10 527.533 58.3324   3
   0   0 -11-5.95371 26.6049   3
   0   0 -11-11.8214 23.2457   4
   0   0 -12 331.384 54.2839   3
   0   0 -12 307.587 43.2063   4
   0   0 -13-42.1579 33.1093   3
   0   0 -13 23.7241 25.3368   4
   0   0 -14 46.9202 33.1240   3
   0   0 -14 53.1129 25.0409   4
   0   0 -15-5.65297 31.6244   3
   0   0 -16 88.6087 44.4862   3
   0  -1   1 30860.7 484.062   1
   0  -1   2 9100.46 166.182   1
   0   1  -2 9280.75 166.723   1
   0  -1   2 8661.26 160.767   3
   0  -1  -2 9115.97 168.008   3
   0   1  -2 9143.25 162.221   3
   0   1   3 17827.3 300.298   1
   0  -1   3 17578.9 306.979   1
   0   1  -3 17578.2 307.276   1
   0  -1  -3 17999.2 311.238   3
   0  -1   3 16753.8 302.997   3
   0   1  -3 17233.6 304.591   3
   0  -1   4 5572.56 131.450   1
   0   1   4 5680.15 126.957   1
   0   1  -4 5397.20 129.960   3
   0  -1  -4 5535.21 135.407   3
   0  -1   5 31463.6 547.430   1
   0   1   5 31812.7 540.212   1
   0  -1  -5 31699.2 550.910   3
   0   1  -5 31343.0 546.735   3
   0  -1   6 311.484 34.8043   1
   0   1   6 327.037 33.9470   1
   0  -1  -6 335.168 38.6993   3
   0   1  -6 289.924 35.7227   3
   0   1   7 927.229 56.7015   1
   0  -1   7 892.073 58.0388   1
   0   1  -7 921.660 59.6952   3
   0  -1  -7 902.987 61.9089   3
   0   1   8 168.462 31.4288   1
   0  -1   8 114.578 25.4270   1
   0  -1  -8 190.313 36.1284   3
   0   1  -8 179.735 34.8653   3
   0  -1   9 18026.9 383.153   1
   0   1   9 17513.8 372.594   1
   0  -1  -9 17229.9 383.852   3
   0   1  -9 17242.7 380.917   3
   0  -1  10 1103.81 76.3351   1
   0   1  10 1180.37 77.8428   1
   0   1 -10 1027.50 76.2717   3
   0  -1 -10 1053.25 80.2883   3
   0   1 -10 1135.66 64.8939   4
   0   1 -11 1319.19 91.7774   3
   0  -1 -11 1330.22 94.4820   3
   0   1 -11 1340.46 75.7727   4
   0  -1 -11 1194.49 75.5902   4
   0  -1 -12 1945.26 118.557   3
   0   1 -12 1904.75 116.413   3
   0   1 -12 1964.80 94.3277   4
   0  -1 -12 1961.54 102.787   4
   0   1 -13 995.474 89.1379   3
   0  -1 -13 870.801 86.8011   3
   0   1 -13 977.536 71.5258   4
   0  -1 -13 971.776 75.1488   4
   0   1 -14 25.5115 31.9077   3
   0  -1 -14 151.946 47.9470   3
   0  -1 -14 73.8012 31.0792   4
   0   1 -15 127.130 49.0810   3
   0  -1 -15-21.5688 38.8409   3
   0  -1 -16 141.340 54.9098   3
   0   1 -16-81.9592 62.2791   3
   0   2  -1 2606.62 57.7330   1
   0  -2   1 2496.90 57.8616   1
   0  -2   2 11014.1 199.681   1
   0   2  -2 11165.3 199.493   1
   0  -2   2 10690.5 188.230   3
   0   2  -2 10972.9 188.187   3
   0   2  -3 57396.6 898.881   1
   0  -2   3 56862.5 899.830   1
   0  -2   3 53366.2 886.325   3
   0  -2  -3 57628.0 902.130   3
   0   2  -3 56920.9 888.154   3
   0   2   4 30336.1 493.778   1
   0  -2   4 29627.2 507.992   1
   0   2  -4 30267.5 508.653   1
   0  -2   4 27319.9 494.836   3
   0  -2  -4 30382.6 512.354   3
   0   2  -4 29765.0 498.046   3
   0  -2   5 607.794 43.7176   1
   0   2   5 576.820 36.9165   1
   0   2  -5 588.947 40.2836   3
   0  -2  -5 618.230 46.6614   3
   0  -2   6 392.028 38.1589   1
   0   2   6 400.327 34.5056   1
   0  -2  -6 363.362 39.0736   3
   0   2  -6 340.373 36.1434   3
   0  -2   7 475.721 43.6354   1
   0   2   7 495.176 40.3157   1
   0   2  -7 435.473 42.4297   3
   0  -2  -7 429.643 46.1314   3
   0  -2   8 13655.7 307.442   1
   0   2   8 13858.5 295.949   1
   0  -2  -8 13009.6 310.003   3
   0   2  -8 13434.5 301.540   3
   0   2  -8 13403.1 268.818   4
   0  -2   9 3147.13 128.019   1
   0   2   9 3103.52 119.839   1
   0  -2  -9 3029.05 130.518   3
   0   2  -9 3113.11 125.277   3
   0   2  -9 3208.68 105.124   4
   0   2  10 56.0615 25.2999   1
   0  -2 -10 92.4812 33.1065   3
   0   2 -10-18.5013 27.7662   3
   0   2 -10 15.8653 19.5283   4
   0   2 -11 1037.11 82.3220   3
   0  -2 -11 987.646 82.3364   3
   0   2 -11 1249.89 69.8308   4
   0   2 -12-39.3052 33.2669   3
   0  -2 -12-26.4527 27.4406   3
   0   2 -12-1.33862 20.1356   4
   0  -2 -12-11.4425 29.1011   4
   0  -2 -13 454.765 63.2748   3
   0   2 -13 590.186 72.3524   3
   0  -2 -13 501.351 57.9783   4
   0   2 -13 478.440 48.9484   4
   0   2 -14 692.453 77.4768   3
   0  -2 -14 718.169 87.5429   3
   0  -2 -14 723.797 70.3404   4
   0   2 -15 89.7249 38.9519   3
   0  -2 -15 76.2669 37.6868   3
   0  -2 -16 80.2839 49.8823   3
   0   2 -16 48.4625 41.6962   3
   0   3  -1 12806.5 225.442   1
   0  -3   1 13079.2 226.689   1
   0   3   1 13560.1 226.319   2
   0  -3   2 60.3342 16.9803   1
   0   3  -2 50.9740 17.4974   1
   0   3  -2 23.9894 11.0515   3
   0  -3   2 30.9530 10.7600   3
   0   3  -3 35730.7 580.429   1
   0  -3   3 35501.1 578.735   1
   0   3  -3 35545.5 561.751   3
   0  -3   3 33024.2 559.241   3
   0   3  -4 52205.4 841.828   1
   0  -3   4 51425.1 840.283   1
   0  -3   4 50010.1 824.914   3
   0   3  -4 51623.5 824.396   3
   0  -3  -4 52449.7 846.032   3
   0   3  -4 50865.2 798.093   4
   0  -3   5 4546.90 128.171   1
   0   3  -5 4573.17 128.376   1
   0   3   5 4645.15 114.247   1
   0  -3  -5 4605.71 131.490   3
   0   3  -5 4475.69 118.306   3
   0  -3   5 4151.44 115.357   3
   0   3  -5 4495.40 97.1289   4
   0   3   6 17785.8 328.373   1
   0  -3   6 17302.4 347.913   1
   0   3  -6 17423.6 336.013   3
   0  -3  -6 17257.1 352.825   3
   0   3  -6 17042.0 303.588   4
   0  -3   7 9580.99 232.015   1
   0   3   7 9534.80 213.424   1
   0   3  -7 9259.90 219.778   3
   0  -3  -7 9293.54 232.418   3
   0   3  -7 9285.50 190.842   4
   0  -3   8 5351.27 167.567   1
   0   3   8 5188.29 150.906   1
   0   3  -8 5112.23 158.771   3
   0  -3  -8 5294.18 171.362   3
   0   3  -8 5395.32 133.425   4
   0  -3   9 5555.56 180.266   1
   0   3   9 5414.92 164.581   1
   0  -3  -9 5354.53 181.791   3
   0   3  -9 5487.91 173.129   3
   0   3  -9 5467.94 142.678   4
   0   3  10 86.2578 26.6453   1
   0  -3 -10 64.8546 29.7674   3
   0   3 -10 85.1338 33.0949   3
   0   3 -10 78.8318 23.3739   4
   0   3  11 92.4321 31.1887   1
   0   3 -11 72.8108 30.2437   3
   0  -3 -11 26.1132 27.3235   3
   0   3 -11 69.6795 26.0472   4
   0  -3 -12 1243.53 97.2948   3
   0   3 -12 1056.58 87.8860   3
   0   3 -12 1142.46 67.0273   4
   0  -3 -12 1183.97 82.4938   4
   0  -3 -13 1191.09 99.9535   3
   0   3 -13 1239.97 96.8211   3
   0   3 -13 1186.97 72.3145   4
   0  -3 -13 1248.42 89.1284   4
   0   3 -14 279.463 56.0522   3
   0  -3 -14 156.157 46.4404   3
   0  -3 -14 253.709 51.1840   4
   0   3 -15 997.238 99.0184   3
   0  -3 -15 1065.92 107.171   3
   0   3 -16 109.688 46.9466   3
   0  -4   0 46723.4 726.289   2
   0   4  -1 20873.7 355.539   1
   0   4   1 21862.3 357.133   2
   0  -4   2 1556.78 53.8724   1
   0   4  -2 1619.01 55.3115   1
   0  -4   2 1336.50 39.1542   3
   0   4  -3-6.08222 20.4485   1
   0  -4   3 18.2469 21.1081   1
   0  -4   3 5.74311 11.9656   3
   0   4  -3 30.6689 14.6591   3
   0  -4   4 35791.7 617.586   1
   0   4  -4 36253.9 616.709   1
   0   4  -4 37117.0 596.154   3
   0  -4   4 34760.9 594.001   3
   0  -4  -4 37146.5 620.230   3
   0   4  -4 36348.0 564.777   4
   0  -4   5 10855.7 239.775   1
   0   4  -5 10780.2 238.673   1
   0   4  -5 11080.8 222.757   3
   0  -4  -5 11330.8 245.779   3
   0  -4   5 10368.8 220.574   3
   0   4  -5 11299.1 193.552   4
   0  -4   6 15299.0 323.063   1
   0   4   6 15457.6 295.847   1
   0  -4  -6 15309.5 323.476   3
   0   4  -6 15907.9 306.861   3
   0   4  -6 15509.8 270.988   4
   0   4   7 8344.97 191.554   1
   0  -4   7 8242.94 214.296   1
   0   4  -7 8216.93 199.919   3
   0  -4  -7 7946.93 213.588   3
   0   4  -7 8098.18 166.450   4
   0  -4   8 5630.80 175.803   1
   0   4   8 5529.69 155.188   1
   0   4  -8 5652.62 166.081   3
   0  -4  -8 5421.92 176.199   3
   0   4  -8 5573.42 132.971   4
   0   4   9 104.251 24.9153   1
   0  -4   9 139.379 33.2604   1
   0   4  -9 87.6542 26.5267   3
   0  -4  -9 56.5276 26.9044   3
   0   4  -9 88.2961 18.9308   4
   0   4  10 48.6284 25.2338   1
   0   4 -10 49.7664 29.4713   3
   0  -4 -10 32.3354 27.9835   3
   0   4 -10 12.6695 16.3624   4
   0   4  11 578.882 57.0367   1
   0  -4 -11 528.890 64.0207   3
   0   4 -11 528.454 59.5672   3
   0   4 -11 524.419 43.0610   4
   0   4 -12 371.796 57.5948   3
   0  -4 -12 346.727 56.1647   3
   0   4 -12 388.881 40.0781   4
   0   4 -13 36.8944 29.4047   3
   0  -4 -13 40.8420 43.2608   3
   0  -4 -13 16.1403 29.0959   4
   0   4 -13 31.1167 21.7603   4
   0   4 -14 14.1805 29.7478   3
   0  -4 -14 28.2124 38.4850   3
   0  -4 -14 23.6174 33.2351   4
   0  -4 -15 17.3898 33.0144   3
   0   4 -15 78.8877 39.4358   3
   0  -4 -15 72.4357 32.5710   4
   0   4 -16 204.819 53.5418   3
   0  -5   0 25.4065 12.5679   2
   0   5  -1 671.661 33.0702   1
   0   5   1 677.044 32.1953   2
   0   5  -2 303.706 28.8337   1
   0   5   2 271.753 26.3789   2
   0  -5   2 290.129 27.1565   1
   0  -5   2 287.369 16.9099   3
   0   5  -3 1535.54 62.1763   1
   0  -5   3 1406.56 60.4719   1
   0  -5   3 1260.34 43.3764   3
   0   5  -4 836.024 51.2528   1
   0  -5   4 874.911 50.7501   1
   0  -5   4 789.541 37.4337   3
   0   5  -4 809.591 38.5834   3
   0  -5   5 2139.66 86.8064   1
   0   5  -5 2202.72 88.2095   1
   0  -5   5 2060.66 72.4092   3
   0   5  -5 2176.63 73.1904   3
   0  -5  -5 2267.42 90.9129   3
   0   5  -5 2231.31 50.1629   4
   0  -5   6 10.4605 18.3611   1
   0   5  -6 11.1837 24.9763   1
   0   5   6 32.7157 15.7303   1
   0  -5  -6 35.9806 25.7471   3
   0   5  -6 34.3736 18.8105   3
   0  -5   6 17.7109 16.0311   3
   0   5  -6 47.2299 12.0865   4
   0   5   7 7686.91 181.532   1
   0  -5   7 7769.08 210.488   1
   0  -5  -7 8112.13 215.851   3
   0   5  -7 8021.47 194.306   3
   0   5  -7 7806.69 155.183   4
   0   5   8 6426.38 169.383   1
   0  -5   8 6622.52 197.749   1
   0  -5  -8 6563.65 197.564   3
   0   5  -8 6629.75 182.073   3
   0   5  -8 6545.82 142.265   4
   0  -5   9 4169.68 157.913   1
   0   5   9 4092.36 134.317   1
   0   5  -9 4055.20 143.501   3
   0  -5  -9 4085.05 158.163   3
   0   5  -9 4129.56 108.547   4
   0   5  10 929.035 64.4718   1
   0  -5 -10 849.828 76.3132   3
   0   5 -10 849.599 67.2306   3
   0   5 -10 920.546 48.9052   4
   0   5  11 1505.82 88.4342   1
   0  -5 -11 1601.84 106.337   3
   0   5 -11 1516.99 95.7652   3
   0   5 -11 1589.02 68.0894   4
   0   5 -12 1382.54 96.8984   3
   0  -5 -12 1413.75 105.627   3
   0   5 -12 1394.18 66.1270   4
   0  -5 -13 915.465 90.3773   3
   0   5 -13 864.581 79.4749   3
   0  -5 -13 857.393 75.6020   4
   0  -5 -14 471.743 70.5310   3
   0   5 -14 347.588 58.7949   3
   0  -5 -14 381.687 56.8343   4
   0   5 -15 697.184 79.5840   3
   0  -5 -15 701.179 87.7597   3
   0  -5 -15 619.947 73.3160   4
   0   5 -16 764.098 88.6666   3
   0  -6   0 51.5623 14.3803   2
   0   6   1 1710.99 56.2224   2
   0   6  -1 1728.79 59.0613   1
   0  -6  -1 1881.26 59.9455   2
   0   6  -2 2167.62 73.8138   1
   0   6   2 2388.19 74.9578   2
   0  -6   3 326.011 32.5354   1
   0   6  -3 280.302 33.1178   1
   0   6   3 343.596 32.8724   2
   0  -6   3 252.498 20.0561   3
   0  -6   4 4413.22 125.805   1
   0   6  -4 4356.62 124.583   1
   0  -6   4 4008.69 99.4124   3
   0   6  -4 4347.25 100.957   3
   0  -6   5 1536.09 74.7372   1
   0   6  -5 1504.87 75.6925   1
   0  -6   5 1371.66 56.5265   3
   0  -6  -5 1653.08 77.7405   3
   0   6  -5 1605.53 60.5118   3
   0   6  -6 91.5176 28.3480   1
   0  -6   6 127.091 28.6963   1
   0   6  -6 106.239 22.4515   3
   0  -6  -6 104.585 26.6864   3
   0  -6   6 94.4821 19.5782   3
   0   6  -6 105.418 10.9367   4
   0  -6   7 135.443 30.0590   1
   0   6   7 150.661 23.6918   1
   0   6  -7 168.931 28.0061   3
   0  -6  -7 160.898 34.0942   3
   0   6  -7 147.653 14.4244   4
   0   6   8 9907.15 226.090   1
   0  -6   8 10003.5 263.600   1
   0  -6  -8 9936.05 262.299   3
   0   6  -8 9881.18 236.518   3
   0   6  -8 10177.7 188.982   4
   0   6   9 2524.93 99.1586   1
   0  -6  -9 2461.55 121.585   3
   0   6  -9 2501.82 107.639   3
   0   6  -9 2650.86 75.2509   4
   0   6  10 228.166 33.8058   1
   0   6 -10 163.982 34.5529   3
   0  -6 -10 187.358 42.6834   3
   0   6 -10 220.935 24.2560   4
   0   6  11 4247.50 152.258   1
   0  -6 -11 4452.64 186.294   3
   0   6 -11 4627.00 169.649   3
   0   6 -11 4469.30 116.082   4
   0   6 -12 143.902 36.2145   3
   0  -6 -12 255.007 50.4924   3
   0   6 -12 209.701 25.2996   4
   0  -6 -13 1493.64 117.116   3
   0   6 -13 1415.21 100.796   3
   0   6 -14 403.248 59.4022   3
   0  -6 -14 529.303 80.0010   3
   0  -6 -14 460.677 69.4970   4
   0  -6 -15 1396.09 120.700   3
   0   6 -15 1355.68 107.871   3
   0  -6 -15 1338.73 106.126   4
   0   6 -16 29.4561 37.7381   3
   0  -7   0 51.1124 16.1790   2
   0   7   1 6025.33 132.507   2
   0   7  -1 6034.80 135.385   1
   0  -7  -1 6088.32 132.841   2
   0   7   2 112.370 21.6992   2
   0   7  -2 66.6199 22.9469   1
   0   7  -3 6155.21 154.770   1
   0  -7   3 6123.57 123.764   3
   0   7   3 6630.41 157.020   2
   0   7   4 290.165 33.2342   2
   0   7  -4 276.996 34.3625   1
   0  -7   4 270.236 33.6220   1
   0  -7   4 236.186 20.9958   3
   0   7  -5 9504.28 228.347   1
   0  -7   5 9961.53 234.094   1
   0  -7   5 9197.90 195.311   3
   0   7   5 10813.1 243.742   2
   0  -7   6 1001.38 65.4416   1
   0   7  -6 988.971 66.3392   1
   0   7  -6 947.042 50.1021   3
   0  -7  -6 1001.62 66.1517   3
   0  -7   6 925.527 50.2822   3
   0   7   6 1032.84 68.5354   2
   0   7   7 247.842 37.5812   2
   0   7   7 178.245 23.2472   1
   0  -7   7 249.890 37.8435   1
   0   7  -7 162.164 35.2746   1
   0  -7  -7 182.174 37.6098   3
   0   7  -7 202.255 28.0102   3
   0   7  -7 178.003 11.9409   4
   0  -7   8 3356.00 138.014   1
   0   7   8 3087.29 104.230   1
   0  -7  -8 3398.95 138.186   3
   0   7  -8 3245.21 115.267   3
   0   7   8 3448.74 144.334   2
   0   7  -8 3133.62 71.2598   4
   0   7   9 15740.9 329.478   1
   0  -7  -9 15624.7 376.828   3
   0   7  -9 16200.3 346.332   3
   0   7  -9 16194.4 277.042   4
   0   7  10 35.0361 22.2210   1
   0  -7 -10 16.5130 29.0214   3
   0   7 -10 48.0226 27.5723   3
   0   7 -10 11.6276 11.0927   4
   0   7  11 558.937 52.2234   1
   0  -7 -11 494.093 63.4501   3
   0   7 -11 592.318 58.8304   3
   0   7 -11 596.897 32.3096   4
   0  -7 -12 2214.81 134.622   3
   0   7 -12 2194.81 118.340   3
   0  -7 -13 355.810 64.9025   3
   0   7 -13 330.847 52.7748   3
   0  -7 -14 220.087 57.1923   3
   0   7 -14 61.1632 40.9380   3
   0  -7 -14 115.717 44.3289   4
   0   7 -15 429.429 65.9410   3
   0  -7 -15 420.734 70.6307   3
   0  -7 -15 475.799 71.4594   4
   0  -8   0 233.068 22.2459   2
   0  -8  -1 102413. 1613.86   2
   0   8   1 104692. 1616.01   2
   0   8  -1 103080. 1619.69   1
   0   8  -2 467.941 38.0147   1
   0   8   2 492.716 35.4274   2
   0  -8   3 1291.02 42.6721   3
   0   8   3 1493.15 67.6852   2
   0  -8   3 1271.38 32.6060   4
   0   8  -3 1374.23 65.8867   1
   0   8   4 1920.97 81.0344   2
   0  -8   4 1548.95 53.7117   3
   0   8  -4 1570.62 75.1106   1
   0   8   5 5967.60 168.852   2
   0  -8   5 5282.08 128.621   3
   0   8  -5 5827.25 164.492   1
   0  -8   5 6044.36 169.693   1
   0  -8  -6 2109.41 97.4264   3
   0  -8   6 1916.49 73.4725   3
   0   8   6 2355.95 103.593   2
   0   8  -6 2134.38 97.0156   1
   0  -8   6 2252.79 101.301   1
   0   8  -7 496.822 39.8941   3
   0  -8  -7 525.980 55.5611   3
   0   8   7 590.087 57.5032   2
   0   8  -7 595.749 57.6760   1
   0  -8   7 504.330 51.8077   1
   0   8   7 537.782 37.7333   1
   0   8  -8 921.379 58.7536   3
   0  -8  -8 911.941 73.7526   3
   0   8   8 917.951 52.4761   1
   0  -8   8 924.252 72.3634   1
   0  -8  -9 1545.01 97.8846   3
   0   8  -9 1643.18 82.0207   3
   0   8   9 1539.13 72.5877   1
   0   8 -10 61.0722 26.7033   3
   0  -8 -10 49.4728 33.5293   3
   0   8  10 45.3281 21.1953   1
   0   8 -10 59.2886 9.96116   4
   0   8 -10 60.5809 9.97000   4
   0  -8 -11 6947.07 239.072   3
   0   8 -11 7043.41 208.576   3
   0   8 -11 5932.11 120.044   4
   0   8 -11 6325.35 123.493   4
   0   8  11 6643.11 189.495   1
   0   8 -12 875.905 74.6435   3
   0  -8 -12 791.672 82.5535   3
   0  -8 -13 365.748 68.5370   3
   0   8 -13 363.793 54.5713   3
   0  -8 -14 1752.34 133.399   3
   0  -8 -14 1445.42 110.071   4
   0  -8 -15 266.526 61.1936   3
   0  -8 -15 215.443 52.4947   4
   0  -8 -16 180.976 57.6892   4
   0  -9   0-7.69369 15.2084   2
   0  -9  -1 1083.65 52.9472   2
   0   9   1 927.489 46.6024   2
   0   9  -1 1102.53 55.3180   1
   0   9   2 7877.01 175.574   2
   0   9  -2 7351.88 174.630   1
   0   9   3 9611.42 211.554   2
   0  -9   3 8809.82 167.552   3
   0  -9   3 9091.84 158.367   4
   0   9  -3 8953.38 208.416   1
   0   9   4 11.3902 18.2627   2
   0   9  -4 28.6967 25.8337   1
   0  -9   4 43.6565 13.2194   3
   0   9  -5 13572.1 298.664   1
   0   9   5 14910.7 309.756   2
   0  -9   5 12738.9 251.016   3
   0   9  -6 1452.57 83.0442   1
   0  -9   6 1326.88 58.1767   3
   0  -9  -6 1496.30 82.6580   3
   0   9   6 1644.45 86.7408   2
   0   9   7-9.38805 20.2292   2
   0   9  -7 2.85231 25.6514   1
   0  -9  -7-0.86622 26.9402   3
   0  -9   7 2.13869 13.8562   3
   0   9   8 15.6889 13.1697   1
   0   9  -8 2.01961 29.6133   1
   0  -9  -8 58.7869 33.4465   3
   0   9   9 403.779 37.0838   1
   0  -9  -9 429.183 55.1326   3
   0   9  10 226.610 32.0477   1
   0   9 -10 187.549 34.2923   3
   0  -9 -10 208.893 45.9202   3
   0   9  11 2206.97 99.2371   1
   0  -9 -11 2066.33 129.272   3
   0  -9 -12 951.239 92.2072   3
   0  -9 -13 122.681 45.0386   3
   0  -9 -14 84.7051 50.2038   3
   0  -9 -14 8.90477 33.7992   4
   0  -9 -15 1124.37 105.206   4
   0  -9 -16 143.952 54.2098   4
   0 -10   0 4011.58 100.105   2
   0 -10  -1 19782.6 356.607   2
   0  10   1 20311.3 359.363   2
   0 -10   1 19237.8 335.613   2
   0  10  -1 19646.9 360.932   1
   0  10   2 3076.26 99.3385   2
   0  10  -2 2767.87 95.6011   1
   0 -10   3 2090.94 54.6522   4
   0  10   3 2397.66 90.5588   2
   0  10  -3 2176.69 87.1983   1
   0  10  -4 2939.29 110.775   1
   0 -10   4 2959.14 78.7042   3
   0  10   4 3376.19 117.148   2
   0  10  -5 504.804 47.6648   1
   0 -10   5 428.289 29.0968   3
   0  10   5 558.744 51.1825   2
   0  10  -6 4312.44 153.604   1
   0 -10  -6 5055.73 162.102   3
   0 -10   6 4326.13 119.157   3
   0  10   6 5427.43 172.960   2
   0  10   7 495.658 54.6720   2
   0  10  -7 432.374 50.8935   1
   0 -10  -7 423.751 51.4634   3
   0 -10   7 371.808 32.7201   3
   0  10  -8 3297.96 143.618   1
   0  10   8 3546.64 107.570   1
   0 -10  -8 3653.55 148.989   3
   0  10   9 1036.70 58.3568   1
   0 -10  -9 943.174 79.9920   3
   0  10  10 139.588 28.8035   1
   0 -10 -10 205.807 45.9883   3
   0  10  11 771.898 57.0696   1
   0 -10 -11 748.478 77.7799   3
   0 -10 -12 2576.34 152.131   3
   0 -10 -13 281.353 57.9616   3
   0 -10 -14 1066.25 107.281   3
   0 -10 -15 123.185 49.9685   4
   0 -10 -16 153.319 51.8264   4
   0 -11   0-3.67056 14.7407   2
   0  11  -1 1131.53 57.0929   1
   0 -11   1 1041.43 42.9679   2
   0  11   2 199.549 27.7004   2
   0  11  -2 266.112 33.4047   1
   0  11   3 12819.5 272.229   2
   0  11  -3 12003.7 267.839   1
   0 -11   4 4519.62 108.099   3
   0  11   4 5191.65 154.838   2
   0 -11   4 5011.39 92.1060   4
   0  11  -4 5038.65 152.144   1
   0  11  -5 2052.34 95.8597   1
   0  11   5 2326.70 103.276   2
   0 -11   5 1793.98 62.5841   3
   0  11  -6 1945.05 99.3856   1
   0 -11   6 1714.72 65.6056   3
   0 -11  -6 1835.44 95.7270   3
   0  11   6 2018.19 102.228   2
   0  11  -7 24.1831 33.0552   1
   0 -11   7 0.28279 12.7248   3
   0 -11  -7-9.84309 27.1700   3
   0  11  -8 952.545 79.1760   1
   0  11   8 1065.43 54.4445   1
   0 -11  -8 1028.54 79.5956   3
   0  11   9 639.464 45.0902   1
   0 -11  -9 712.155 71.9749   3
   0  11  10 74.4417 21.8830   1
   0 -11 -10 60.0475 31.0213   3
   0 -11 -11 2310.37 139.023   3
   0 -11 -12 91.4925 37.5922   3
   0 -11 -13 34.8440 41.7209   3
   0 -11 -14 1573.51 131.828   3
   0 -11 -15 2676.93 165.895   4
   0 -11 -16 268.563 68.0637   4
   0 -12   0 1238.39 54.1218   2
   0 -12   1 1251.22 49.9873   2
   0  12  -1 1343.37 64.2340   1
   0  12   2 4263.39 126.993   2
   0  12  -2 3898.82 123.441   1
   0  12  -3 2817.32 107.854   1
   0  12   3 3161.54 112.743   2
   0 -12   4 8050.80 160.227   3
   0 -12   4 7894.20 145.788   4
   0  12   4 9100.41 221.565   2
   0  12  -4 8074.45 211.743   1
   0  12  -5 3064.52 124.216   1
   0  12   5 3650.08 134.232   2
   0 -12   5 3014.68 84.9040   3
   0  12  -6 3109.44 131.395   1
   0 -12  -6 3551.07 136.368   3
   0  12   6 3896.23 145.732   2
   0  12  -7-13.2207 25.2704   1
   0 -12  -7 30.7475 27.7917   3
   0 -12   7 2.31200 12.2593   3
   0  12  -8 583.686 63.9733   1
   0  12   8 583.307 39.8366   1
   0 -12  -8 536.194 60.4552   3
   0  12   9 640.535 44.4375   1
   0 -12  -9 591.471 68.0646   3
   0  12  10 3228.01 109.622   1
   0 -12 -10 3204.38 156.919   3
   0 -12 -11 11.3445 31.4087   3
   0 -12 -12 1790.62 128.744   3
   0 -12 -13 41.9638 34.8027   3
   0 -12 -14 1017.91 107.063   3
   0 -12 -15 74.3171 45.1387   4
   0 -13   0 9.04770 15.1273   2
   0 -13   1 10666.6 210.986   2
   0  13  -1 10997.4 236.345   1
   0 -13   2 80.2321 15.6482   2
   0  13   2 84.4610 23.8965   2
   0  13  -2 65.9484 24.4847   1
   0  13  -3 8656.04 219.170   1
   0  13   3 9259.79 224.764   2
   0 -13   4 394.300 25.4575   3
   0 -13   4 391.483 22.1653   4
   0  13   4 415.985 44.2039   2
   0  13  -4 387.921 45.1687   1
   0  13   5 7836.37 215.145   2
   0  13  -5 6639.10 199.986   1
   0 -13   5 6691.43 146.897   3
   0  13   6 38.6654 25.5961   2
   0  13  -6 54.3623 29.9445   1
   0 -13  -6 108.570 34.9650   3
   0 -13   6 22.8540 13.7583   3
   0  13  -7-3.78756 30.0061   1
   0 -13  -7 21.8354 28.2022   3
   0 -13   7 33.4769 13.6089   3
   0  13  -8 157.181 42.8892   1
   0 -13  -8 101.102 34.2733   3
   0  13   9 1005.85 53.9863   1
   0 -13  -9 1118.12 91.3561   3
   0  13  10 23.1694 17.5704   1
   0 -13 -10-42.3180 36.7576   3
   0 -13 -11 52.3144 38.8423   3
   0 -13 -12 1746.36 127.506   3
   0 -13 -13 2380.57 157.382   3
   0 -13 -15 466.616 78.3759   4
   0 -14   0 6385.26 151.561   2
   0 -14   1 10490.9 211.261   2
   0  14  -1 10639.6 236.237   1
   0  14  -2 368.095 39.0864   1
   0  14   2 451.065 41.6816   2
   0 -14   2 428.259 28.4735   2
   0  14  -3 706.715 57.6491   1
   0  14   3 678.793 53.1073   2
   0 -14   4 7587.84 153.056   3
   0 -14   4 7174.54 147.004   4
   0  14  -4 7421.21 207.187   1
   0  14   4 8545.45 220.780   2
   0 -14   5 491.062 30.0549   3
   0  14   5 617.075 57.0310   2
   0  14  -5 518.725 53.6797   1
   0 -14  -6 10364.9 264.376   3
   0  14   6 11258.2 280.804   2
   0  14  -6 8902.78 255.256   1
   0 -14   7 417.055 32.9616   3
   0 -14  -7 551.852 60.2179   3
   0  14  -7 312.294 49.4735   1
   0 -14  -8 941.826 80.9885   3
   0  14  -8 970.065 81.3475   1
   0 -14  -9 28.2989 31.5962   3
   0  14  -9 74.4144 37.4981   1
   0  14   9 62.4658 16.7209   1
   0 -14 -10 1955.43 125.602   3
   0 -14 -11 1008.92 96.5328   3
   0 -14 -12 3917.81 195.573   3
   0 -14 -13 418.041 69.5001   3
   0  15   0 24.1844 19.0905   1
   0 -15   0-4.13830 14.6771   2
   0 -15   1 403.725 31.4887   2
   0  15  -1 394.277 39.2938   1
   0 -15   2 21.7483 12.5099   2
   0  15  -2 38.3351 22.5973   1
   0  15   3 8309.76 214.738   2
   0  15  -3 7205.16 202.723   1
   0 -15   4 1134.95 44.6998   3
   0  15   4 1369.76 81.0664   2
   0  15  -4 1232.62 78.6771   1
   0 -15   4 1129.47 44.5846   4
   0 -15   5 12043.4 227.326   3
   0  15  -5 11942.8 297.390   1
   0  15   5 14304.2 322.181   2
   0 -15   5 12089.0 204.243   4
   0 -15   5 11864.2 205.827   4
   0 -15  -6 1901.73 104.147   3
   0 -15   6 1553.13 58.8215   3
   0  15  -6 1809.38 102.563   1
   0 -15   7 161.554 21.8398   3
   0 -15  -7 247.362 48.0554   3
   0  15  -7 221.948 47.4654   1
   0 -15  -8 7798.72 248.041   3
   0  15  -8 7495.02 246.945   1
   0 -15  -9 5.00285 29.2358   3
   0  15  -9 57.7266 38.0210   1
   0  15   9 48.8120 16.2171   1
   0 -15 -10 3418.34 169.086   3
   0 -15 -11 1501.18 117.463   3
   0 -15 -12 668.753 85.6847   3
   0 -15 -13 529.489 79.5715   3
   0  16   0 3907.78 122.528   1
   0 -16   1 1254.15 57.0604   2
   0  16  -1 1311.03 70.7639   1
   0 -16   2 1207.11 51.2809   2
   0  16  -2 1302.18 73.2664   1
   0  16   3 4049.27 140.801   2
   0  16  -3 3664.71 135.078   1
   0 -16   3 3610.33 94.7333   2
   0 -16   4 782.342 36.5784   3
   0  16  -4 805.109 65.1176   1
   0  16   4 876.949 67.0808   2
   0 -16   4 763.548 38.6030   4
   0 -16   5 44.6164 12.8774   3
   0  16   5 11.7487 19.8704   2
   0  16  -5 8.30521 29.9577   1
   0 -16   5 27.9635 8.86140   4
   0 -16   5 58.4386 12.0203   4
   0 -16  -6 4273.08 160.767   3
   0 -16   6 3672.72 98.4862   3
   0  16  -6 3932.59 158.018   1
   0 -16   7 13147.6 263.641   3
   0 -16  -7 15342.5 362.621   3
   0  16  -7 13733.7 350.692   1
   0 -16  -8 147.561 41.6854   3
   0  16  -8 216.082 48.9115   1
   0 -16  -9 355.016 58.7253   3
   0  16  -9 428.071 64.1742   1
   0 -16 -10 185.835 52.0301   3
   0 -16 -11 3001.09 168.547   3
   0 -16 -12 1408.29 120.854   3
   0 -16 -13 93.7676 42.6255   3
   0  17   0 10.4132 18.3106   1
   0 -17   1 992.811 50.4556   2
   0  17  -1 1020.89 62.0732   1
   0 -17   2 5.50129 11.8351   2
   0  17  -2 31.1033 21.7981   1
   0  17  -3 5384.59 171.141   1
   0 -17   3 5265.10 123.748   2
   0 -17   4 1924.40 60.9474   3
   0  17  -4 1918.28 100.856   1
   0  17   4 2118.80 106.981   2
   0 -17   4 1857.76 65.8517   4
   0 -17   5-8.94297 11.0976   3
   0  17   5-2.76109 20.4189   2
   0  17  -5-28.7806 28.9732   1
   0 -17   5-13.7116 9.49628   4
   0 -17   5 19.4069 10.2620   4
   0 -17   6 3602.25 96.1635   3
   0 -17  -6 4203.19 161.577   3
   0  17  -6 4048.75 161.802   1
   0 -17  -7 313.724 53.2644   3
   0 -17   7 168.986 21.3495   3
   0  17  -7 191.300 46.1318   1
   0 -17  -8 3607.70 164.975   3
   0  17  -8 3476.29 164.173   1
   0 -17  -9 1053.76 93.9402   3
   0  17  -9 863.006 88.4327   1
   0 -17 -10 2345.45 141.823   3
   0 -17 -11 1116.58 104.138   3
   0 -17 -12 3680.60 196.574   3
   0  18   0 28.6856 21.8851   1
   0 -18   1 4954.51 133.500   2
   0  18  -1 5015.74 155.199   1
   0  18   1 5219.77 146.354   1
   0 -18   2 1766.51 66.9364   2
   0  18  -2 1699.71 88.1109   1
   0  18  -3 3333.02 131.826   1
   0 -18   3 3196.38 89.9231   2
   0  18   4 133.734 32.7660   2
   0  18  -4 158.598 37.7052   1
   0 -18   4 122.998 16.9495   2
   0 -18   4 135.056 20.3861   4
   0 -18   5 2377.86 70.1573   3
   0  18  -5 2458.71 122.178   1
   0 -18   5 2583.33 70.0802   4
   0 -18   5 2255.59 67.7243   4
   0 -18  -6 2176.03 116.233   3
   0 -18   6 1800.02 60.7155   3
   0  18  -6 1866.78 111.754   1
   0 -18   7 522.454 33.1430   3
   0 -18  -7 700.408 71.6789   3
   0  18  -7 564.653 66.2373   1
   0 -18  -8 146.948 45.0224   3
   0  18  -8 109.015 42.2410   1
   0 -18  -9 53.4702 38.7258   3
   0  18  -9 70.0024 43.9731   1
   0 -18 -10 892.303 89.3027   3
   0 -18 -11 1790.49 131.439   3
   0 -18 -12 526.194 79.0886   3
   0  19   0 32.2647 21.0445   1
   0  19   1 472.053 42.4827   1
   0  19  -1 454.582 45.9348   1
   0 -19   2 226.258 25.2882   2
   0  19  -2 245.925 39.8959   1
   0 -19   3 450.806 30.9813   2
   0  19  -3 473.663 54.5938   1
   0 -19   4 17.7235 11.7134   2
   0  19  -4 51.8426 30.6439   1
   0 -19   4 38.5305 15.5217   4
   0 -19   5 1615.05 55.0117   3
   0  19  -5 1647.15 99.5318   1
   0 -19   5 1620.84 56.5233   4
   0 -19   5 1527.42 55.9516   4
   0 -19  -6 1201.59 88.7461   3
   0 -19   6 1019.85 42.3721   3
   0  19  -6 1106.17 88.3501   1
   0 -19   7 27.8305 10.0854   3
   0 -19  -7 46.1279 29.0135   3
   0  19  -7 72.5488 40.5277   1
   0 -19  -8 1444.80 105.624   3
   0  19  -8 1224.85 100.981   1
   0 -19  -9 2086.86 133.124   3
   0  19  -9 1846.76 127.895   1
   0 -19 -10 833.099 88.3682   3
   0 -19 -11 1924.27 138.932   3
   0 -19 -12 3793.73 204.550   3
   0  20   0 7439.36 198.853   1
   0  20   1 157.320 27.4340   1
   0  20  -1 137.690 27.2631   1
   0  20  -2 68.3945 28.0088   1
   0 -20   2 76.1690 17.8137   2
   0  20   2 56.7517 19.5246   1
   0 -20   3 3514.47 98.9026   2
   0  20  -3 3580.73 143.114   1
   0  20  -4 71.4757 33.5282   1
   0 -20   4 118.172 17.7263   2
   0 -20   4 85.0527 18.6739   4
   0 -20   5 408.140 26.2727   3
   0 -20   5 425.807 26.9858   2
   0  20  -5 499.528 61.4599   1
   0 -20   5 491.884 31.8538   4
   0 -20   5 406.317 30.7260   4
   0 -20   6 273.317 21.4837   3
   0 -20  -6 343.226 68.2289   3
   0  20  -6 330.466 52.5960   1
   0 -20  -7 1137.42 92.0356   3
   0  20  -7 869.910 87.3487   1
   0 -20  -8 127.648 43.5374   3
   0  20  -8 100.371 46.0466   1
   0 -20  -9 1058.92 95.0707   3
   0  20  -9 1087.16 99.8816   1
   0 -20 -10 1137.47 105.439   3
   0 -20 -11 118.562 48.6052   3
   0 -20 -12 260.487 62.0475   3
   0  21   0 39.5839 23.3577   1
   0  21   1 669.752 53.0392   1
   0  21  -1 599.781 54.6889   1
   0  21  -2 157.655 34.3151   1
   0  21   2 140.755 27.5143   1
   0 -21   3 1026.41 48.8357   2
   0  21  -3 933.584 74.1058   1
   0  21  -4 165.815 41.0567   1
   0 -21   4 164.662 19.4367   2
   0 -21   4 188.639 26.0090   4
   0 -21   5 400.137 25.8382   3
   0 -21   5 523.737 28.6128   2
   0  21  -5 442.285 56.0401   1
   0 -21   5 502.119 33.7632   4
   0 -21   5 473.062 32.7356   4
   0  21  -6 4.08558 31.9707   1
   0 -21   6 21.9710 9.83195   2
   0 -21  -6 20.7714 31.3174   3
   0 -21   6 10.0360 8.50244   3
   0 -21   6 18.4469 6.83331   4
   0 -21   6 22.1804 6.45099   4
   0 -21  -7 42.7332 31.9940   3
   0  21  -7 65.5999 40.3903   1
   0 -21  -8 1373.91 109.634   3
   0  21  -8 1358.50 107.380   1
   0 -21  -9 3546.18 179.313   3
   0  21  -9 3170.00 175.059   1
   0 -21 -10 1632.16 126.946   3
   0 -21 -11 171.878 51.1713   3
   0  22   0 57.5158 22.3774   1
   0  22   1 2226.60 97.5337   1
   0  22  -1 2051.86 102.260   1
   0  22   2 2348.16 96.3066   1
   0  22  -2 2286.74 113.157   1
   0  22   3 144.027 23.8204   1
   0  22  -3 191.446 36.4144   1
   0  22  -4 14.8822 27.6413   1
   0 -22   4 37.8309 13.5210   2
   0 -22   4 42.5742 16.9135   4
   0 -22  -5 793.244 72.7159   3
   0 -22   5 850.355 36.4271   2
   0 -22   5 692.806 33.5210   3
   0  22  -5 714.287 69.1041   1
   0 -22   5 838.143 45.5701   4
   0 -22   5 784.456 44.0969   4
   0  22  -6 20.0371 29.9389   1
   0 -22   6 9.20007 8.31543   2
   0 -22  -6-1.79726 30.9533   3
   0 -22   6 13.7964 9.22600   4
   0 -22  -7 103.448 38.9501   3
   0  22  -7 107.855 44.1282   1
   0 -22  -8 1318.36 105.726   3
   0  22  -8 1274.69 108.114   1
   0 -22  -9 429.594 68.6848   3
   0  22  -9 548.801 80.0287   1
   0 -22 -10 26.3304 35.2064   3
   0 -22 -11 512.574 78.9446   3
   0  23   0 43.0411 23.2330   1
   0  23   1 1193.56 73.3221   1
   0  23  -1 1120.18 78.6060   1
   0  23  -2 210.143 40.1993   1
   0  23   2 255.150 35.2981   1
   0  23  -3 89.6373 34.8464   1
   0  23   3 19.0058 17.1674   1
   0  23   4 409.988 37.6807   1
   0  23  -4 362.585 53.0681   1
   0 -23   4 351.527 37.7480   4
   0  23  -5 176.266 43.0486   1
   0  23   5 224.293 26.5700   1
   0 -23  -5 191.181 43.5594   3
   0 -23   5 246.215 27.6579   4
   0  23  -6 496.633 67.7957   1
   0 -23  -6 427.432 59.0055   3
   0  23  -7 485.914 67.6449   1
   0 -23  -7 609.701 74.8224   3
   0  23  -8-3.13791 35.5543   1
   0 -23  -8 48.6805 41.6236   3
   0  23  -9 254.300 59.9095   1
   0 -23  -9 274.973 55.7383   3
   0 -23 -10 35.6588 39.4416   3
   0 -23 -11 379.957 70.5475   3
   0  24   0 4060.29 148.248   1
   0  24   1 89.7440 27.9666   1
   0  24  -1 82.0281 29.4808   1
   0  24   2 1403.99 77.4669   1
   0  24  -2 1335.58 91.2617   1
   0  24   3 691.557 50.8504   1
   0  24  -3 510.335 59.9611   1
   0  24  -4 1132.36 91.6142   1
   0  24   4 1264.43 65.9303   1
   0  24   5 802.508 47.6522   1
   0  24  -5 601.121 70.9295   1
   0 -24  -5 707.654 71.1927   3
   0 -24   5 726.821 45.2286   4
   0  24  -6 877.197 86.5245   1
   0 -24  -6 895.404 84.7985   3
   0  24  -7 385.638 61.2199   1
   0 -24  -7 390.251 61.1726   3
   0  24  -8-6.35659 35.6153   1
   0 -24  -8 74.1161 40.5391   3
   0 -24  -9 115.873 48.7495   3
   0 -24 -10 61.9186 42.0015   3
   0  25   0 33.4117 26.0722   1
   0  25  -1 1766.58 101.559   1
   0  25   1 1852.42 94.7020   1
   0  25  -2 1204.13 86.9593   1
   0  25   2 1363.77 77.0063   1
   0  25  -3 15.5138 27.3783   1
   0  25   3 43.0453 21.3834   1
   0  25   4 392.528 38.0946   1
   0  25  -4 264.814 49.0228   1
   0 -25  -4 295.807 46.7882   3
   0  25  -5 135.929 41.6379   1
   0 -25  -5 98.9647 33.4815   3
   0  25  -6 32.6060 31.5561   1
   0 -25  -6 98.5409 39.8475   3
   0  25  -7 28.0813 36.6500   1
   0 -25  -7 48.7378 31.9785   3
   0  25  -8 125.749 51.3370   1
   0 -25  -8 1.94606 33.7895   3
   0 -25  -9 362.877 67.7794   3
   0 -25 -10 13.7665 36.1384   3
   0  26   0 1353.03 86.2398   1
   0  26   1 493.764 51.8611   1
   0  26  -1 375.679 53.2708   1
   0  26   2 358.915 44.0251   1
   0  26  -2 292.925 45.3298   1
   0  26   3 100.865 25.5154   1
   0  26  -3 8.91064 29.5065   1
   0  26  -4 103.888 40.6422   1
   0  26   4 94.0681 22.2859   1
   0 -26  -4 69.5474 35.4512   3
   0  26  -5 270.440 53.5496   1
   0 -26  -5 242.060 48.7197   3
   0  26  -6 73.9669 38.6445   1
   0 -26  -6 69.3224 35.3851   3
   0  26  -7 981.345 96.6537   1
   0 -26  -7 821.317 86.8502   3
   0  26  -8-27.5761 40.2849   1
   0 -26  -8 50.7729 40.7584   3
   0 -26  -9 80.3138 43.9325   3
   0  27   0 40.5381 29.9094   1
   0  27  -1 610.156 65.4898   1
   0  27   1 497.655 52.1791   1
   0  27  -2 657.198 66.5522   1
   0  27   2 747.296 59.6720   1
   0  27   3 211.551 34.5751   1
   0  27  -3 101.828 40.3184   1
   0 -27  -3 165.395 40.9176   3
   0  27  -4 373.215 58.9397   1
   0 -27  -4 422.443 58.9114   3
   0  27  -5 19.5121 32.7715   1
   0 -27  -5 33.1387 29.2215   3
   0  27  -6 265.498 55.7824   1
   0 -27  -6 128.945 38.1578   3
   0  27  -7 2.09287 37.3378   1
   0 -27  -7-57.8209 40.1840   3
   0  27  -8 126.055 48.8518   1
   0 -27  -8 150.123 46.5212   3
   0 -27  -9 246.269 58.4701   3
   0  28   0 934.009 75.3522   1
   0  28  -1 33.1708 26.0823   1
   0  28   1 74.5391 28.8874   1
   0  28  -2 5.81946 32.2394   1
   0  28   2 7.35137 23.8440   1
   0 -28  -2 17.5021 25.9605   3
   0  28  -3 487.609 66.2049   1
   0 -28  -3 556.461 64.0781   3
   0  28  -4 53.4265 39.5245   1
   0 -28  -4-17.6490 27.3004   3
   0  28  -5 82.1551 40.8004   1
   0 -28  -5 44.5791 31.6520   3
   0  28  -6 149.833 47.6593   1
   0 -28  -6 97.3258 42.3674   3
   0  28  -7 758.316 89.0511   1
   0 -28  -7 721.173 83.7549   3
   0  28  -8 8.43071 43.7035   1
   0 -28  -8-8.32505 32.2318   3
   0 -28  -9 94.1095 47.4288   3
   0  29   0 3.74687 24.3073   1
   0  29  -1 55.6641 32.7334   1
   0  29   1 47.0830 25.4801   1
   0 -29  -1 76.9620 24.6466   3
   0  29  -2 1051.16 87.9982   1
   0  29   2 1144.10 76.3637   1
   0 -29  -2 1027.87 80.0851   3
   0  29  -3-23.5794 31.8576   1
   0 -29  -3 0.08350 24.0798   3
   0  29  -4 31.6780 33.5462   1
   0 -29  -4 86.4227 35.5722   3
   0  29  -5-23.1127 38.6764   1
   0 -29  -5-27.0715 33.0754   3
   0  29  -6 542.243 75.8348   1
   0 -29  -6 623.505 77.0501   3
   0  29  -7 256.532 61.7099   1
   0 -29  -7 180.653 49.7388   3
   0 -29  -8 112.874 40.8856   3
   0  30   0 65.9591 30.6310   1
   0  30   1 569.081 56.8815   1
   0  30  -1 484.240 59.8947   1
   0  30  -2 30.5836 34.6547   1
   0 -30  -2 42.9658 28.9902   3
   0  30  -3 94.2824 42.7341   1
   0 -30  -3 58.7060 30.5725   3
   0  30  -4 142.402 50.2520   1
   0 -30  -4 143.396 44.2580   3
   0  30  -5 190.098 50.4778   1
   0 -30  -5 154.218 47.5519   3
   0  30  -6 261.835 60.3131   1
   0 -30  -6 210.557 52.8925   3
   0  30  -7 381.865 69.2833   1
   0 -30  -7 292.284 60.6106   3
   0 -30  -8 50.8883 42.9800   3
   0  31   0-13.7041 24.8803   1
   0  31  -1 72.4417 33.1045   1
   0  31  -2 704.842 77.6844   1
   0  31  -3 328.692 59.3641   1
   0  31  -4 92.6599 35.7214   1
   0 -31  -4 52.2321 33.8002   3
   0  31  -5 103.261 48.8766   1
   0 -31  -5 15.6714 32.7313   3
   0  31  -6 63.7717 40.7194   1
   0 -31  -6 38.0566 40.1727   3
   0 -31  -7 246.842 56.4640   3
   0  32  -1-9.28818 33.7845   1
   0  32  -2 102.884 42.2506   1
   0  32  -3 21.7558 35.2693   1
   0  32  -4 325.432 60.7990   1
   0  32  -5 84.4094 46.9102   1
   0 -32  -5 24.0953 34.2342   3
   0 -32  -6 83.6542 45.8223   3
   0 -32  -7 766.451 95.4605   3
   0  33  -2 100.074 39.8105   1
   0  33  -3 84.3918 40.3657   1
   0  33  -4 26.5305 44.9431   1
   0  33  -5 399.759 73.5774   1
   0  34  -3 68.8015 49.6418   1
   0  34  -4 599.414 83.6854   1
   1   0 -16 3180.26 180.279   3
   1   0 -15 40.4539 36.4327   3
   1   0 -14 2675.72 152.686   3
   1   0 -14 2847.02 129.573   4
   1   0 -13-61.8653 39.8363   3
   1   0 -13 18.6133 26.0648   4
   1   0 -12 156.640 41.7499   3
   1   0 -12 91.2683 28.6683   4
   1   0 -11-63.0891 35.4556   3
   1   0 -11-23.3286 21.1937   4
  -1   0  10 3415.58 137.560   1
   1   0 -10 3358.52 140.960   3
   1   0 -10 3437.13 121.861   4
  -1   0   9-25.0930 25.7476   1
   1   0  -9-19.0905 23.5773   3
   1   0  -9 17.5528 22.7551   4
  -1   0   8 27.1222 20.2012   1
   1   0  -8 53.8634 25.5271   3
   1   0  -8 56.6425 21.9051   4
  -1   0   7 32.5572 21.4633   1
  -1   0   7 46.1417 22.1842   3
   1   0  -7 28.7591 26.5088   3
   1   0  -7 20.0718 19.1452   4
  -1   0   6 27072.0 486.413   1
  -1   0   6 26491.3 491.816   3
   1   0  -6 26594.0 487.935   3
   1   0  -6 27042.1 468.192   4
   1   0  -5 27.5956 23.8415   3
  -1   0   5 0.85388 15.9856   3
   1   0  -5-7.31508 18.2384   4
   1   0  -4 265.911 33.9417   3
  -1   0   4 251.983 29.1168   3
   1   0  -4 277.846 27.7640   4
  -1   0   3 12.8882 14.7372   3
   1   0  -3 3.29807 19.2559   3
   1   0  -3 8.30236 16.1138   4
   1   0  -2 3132.25 73.3592   3
  -1   0   2 3001.95 73.0942   3
  -1   0   2 3079.15 70.0289   4
   1   0  -2 3147.14 69.4529   4
  -1   0   1 4.20019 7.03125   4
   1   0   0 8160.86 140.788   4
  -1   0  -1 121.739 14.8158   4
  -1   0  -1 205.674 23.6737   2
  -1   0  -2 1125.86 42.1181   1
   1   0   2 1002.18 43.2263   2
   1   0   3 23.4649 16.5809   2
  -1   0  -3 35.6152 14.6985   1
   1   0   4 1821.30 65.7457   1
  -1   0  -4 1751.37 62.7363   1
   1   0   4 1769.50 69.7019   2
   1   0   5 27.2596 19.7803   2
  -1   0  -5 96.7080 24.1053   1
   1   0   5-8.61221 17.6897   1
  -1   0  -5-10.2429 20.9272   3
   1   0   6 29.7035 19.1857   1
   1   0   6 34.8890 19.7808   2
  -1   0  -6 0.05980 19.2834   3
   1   0   7 3.36125 17.2355   1
   1   0   7-14.1302 19.1629   2
  -1   0  -7-0.35359 21.2348   3
   1   0   8 2749.57 110.174   1
  -1   0  -8 2647.82 113.641   3
   1   0   8 2733.71 118.706   2
   1   0   9 1.61788 21.7175   1
   1   0   9-21.8233 22.8725   2
  -1   0  -9-3.98886 24.3137   3
  -1   0 -10 9154.30 260.897   3
  -1   0 -11-29.4978 30.3657   3
  -1   0 -12 328.740 53.4514   3
  -1   0 -13 7.68652 32.7377   3
  -1   0 -13 39.3967 32.6738   4
  -1   0 -14 1303.38 112.714   3
  -1   0 -15 62.2476 44.6416   3
  -1   0 -16 362.643 68.7605   3
   1   1 -16 53.2374 43.0853   3
   1  -1 -16 53.6025 46.4620   3
   1   1 -15 982.317 98.0458   3
   1  -1 -15 891.930 94.1646   3
   1  -1 -14 356.548 58.6689   3
   1   1 -14 362.059 61.0178   3
   1   1 -14 364.062 46.9564   4
   1  -1 -14 345.001 49.4022   4
   1  -1 -13 60.1165 41.1267   3
   1   1 -13 60.2837 30.8100   3
   1   1 -13 72.2834 32.1601   4
   1  -1 -13 53.3908 34.3293   4
   1  -1 -12 750.093 73.9632   3
   1   1 -12 884.771 79.1662   3
   1  -1 -12 859.001 69.1006   4
   1   1 -12 847.009 62.6264   4
   1  -1 -11 728.718 68.9262   3
   1   1 -11 706.061 67.4535   3
   1   1 -11 728.064 56.7023   4
   1  -1 -11 727.596 59.1096   4
  -1  -1  10 829.927 68.0920   1
  -1   1  10 883.042 67.0240   1
   1  -1 -10 778.742 68.2307   3
   1   1 -10 818.853 69.5490   3
   1  -1 -10 829.913 60.8134   4
   1   1 -10 816.391 56.1821   4
  -1  -1   9 3568.59 134.230   1
  -1   1   9 3470.47 130.267   1
   1   1  -9 3493.55 135.976   3
   1  -1  -9 3519.38 137.062   3
   1  -1  -9 3393.36 119.777   4
   1   1  -9 3512.68 115.858   4
  -1   1   8 641.711 50.3272   1
  -1  -1   8 641.901 50.5822   1
   1   1  -8 533.717 49.4562   3
   1  -1  -8 529.500 49.7661   3
   1  -1  -8 590.419 45.3846   4
   1   1  -8 569.560 42.9788   4
  -1  -1   7 5569.84 160.160   1
  -1   1   7 5832.01 159.723   1
  -1  -1   7 5581.62 163.264   3
   1  -1  -7 5718.12 164.858   3
   1   1  -7 5856.26 162.693   3
   1  -1  -7 5809.66 149.853   4
   1   1  -7 5538.98 141.327   4
  -1  -1   6 176.355 32.2981   1
  -1  -1   6 131.018 27.5509   3
   1   1  -6 179.473 33.7088   3
   1  -1  -6 208.377 35.7796   3
  -1   1   6 149.483 31.4119   3
   1   1  -6 145.770 24.3432   4
  -1  -1   5 4971.87 132.870   1
  -1   1   5 4980.62 133.619   3
   1  -1  -5 5049.12 135.302   3
   1   1  -5 5014.84 131.561   3
  -1  -1   5 4803.24 128.808   3
   1   1  -5 5044.91 117.129   4
   1  -1  -4 8780.57 186.647   3
  -1  -1   4 8575.92 183.002   3
  -1   1   4 8596.90 185.009   3
   1   1  -4 9001.69 184.821   3
   1  -1  -4 8769.41 176.783   4
   1   1  -4 8942.03 169.976   4
  -1   1   3 1241.86 49.6953   3
   1   1  -3 1204.93 48.2293   3
   1  -1  -3 1301.88 51.8070   3
  -1  -1   3 1248.18 47.8632   3
   1   1  -3 1267.61 42.1936   4
  -1  -1   3 1213.34 41.8415   4
   1  -1  -3 1443.01 50.0351   4
  -1   1   2 16409.7 281.370   3
   1  -1  -2 16559.6 281.880   3
  -1  -1   2 16146.8 279.579   3
  -1  -1   2 16227.6 272.025   4
  -1   1   2 16803.1 280.101   4
   1   1  -2 16597.0 272.210   4
   1  -1  -2 16970.3 279.750   4
  -1   1   1 1586.09 40.6485   3
  -1  -1   1 1675.55 40.8203   4
   1   1  -1 1633.84 40.6233   4
   1  -1  -1 1717.48 42.8253   4
  -1   1   1 1540.52 41.2003   4
   1  -1   0 4328.32 81.7300   4
   1   1   0 4412.92 85.6724   4
  -1   1  -1 80410.0 1233.47   4
   1  -1   1 80790.7 1233.78   4
  -1   1  -1 79862.1 1237.39   2
  -1  -1  -1 80737.8 1247.77   2
  -1  -1  -2 5499.30 104.528   1
  -1   1  -2 5290.09 113.247   1
   1   1   2 5209.06 117.029   2
  -1  -1  -2 5316.18 117.547   2
   1  -1   2 4939.48 108.776   2
  -1   1  -3 2045.78 64.5565   1
  -1  -1  -3 2078.73 59.6966   1
   1   1   3 2061.03 60.7671   1
   1   1   3 1954.18 69.6226   2
   1  -1   3 1873.51 62.3826   2
   1   1   4 2196.91 70.9212   1
  -1  -1  -4 2291.53 69.9856   1
  -1   1  -4 2093.09 72.7194   1
   1  -1   4 2108.10 76.1581   1
   1   1   4 2208.57 80.6055   2
  -1   1  -5 129.570 24.6613   1
   1   1   5 120.250 27.6982   2
   1   1   5 157.052 24.0872   1
   1  -1   5 131.740 25.7775   1
  -1   1  -5 99.7666 23.2268   3
   1  -1   6 1374.08 68.5150   1
   1   1   6 1401.31 64.6021   1
  -1   1  -6 1462.40 69.4639   1
  -1  -1  -6 1307.54 70.0216   3
  -1   1  -6 1362.26 69.5234   3
   1   1   6 1368.88 72.3442   2
   1   1   7 4528.61 137.304   1
   1  -1   7 4784.51 146.676   1
  -1   1  -7 4419.49 141.536   3
  -1  -1  -7 4455.36 145.498   3
   1   1   7 4835.03 154.980   2
   1   1   8 42.2468 24.1913   2
   1  -1   8 57.9654 22.4131   1
   1   1   8 24.2823 18.9870   1
   1  -1   8 67.0144 24.7858   2
  -1   1  -8 34.0704 24.6341   3
  -1  -1  -8 23.8963 23.2862   3
   1  -1   9 289.038 42.4789   2
   1   1   9 247.066 36.8441   1
   1   1   9 222.294 37.7111   2
  -1  -1  -9 226.794 35.8988   3
  -1   1  -9 305.908 42.6378   3
  -1   1 -10 1645.45 98.2157   3
  -1  -1 -10 1679.99 100.964   3
  -1   1 -11 4393.25 174.737   3
  -1  -1 -11 4522.26 180.481   3
  -1   1 -12 675.581 72.2338   3
  -1  -1 -12 664.664 73.2222   3
  -1   1 -12 801.368 62.0882   4
  -1   1 -13 946.141 91.1839   3
  -1  -1 -13 840.672 87.0766   3
  -1   1 -13 865.709 66.8069   4
  -1  -1 -13 991.370 76.2871   4
  -1   1 -14 191.065 52.1867   3
  -1  -1 -14 69.2471 37.4012   3
  -1   1 -15 53.6416 42.6615   3
  -1  -1 -15 112.301 48.3558   3
  -1   1 -16 150.076 53.1082   3
   1  -2 -16 764.040 91.3359   3
   1   2 -16 892.043 94.6998   3
   1  -2 -15 335.454 65.7241   3
   1   2 -15 364.813 63.6764   3
   1  -2 -15 333.602 49.4277   4
   1   2 -14-14.5902 29.8552   3
   1  -2 -14 18.1040 35.0537   3
   1   2 -14-10.0708 21.8784   4
   1  -2 -14-9.27364 26.1634   4
   1  -2 -13 1939.08 126.839   3
   1   2 -13 1768.66 115.362   3
   1   2 -13 2029.18 96.9638   4
   1  -2 -13 1899.90 106.838   4
   1  -2 -12 673.673 72.9022   3
   1   2 -12 599.051 65.3473   3
   1   2 -12 596.482 53.0360   4
   1  -2 -12 522.521 56.3639   4
   1   2 -11 1097.02 81.6254   3
   1  -2 -11 1043.06 83.8044   3
   1  -2 -11 1248.24 77.9922   4
   1   2 -11 1373.94 73.1505   4
  -1   2  10 1309.86 81.6093   1
   1  -2 -10 1453.61 91.9866   3
   1   2 -10 1380.61 87.5115   3
   1   2 -10 1397.07 71.1402   4
   1  -2 -10 1232.60 76.6817   4
  -1  -2   9 45.2682 24.7000   1
  -1   2   9 3.25181 19.4972   1
   1   2  -9 9.14237 22.7965   3
   1  -2  -9 23.1823 27.8153   3
   1  -2  -9 15.4302 21.1370   4
   1   2  -9 18.5141 18.0846   4
  -1  -2   8 1878.18 91.2905   1
  -1   2   8 1861.50 85.1199   1
   1  -2  -8 1773.06 90.2140   3
   1   2  -8 1743.50 87.3578   3
  -1  -2   8 1687.58 85.9935   3
   1   2  -8 1855.15 73.8296   4
  -1   2   7 7295.17 182.762   1
  -1  -2   7 7099.61 188.829   1
   1   2  -7 6996.98 184.502   3
   1  -2  -7 7062.06 189.612   3
  -1  -2   7 7033.79 187.500   3
   1   2  -7 7202.69 163.033   4
  -1  -2   6 48448.5 814.437   1
   1  -2  -6 48056.9 817.688   3
   1   2  -6 48973.2 810.554   3
  -1  -2   6 46750.6 808.408   3
   1   2  -6 47895.5 779.486   4
  -1  -2   5 10515.1 231.568   1
  -1  -2   5 11015.6 230.230   3
   1   2  -5 10903.6 228.360   3
   1  -2  -5 11439.0 237.074   3
  -1   2   5 11264.5 236.821   3
   1   2  -5 11180.4 208.343   4
  -1  -2   4 21680.2 392.523   1
  -1   2   4 22630.4 394.743   3
  -1  -2   4 21308.2 385.626   3
   1   2  -4 21933.9 385.088   3
   1  -2  -4 22392.8 394.196   3
   1   2  -4 22191.2 367.899   4
   1  -2  -3 64655.1 998.292   3
  -1  -2   3 62162.9 992.810   3
  -1   2   3 62962.4 997.917   3
   1   2  -3 63740.0 991.952   3
   1   2  -3 63870.2 976.023   4
  -1  -2   3 60407.3 975.985   4
   1  -2  -2 2188.15 60.3534   3
  -1   2   2 2146.53 60.0619   3
   1   2  -2 2334.31 52.7759   4
  -1  -2   2 2131.74 51.8516   4
   1  -2  -2 2412.34 62.8321   4
   1  -2  -1 1285.01 35.3317   3
  -1   2   1 1181.18 34.5501   3
  -1  -2   1 1236.55 34.6657   4
   1   2  -1 1206.78 35.0791   4
  -1   2   1 1215.04 37.3898   4
   1  -2  -1 1238.28 38.5023   4
  -1  -2   0 310.374 18.2971   4
   1  -2   0 301.129 15.9744   4
  -1   2   0 274.363 14.8936   4
  -1   2  -1 4880.18 87.7636   4
   1  -2   1 4685.04 87.7724   4
  -1   2  -1 4705.57 87.8204   2
  -1  -2  -1 5268.74 108.605   2
   1  -2   2 134316. 2142.40   2
  -1  -2  -2 137741. 2159.86   2
  -1   2  -2 138422. 2131.56   4
   1   2   2 139517. 2161.45   2
  -1  -2  -2 146407. 2133.85   1
  -1  -2  -3 27299.8 436.552   1
  -1   2  -3 26761.1 455.526   1
   1   2   3 27147.7 437.842   1
   1  -2   3 25285.7 444.955   2
   1   2   3 26559.4 463.688   2
   1   2   4 156.411 19.3914   1
   1   2   4 124.395 25.0368   2
  -1   2  -4 146.692 26.6613   1
  -1   2  -4 101.561 20.9694   3
   1   2   5 12030.5 234.260   1
  -1   2  -5 11706.6 247.206   1
  -1   2  -5 11573.4 240.647   3
   1   2   5 11792.5 257.189   2
   1  -2   6 5997.74 164.985   1
   1   2   6 6095.96 150.720   1
  -1   2  -6 6074.09 161.415   1
  -1  -2  -6 5868.76 166.131   3
  -1   2  -6 5849.97 156.429   3
   1   2   6 5964.93 170.794   2
   1   2   7-0.55936 15.5644   1
   1   2   7 19.1060 18.6840   2
   1  -2   7-5.12694 21.1437   1
  -1  -2  -7 43.5933 26.8832   3
  -1   2  -7-19.8972 23.8077   3
   1   2   8 8377.51 210.086   1
   1   2   8 8567.80 236.025   2
  -1   2  -8 8101.40 217.853   3
  -1  -2  -8 8405.56 229.174   3
   1  -2   8 8199.18 224.412   2
   1   2   9 1760.08 89.3708   1
   1  -2   9 1802.25 96.9931   2
  -1   2  -9 1882.29 97.1618   3
  -1  -2  -9 1816.14 100.770   3
  -1   2 -10 1932.53 105.775   3
  -1  -2 -10 1985.37 113.987   3
  -1   2 -11 1992.17 112.803   3
  -1  -2 -11 1988.51 118.328   3
  -1   2 -11 1961.13 89.7228   4
  -1   2 -12-15.1191 26.9582   3
  -1  -2 -12 93.7611 39.6915   3
  -1   2 -12 68.3335 27.4410   4
  -1   2 -13 1393.84 107.185   3
  -1  -2 -13 1172.04 102.472   3
  -1   2 -13 1349.58 79.9568   4
  -1  -2 -14 2050.07 139.372   3
  -1   2 -14 1885.85 129.033   3
  -1  -2 -14 2120.18 118.580   4
  -1   2 -15 323.144 58.9467   3
  -1  -2 -15 359.208 66.4447   3
  -1   2 -16 123.424 48.7454   3
   1   3 -17 236.541 60.1712   3
   1   3 -16 68.0974 46.2159   3
   1  -3 -16-43.3338 38.2689   3
   1  -3 -15 925.505 99.0761   3
   1   3 -15 840.474 87.9316   3
   1  -3 -15 887.442 80.5004   4
   1  -3 -14 857.917 90.9256   3
   1   3 -14 864.775 85.9967   3
   1  -3 -14 969.529 82.0203   4
   1   3 -13 920.228 84.9650   3
   1  -3 -13 979.664 92.3290   3
   1  -3 -13 986.919 78.9053   4
   1   3 -13 1017.95 67.4227   4
   1  -3 -12 419.345 57.4139   3
   1   3 -12 432.630 57.0458   3
   1  -3 -12 360.970 48.2473   4
   1   3 -12 420.949 44.0875   4
  -1   3  11 3490.20 140.555   1
   1  -3 -11 3315.50 150.208   3
   1   3 -11 3331.15 144.350   3
   1   3 -11 3487.27 118.340   4
   1  -3 -11 3414.48 137.111   4
  -1   3  10 1669.37 90.4702   1
   1  -3 -10 1710.86 101.315   3
   1   3 -10 1682.27 95.4094   3
   1   3 -10 1660.97 74.8901   4
   1  -3 -10 1719.22 90.7576   4
  -1   3   9 3556.94 129.289   1
  -1  -3   9 3573.75 139.932   1
   1   3  -9 3599.92 135.709   3
   1  -3  -9 3359.99 138.768   3
   1   3  -9 3619.43 110.783   4
  -1  -3   8 269.533 36.4370   1
  -1   3   8 251.300 33.1965   1
   1   3  -8 282.695 38.9776   3
  -1  -3   8 278.438 34.0048   3
   1  -3  -8 314.474 41.2439   3
   1   3  -8 257.039 28.2670   4
  -1  -3   7 16842.1 350.982   1
  -1  -3   7 16221.1 340.293   3
   1   3  -7 16717.0 340.923   3
   1  -3  -7 16451.1 351.279   3
   1   3  -7 17443.2 310.965   4
  -1  -3   6 3038.35 107.853   1
   1  -3  -6 3161.20 111.114   3
  -1  -3   6 3047.84 101.650   3
   1   3  -6 3073.07 101.928   3
   1   3  -6 3133.45 84.4238   4
  -1  -3   5 558.449 42.2320   1
   1   3  -5 480.713 39.3611   3
   1  -3  -5 552.888 44.6637   3
  -1  -3   5 525.874 37.5885   3
   1   3  -5 530.296 29.9466   4
  -1  -3   4 5467.21 134.110   1
   1  -3  -4 5518.47 135.853   3
   1   3  -4 5421.79 125.917   3
  -1   3   4 5393.19 133.784   3
  -1  -3   4 5131.66 124.971   3
   1   3  -4 5552.40 109.159   4
  -1  -3   4 5054.68 109.037   4
   1  -3  -3 14896.8 268.319   3
  -1   3   3 15110.0 268.647   3
  -1  -3   3 14313.7 259.152   3
  -1  -3   3 13684.7 265.282   1
   1   3  -3 14501.0 242.169   4
  -1  -3   3 14253.7 242.094   4
  -1   3   2 18524.4 308.717   3
   1  -3  -2 18717.7 308.598   3
  -1  -3   2 17624.7 309.424   1
   1   3  -2 17558.8 293.387   4
  -1  -3   2 17876.9 293.649   4
  -1   3   1 3.98839 8.72152   3
   1  -3  -1-20.4635 11.1380   3
  -1  -3   1 8.63276 9.05890   4
   1   3  -1 3.65236 10.9022   4
   1  -3  -1 14.7830 13.8442   4
   1  -3   0 21501.3 341.789   4
  -1   3   0 20922.8 341.681   4
  -1  -3  -1 72.7085 21.0134   2
   1  -3   1 38.5990 9.60633   4
  -1   3  -1 38.1798 7.62022   4
  -1  -3  -2 45809.8 725.880   2
   1  -3   2 42174.9 695.185   2
  -1   3  -2 44744.7 685.526   4
   1   3   2 46659.3 726.071   2
  -1   3  -3 22295.1 382.812   3
   1   3   3 22947.2 411.127   2
  -1   3  -3 22710.2 366.919   4
   1   3   3 23723.8 376.070   1
  -1   3  -3 22959.9 404.455   1
   1   3   4 46154.3 733.454   1
  -1   3  -4 45930.7 761.962   1
   1   3   4 45959.0 773.119   2
  -1   3  -4 44776.8 742.239   3
  -1   3  -5 980.666 56.3334   1
   1   3   5 965.758 45.3889   1
  -1   3  -5 844.635 47.5262   3
   1   3   5 923.044 57.6384   2
   1   3   6 2282.41 80.0506   1
  -1   3  -6 2337.84 94.6539   1
   1   3   6 2366.37 99.8359   2
  -1   3  -6 2247.29 86.5978   3
  -1  -3  -6 2255.59 95.9149   3
  -1   3  -7 2649.54 107.889   1
   1   3   7 2796.28 96.8886   1
  -1   3  -7 2614.66 101.012   3
  -1  -3  -7 2859.80 115.987   3
   1   3   7 2711.05 114.803   2
   1   3   8 1749.45 81.2197   1
  -1  -3  -8 1749.75 94.8431   3
  -1   3  -8 1885.20 89.7625   3
   1   3   8 1784.05 97.8170   2
   1  -3   9 73.3198 25.5363   2
   1   3   9 56.6994 22.7210   1
  -1  -3  -9 94.0064 33.9035   3
  -1   3  -9 45.6022 24.5118   3
   1   3  10 237.262 38.5431   1
  -1   3 -10 187.744 38.7118   3
  -1  -3 -10 299.136 50.1847   3
  -1  -3 -11 4475.68 183.789   3
  -1   3 -11 4403.81 171.909   3
  -1   3 -11 4543.30 138.836   4
  -1   3 -12 9.60111 26.7805   3
  -1  -3 -12 47.1243 37.4461   3
  -1   3 -12-16.0862 19.5413   4
  -1   3 -13 2103.80 128.810   3
  -1  -3 -13 2274.99 140.550   3
  -1   3 -14 156.475 46.8402   3
  -1  -3 -14 190.027 52.7697   3
  -1  -3 -14 170.552 39.9084   4
  -1  -3 -15 49.8025 37.6006   3
  -1   3 -15 33.3862 37.8341   3
  -1   3 -16 17.5237 33.8840   3
   1   4 -17 338.800 66.1393   3
   1   4 -16 897.410 95.1306   3
   1  -4 -16 779.608 94.4009   3
   1   4 -15 162.907 48.1090   3
   1  -4 -15 257.433 58.6661   3
   1  -4 -15 93.0510 47.1543   4
   1  -4 -14 13.6325 36.9501   3
   1   4 -14-30.3011 34.7594   3
   1  -4 -14 53.3321 35.3177   4
   1   4 -13 4033.48 175.136   3
   1  -4 -13 3654.52 175.843   3
   1  -4 -13 3821.17 160.250   4
   1   4 -13 3914.00 129.254   4
   1   4 -12 35.1975 30.5965   3
   1  -4 -12 47.9344 29.3008   3
   1   4 -12 101.273 25.4789   4
   1  -4 -12 53.9856 31.6927   4
  -1   4  11 338.271 46.3914   1
   1  -4 -11 234.358 47.7715   3
   1   4 -11 247.555 45.0855   3
   1   4 -11 299.540 34.8690   4
   1  -4 -11 274.466 42.5777   4
  -1   4  10 4841.54 161.902   1
   1   4 -10 4832.69 167.296   3
   1  -4 -10 4949.50 180.626   3
   1   4 -10 5013.43 136.753   4
  -1  -4   9 15456.2 353.251   1
  -1   4   9 15333.5 330.060   1
   1   4  -9 15054.2 337.420   3
   1  -4  -9 14855.7 350.403   3
   1   4  -9 15202.9 296.005   4
  -1  -4   8 32.3153 24.7816   1
  -1   4   8-6.13480 18.0605   1
   1  -4  -8 7.98892 24.5332   3
   1   4  -8 41.5293 24.0967   3
  -1  -4   8 22.2392 16.8432   3
   1   4  -8 23.2219 16.1415   4
  -1  -4   7 4857.73 152.381   1
   1  -4  -7 4851.87 153.539   3
  -1  -4   7 4640.02 141.682   3
   1   4  -7 4885.38 142.175   3
   1   4  -7 4932.08 116.346   4
  -1  -4   6 26645.0 503.783   1
   1  -4  -6 27323.7 506.721   3
  -1  -4   6 26810.2 490.370   3
   1   4  -6 27548.6 489.476   3
   1   4  -6 27762.9 455.528   4
  -1  -4   5 1225.63 64.5154   1
   1  -4  -5 1324.89 66.4643   3
  -1  -4   5 1292.37 58.3005   3
   1   4  -5 1402.45 60.2120   3
   1   4  -5 1405.95 45.3088   4
  -1  -4   4 60.2476 22.1497   1
  -1  -4   4 42.6227 17.0673   3
   1  -4  -4 41.3605 24.1816   3
  -1  -4   4 31.1790 11.6108   4
   1   4  -4 55.9455 13.8751   4
  -1  -4   3 28.6615 14.3546   3
   1  -4  -3 2.83645 22.3725   3
  -1   4   3 7.79805 15.1521   3
  -1  -4   3-5.64759 19.1011   1
   1   4  -3 23.6138 11.2625   4
  -1  -4   3 28.1925 10.7367   4
  -1   4   2 142.505 18.8924   3
   1  -4  -2 95.8219 19.0651   3
  -1  -4   2 109.529 13.9572   4
   1   4  -2 92.5713 14.8470   4
  -1  -4   2 118.843 20.3653   1
  -1   4   1 170.326 15.5461   3
   1  -4  -1 168.510 16.2333   3
  -1  -4   1 188.490 17.0541   1
  -1  -4   1 157.419 16.0272   4
  -1  -4   0 7450.20 128.920   1
   1  -4   0 7780.41 139.494   4
  -1  -4  -1 3393.90 88.7378   2
   1  -4   1 3297.64 65.5319   4
  -1   4  -1 3240.51 64.9051   4
  -1   4  -2 2610.64 55.5102   3
  -1  -4  -2 2949.68 87.2966   2
   1   4   2 2707.84 82.8098   2
  -1   4  -3 4963.69 104.310   3
  -1   4  -3 4800.00 88.1154   4
   1   4   3 5099.81 132.395   2
  -1   4  -3 4810.17 124.371   1
   1   4   3 5084.96 97.2090   1
   1   4   4 1591.75 72.6935   2
  -1   4  -4 1527.61 55.8817   3
  -1   4  -4 1441.74 40.0165   4
  -1   4  -4 1515.99 68.0893   1
   1   4   4 1625.01 50.4768   1
  -1   4  -5 53604.2 911.277   1
   1   4   5 54774.4 875.757   1
   1   4   5 57101.5 931.192   2
  -1   4  -5 53428.1 887.987   3
  -1   4  -6 2825.75 107.884   1
   1   4   6 2950.41 90.9734   1
  -1   4  -6 2928.76 99.5526   3
   1   4   6 3204.91 121.245   2
  -1   4  -7 38.6047 24.6509   1
   1   4   7 16.2634 15.6304   1
   1   4   7 32.4932 24.3622   2
  -1   4  -7 33.9136 22.7136   3
  -1  -4  -7 1.17606 22.8906   3
   1   4   8 9443.40 222.338   1
  -1  -4  -8 9311.18 251.205   3
  -1   4  -8 9327.87 233.710   3
   1   4   8 10134.0 268.790   2
   1   4   9 2536.69 104.754   1
   1  -4   9 2643.51 118.263   2
  -1   4  -9 2804.27 116.927   3
  -1  -4  -9 2733.57 128.548   3
   1   4  10 727.005 58.5880   1
  -1   4 -10 600.742 57.3770   3
  -1  -4 -10 592.772 65.1328   3
   1  -4  10 653.785 61.1496   2
  -1   4 -10 721.872 46.0563   4
  -1  -4 -11 102.550 38.8226   3
  -1   4 -11 82.9509 30.5459   3
  -1   4 -11 67.9177 19.7344   4
  -1  -4 -12-1.61034 28.9007   3
  -1   4 -12 6.28245 30.1901   3
  -1   4 -12 10.9657 19.4503   4
  -1  -4 -13 265.472 52.5328   3
  -1   4 -13 315.424 54.7311   3
  -1   4 -14 157.220 44.9712   3
  -1  -4 -14 194.050 56.3936   3
  -1  -4 -14 162.077 38.7085   4
  -1  -4 -15 447.230 72.6266   3
  -1   4 -15 391.138 63.2914   3
  -1   4 -16 369.108 66.2599   3
   1   5 -16 281.305 57.1762   3
   1   5 -15 516.760 71.0518   3
   1  -5 -15 733.184 90.4785   3
   1  -5 -15 680.650 75.5409   4
   1   5 -14 2449.08 140.166   3
   1  -5 -14 2605.73 155.418   3
   1  -5 -14 2396.07 131.691   4
   1   5 -13 657.477 73.1788   3
   1  -5 -13 658.657 76.0648   3
   1  -5 -13 646.664 70.6348   4
   1   5 -13 743.628 51.1717   4
   1  -5 -12 929.425 84.7663   3
   1   5 -12 887.447 78.7217   3
   1  -5 -12 929.650 76.4676   4
   1   5 -12 850.396 51.4103   4
  -1   5  11 226.701 39.5747   1
   1   5 -11 192.551 40.2068   3
   1  -5 -11 292.754 52.4595   3
   1   5 -11 242.018 30.4242   4
   1  -5 -11 224.143 41.4710   4
  -1   5  10 885.663 63.4677   1
   1  -5 -10 795.436 71.5233   3
   1   5 -10 838.961 68.0183   3
   1   5 -10 914.847 49.6049   4
  -1   5   9 1125.60 67.8731   1
  -1  -5   9 1013.17 73.9538   1
   1   5  -9 1099.98 71.8888   3
   1  -5  -9 1036.76 76.9834   3
  -1  -5   9 1059.11 70.1825   3
   1   5  -9 995.695 49.5904   4
  -1  -5   8 5364.40 172.140   1
   1   5  -8 5267.42 157.958   3
  -1  -5   8 5137.94 159.019   3
   1  -5  -8 5379.27 174.044   3
   1   5  -8 5220.41 125.211   4
  -1  -5   7 13101.1 299.155   1
   1  -5  -7 13200.9 300.002   3
  -1  -5   7 12701.7 281.717   3
   1   5  -7 13528.6 281.993   3
   1   5  -7 13392.1 243.581   4
  -1  -5   6 310.729 36.1097   1
   1   5  -6 334.907 34.8878   3
  -1  -5   6 325.712 33.6604   3
   1  -5  -6 381.997 43.2446   3
   1   5  -6 303.604 22.8227   4
   1  -5  -5 828.974 53.3492   3
  -1  -5   5 812.653 46.1649   3
  -1  -5   5 838.484 51.8526   1
   1   5  -5 805.905 31.6997   4
   1  -5  -4 19.6072 24.9437   3
  -1  -5   4 37.6208 16.1137   3
  -1  -5   4 41.0239 23.3067   1
   1   5  -4 18.6222 10.6532   4
  -1  -5   4 9.45726 10.0884   4
   1  -5  -3 5801.74 134.171   3
  -1  -5   3 5533.19 106.363   4
   1   5  -3 5526.75 106.146   4
  -1  -5   3 5387.87 131.594   1
   1  -5  -2 15482.7 267.549   3
  -1  -5   2 14851.5 251.974   4
   1   5  -2 14542.5 251.431   4
   1   5  -2 15097.7 269.760   1
  -1  -5   2 14888.1 269.134   1
   1  -5  -1 111508. 1691.65   3
   1   5  -1 108808. 1696.93   1
  -1  -5   1 109953. 1696.60   1
  -1  -5   1 109876. 1696.74   4
  -1  -5   0 60543.9 935.681   1
   1   5   0 60547.4 935.610   1
   1  -5   0 60862.4 947.041   4
  -1  -5  -1 6475.43 142.443   2
   1  -5   1 6253.81 115.073   4
   1   5   2 212.792 27.2967   2
   1  -5   2 171.772 11.6883   2
  -1  -5  -2 260.291 32.2930   2
  -1   5  -3 2952.07 70.7200   3
   1   5   3 3201.62 64.8360   1
  -1   5  -3 2827.41 93.4512   1
   1   5   3 3182.47 100.762   2
  -1   5  -4 1266.78 48.1457   3
   1   5   4 1398.20 69.1379   2
  -1   5  -4 1286.23 64.5190   1
   1   5   4 1326.55 43.3166   1
   1   5   5 2194.18 94.6138   2
  -1   5  -5 2012.67 71.5806   3
  -1   5  -5 2057.59 50.2705   4
   1   5   5 2256.37 66.7625   1
  -1   5  -5 2108.57 88.2311   1
  -1   5  -6 16471.1 321.529   3
   1   5   6 18149.2 369.032   2
  -1   5  -6 16048.7 281.448   4
  -1   5  -6 16693.3 346.743   1
   1   5   6 17078.3 308.950   1
   1   5   7 3322.06 102.870   1
  -1   5  -7 3064.76 122.938   1
  -1   5  -7 3322.36 112.616   3
  -1  -5  -7 3287.36 131.105   3
   1   5   7 3537.46 138.916   2
  -1   5  -8 4153.46 151.230   1
   1   5   8 4239.01 128.166   1
  -1   5  -8 4222.70 138.628   3
  -1  -5  -8 4268.75 158.259   3
   1   5   8 4564.34 168.940   2
  -1   5  -8 4294.50 105.590   4
   1  -5   9 110.556 28.4251   2
   1   5   9 134.136 27.9748   1
  -1  -5  -9 210.693 43.0396   3
  -1   5  -9 115.490 30.9512   3
  -1   5  -9 143.539 21.6869   4
   1   5  10 2061.08 97.9657   1
   1  -5  10 2108.03 108.230   2
  -1  -5 -10 1955.86 114.805   3
  -1   5 -10 2022.60 105.824   3
  -1   5 -10 2169.34 76.9565   4
  -1  -5 -11 6823.19 241.287   3
  -1   5 -11 6881.48 219.915   3
  -1   5 -11 6841.35 166.034   4
  -1   5 -11 7215.69 170.083   4
  -1  -5 -12 150.424 41.5027   3
  -1   5 -12 185.387 41.1365   3
  -1   5 -12 136.746 24.9750   4
  -1  -5 -13 288.129 61.5921   3
  -1   5 -13 258.661 50.0806   3
  -1   5 -14 548.445 58.4466   3
  -1  -5 -14 715.246 88.7884   3
  -1  -5 -15 58.1312 41.7321   3
  -1   5 -15 51.6194 40.8709   3
   1  -6 -16 1076.05 97.4560   4
   1  -6 -15 1182.68 110.244   3
   1  -6 -15 1280.99 102.342   4
   1  -6 -14-27.4006 38.3306   3
   1   6 -14 22.8137 32.2069   3
   1  -6 -14 46.6046 34.1693   4
   1  -6 -13 2937.85 159.268   3
   1   6 -13 3040.72 149.168   3
   1  -6 -13 3049.30 148.568   4
   1   6 -12 4081.60 167.171   3
   1  -6 -12 4098.40 182.336   3
   1  -6 -12 4232.32 168.735   4
   1   6 -12 4244.03 119.935   4
  -1   6  11 264.356 38.6684   1
   1  -6 -11 276.678 49.6539   3
   1   6 -11 282.806 44.4443   3
   1   6 -11 263.194 27.4998   4
  -1   6  10 1525.51 82.9412   1
   1   6 -10 1516.02 89.0051   3
   1  -6 -10 1597.98 100.065   3
   1   6 -10 1569.52 61.5485   4
  -1   6   9 3998.27 134.970   1
  -1  -6   9 3766.97 139.744   3
   1  -6  -9 4130.25 158.469   3
   1   6  -9 4069.24 142.171   3
   1   6  -9 4240.90 106.063   4
  -1  -6   8 5535.03 178.115   1
  -1  -6   8 5355.02 161.617   3
   1   6  -8 5590.04 162.145   3
   1  -6  -8 5545.44 179.167   3
   1   6  -8 5713.14 125.313   4
  -1  -6   7-4.57314 22.6453   1
   1   6  -7-7.37839 20.9055   3
   1  -6  -7 5.37617 23.5027   3
  -1  -6   7 16.5435 14.9135   3
   1   6  -7 27.5728 12.1676   4
   1  -6  -6 7026.34 187.368   3
  -1  -6   6 6756.87 167.701   3
  -1  -6   6 6956.22 187.203   1
   1   6  -6 6941.67 134.199   4
  -1  -6   5 3375.97 99.4826   3
   1  -6  -5 3675.24 116.804   3
  -1  -6   5 3549.80 115.846   1
   1   6  -5 3493.31 75.3725   4
  -1  -6   5 3303.87 76.3954   4
   1  -6  -4 16103.1 306.996   3
  -1  -6   4 15218.6 285.021   3
  -1  -6   4 15585.9 306.152   1
   1   6  -4 15486.7 258.974   4
  -1  -6   4 15526.2 258.964   4
   1  -6  -3 18343.3 318.015   3
   1   6  -3 16224.5 281.462   4
  -1  -6   3 17099.2 282.057   4
   1   6  -3 17053.7 317.797   1
  -1  -6   3 16971.5 316.942   1
   1  -6  -2 37430.9 595.920   3
  -1  -6   2 36044.0 579.542   4
   1   6  -2 35660.7 598.077   1
  -1  -6   2 36257.7 598.963   1
  -1  -6   1 103958. 1616.12   1
   1   6  -1 104826. 1616.17   1
   1  -6  -1 104551. 1609.86   3
   1   6   0 312.059 19.3307   1
   1  -6   0 329.178 16.3162   3
  -1   6   0 295.550 15.7136   2
  -1  -6  -1 6631.27 150.263   2
   1  -6   1 6485.64 122.832   4
   1   6   2 20.4542 19.2025   2
  -1  -6  -2 19.4756 23.9458   2
   1  -6   2 15.8698 8.00229   4
   1   6   3 3153.51 101.972   2
  -1   6  -3 2809.91 96.2721   1
   1   6   3 3069.02 60.2661   1
  -1   6  -3 2903.84 67.4172   3
   1   6   4 203.009 16.4753   1
   1   6   4 195.951 32.1055   2
  -1   6  -4 156.543 27.3881   1
  -1   6  -4 169.233 18.5268   3
   1   6   5 7162.92 145.477   1
  -1   6  -5 6907.15 184.417   1
   1   6   5 7303.67 193.942   2
  -1   6  -5 6915.91 154.846   3
  -1   6  -6 936.904 50.1847   3
   1   6   6 1115.17 71.2663   2
  -1   6  -6 895.888 62.3240   1
   1   6   6 1051.36 46.9038   1
  -1   6  -6 932.299 29.9801   4
  -1   6  -6 982.393 30.7164   4
   1   6   7 7812.05 222.909   2
  -1   6  -7 7090.41 179.614   3
  -1  -6  -7 7110.47 208.066   3
   1   6   7 7355.94 169.228   1
  -1   6  -7 7109.44 204.410   1
  -1   6  -7 7209.12 138.845   4
  -1   6  -7 7377.71 139.315   4
  -1  -6  -8 15132.7 354.400   3
  -1   6  -8 14932.2 316.537   3
  -1   6  -8 14347.8 340.526   1
   1   6   8 14473.7 297.258   1
  -1   6  -8 14514.4 260.728   4
  -1   6  -8 14936.4 261.765   4
  -1  -6  -9 10922.3 301.596   3
  -1   6  -9 11630.2 277.353   3
   1   6   9 11251.4 259.081   1
  -1   6  -9 11697.2 220.771   4
  -1   6  -9 11891.7 221.830   4
   1  -6  10 3179.99 135.724   2
  -1  -6 -10 3322.01 153.115   3
  -1   6 -10 3443.29 138.408   3
   1   6  10 3513.16 128.106   1
  -1   6 -10 3613.34 96.8649   4
  -1   6 -10 3622.14 96.8469   4
  -1   6 -11 108.318 34.6946   3
  -1  -6 -11 61.1595 36.7831   3
  -1   6 -11 102.319 18.1693   4
  -1   6 -11 86.2642 18.5014   4
  -1  -6 -12 403.921 63.5721   3
  -1   6 -12 347.522 51.7894   3
  -1  -6 -13 1515.96 118.852   3
  -1   6 -13 1441.38 102.965   3
  -1  -6 -14 1248.55 114.243   3
  -1   6 -14 1224.06 100.196   3
  -1   6 -15 97.8610 39.3196   3
  -1  -6 -15 93.3095 49.1932   3
  -1  -6 -15 77.7866 41.0974   4
   1  -7 -16 24.0397 35.2347   4
   1  -7 -15 275.543 66.7380   3
   1  -7 -15 136.719 49.5153   4
   1  -7 -14 2431.72 151.667   3
   1  -7 -14 2285.89 135.555   4
   1  -7 -13 3752.89 181.435   3
   1  -7 -13 3820.76 169.254   4
   1   7 -12 661.637 66.5943   3
   1  -7 -12 795.460 81.2440   3
   1   7 -12 737.785 40.8266   4
   1  -7 -12 597.517 65.7014   4
  -1   7  11 458.551 47.6008   1
   1  -7 -11 399.920 55.9135   3
   1   7 -11 563.547 56.8524   3
   1   7 -11 533.164 33.6819   4
   1  -7 -10 992.820 80.2751   3
   1   7 -10 1019.05 72.4184   3
   1   7 -10 987.465 44.7709   4
  -1   7  10 948.740 65.0674   1
   1  -7  -9 5236.63 183.525   3
   1   7  -9 5326.76 164.643   3
  -1  -7   9 4894.52 160.625   3
   1   7  -9 5256.78 117.693   4
  -1   7   9 5214.22 156.196   1
   1  -7  -8 606.957 59.0799   3
  -1  -7   8 637.858 49.6258   3
   1   7  -8 675.166 32.0291   4
  -1  -7   8 674.747 59.9323   1
   1  -7  -7 9227.17 237.690   3
  -1  -7   7 8467.88 210.732   3
   1   7  -7 9326.99 169.333   4
  -1  -7   7 9403.19 238.396   1
   1  -7  -6 620.020 52.4916   3
  -1  -7   6 581.511 41.8174   3
  -1  -7   6 558.131 49.5702   1
   1   7  -6 551.540 24.9140   4
  -1  -7   5 8706.55 190.688   3
   1  -7  -5 9420.26 216.833   3
  -1  -7   5 9045.24 216.778   1
   1   7  -5 9046.08 158.640   4
  -1  -7   5 8693.36 159.659   4
  -1  -7   4 11319.7 221.774   3
   1  -7  -4 12037.5 244.864   3
  -1  -7   4 11428.8 243.575   1
   1   7  -4 11583.0 244.965   1
   1   7  -4 10775.5 195.186   4
  -1  -7   4 11588.1 196.360   4
   1  -7  -3 3032.68 92.4426   3
  -1  -7   3 2714.19 66.2657   4
   1   7  -3 2811.19 91.2314   1
  -1  -7   3 2799.65 90.2213   1
   1  -7  -2 726.773 40.2206   3
  -1  -7   2 712.275 32.7598   4
  -1  -7   2 649.639 38.6883   1
   1   7  -2 865.964 44.4822   1
  -1  -7   1 73908.6 1158.55   1
   1   7  -1 74049.6 1158.64   1
   1  -7  -1 73549.6 1151.27   3
   1   7   0 9864.78 173.960   1
  -1   7   0 9541.99 166.680   2
   1  -7   0 9555.20 165.175   3
   1   7   1 4715.43 87.5747   1
  -1  -7  -1 5078.87 124.240   2
   1  -7   1 4609.05 98.4620   4
   1   7   2 5063.68 133.282   2
  -1  -7  -2 5098.28 133.664   2
   1  -7   2 4784.15 91.4394   4
   1   7   3 189.204 28.1706   2
  -1   7  -3 188.224 29.9874   1
   1   7   4 4297.12 135.156   2
   1   7   4 4242.11 86.3378   1
  -1   7  -4 4053.17 127.761   1
  -1   7  -4 4087.81 94.4528   3
  -1   7  -5 13700.4 304.428   1
   1   7   5 14339.0 251.530   1
  -1   7  -5 13846.0 264.169   3
   1   7   5 15037.3 319.828   2
  -1   7  -6 3837.82 136.911   1
   1   7   6 3892.25 99.5426   1
   1   7   6 3946.39 142.829   2
  -1   7  -6 3793.77 109.603   3
  -1   7  -7 235.864 29.5761   3
  -1  -7  -7 217.966 39.0390   3
  -1   7  -7 206.797 36.7333   1
   1   7   7 218.994 24.9088   1
   1   7   7 238.444 42.4434   2
  -1   7  -7 177.731 11.4604   4
  -1  -7  -8 2421.02 119.886   3
  -1   7  -8 2455.34 98.7865   3
   1   7   8 2487.85 88.1266   1
  -1   7  -8 2399.39 114.776   1
  -1   7  -8 2267.80 56.6441   4
  -1   7  -8 2359.44 56.8348   4
  -1   7  -9 961.578 65.5323   3
  -1  -7  -9 1058.14 82.3972   3
   1   7   9 987.656 58.5401   1
  -1   7  -9 933.605 36.1314   4
  -1   7  -9 1041.68 37.0437   4
  -1  -7 -10 1797.61 112.978   3
   1  -7  10 1705.18 95.2473   2
  -1   7 -10 1868.81 97.4004   3
   1   7  10 1761.13 85.6867   1
  -1   7 -10 1819.19 56.6022   4
  -1   7 -10 1871.58 55.8765   4
  -1  -7 -11 14.1559 29.9089   3
  -1   7 -11 12.0803 26.7529   3
  -1   7 -11 10.5400 12.2446   4
  -1   7 -12 2043.34 114.020   3
  -1  -7 -12 1843.46 125.919   3
  -1  -7 -13 1060.91 102.890   3
  -1   7 -13 1033.24 86.4748   3
  -1   7 -14 380.100 60.0920   3
  -1  -7 -14 361.213 68.9999   3
  -1   7 -15-19.4344 32.0578   3
  -1  -7 -15-20.5502 38.4791   4
   1  -8 -16 16.1872 37.1198   4
   1  -8 -15 191.749 54.9646   3
   1  -8 -15 121.677 49.5845   4
   1  -8 -14 12.4909 37.6929   3
   1  -8 -14-11.0675 32.2585   4
   1  -8 -13 6028.17 236.918   3
   1  -8 -13 5862.78 221.129   4
   1  -8 -12 5018.37 204.933   3
  -1   8  12 4722.57 167.369   1
   1   8 -12 4630.65 109.637   4
   1  -8 -12 4756.60 187.698   4
   1  -8 -11 647.630 72.7602   3
   1   8 -11 547.495 31.1252   4
  -1   8  11 532.744 51.6334   1
   1  -8 -10 4534.31 178.607   3
   1   8 -10 4532.22 103.026   4
  -1   8  10 4608.10 150.512   1
   1  -8  -9 3533.80 147.922   3
  -1  -8   9 3275.86 127.378   3
   1   8  -9 3682.62 84.0891   4
  -1  -8   8 536.986 46.8300   3
   1  -8  -8 488.116 54.4402   3
   1   8  -8 543.187 25.5324   4
  -1  -8   8 521.382 54.0767   1
  -1  -8   7 640.521 47.5902   3
   1  -8  -7 808.828 63.5691   3
   1   8  -7 640.788 26.3682   4
  -1  -8   7 740.497 61.4540   1
   1  -8  -6 274.973 39.5632   3
  -1  -8   6 242.365 29.3434   3
  -1  -8   6 237.369 34.5232   1
   1   8  -6 212.362 14.7680   4
  -1  -8   5 6211.80 148.035   3
   1  -8  -5 6701.72 174.011   3
   1   8  -5 6230.29 172.145   1
  -1  -8   5 6258.33 171.154   1
   1   8  -5 6039.46 115.208   4
  -1  -8   5 6214.83 116.660   4
  -1  -8   4 415.095 30.5061   3
   1  -8  -4 518.112 44.0291   3
  -1  -8   4 377.534 21.2134   4
   1   8  -4 449.174 43.4004   1
  -1  -8   4 368.975 38.6106   1
   1  -8  -3 2276.22 80.4060   3
  -1  -8   3 1994.74 56.7055   4
   1   8  -3 2142.24 78.7191   1
  -1  -8   3 2055.59 78.8921   1
   1  -8  -2 29402.9 488.154   3
  -1  -8   2 28371.8 473.948   4
  -1  -8   2 28623.2 492.497   1
   1   8  -2 28555.5 492.990   1
   1   8  -1 28200.1 463.801   1
   1  -8  -1 27250.1 454.383   3
  -1   8   1 27271.2 455.706   2
   1   8   0 507.881 27.8311   1
  -1   8   0 455.362 23.1996   2
  -1  -8  -1 2461.57 83.2073   2
   1   8   1 2406.03 56.1191   1
   1   8   2 3298.37 104.750   2
  -1  -8  -2 3337.22 105.585   2
   1  -8   2 2991.70 67.5225   4
   1   8   3 565.006 45.7741   2
  -1   8  -3 508.779 44.3619   1
   1   8   4 231.193 14.9544   1
   1   8   4 278.612 36.4579   2
  -1   8  -4 231.235 32.7724   1
   1   8   5 13079.6 292.253   2
  -1   8  -5 11960.5 277.001   1
   1   8   5 12129.4 217.715   1
  -1   8  -5 12192.1 231.173   3
  -1   8  -6 3721.58 139.736   1
   1   8   6 4178.40 101.468   1
   1   8   6 4465.68 154.907   2
  -1   8  -6 4081.94 111.926   3
   1   8   7 71.4604 15.5135   1
  -1   8  -7 91.1487 31.3561   1
   1   8   7 68.4674 26.8893   2
  -1   8  -7 80.2262 19.6966   3
  -1   8  -8 3355.68 142.301   1
   1   8   8 3433.65 105.412   1
  -1   8  -8 3485.12 117.653   3
  -1  -8  -8 3623.40 149.891   3
  -1   8  -9 2652.39 129.287   1
   1   8   9 2608.49 95.9517   1
  -1   8  -9 2661.37 108.790   3
  -1  -8  -9 2534.75 130.616   3
   1   8  10 557.774 48.0558   1
   1  -8  10 476.411 50.7936   2
  -1   8 -10 667.896 58.4308   3
  -1  -8 -10 519.511 63.5956   3
   1  -8  11 115.965 31.9954   2
  -1   8 -11 97.7058 28.8979   3
  -1  -8 -11 158.119 43.2409   3
  -1  -8 -12 445.055 65.7079   3
  -1   8 -12 556.894 61.8572   3
  -1  -8 -13 2392.98 153.690   3
  -1   8 -13 2329.33 126.820   3
  -1   8 -14 1286.31 98.9875   3
  -1  -8 -14 1266.96 116.089   3
  -1  -8 -15 160.584 47.9203   4
   1  -9 -16 211.130 52.5739   4
   1  -9 -15 1526.11 128.394   3
   1  -9 -15 1531.01 118.418   4
   1  -9 -14 669.782 84.0826   3
   1  -9 -14 751.380 84.6280   4
   1  -9 -13 1289.68 109.567   3
   1  -9 -13 1109.37 96.5014   4
   1  -9 -12 958.871 90.1539   3
   1  -9 -11 2039.35 122.161   3
   1   9 -11 1882.16 50.6313   4
  -1   9  11 2061.94 99.4825   1
   1  -9 -10 69.1572 33.8847   3
   1   9 -10 56.7603 10.6184   4
  -1   9  10 77.9667 25.3454   1
  -1  -9   9 585.889 50.9614   3
   1  -9  -9 578.747 62.5331   3
   1   9  -9 570.818 23.1321   4
  -1  -9   8 2286.81 95.5226   3
   1  -9  -8 2297.02 113.982   3
   1   9  -8 2335.61 52.8266   4
  -1  -9   7 989.116 56.9117   3
   1  -9  -7 1109.95 72.8409   3
   1   9  -7 987.016 29.2805   4
  -1  -9   7 1078.27 72.7862   1
  -1  -9   6 7148.06 199.119   1
  -1  -9   6 6940.08 169.073   3
   1  -9  -6 7366.75 198.705   3
  -1  -9   5 612.506 50.6776   1
   1   9  -5 662.025 55.1661   1
  -1  -9   5 652.122 40.1483   3
   1  -9  -5 573.435 49.2209   3
  -1  -9   5 610.941 24.7937   4
   1  -9  -4 5710.25 153.355   3
  -1  -9   4 5715.98 113.358   4
   1   9  -4 5492.69 153.933   1
  -1  -9   4 5503.39 154.770   1
   1  -9  -3 3590.97 107.110   3
  -1  -9   3 3478.17 83.9104   4
  -1  -9   3 3424.42 107.624   1
   1   9  -3 3644.68 110.683   1
   1  -9  -2 109.035 24.3059   3
  -1  -9   2 74.0011 16.9843   4
   1   9  -2 120.049 25.2112   1
  -1  -9   2 56.6904 21.5552   1
  -1   9   2 102.814 21.8947   2
   1   9  -1 57817.5 932.082   1
  -1   9   1 58641.5 926.697   2
   1   9   0 538.436 30.0421   1
  -1   9   0 562.946 26.7564   2
  -1  -9   0 608.540 40.3738   2
   1   9   1 418.838 22.6232   1
  -1  -9  -1 427.517 38.3985   2
   1   9   2 17226.4 330.155   2
  -1  -9  -2 17266.9 330.484   2
   1  -9   2 16074.3 279.109   4
   1   9   3 3964.70 127.002   2
  -1   9  -3 3527.17 120.690   1
   1  -9   3 3904.23 72.7452   4
   1   9   4 16854.2 342.965   2
  -1   9  -4 14737.8 326.069   1
  -1   9  -5 18418.0 392.958   1
   1   9   5 20707.9 412.490   2
   1   9   5 19315.3 323.472   1
  -1   9  -6 132.251 34.3794   1
   1   9   6 83.8410 29.0624   2
   1   9   6 158.760 18.1457   1
  -1   9  -6 125.061 20.8951   3
   1   9   7 4670.26 116.564   1
   1   9   7 5120.36 179.172   2
  -1   9  -7 4513.76 163.276   1
  -1   9  -7 4790.67 130.855   3
   1   9   8 13.3540 12.7937   1
  -1   9  -8-24.6686 28.3782   1
  -1  -9  -8-26.8213 29.3115   3
  -1   9  -8 13.7862 17.1635   3
   1   9   9 420.999 36.2347   1
  -1   9  -9 397.299 56.3046   1
  -1   9  -9 495.263 46.4898   3
  -1  -9  -9 379.303 56.2163   3
   1   9  10 2736.64 104.067   1
   1  -9  10 2570.98 114.802   2
  -1   9 -10 2889.76 118.653   3
  -1  -9 -10 3039.67 151.188   3
   1  -9  11 889.700 70.4422   2
  -1  -9 -11 811.431 81.0643   3
  -1   9 -11 876.313 69.7897   3
  -1  -9 -12 384.321 62.6939   3
  -1   9 -12 419.632 55.6127   3
  -1   9 -13 35.2080 29.9166   3
  -1  -9 -13 77.2193 40.2504   3
  -1  -9 -14 332.764 68.2348   3
  -1   9 -14 192.681 45.2583   3
   1 -10 -16-56.0096 36.6792   4
   1 -10 -15 13.3763 39.2066   4
   1 -10 -14 316.710 64.3361   3
   1 -10 -14 301.480 59.8769   4
   1 -10 -13 34.5907 32.0322   3
   1 -10 -13 14.2401 35.2399   4
   1 -10 -12 1104.73 98.7029   3
  -1  10  11 728.364 58.3264   1
   1 -10 -11 837.835 80.3921   3
  -1  10  10 11332.3 267.112   1
   1 -10 -10 11333.1 315.956   3
   1 -10  -9 1467.32 96.6471   3
  -1 -10   9 1521.25 81.4151   3
   1 -10  -8 7561.07 223.318   3
  -1 -10   8 6951.36 186.831   3
  -1 -10   7 3100.23 129.825   1
  -1 -10   7 2932.42 103.304   3
   1 -10  -7 3146.52 127.763   3
   1  10  -6 499.854 52.2564   1
  -1 -10   6 447.759 46.9028   1
  -1 -10   6 487.181 37.5655   3
   1 -10  -6 549.189 52.7781   3
  -1 -10   6 451.762 18.8133   4
   1  10  -5 2265.04 99.5937   1
  -1 -10   5 2283.69 98.7255   1
  -1 -10   5 2344.94 79.0050   3
   1 -10  -5 2532.63 102.049   3
  -1 -10   5 2369.13 57.5806   4
   1 -10  -4 10943.2 238.208   3
  -1 -10   4 10123.2 186.229   4
   1  10  -4 9967.56 234.163   1
  -1 -10   4 10098.1 236.799   1
  -1  10   3 1525.49 68.2931   2
   1 -10  -3 1479.01 66.5020   3
  -1 -10   3 1326.02 48.7113   4
   1  10  -3 1440.05 68.3905   1
  -1 -10   3 1426.20 68.4365   1
   1  10  -2 13627.1 273.843   1
  -1  10   2 14115.1 269.409   2
   1  10  -1 22175.9 393.428   1
  -1  10   1 22548.7 387.663   2
  -1 -10   0 2318.15 80.2670   2
   1  10   0 2135.07 65.7192   1
   1  10   1 937.679 36.1264   1
  -1 -10  -1 993.405 55.5396   2
  -1 -10  -2 1095.05 61.8613   2
   1 -10   2 1068.84 39.7533   4
  -1  10  -3 352.329 40.2659   1
   1  10   3 345.890 38.7774   2
   1 -10   3 347.014 17.8517   4
   1  10   4 125.110 30.4429   2
  -1  10  -4 81.9098 28.1977   1
   1  10   5 2559.04 61.9380   1
  -1  10  -5 2587.97 111.486   1
   1  10   5 2943.84 119.722   2
   1  10   6 4034.03 93.5452   1
   1  10   6 4449.89 159.317   2
  -1  10  -6 3877.70 145.453   1
  -1  10  -7 513.713 56.9924   1
   1  10   7 476.474 30.2209   1
   1  10   8 2830.09 88.2989   1
  -1  10  -8 2685.65 129.840   1
  -1  10  -8 2862.75 101.601   3
  -1 -10  -8 2914.23 136.383   3
   1  10   9 853.433 50.4417   1
  -1  10  -9 966.181 83.1293   1
  -1 -10  -9 911.605 80.6396   3
  -1  10  -9 878.499 59.5715   3
   1  10  10 26.1665 17.2218   1
   1 -10  10 82.6733 27.0280   2
  -1 -10 -10 1.53619 29.9827   3
  -1  10 -10 25.1238 24.5630   3
  -1  10 -11 2023.16 103.091   3
  -1 -10 -11 1812.70 122.633   3
  -1 -10 -12-9.09498 36.1211   3
  -1  10 -12-13.6049 22.9751   3
  -1 -10 -13 2823.74 170.048   3
  -1 -10 -14-60.5677 49.7846   3
   1 -11 -16 156.124 47.7212   4
   1 -11 -15 854.199 95.9167   4
   1 -11 -14 141.725 50.8189   3
   1 -11 -14 37.1221 40.9252   4
   1 -11 -13 657.005 84.0284   3
   1 -11 -13 379.598 62.9640   4
   1 -11 -12-16.7508 33.8025   3
  -1  11  11 1656.49 86.5810   1
   1 -11 -11 1617.12 112.981   3
  -1  11  10 2493.75 102.771   1
   1 -11 -10 2346.72 132.027   3
  -1 -11  10 2173.78 103.573   3
  -1 -11   9 46.9397 21.5176   3
   1 -11  -9 47.8080 32.8229   3
   1 -11  -8 390.174 53.1550   3
  -1 -11   8 300.737 35.2789   3
  -1 -11   7 512.611 56.1790   1
   1 -11  -7 637.406 60.7719   3
  -1 -11   7 471.168 39.6856   3
   1  11  -6 302.247 43.0213   1
  -1 -11   6 258.929 38.5445   1
   1 -11  -6 345.219 44.8387   3
  -1 -11   6 284.659 28.8244   3
  -1 -11   6 267.686 14.2504   4
   1 -11  -5 950.021 62.5225   3
  -1 -11   5 941.818 47.9704   3
  -1  11   5 1003.80 65.6403   2
  -1 -11   5 865.169 31.8755   4
  -1 -11   5 916.900 64.3654   1
   1  11  -5 882.370 62.0383   1
  -1  11   4 581.350 46.6721   2
   1 -11  -4 572.301 47.7897   3
  -1 -11   4 567.190 28.9554   4
   1  11  -4 540.320 47.9237   1
  -1 -11   4 551.517 48.1675   1
  -1  11   3 10529.1 226.168   2
   1 -11  -3 10489.2 224.656   3
   1  11  -3 10134.0 227.835   1
  -1 -11   3 9526.60 193.553   4
  -1  11   2 167.086 24.4005   2
   1  11  -2 161.737 28.6449   1
  -1  11   1 43422.8 705.645   2
   1  11  -1 42402.8 711.967   1
   1  11   0 6329.27 139.413   1
  -1 -11   0 6382.10 154.556   2
   1  11   1 797.227 35.2532   1
  -1 -11  -1 885.491 53.4654   2
  -1 -11  -2 18.9815 21.1616   2
   1 -11   2 41.4083 14.0173   4
  -1  11  -3 250.292 35.0275   1
   1  11   3 373.267 40.6019   2
   1 -11   3 274.502 18.6096   4
   1  11   4 101.003 27.0750   2
  -1  11  -4 67.3402 25.4858   1
   1  11   5 3912.92 82.4930   1
   1  11   5 4606.60 157.035   2
  -1  11  -5 3872.06 142.169   1
   1  11   6 1974.98 104.158   2
  -1  11  -6 1718.41 95.9475   1
   1  11   6 1793.78 52.7987   1
  -1  11  -7 6519.66 211.496   1
   1  11   7 7101.25 148.154   1
  -1  11  -8 936.042 77.5274   1
   1  11   8 995.487 47.0399   1
  -1 -11  -8 836.096 75.6397   3
  -1  11  -9 550.719 66.2279   1
   1  11   9 522.606 36.9623   1
  -1 -11  -9 585.360 68.5510   3
   1  11  10 148.463 23.7069   1
   1 -11  10 100.279 25.8900   2
  -1 -11 -10 95.9400 37.3716   3
  -1 -11 -11 131.979 44.4572   3
  -1 -11 -12 78.2122 41.0358   3
  -1 -11 -13 219.541 54.5856   3
  -1 -11 -14 254.211 59.9685   3
   1 -12 -16 218.098 59.0935   4
   1 -12 -15 67.1394 41.3532   4
   1 -12 -14 87.2886 45.8689   3
   1 -12 -14 111.953 46.4379   4
   1 -12 -13 81.7454 45.5877   3
   1 -12 -13 48.0893 36.3757   4
   1 -12 -12 1782.65 125.780   3
  -1  12  11 3207.65 123.612   1
   1 -12 -11 3388.37 166.530   3
  -1 -12  10 972.761 67.8955   3
   1 -12 -10 1163.58 94.4395   3
  -1 -12   9 1183.63 69.5310   3
   1 -12  -9 1236.77 91.1631   3
   1 -12  -8 186.887 43.9536   3
  -1 -12   8 95.8350 25.1336   3
  -1  12   7 2107.54 108.632   2
  -1 -12   7 1679.81 74.9118   3
   1 -12  -7 1869.38 100.846   3
   1  12  -6 7264.28 214.064   1
  -1 -12   6 8032.18 224.183   1
  -1  12   6 8552.33 226.777   2
  -1 -12   6 7474.12 177.211   3
   1 -12  -6 8066.99 217.011   3
  -1 -12   6 7386.10 132.732   4
  -1  12   5 44.0584 23.6237   2
  -1 -12   5 3.39016 22.5939   1
   1  12  -5-9.56311 26.3899   1
  -1 -12   5 46.4280 16.2284   3
   1 -12  -5 59.3764 26.7483   3
  -1 -12   5 21.3718 9.58722   4
  -1  12   4 6322.71 170.495   2
   1 -12  -4 6273.67 168.804   3
  -1 -12   4 5410.05 123.600   4
   1  12  -4 5750.38 167.464   1
  -1  12   3 2058.83 84.6507   2
   1 -12  -3 2012.08 82.2601   3
  -1 -12   3 1839.06 64.7935   4
   1  12  -3 2102.45 87.2138   1
  -1  12   2 25383.9 449.061   2
   1  12  -2 24249.8 450.982   1
   1  12  -1 95.5507 26.9066   1
  -1  12   1 98.9939 19.2086   2
   1  12   0 178.282 22.1567   1
  -1 -12   0 183.403 27.3708   2
  -1 -12  -1-19.3374 19.6617   2
   1  12   1 1.09381 11.7980   1
   1  12   2 926.366 35.6541   1
  -1 -12  -2 926.794 58.6508   2
  -1  12  -3 2470.56 103.508   1
   1  12   3 2696.24 109.274   2
   1 -12   3 2554.89 65.9030   4
  -1  12  -4 2371.97 106.090   1
   1  12   4 2711.02 113.711   2
  -1  12  -5 315.155 42.6681   1
   1  12   5 331.104 43.7987   2
   1  12   6 2676.12 66.3862   1
   1  12   6 3053.97 134.637   2
  -1  12  -6 2517.57 119.550   1
   1  12   7 158.405 17.7996   1
  -1  12  -7 199.731 41.9623   1
  -1  12  -8 7621.33 243.574   1
   1  12   8 8049.32 168.520   1
  -1 -12  -8 7839.43 247.955   3
  -1  12  -9 2617.84 136.732   1
   1  12   9 2857.28 88.8520   1
   1 -12   9 2481.25 100.488   2
  -1 -12  -9 2801.44 145.173   3
   1 -12  10 74.2548 26.1152   2
  -1  12 -10 88.6210 46.1979   1
  -1 -12 -10 176.774 51.2269   3
  -1 -12 -11 151.251 49.2740   3
  -1 -12 -12 3536.32 184.818   3
  -1 -12 -13-4.74783 36.5809   3
   1 -13 -15 37.3950 43.2666   4
   1 -13 -14 423.242 73.7734   3
   1 -13 -14 320.307 62.3570   4
   1 -13 -13 2541.33 157.984   3
   1 -13 -12-15.8711 35.9403   3
   1 -13 -11 71.0901 41.3933   3
   1 -13 -10 823.499 80.3258   3
  -1 -13  10 621.454 53.9863   3
  -1 -13   9 114.972 25.1569   3
   1 -13  -9 121.055 37.1562   3
   1 -13  -8 50.9875 28.1342   3
  -1 -13   8 59.4844 19.2996   3
   1  13  -7 552.591 62.0462   1
   1 -13  -7 620.579 60.9343   3
  -1 -13   7 583.478 42.5821   3
   1  13  -6 84.3611 32.9507   1
  -1  13   6 79.5630 26.4017   2
  -1 -13   6 78.4902 18.1014   3
   1 -13  -6 67.9431 30.5961   3
  -1 -13   6 63.2547 9.35183   4
  -1 -13   5 1805.25 68.9206   3
   1 -13  -5 1937.28 93.8106   3
  -1  13   5 2082.04 97.9701   2
  -1 -13   5 1835.52 54.5458   4
   1  13  -5 1795.58 92.6652   1
  -1  13   4 758.161 56.9464   2
   1 -13  -4 838.533 60.0345   3
  -1 -13   4 611.676 34.5703   4
   1  13  -4 701.902 57.9071   1
  -1  13   3 37800.3 645.674   2
   1 -13  -3 35897.4 635.863   3
  -1 -13   3 36102.8 608.977   4
   1  13  -3 36005.1 645.713   1
  -1  13   2 3961.46 118.012   2
   1  13  -2 3985.34 121.464   1
   1  13  -1 4249.55 120.101   1
  -1  13   1 4361.87 116.717   2
  -1 -13   1 4164.73 118.319   2
  -1 -13   0 2265.17 85.4834   2
   1  13   0 2125.04 73.4136   1
   1  13   1 621.781 34.0629   1
  -1 -13  -1 560.411 45.8540   2
  -1  13  -2 226.016 35.5664   1
   1  13   2 257.340 20.5058   1
  -1 -13  -2 295.446 37.4295   2
   1  13   3 168.807 34.2196   2
  -1  13  -3 162.585 34.4465   1
   1 -13   3 97.4814 16.0720   4
   1  13   4 27.5442 20.0792   2
  -1  13  -4 18.5270 26.0927   1
   1 -13   4 52.5671 7.96687   4
   1 -13   4 52.0381 8.20004   4
  -1  13  -5 8841.90 246.156   1
   1  13   5 9989.89 261.640   2
  -1  13  -6 4.19897 27.9737   1
   1  13   6 25.8670 7.58576   1
  -1  13  -7 1943.37 111.829   1
   1  13   7 2098.03 59.7816   1
   1  13   8 1101.40 45.4574   1
  -1  13  -8 1142.63 87.6846   1
  -1 -13  -8 1124.52 89.8036   3
   1 -13   9 410.259 38.2746   2
  -1  13  -9 409.827 63.1561   1
   1  13   9 488.289 32.9006   1
  -1 -13  -9 488.662 65.7270   3
  -1  13 -10 5143.38 212.411   1
  -1 -13 -10 5460.97 218.372   3
  -1 -13 -11 2377.87 146.236   3
  -1 -13 -12 969.544 101.671   3
  -1 -13 -13 119.956 46.2554   3
   1 -14 -15 430.665 75.6613   4
   1 -14 -14 68.3119 48.1152   3
   1 -14 -14 64.7714 42.3310   4
   1 -14 -13 163.338 47.9144   3
   1 -14 -12 1878.37 133.297   3
   1 -14 -11 21.4130 31.9736   3
  -1 -14  10 445.003 45.4377   3
   1 -14 -10 553.028 70.5017   3
  -1 -14   9 25.8288 18.1047   3
   1 -14  -9 12.0259 30.4021   3
   1 -14  -8 143.837 38.2867   3
  -1 -14   8 94.4864 20.6392   3
   1  14  -7 416.924 54.5987   1
  -1 -14   7 333.631 34.4464   3
   1 -14  -7 373.414 51.0079   3
  -1  14   6 180.041 35.9457   2
   1  14  -6 236.118 43.4083   1
  -1 -14   6 171.586 23.3096   3
   1 -14  -6 176.880 37.6042   3
  -1 -14   6 163.431 13.0912   4
   1 -14  -5 1192.10 75.6507   3
  -1 -14   5 1179.71 54.9975   3
  -1  14   5 1285.18 78.7950   2
  -1 -14   5 1148.80 43.6917   4
   1  14  -5 1033.61 71.3818   1
  -1  14   4 19515.8 386.374   2
   1 -14  -4 18417.1 376.090   3
  -1 -14   4 17883.0 327.437   4
   1  14  -4 17734.8 379.157   1
   1 -14  -3 397.166 40.4318   3
  -1 -14   3 404.030 31.9709   4
   1  14  -3 419.607 45.1740   1
  -1  14   3 408.344 39.7520   2
   1  14  -2 548.187 45.6257   1
  -1  14   2 535.297 40.5699   2
  -1 -14   1 2981.45 98.7261   2
   1  14  -1 2985.86 99.5509   1
   1  14   0 656.542 41.3233   1
  -1 -14   0 556.073 44.0643   2
   1  14   1 1072.05 47.7059   1
  -1 -14  -1 1147.91 64.6992   2
   1  14   2 30.0046 11.7358   1
  -1  14  -2 29.2845 23.0361   1
  -1 -14  -2 15.0015 21.9378   2
  -1  14  -3 127.760 32.1885   1
   1 -14   3 112.718 17.0989   4
   1  14   4 3251.02 132.390   2
  -1  14  -4 2836.47 121.552   1
   1 -14   4 3101.00 69.6702   4
   1  14   5 14.1617 23.0798   2
  -1  14  -5 82.3060 33.8703   1
  -1  14  -6 4555.07 172.086   1
   1  14   6 4810.32 94.6784   1
   1  14   7 6.58827 8.03933   1
  -1  14  -7-31.0602 33.5553   1
   1  14   8 1265.36 45.7151   1
  -1  14  -8 1132.23 89.8741   1
  -1 -14  -8 1325.90 97.1595   3
  -1  14  -9 1112.24 95.0787   1
   1  14   9 1242.52 49.3345   1
   1 -14   9 1085.29 59.5865   2
  -1 -14  -9 1231.53 98.2435   3
  -1  14 -10 331.892 61.6241   1
  -1 -14 -10 459.342 66.3932   3
  -1 -14 -11 186.817 51.1226   3
  -1 -14 -12 2139.56 145.469   3
  -1 -14 -13 132.786 46.6905   3
   1 -15 -14 65.5679 43.9864   4
   1 -15 -13 951.281 100.700   3
   1 -15 -12 1802.10 129.960   3
   1 -15 -11 882.998 89.4697   3
  -1 -15  10 4411.45 148.727   3
   1 -15 -10 5358.41 210.286   3
  -1 -15   9 669.893 50.8730   3
   1 -15  -9 952.598 83.8517   3
   1 -15  -8-5.23561 28.4726   3
  -1 -15   8-4.28882 18.3572   3
   1  15  -7 204.529 47.8504   1
   1 -15  -7 279.899 44.5968   3
  -1 -15   7 151.399 26.5631   3
   1  15  -6 13723.3 337.726   1
   1 -15  -6 14532.4 336.570   3
  -1 -15   6 13568.9 280.430   3
  -1  15   6 16191.0 356.876   2
  -1 -15   6 13892.9 239.827   4
   1 -15  -5 44.8310 28.1808   3
  -1 -15   5 29.4657 15.1818   3
  -1 -15   5 17.0295 9.84426   4
  -1  15   5 12.0334 19.7349   2
   1  15  -5 14.0245 25.9833   1
   1 -15  -4 2326.59 100.221   3
  -1 -15   4 2029.31 71.0228   4
   1  15  -4 2066.03 99.6640   1
  -1  15   4 2218.55 100.570   2
   1 -15  -3 2886.44 105.714   3
  -1 -15   3 2571.66 87.7876   4
  -1  15   3 2914.42 109.689   2
   1  15  -3 2663.54 107.354   1
  -1  15   2 9276.34 214.181   2
   1  15  -2 8801.25 214.670   1
  -1 -15   1 2052.86 81.2597   2
   1  15  -1 2148.78 84.3150   1
   1  15   0 1408.59 62.4684   1
  -1 -15   0 1361.25 68.5305   2
   1  15   1 143.357 22.4037   1
  -1 -15  -1 131.429 30.3569   2
  -1  15  -2 1261.16 74.6517   1
   1  15   2 1295.35 50.0051   1
  -1 -15  -2 1361.21 75.9745   2
   1  15   3 631.167 30.6109   1
  -1  15  -3 522.637 50.3273   1
   1 -15   3 562.911 33.9145   4
  -1  15  -4 485.688 52.7703   1
   1  15   4 580.206 57.3358   2
   1 -15   4 544.424 26.9819   4
   1  15   5 4736.22 173.217   2
  -1  15  -5 4132.74 159.308   1
   1  15   6 3889.23 77.8011   1
  -1  15  -6 3960.55 159.625   1
   1  15   7 1825.23 47.3194   1
  -1  15  -7 1621.77 104.638   1
   1  15   8 1737.42 49.9636   1
  -1  15  -8 1510.71 106.894   1
  -1 -15  -8 1808.48 114.720   3
   1 -15   8 1573.52 64.3791   2
  -1  15  -9 131.293 41.2988   1
  -1 -15  -9 199.564 49.5491   3
  -1  15 -10 1740.35 123.444   1
  -1 -15 -10 1735.25 121.709   3
  -1 -15 -11 169.586 47.7931   3
  -1 -15 -12 83.6486 45.6185   3
  -1 -15 -13-3.04214 38.7009   3
   1 -16 -14 190.780 54.2717   4
   1 -16 -13 3.19821 33.5686   3
   1 -16 -12 528.379 72.2181   3
   1 -16 -11 5.10517 33.3848   3
   1 -16 -10 2483.90 143.397   3
   1 -16  -9 3211.39 153.401   3
  -1 -16   9 2624.80 103.894   3
   1 -16  -8 306.235 51.0448   3
  -1 -16   8 262.844 30.9937   3
   1  16  -7 3188.63 146.959   1
  -1 -16   7 3318.20 107.783   3
   1 -16  -7 3530.58 150.135   3
   1  16  -6 106.096 39.5157   1
  -1 -16   6 15.7766 14.3037   3
   1 -16  -6 61.2158 30.4640   3
   1 -16  -5 1782.20 94.6059   3
  -1 -16   5 1597.41 58.2802   4
  -1  16   5 1912.70 100.811   2
   1  16  -5 1628.39 94.5079   1
   1 -16  -4 1405.40 80.1649   3
  -1 -16   4 1455.15 60.3799   4
   1  16  -4 1481.70 84.2781   1
  -1  16   4 1688.37 88.2611   2
   1 -16  -3 1443.02 74.1059   3
  -1 -16   3 1272.44 60.6336   4
  -1  16   3 1391.16 75.7311   2
   1  16  -3 1355.50 75.8370   1
  -1  16   2 240.003 32.7875   2
   1  16  -2 338.419 40.3839   1
  -1 -16   2 261.124 29.1065   2
  -1 -16   1 193.200 28.9827   2
   1  16  -1 284.937 35.5493   1
   1  16   0 4123.17 120.131   1
  -1 -16   0 4277.00 131.326   2
   1  16   1 5138.63 129.999   1
  -1 -16  -1 5102.45 154.036   2
  -1  16  -2 57.1539 30.4241   1
   1  16   2 21.2856 12.3560   1
   1  16   3 5936.47 125.207   1
  -1  16  -3 5513.48 177.135   1
   1 -16   3 5465.44 133.990   4
  -1  16  -4 2741.09 122.690   1
   1 -16   4 2993.82 77.6929   4
  -1  16  -5 2342.10 117.485   1
  -1  16  -6 181.671 42.9555   1
   1  16   6 114.731 9.28029   1
   1 -16   7 1928.71 59.0074   2
  -1  16  -7 1931.94 114.454   1
   1  16   7 1870.02 42.6698   1
   1 -16   8 3012.54 88.7343   2
  -1 -16  -8 3468.09 161.788   3
  -1  16  -8 3043.20 152.867   1
  -1 -16  -9 45.9463 35.7828   3
  -1  16  -9-33.6342 35.6874   1
  -1 -16 -10 18.2578 31.2290   3
  -1  16 -10-6.01980 35.4271   1
  -1 -16 -11 124.614 47.5436   3
  -1 -16 -12 35.4015 37.7240   3
   1 -17 -13 1130.50 113.490   3
   1 -17 -12 383.893 69.3043   3
   1 -17 -11 60.1779 44.5511   3
   1 -17 -10 1266.09 105.178   3
  -1 -17   9 730.932 52.0832   3
   1 -17  -9 891.716 84.4729   3
  -1 -17   8 454.568 39.9408   3
   1 -17  -8 600.182 68.6557   3
  -1 -17   7 1451.51 67.9168   3
   1 -17  -7 1773.22 105.951   3
   1  17  -7 1645.23 104.721   1
   1 -17  -6 10281.7 272.883   3
  -1 -17   6 9795.60 215.770   3
  -1 -17   6 10066.2 185.835   4
   1  17  -6 9649.71 273.672   1
   1 -17  -5 563.489 56.8902   3
  -1 -17   5 585.164 35.4667   4
   1  17  -5 521.313 56.2931   1
  -1  17   5 624.817 58.6256   2
   1 -17  -4 544.685 52.7242   3
  -1 -17   4 603.068 39.8232   4
   1  17  -4 580.703 55.8836   1
  -1  17   4 701.295 59.8871   2
   1 -17  -3 105.805 24.6876   3
  -1 -17   3 128.470 22.3590   4
   1  17  -3 136.638 31.6104   1
  -1  17   3 124.082 28.0790   2
  -1 -17   2 9526.00 214.307   2
   1  17  -2 9306.15 229.858   1
   1  17  -1 7603.22 191.632   1
  -1 -17   1 7563.98 187.121   2
   1  17   0 1052.22 57.8270   1
  -1 -17   0 971.575 60.1035   2
   1  17   1 15.0363 14.8788   1
  -1 -17  -1-0.11889 19.1738   2
   1  17   2 19.2764 14.4721   1
  -1  17  -2 13.7281 24.4251   1
  -1  17  -3 9733.84 259.351   1
   1  17   3 10563.9 197.045   1
   1 -17   3 9290.71 206.424   4
  -1  17  -4 1640.91 95.8526   1
   1  17   4 1886.37 54.7563   1
   1 -17   4 1701.03 58.6918   4
   1  17   5 317.715 17.7589   1
  -1  17  -5 339.994 51.8120   1
  -1  17  -6 548.852 61.4113   1
   1 -17   7 777.347 31.6714   2
  -1  17  -7 738.426 76.6058   1
  -1 -17  -8 86.3865 39.2199   3
  -1  17  -8 16.2390 37.7054   1
   1 -17   8-10.8326 11.0619   2
  -1 -17  -9 126.050 43.6811   3
  -1  17  -9 191.054 51.3174   1
  -1 -17 -10 2399.29 147.230   3
  -1  17 -10 2194.48 143.108   1
  -1 -17 -11 671.642 86.7104   3
  -1 -17 -12 435.014 72.5223   3
   1 -18 -13 569.310 83.7576   3
   1 -18 -12 687.147 86.5303   3
   1 -18 -11 751.733 87.7753   3
   1 -18 -10 1225.91 102.883   3
   1 -18  -9 0.57767 33.0718   3
   1 -18  -8 1209.84 93.4067   3
  -1 -18   8 1026.16 57.7052   3
  -1 -18   7 1853.72 76.1738   3
   1 -18  -7 2021.44 114.899   3
   1  18  -7 2089.37 118.662   1
   1 -18  -6 842.420 72.9762   3
  -1 -18   6 633.702 42.7900   3
  -1 -18   6 571.263 30.8043   4
   1  18  -6 621.538 65.9131   1
   1 -18  -5 5928.56 189.815   3
  -1 -18   5 5510.98 135.773   4
   1  18  -5 5233.82 185.030   1
  -1  18   5 6122.26 198.594   2
   1 -18  -4 75.7698 26.4053   3
  -1 -18   4 88.3881 19.7394   4
  -1  18   4 73.6641 25.1138   2
   1  18  -4 70.2517 28.7166   1
   1 -18  -3 139.561 28.1564   3
  -1 -18   3 116.831 22.7698   4
  -1  18   3 155.888 31.1688   2
   1  18  -3 161.667 35.2918   1
  -1 -18   2 2380.58 90.1033   2
   1  18  -2 2276.12 100.016   1
  -1 -18   1 4590.06 138.106   2
   1  18  -1 4574.86 141.091   1
   1  18   0 641.049 47.3865   1
  -1 -18   0 637.065 50.9418   2
   1  18   1 1018.15 53.8684   1
  -1  18  -1 1023.62 70.2435   1
  -1 -18  -1 955.707 63.3980   2
   1  18   2 6447.88 151.082   1
  -1  18  -2 6311.62 193.283   1
  -1  18  -3 437.575 52.1223   1
   1  18   3 535.412 32.6996   1
   1 -18   3 441.309 37.0764   4
   1  18   4 787.704 34.7663   1
  -1  18  -4 652.603 63.9447   1
   1 -18   4 782.865 40.7157   4
  -1  18  -5 1346.88 92.5696   1
   1  18   5 1447.68 39.7538   1
   1 -18   5 1229.12 32.6953   4
  -1  18  -6 619.872 65.1825   1
  -1  18  -7-25.8833 32.3368   1
  -1 -18  -8 1673.03 115.205   3
  -1  18  -8 1400.46 105.722   1
  -1 -18  -9 285.503 58.7239   3
  -1  18  -9 339.255 57.9948   1
  -1 -18 -10 323.065 62.4363   3
  -1  18 -10 364.169 69.9905   1
  -1 -18 -11 129.587 51.2718   3
  -1 -18 -12 928.759 102.249   3
   1 -19 -12 585.652 79.1350   3
   1 -19 -11 105.329 46.1735   3
   1 -19 -10 1578.70 121.298   3
   1 -19  -9-39.1655 34.9402   3
   1 -19  -8 731.862 74.2167   3
  -1 -19   8 685.577 46.7334   3
   1 -19  -7 2327.56 126.476   3
  -1 -19   7 2000.11 79.5603   3
   1  19  -7 2180.20 123.418   1
   1 -19  -6 328.432 50.3380   3
  -1 -19   6 253.017 27.7415   3
  -1 -19   6 238.864 20.9184   4
   1  19  -6 248.541 47.0770   1
   1 -19  -5 831.299 68.0556   3
  -1 -19   5 665.101 41.6332   4
   1  19  -5 722.536 69.1083   1
   1 -19  -4 1844.48 96.8520   3
  -1 -19   4 1837.50 77.2111   4
   1  19  -4 1921.57 102.646   1
  -1  19   4 2031.65 104.435   2
   1 -19  -3 2480.28 106.403   3
  -1 -19   3 2292.85 93.2452   4
   1  19  -3 2526.61 113.655   1
  -1 -19   3 2431.34 90.9315   2
  -1  19   3 2690.75 115.655   2
  -1 -19   2 6944.82 177.271   2
   1  19  -2 6983.72 195.364   1
   1 -19  -2 6867.94 183.310   3
   1  19  -1 388.677 41.4141   1
  -1 -19   1 449.591 41.8600   2
   1  19   0 43.1819 20.5279   1
  -1 -19   0 23.7027 22.2453   2
   1  19   1 7670.78 184.309   1
  -1  19  -1 7597.34 216.046   1
  -1 -19  -1 7764.47 211.567   2
   1  19   2 58.7450 17.2828   1
  -1  19  -2 43.3776 26.6845   1
  -1  19  -3 2.58097 26.4133   1
   1  19   3 26.3520 13.6218   1
   1 -19   3 24.7972 6.02233   3
   1 -19   3 24.5319 6.27335   3
   1 -19   3 17.0194 17.2291   4
  -1  19  -4 196.716 42.7604   1
   1  19   4 263.114 21.8821   1
   1 -19   4 241.616 26.7720   4
   1  19   5 2561.58 60.6197   1
  -1  19  -5 2363.27 126.944   1
   1 -19   5 2126.92 55.8005   4
   1 -19   5 2384.42 57.6382   4
  -1  19  -6 1577.82 106.095   1
  -1  19  -7 236.136 48.2802   1
  -1 -19  -8 32.8933 33.4146   3
  -1  19  -8 13.1137 32.4969   1
  -1 -19  -9 249.793 53.1710   3
  -1  19  -9 230.312 52.1266   1
  -1 -19 -10 1376.44 114.367   3
  -1  19 -10 1529.96 124.488   1
  -1 -19 -11 1953.28 143.224   3
   1 -20 -12 277.778 62.1842   3
   1 -20 -11 154.540 53.2100   3
   1 -20 -10 59.6345 36.5841   3
   1 -20  -9 465.285 67.1989   3
   1 -20  -8 1186.75 95.6017   3
   1 -20  -7 127.459 42.1820   3
  -1 -20   7 100.876 21.8303   3
   1  20  -7 127.032 44.4445   1
   1 -20  -6 2242.40 120.205   3
  -1 -20   6 1858.66 74.1459   3
  -1 -20   6 2024.16 65.5844   4
   1  20  -6 2065.65 117.310   1
   1 -20  -5 27.1245 25.9007   3
  -1 -20   5 24.1197 16.2633   4
   1  20  -5-31.2371 29.8920   1
   1 -20  -4 727.141 64.9615   3
  -1 -20   4 654.642 47.5170   4
  -1  20   4 755.453 66.9546   2
  -1 -20   4 692.672 46.3452   2
   1  20  -4 687.098 63.7231   1
   1 -20  -3 562.436 51.3549   3
  -1 -20   3 475.282 42.5861   4
  -1 -20   3 555.767 42.8509   2
   1  20  -3 582.793 56.3842   1
   1  20  -2 3676.61 135.825   1
  -1 -20   2 3648.12 120.524   2
   1 -20  -2 3755.14 128.331   3
   1  20  -1 98.3383 28.2575   1
  -1 -20   1 77.5679 24.9091   2
   1  20   0 3414.44 118.145   1
  -1 -20   0 3464.09 124.857   2
   1  20   1 2320.00 90.1040   1
  -1  20  -1 2200.57 108.041   1
   1  20   2 2408.92 85.3886   1
  -1  20  -2 2347.22 114.696   1
   1  20   3 277.086 25.9667   1
  -1  20  -3 258.669 44.5494   1
   1 -20   3 194.548 12.2603   3
   1 -20   3 203.394 11.9459   3
   1 -20   3 270.358 32.0087   4
  -1  20  -4 25.6755 30.5006   1
   1  20   4 18.2480 11.3659   1
   1 -20   4 10.7718 13.7751   4
  -1  20  -5 905.899 81.0316   1
   1  20   5 1006.97 35.3805   1
   1 -20   5 811.686 33.5234   4
   1 -20   5 938.882 35.2032   4
  -1  20  -6 49.3511 33.3702   1
  -1  20  -7 402.962 60.6372   1
  -1 -20  -8 47.4558 33.2125   3
  -1  20  -8 52.5961 37.2304   1
  -1 -20  -9 103.127 42.5589   3
  -1  20  -9 54.3767 38.4034   1
  -1 -20 -10 1902.17 138.140   3
  -1  20 -10 1888.44 140.023   1
  -1 -20 -11 1536.81 126.822   3
   1 -21 -12 1777.22 139.017   3
   1 -21 -11 521.824 76.1929   3
   1 -21 -10 593.244 77.4085   3
   1 -21  -9 7.02501 32.3050   3
   1 -21  -8 2720.59 146.421   3
   1 -21  -7 4785.35 190.464   3
   1  21  -7 4324.00 185.962   1
  -1 -21   6 506.640 37.6417   3
   1 -21  -6 548.607 63.8021   3
  -1 -21   6 478.434 32.2585   4
   1  21  -6 482.278 59.9705   1
   1 -21  -5 23.0084 26.2833   3
  -1 -21   5 34.3368 17.7550   4
   1  21  -5 25.1335 29.8262   1
   1 -21  -4 484.186 53.2852   3
  -1 -21   4 493.032 42.0661   4
  -1  21   4 547.912 57.7690   2
   1  21  -4 380.338 50.5744   1
  -1 -21   4 460.516 38.4953   2
   1 -21  -3 390.999 47.9444   3
  -1 -21   3 259.725 35.2150   4
  -1 -21   3 323.040 33.8933   2
   1  21  -3 379.234 48.2788   1
  -1 -21   2 184.218 29.3013   2
   1  21  -2 177.070 33.2863   1
   1 -21  -2 134.145 26.5815   3
   1  21  -1 1921.89 91.8991   1
   1 -21  -1 1875.43 82.5821   3
  -1 -21   1 1755.50 85.8265   2
  -1  21   0 1318.69 81.3916   1
   1  21   0 1320.80 71.1456   1
  -1 -21   0 1285.46 75.0695   2
   1 -21   0 1254.83 61.2169   3
  -1  21  -1 2772.17 122.634   1
   1  21   1 2789.51 101.791   1
   1 -21   1 2575.76 83.1966   3
   1  21   2 165.612 26.5499   1
  -1  21  -2 99.2307 31.6769   1
   1 -21   2 118.146 16.5468   3
  -1  21  -3 867.967 75.1424   1
   1  21   3 1002.30 49.4801   1
   1 -21   3 629.665 22.4840   3
   1 -21   3 652.643 22.5213   3
   1 -21   3 817.492 53.6343   4
  -1  21  -4 570.021 62.6929   1
   1  21   4 588.118 34.2577   1
   1 -21   4 494.820 37.4032   4
  -1  21  -5 652.786 70.2115   1
   1  21   5 659.535 28.8511   1
   1 -21   5 534.941 29.4090   4
   1 -21   5 567.071 30.0977   4
  -1  21  -6 600.126 69.5090   1
  -1  21  -7 272.371 53.3779   1
  -1 -21  -8 13.5842 36.5876   3
  -1  21  -8 44.1935 34.5098   1
  -1 -21  -9 297.201 66.7725   3
  -1  21  -9 235.511 63.2050   1
  -1 -21 -10 129.505 49.0453   3
  -1  21 -10 101.629 47.6357   1
  -1 -21 -11 488.261 77.3133   3
   1 -22 -11 69.5904 39.1944   3
   1 -22 -10 118.336 44.8083   3
   1 -22  -9 48.1784 34.2094   3
   1 -22  -8 2452.44 141.181   3
   1 -22  -7 224.606 49.2754   3
   1  22  -7 231.566 50.3715   1
   1 -22  -6 2102.98 119.482   3
   1  22  -6 1712.72 113.607   1
   1 -22  -5 54.9121 27.6895   3
  -1 -22   5 94.7315 21.4921   4
   1  22  -5 142.579 41.1939   1
  -1 -22   5 65.7449 18.5834   2
   1 -22  -4 884.269 70.8045   3
  -1 -22   4 869.821 57.8824   4
   1  22  -4 853.802 73.2247   1
  -1 -22   4 869.116 53.0570   2
   1 -22  -3 4629.54 159.540   3
  -1 -22   3 4389.56 147.317   4
  -1 -22   3 4721.43 138.913   2
   1  22  -3 4602.90 166.232   1
   1  22  -2 451.219 49.5894   1
  -1 -22   2 438.177 42.3454   2
   1 -22  -2 421.137 46.3403   3
   1  22  -1 2884.19 117.530   1
  -1 -22   1 2725.65 108.855   2
   1 -22  -1 2733.87 103.821   3
  -1  22   0 39.0645 23.8634   1
   1  22   0 62.1178 24.5120   1
   1 -22   0 58.5011 17.9709   3
   1  22   1 128.658 25.9193   1
  -1  22  -1 122.242 35.5438   1
   1 -22   1 84.4990 18.0268   3
   1  22   2 5414.27 143.165   1
  -1  22  -2 4974.17 179.521   1
   1 -22   2 4674.63 111.753   3
   1  22   3 517.123 37.7655   1
  -1  22  -3 469.944 56.5729   1
   1 -22   3 486.439 43.4100   4
   1  22   4 1404.75 55.2237   1
  -1  22  -4 1088.39 89.6223   1
   1 -22   4 1149.65 60.1001   4
  -1  22  -5 20.4005 29.8712   1
   1  22   5 23.4408 9.90423   1
   1 -22   5 43.7063 13.1895   4
  -1  22  -6 1575.64 111.632   1
  -1 -22  -7 24.8272 32.8446   3
  -1  22  -7 20.1439 36.1489   1
  -1 -22  -8 210.893 53.4700   3
  -1  22  -8 149.956 53.3226   1
  -1 -22  -9 19.5247 40.1173   3
  -1  22  -9 199.675 124.862   1
  -1 -22 -10 686.857 88.9698   3
  -1  22 -10 441.567 75.5136   1
   1 -23 -11 195.910 54.1607   3
   1 -23 -10 126.872 42.6425   3
   1 -23  -9-36.6601 38.0603   3
   1 -23  -8 922.625 88.8214   3
   1 -23  -7 2857.77 148.101   3
   1  23  -7 2819.88 150.895   1
   1 -23  -6 139.070 39.4534   3
   1  23  -6 113.611 40.5330   1
  -1 -23   6 67.1659 17.6112   2
   1 -23  -5 3440.86 148.749   3
  -1 -23   5 3203.04 110.533   4
  -1 -23   5 3189.84 105.267   2
   1  23  -5 3121.37 147.950   1
   1 -23  -4 51.4573 28.9084   3
  -1 -23   4-9.09080 17.0726   4
   1  23  -4 1.62627 28.8372   1
  -1 -23   4 3.46495 14.2892   2
   1 -23  -3 260.683 41.1508   3
  -1 -23   3 166.932 31.6815   4
   1  23  -3 270.239 45.7530   1
  -1 -23   3 186.221 28.9026   2
   1  23  -2 800.462 66.7007   1
  -1 -23   2 839.205 57.9920   2
   1 -23  -2 883.785 63.6878   3
   1  23  -1-6.82337 23.1238   1
  -1  23   1 22.3027 23.7970   1
  -1 -23   1 24.5774 20.0133   2
   1 -23  -1 6.67451 16.8648   3
  -1  23   0 545.473 56.6442   1
   1  23   0 522.761 47.9317   1
   1 -23   0 530.315 42.2921   3
   1  23   1 217.115 33.2680   1
  -1  23  -1 193.788 38.9989   1
   1 -23   1 197.022 25.4651   3
  -1  23  -2 1708.70 103.190   1
   1  23   2 1835.06 79.4042   1
   1 -23   2 1720.97 57.6400   3
  -1  23  -3 2114.12 120.675   1
   1  23   3 2606.49 87.7073   1
   1 -23   3 2183.82 94.3510   4
   1  23   4 117.505 17.9571   1
  -1  23  -4 69.1542 33.7901   1
   1 -23   4 102.567 21.0112   4
   1 -23   4 100.888 25.1657   4
  -1  23  -5 6.99312 29.9681   1
   1 -23   5 13.5440 12.0672   4
  -1  23  -6 71.3935 34.5140   1
  -1 -23  -7 46.2161 34.2697   3
  -1  23  -7-22.4648 38.3486   1
  -1 -23  -8 96.4695 38.8626   3
  -1  23  -8 25.4660 40.1227   1
  -1 -23  -9 15.2600 35.5471   3
  -1  23  -9-3.58457 37.5079   1
  -1 -23 -10 14.8246 35.2842   3
  -1  23 -10 30.3306 37.7743   1
   1 -24 -11-3.59408 35.4088   3
   1 -24 -10 217.037 53.6876   3
   1 -24  -9 416.190 67.8564   3
   1 -24  -8 27.2116 35.2124   3
   1 -24  -7 10.0474 28.8954   3
   1  24  -7 95.3073 44.2362   1
   1 -24  -6 3909.83 170.951   3
   1  24  -6 3478.84 166.867   1
   1 -24  -5 476.578 59.9368   3
  -1 -24   5 390.416 35.4426   2
   1  24  -5 536.792 66.2656   1
   1 -24  -4 66.4358 29.3813   3
  -1 -24   4 54.1702 22.7779   4
  -1 -24   4 27.1268 16.6597   2
   1  24  -4 85.0410 36.8940   1
   1 -24  -3 333.390 45.1992   3
  -1 -24   3 379.035 46.4710   4
   1  24  -3 372.037 51.1814   1
  -1 -24   3 371.970 38.2327   2
   1  24  -2 1095.37 77.4514   1
   1 -24  -2 1155.90 74.4460   3
  -1 -24   2 1159.10 68.3291   2
  -1  24   1 316.480 41.9361   1
   1  24  -1 282.853 39.0653   1
   1 -24  -1 294.913 36.8744   3
   1  24   0 264.286 39.5559   1
  -1  24   0 206.207 39.5085   1
   1 -24   0 220.457 30.6039   3
  -1  24  -1 116.748 31.6826   1
   1  24   1 189.132 31.0097   1
   1 -24   1 183.506 24.1447   3
   1  24   2 1012.73 61.1742   1
  -1  24  -2 850.432 76.6712   1
   1 -24   2 937.356 42.0976   3
   1  24   3 583.633 40.3119   1
  -1  24  -3 446.630 60.3711   1
   1 -24   3 514.927 47.4794   4
  -1  24  -4 405.302 60.2227   1
   1  24   4 400.477 31.4226   1
   1 -24   4 356.926 34.8748   4
  -1  24  -5 11.1527 30.9051   1
  -1  24  -6-21.6264 38.9427   1
  -1 -24  -7 1390.32 109.014   3
  -1  24  -7 1487.65 117.121   1
  -1 -24  -8 29.7466 37.4162   3
  -1  24  -8 21.2066 41.6199   1
  -1 -24  -9 539.942 78.3532   3
  -1  24  -9 398.628 70.9558   1
  -1 -24 -10 597.949 84.5619   3
   1 -25 -10-23.4280 39.3800   3
   1 -25  -9 85.4962 47.9405   3
   1 -25  -8 18.9315 32.8092   3
   1 -25  -7 398.335 63.1829   3
   1 -25  -6 4.32106 31.0156   3
   1  25  -6 66.6571 37.1827   1
   1 -25  -5 1621.61 105.695   3
   1  25  -5 1457.68 104.325   1
   1 -25  -4 232.317 43.0406   3
   1  25  -4 255.845 46.8249   1
  -1 -25   4 224.713 28.7546   2
   1 -25  -3 63.6690 26.1334   3
  -1 -25   3 89.2622 26.7876   4
  -1 -25   3 31.3054 16.3866   2
   1  25  -3 98.0474 35.3380   1
   1  25  -2 495.500 55.5613   1
  -1  25   2 427.592 48.4456   1
   1 -25  -2 430.304 46.3180   3
   1  25  -1 103.219 31.0705   1
  -1  25   1 52.2543 26.2087   1
   1 -25  -1 94.0382 24.0209   3
   1  25   0 1102.87 72.1020   1
  -1  25   0 985.028 76.6947   1
   1 -25   0 972.242 58.9026   3
  -1  25  -1 504.296 57.5554   1
   1  25   1 521.917 48.5029   1
   1 -25   1 572.388 39.6983   3
   1  25   2 592.654 46.7351   1
  -1  25  -2 435.951 56.4929   1
   1 -25   2 497.977 30.1600   3
   1 -25   2 566.801 56.4399   4
   1  25   3 1076.95 57.8785   1
  -1  25  -3 864.420 81.9221   1
   1 -25   3 928.565 66.0765   4
  -1  25  -4 1606.79 109.424   1
   1 -25   4 1504.88 72.9934   4
  -1  25  -5-27.6202 39.7826   1
  -1  25  -6 316.881 55.9440   1
  -1  25  -7 296.443 60.7439   1
  -1 -25  -7 315.187 61.1937   3
  -1  25  -8-22.9674 41.8563   1
  -1 -25  -8 49.5915 40.0396   3
  -1  25  -9 170.757 50.7913   1
  -1 -25  -9 314.750 66.0277   3
   1 -26 -10 73.9959 41.7300   3
   1 -26  -9 182.577 54.0223   3
   1 -26  -8 1050.11 101.795   3
   1 -26  -7 222.306 51.3760   3
   1  26  -6-4.29558 31.4511   1
   1 -26  -6 42.2285 36.2415   3
   1  26  -5 8.26582 29.8381   1
   1 -26  -5 63.9522 34.5778   3
   1  26  -4 811.720 76.9252   1
   1 -26  -4 711.828 69.7720   3
  -1  26   3 210.215 37.5139   1
   1  26  -3 221.705 42.9155   1
   1 -26  -3 203.287 37.1558   3
  -1  26   2 13.2167 23.3089   1
   1  26  -2 26.9759 24.9340   1
   1 -26  -2 3.10285 21.3523   3
   1  26  -1 37.9658 23.2030   1
  -1  26   1 8.16869 23.1060   1
   1 -26  -1 29.1024 18.7847   3
  -1  26   0 43.1681 24.2855   1
   1  26   0 27.0130 23.3678   1
   1 -26   0 13.4694 15.7780   3
  -1  26  -1 263.443 41.5067   1
   1  26   1 261.542 35.9714   1
   1 -26   1 216.392 26.4245   3
   1  26   2 1358.45 73.1923   1
  -1  26  -2 1366.32 98.0392   1
   1 -26   2 1154.41 80.8051   4
   1  26   3 88.1934 22.4664   1
  -1  26  -3 86.9361 36.1784   1
   1 -26   3 68.7308 25.0912   4
  -1  26  -4 444.751 63.1078   1
  -1  26  -5-7.20659 38.6186   1
  -1  26  -6 1121.12 100.852   1
  -1 -26  -6 1301.67 103.830   3
  -1  26  -7 1908.18 135.669   1
  -1 -26  -7 1794.68 130.163   3
  -1  26  -8 72.1298 42.5268   1
  -1 -26  -8 98.3058 45.6671   3
  -1 -26  -9 919.012 98.9398   3
   1 -27 -10 97.5377 48.7972   3
   1 -27  -9 68.5115 40.7763   3
   1 -27  -8 299.193 59.8275   3
   1 -27  -7 372.747 63.3033   3
   1  27  -6 135.271 48.6501   1
   1 -27  -6 119.977 39.2511   3
   1  27  -5 108.937 37.3245   1
   1 -27  -5 97.2144 35.0935   3
  -1  27   4 144.859 32.5243   1
   1  27  -4 61.1669 37.5562   1
   1 -27  -4 124.706 37.4803   3
  -1  27   3 235.484 40.2035   1
   1  27  -3 343.090 51.6637   1
   1 -27  -3 278.648 46.7972   3
   1  27  -2 333.308 48.3300   1
  -1  27   2 286.836 42.5761   1
   1 -27  -2 253.274 38.8120   3
   1  27  -1 484.169 53.1478   1
  -1  27   1 536.592 55.8472   1
   1 -27  -1 411.762 42.9031   3
  -1  27   0 270.596 46.9162   1
   1  27   0 262.457 40.7462   1
   1 -27   0 278.754 31.4553   3
   1  27   1 208.928 38.1382   1
  -1  27  -1 170.344 41.6118   1
  -1  27  -2 479.054 62.0804   1
   1  27   2 452.729 44.2087   1
   1 -27   2 409.705 51.5885   4
  -1  27  -3 716.626 76.5887   1
   1 -27   3 577.371 55.6587   4
  -1  27  -4 449.940 64.8067   1
  -1  27  -5 93.8948 44.2970   1
  -1  27  -6-7.98002 36.6713   1
  -1 -27  -6 16.5662 34.8000   3
  -1  27  -7 797.489 92.9278   1
  -1 -27  -7 824.273 91.7234   3
  -1  27  -8 348.340 71.2872   1
  -1 -27  -8 292.172 59.0356   3
   1 -28  -9 214.214 61.8220   3
   1 -28  -8 331.470 59.8146   3
   1 -28  -7 32.8707 34.1634   3
   1 -28  -6 82.7293 32.8844   3
   1  28  -5 341.949 61.8322   1
   1 -28  -5 308.767 51.4907   3
   1  28  -4 138.075 42.3219   1
   1 -28  -4 137.878 39.7336   3
   1  28  -3 713.936 71.5413   1
  -1  28   3 755.911 63.6568   1
   1 -28  -3 644.362 62.8192   3
   1  28  -2 20.6494 24.2779   1
  -1  28   2-11.5022 26.0944   1
   1 -28  -2 18.8654 18.7388   3
  -1  28   1 230.848 42.7131   1
   1  28  -1 243.781 42.0451   1
   1 -28  -1 237.866 33.0584   3
  -1  28   0 9.85686 27.8441   1
   1  28   0 30.7760 22.5300   1
  -1  28  -1 379.636 56.9895   1
   1  28   1 433.791 46.3614   1
  -1  28  -2 437.801 61.2934   1
   1 -28   2 337.775 47.8056   4
  -1  28  -3 19.8020 32.7388   1
  -1  28  -4-27.3403 38.3448   1
  -1  28  -5 533.960 73.4375   1
  -1 -28  -5 682.713 78.2752   3
  -1  28  -6 68.8991 46.0885   1
  -1 -28  -6-1.17395 32.1570   3
  -1  28  -7 173.358 53.7623   1
  -1 -28  -7 218.152 54.4245   3
  -1 -28  -8 1.67128 33.7494   3
   1 -29  -9 126.718 48.3257   3
   1 -29  -8 13.6262 32.2092   3
   1 -29  -7 4.42360 31.6165   3
   1 -29  -6-29.3141 33.2548   3
   1  29  -5 751.943 81.8229   1
   1 -29  -5 739.353 75.8065   3
   1  29  -4 691.643 76.5754   1
   1 -29  -4 706.355 71.6360   3
   1  29  -3-26.7214 30.5878   1
  -1  29   3-1.77900 24.6149   1
   1 -29  -3 16.6096 20.8352   3
   1  29  -2 8.49762 26.0794   1
  -1  29   2 50.8097 31.9248   1
   1 -29  -2-0.03188 23.6124   3
   1  29  -1 142.801 38.0956   1
  -1  29   1 131.822 38.1497   1
   1  29   0 244.726 38.6943   1
  -1  29   0 234.121 45.1889   1
  -1  29  -1 6.19808 29.9003   1
   1 -29   1 48.2890 31.5275   4
  -1  29  -2 500.299 62.0492   1
   1 -29   2 366.190 48.3413   4
  -1  29  -3-20.2471 35.1877   1
  -1  29  -4 1342.97 114.867   1
  -1  29  -5 105.375 49.4784   1
  -1 -29  -5 119.987 47.1528   3
  -1  29  -6 112.644 46.8991   1
  -1 -29  -6 20.0006 37.2230   3
  -1 -29  -7 169.851 50.6655   3
  -1 -29  -8 15.5028 36.9716   3
   1 -30  -8 15.9766 32.7822   3
   1 -30  -7 4.84996 34.3017   3
   1 -30  -6-54.8413 41.6468   3
   1 -30  -5 497.487 65.8929   3
   1  30  -4 3.75171 34.4383   1
   1 -30  -4 65.7881 32.4673   3
   1  30  -3 155.559 45.1625   1
   1  30  -2 310.756 52.1405   1
  -1  30   2 155.403 38.4767   1
   1  30  -1 172.694 40.1283   1
  -1  30   1 182.484 42.4498   1
  -1  30   0 17.0771 27.4373   1
  -1  30  -1 30.6491 30.2193   1
   1 -30   1 28.3196 31.0381   4
  -1  30  -2-1.11857 34.3242   1
  -1  30  -3 37.4306 40.2035   1
  -1  30  -4 28.6049 39.9127   1
  -1 -30  -4 72.4033 37.1419   3
  -1  30  -5 85.6918 40.7899   1
  -1 -30  -5 161.455 52.8414   3
  -1  30  -6-18.9040 37.3323   1
  -1 -30  -6 106.926 47.1186   3
  -1 -30  -7 111.563 50.3105   3
   1 -31  -8 47.1854 38.9796   3
   1 -31  -7-36.8313 33.1169   3
   1 -31  -6 17.6192 31.9749   3
   1 -31  -5 64.6810 35.9409   3
   1  31  -4 382.489 58.9300   1
   1  31  -3 481.582 66.1653   1
   1  31  -2 47.4865 33.9994   1
  -1  31   1 253.432 46.3969   1
   1  31  -1 212.663 44.2556   1
  -1  31   0 664.501 75.5694   1
   1 -31   0 490.408 64.7364   4
  -1  31  -1 265.403 50.8868   1
   1 -31   1 176.459 47.7587   4
  -1  31  -2 81.7050 39.1131   1
  -1  31  -3 10.1090 34.1159   1
  -1 -31  -3 16.6137 31.7845   3
  -1  31  -4 133.248 49.5611   1
  -1 -31  -4 218.221 50.3397   3
  -1  31  -5 92.0441 45.4140   1
  -1 -31  -5 162.785 48.0333   3
  -1 -31  -6-7.68906 39.7044   3
  -1 -31  -7 125.787 53.2557   3
   1  32  -2 928.879 87.2390   1
   1 -32  -1 96.1457 47.8614   4
  -1  32   0 65.5267 35.4778   1
   1 -32   0-47.6623 34.0751   4
  -1  32  -1-0.93464 36.5864   1
  -1  32  -2 58.6787 38.4732   1
  -1  32  -3-77.8889 49.0304   1
  -1  32  -4 8.10591 40.9153   1
  -1 -32  -4 130.727 43.2073   3
  -1  32  -5 21.1205 37.8125   1
  -1 -32  -5 79.7994 40.2072   3
  -1 -32  -6 295.804 67.4611   3
   1 -33  -1 44.8318 43.0860   4
  -1  33  -1-90.6171 42.6607   1
  -1  33  -2 6.96558 35.4460   1
  -1  33  -3 344.728 63.8196   1
  -1  33  -4 170.246 55.3452   1
   1 -34  -3 35.5374 43.8946   4
   1 -34  -2 72.4760 49.9071   4
   1 -34  -1-32.4408 40.6235   4
  -1  34  -2 217.891 56.3415   1
  -1  34  -3-2.04582 38.0620   1
   1 -35  -2 55.4792 43.9683   4
   2   0 -16 2982.60 173.815   3
   2   0 -15-40.6110 36.6151   3
   2   0 -15-5.06094 26.4116   4
   2   0 -14 2461.78 144.906   3
   2   0 -14 2517.40 121.402   4
   2   0 -13 22.8953 36.6097   3
   2   0 -13 3.76243 24.2133   4
   2   0 -12 323.890 52.5788   3
   2   0 -12 290.819 42.3331   4
   2   0 -11-14.7264 29.9860   3
   2   0 -11-18.7450 24.2673   4
  -2   0  10 29.7048 24.8089   1
   2   0 -10 24.4348 26.2171   3
   2   0 -10 24.4862 22.0292   4
  -2   0   9 14.5794 20.3772   1
   2   0  -9 89.7920 34.6215   3
  -2   0   9 30.3593 25.0737   3
   2   0  -9 9.72413 21.6626   4
   2   0  -8 534.572 51.3448   3
  -2   0   8 513.393 49.8490   3
   2   0  -8 521.026 43.6070   4
   2   0  -7 1.65963 24.4389   3
  -2   0   7-7.84586 20.4474   3
   2   0  -7-0.52700 18.9600   4
   2   0  -6 1748.13 78.8525   3
  -2   0   6 1684.71 77.3329   3
   2   0  -6 1683.08 68.9671   4
  -2   0   5 40.8933 23.4477   3
   2   0  -5 61.9106 28.9211   3
   2   0  -5 33.1475 23.6649   4
  -2   0   4 115691. 1819.12   3
   2   0  -4 116544. 1817.39   3
   2   0  -4 116145. 1807.23   4
  -2   0   4 115852. 1808.27   4
  -2   0   3 10.9239 16.1744   3
   2   0  -3 16.7208 21.0362   4
  -2   0   3 0.55423 15.0684   4
  -2   0   2 251.633 23.4836   4
   2   0  -2 219.810 24.5458   4
   2   0  -1 43.0476 19.6239   4
  -2   0   1 66.3587 17.6605   4
  -2   0   0 30955.5 502.967   4
   2   0   0 30904.4 504.364   4
  -2   0  -1 18.2065 15.3979   4
   2   0   1 17.6476 17.1649   4
  -2   0  -2 3600.73 89.0328   4
  -2   0  -2 3453.00 95.9648   2
  -2   0  -3 23.4011 14.1172   4
   2   0   3 28.0406 21.3305   2
  -2   0  -3 39.9946 18.5501   1
  -2   0  -3 27.9097 22.2368   2
  -2   0  -4 37740.0 624.955   1
   2   0   4 36528.2 640.404   2
   2   0   5 23.6659 22.2422   2
  -2   0  -5-15.0504 17.7199   1
   2   0   6 4135.54 138.996   2
  -2   0  -6 4253.70 126.530   1
   2   0   7-13.4346 18.6934   2
  -2   0  -7 40.5272 20.9397   1
  -2   0  -7-9.36981 22.3320   3
   2   0   8 22651.2 473.000   2
  -2   0  -8 22256.8 458.740   3
  -2   0  -9-3.70269 24.1812   3
  -2   0 -10 2494.87 127.619   3
  -2   0 -11-12.4679 27.6844   3
  -2   0 -12 1662.46 113.662   3
  -2   0 -13-27.8137 34.3048   3
  -2   0 -14 1235.85 108.653   3
  -2   0 -15 7.37133 34.5091   3
   2   1 -16 93.8352 44.6442   3
   2  -1 -16 230.958 59.7973   3
   2  -1 -15 791.661 87.9603   3
   2   1 -15 957.021 95.7228   3
   2  -1 -15 729.306 71.9835   4
   2   1 -14 71.9814 39.9450   3
   2  -1 -14 25.8131 33.1477   3
   2  -1 -14 132.291 41.2794   4
   2   1 -14 80.5863 30.6041   4
   2  -1 -13 6380.39 232.736   3
   2   1 -13 6350.11 231.075   3
   2  -1 -13 6558.48 208.058   4
   2   1 -13 6934.73 205.256   4
   2   1 -12 125.974 40.9254   3
   2  -1 -12 202.624 45.6995   3
   2   1 -12 145.648 33.7261   4
   2  -1 -12 156.760 33.7361   4
   2  -1 -11 6284.47 212.915   3
   2   1 -11 6373.84 212.626   3
   2  -1 -11 6704.25 194.772   4
   2   1 -11 6787.90 188.695   4
  -2  -1  10 743.803 64.5973   1
  -2   1  10 800.549 65.1272   1
   2   1 -10 680.908 62.5457   3
   2  -1 -10 689.261 65.3472   3
   2  -1 -10 702.711 56.9231   4
   2   1 -10 704.839 53.5807   4
  -2  -1   9 10875.7 272.503   1
  -2   1   9 10878.5 272.019   1
   2  -1  -9 10612.6 273.341   3
  -2   1   9 10911.1 279.675   3
   2   1  -9 10605.9 268.285   3
  -2  -1   9 11201.5 280.490   3
   2   1  -9 11001.0 245.820   4
   2  -1  -9 10798.7 253.796   4
  -2  -1   8 72.6705 29.4112   1
   2   1  -8 84.7873 27.5336   3
   2  -1  -8 93.4524 31.1937   3
  -2   1   8 54.2570 21.5510   3
  -2  -1   8 109.305 28.0297   3
   2  -1  -8 94.5789 26.4652   4
   2   1  -8 58.3483 22.2205   4
  -2  -1   7 109.041 25.4409   3
  -2   1   7 46.9725 21.8053   3
   2   1  -7 114.940 29.4243   3
   2  -1  -7 87.7206 27.7267   3
   2  -1  -7 101.173 25.0014   4
   2   1  -7 83.6701 22.9302   4
   2  -1  -6 7772.09 192.632   3
  -2  -1   6 7558.24 190.886   3
   2   1  -6 7719.35 190.263   3
  -2   1   6 7981.49 195.884   3
   2   1  -6 7943.65 175.721   4
   2  -1  -6 8162.02 183.100   4
  -2  -1   5 27294.3 491.144   3
   2   1  -5 27076.6 489.128   3
  -2   1   5 28021.9 495.097   3
   2  -1  -5 28026.6 493.557   3
  -2  -1   5 27370.5 476.721   4
   2  -1  -5 28262.2 482.906   4
   2   1  -5 27921.4 474.125   4
   2  -1  -4 861.735 52.8993   3
  -2  -1   4 910.020 48.6912   3
  -2   1   4 992.298 52.6229   3
  -2   1   4 979.252 51.3127   4
   2  -1  -4 829.708 50.1835   4
   2   1  -4 812.646 43.0868   4
  -2  -1   4 845.599 42.1827   4
  -2   1   3 2010.16 67.9697   3
  -2  -1   3 2092.61 69.2743   3
   2  -1  -3 2042.05 70.0874   3
  -2  -1   3 2192.26 65.3033   4
   2  -1  -3 2195.50 68.5111   4
   2   1  -3 2210.94 65.9621   4
  -2   1   3 2062.97 67.4859   4
   2   1  -2 59109.7 933.424   4
  -2  -1   2 58790.7 933.774   4
   2  -1  -2 59889.0 936.042   4
  -2   1   2 58985.1 935.463   4
   2   1  -1 72856.5 1134.77   4
   2  -1  -1 73119.0 1133.61   4
  -2  -1   1 72547.9 1134.38   4
  -2   1   1 71895.6 1133.69   4
   2   1   0 12347.3 221.637   4
  -2  -1   0 12131.6 219.950   4
  -2   1   0 11935.2 216.889   4
   2  -1   0 12325.9 217.606   4
   2   1   1 23831.8 403.184   4
  -2   1  -1 23957.1 395.191   4
   2  -1   1 23890.8 396.808   4
  -2  -1  -1 23619.7 400.947   4
  -2   1  -2 12026.9 216.693   4
  -2  -1  -2 12299.5 225.743   4
  -2  -1  -2 11595.0 231.283   2
  -2   1  -2 11346.9 223.298   2
  -2  -1  -3 15222.9 293.541   2
  -2   1  -3 15333.7 288.537   2
  -2   1  -3 15644.5 275.749   4
  -2  -1  -3 15744.0 276.810   1
   2  -1   3 14588.5 286.966   2
   2   1   3 15091.6 297.100   2
  -2   1  -4 707.431 39.3135   4
   2  -1   4 811.709 53.7314   2
  -2   1  -4 778.427 46.3841   1
  -2  -1  -4 702.866 41.4861   1
   2   1   4 829.474 54.8779   2
   2   1   5 9148.58 222.003   2
   2  -1   5 9102.21 214.757   2
  -2   1  -5 9257.89 208.051   1
  -2  -1  -5 9705.47 202.713   1
  -2  -1  -6 2296.16 85.0592   1
   2   1   6 2449.35 104.038   2
  -2   1  -6 2291.68 89.7725   1
   2  -1   6 2222.28 95.6656   2
   2   1   7 1513.28 85.9421   2
  -2   1  -7 1544.73 78.1447   1
   2  -1   7 1484.64 81.9797   2
  -2   1  -7 1684.92 84.5930   3
  -2  -1  -7 1547.49 84.3687   3
   2   1   8 186.525 39.4494   2
   2  -1   8 195.255 37.6419   2
  -2   1  -8 244.713 40.0363   3
  -2  -1  -8 213.422 37.8213   3
   2  -1   9 1715.15 100.129   2
  -2   1  -9 1627.24 94.0394   3
  -2  -1  -9 1654.75 97.2197   3
  -2   1 -10 2877.23 135.673   3
  -2  -1 -10 2943.28 137.986   3
  -2  -1 -11 164.919 42.9963   3
  -2   1 -11 146.356 38.9411   3
  -2   1 -12 15.6789 26.8938   3
  -2  -1 -12 12.6896 32.0038   3
  -2   1 -13 1855.57 124.669   3
  -2  -1 -13 1655.78 122.506   3
  -2  -1 -14 127.673 51.3829   3
  -2   1 -14 44.4413 39.6793   3
  -2   1 -15 1356.31 117.872   3
  -2  -1 -15 1175.72 119.909   3
   2   2 -17 20.8990 38.7120   3
   2  -2 -16 343.581 62.4804   3
   2   2 -16 436.371 70.7450   3
   2  -2 -15 254.711 58.3986   3
   2   2 -15 153.218 48.0825   3
   2  -2 -15 267.048 50.3823   4
   2   2 -14 8209.08 278.090   3
   2  -2 -14 8093.59 280.782   3
   2   2 -14 8554.46 234.006   4
   2  -2 -14 8533.58 254.587   4
   2  -2 -13 802.310 81.0960   3
   2   2 -13 823.265 82.2493   3
   2   2 -13 845.293 64.7347   4
   2  -2 -13 940.430 74.5914   4
   2   2 -12 42.1137 28.2789   3
   2  -2 -12 18.2146 34.9457   3
   2  -2 -12 26.4147 26.1844   4
   2   2 -12 29.9494 25.0171   4
   2  -2 -11 95.4773 36.1981   3
   2   2 -11 162.614 39.7218   3
   2  -2 -11 188.499 40.0225   4
   2   2 -11 178.033 32.7081   4
  -2   2  10 996.325 71.3843   1
  -2  -2  10 888.126 71.6778   3
   2  -2 -10 937.894 74.2255   3
   2   2 -10 977.893 73.1405   3
   2  -2 -10 975.902 67.1147   4
   2   2 -10 944.400 59.9447   4
  -2  -2   9 229.273 39.6583   1
   2   2  -9 235.397 40.7585   3
  -2  -2   9 196.804 35.2260   3
   2  -2  -9 235.148 42.3631   3
   2   2  -9 239.179 33.7248   4
   2  -2  -9 170.231 34.2842   4
  -2  -2   8 2983.08 118.070   1
   2  -2  -8 2722.61 114.790   3
  -2  -2   8 2819.39 113.946   3
  -2   2   8 2822.20 118.272   3
   2   2  -8 2732.41 111.323   3
   2  -2  -8 2742.00 104.936   4
   2   2  -8 2765.69 95.3439   4
  -2  -2   7 57.3975 25.4992   1
  -2  -2   7 61.5823 22.1245   3
  -2   2   7 68.9748 23.1325   3
   2   2  -7 65.2366 26.1843   3
   2  -2  -7 24.1623 24.2418   3
   2   2  -7 106.171 22.2648   4
   2  -2  -7 67.0148 24.5242   4
  -2  -2   6 141.562 27.0519   3
  -2   2   6 158.010 29.0646   3
   2   2  -6 167.880 29.5879   3
   2  -2  -6 175.283 30.9922   3
   2   2  -6 200.602 26.0209   4
   2  -2  -6 151.748 27.1212   4
   2   2  -5 4598.81 127.004   3
  -2   2   5 4633.27 131.445   3
  -2  -2   5 4566.61 127.912   3
   2  -2  -5 4794.48 132.626   3
   2   2  -5 4687.96 113.542   4
   2  -2  -5 4714.64 125.457   4
  -2  -2   5 4367.79 112.955   4
  -2  -2   4 54.6304 20.9830   3
   2  -2  -4 122.818 29.1565   3
  -2   2   4 48.6346 19.5980   3
  -2  -2   4 21.0792 15.2217   4
   2  -2  -4 56.5960 25.8999   4
   2   2  -4 69.7082 19.1159   4
  -2   2   3 1148.42 49.6479   3
   2  -2  -3 1161.78 51.7799   3
   2   2  -3 1108.87 44.6414   4
  -2  -2   3 1056.44 42.8359   4
   2  -2  -3 1129.89 50.7139   4
  -2   2   3 1198.28 50.6532   4
  -2   2   2 7718.40 151.837   3
   2   2  -2 7210.99 147.959   4
  -2  -2   2 7466.92 149.766   4
  -2   2   2 7416.78 153.800   4
   2  -2  -2 7865.01 154.906   4
  -2  -2   1 1775.42 56.0504   4
   2   2  -1 1839.27 58.6845   4
   2  -2  -1 1904.97 57.7560   4
  -2   2   1 1870.31 56.6445   4
  -2  -2   0 10878.4 204.353   4
  -2   2   0 11035.5 198.849   4
   2  -2   0 10937.5 198.869   4
   2   2   0 11083.8 206.062   4
  -2   2  -1 8707.06 164.645   4
  -2  -2  -1 9233.74 178.251   4
   2  -2   1 8711.11 165.989   4
   2  -2   2 29091.7 475.967   4
  -2   2  -2 29800.1 475.097   4
  -2  -2  -2 28678.3 501.793   2
  -2   2  -2 28366.4 481.333   2
  -2   2  -3 45.5527 13.9336   4
   2  -2   3 46.0254 19.4953   2
   2   2   3 34.4276 21.3978   2
  -2  -2  -3 25.7364 13.5898   1
  -2  -2  -3 28.3021 24.5337   2
  -2   2  -4 73087.0 1155.69   4
   2  -2   4 70307.1 1176.05   2
  -2  -2  -4 75338.5 1158.83   1
  -2   2  -4 73137.7 1180.68   1
   2   2   4 73896.7 1199.36   2
  -2   2  -5 1098.85 48.5634   4
   2   2   5 1208.08 68.6057   2
  -2   2  -5 1170.03 61.7368   1
   2  -2   5 1134.64 60.6599   2
  -2  -2  -5 1141.11 52.9929   1
  -2   2  -6 33.5137 20.9211   3
  -2   2  -6 27.4665 14.6529   4
   2   2   6 21.2304 19.9697   2
  -2   2  -6 11.7586 17.5614   1
  -2  -2  -6-3.92018 18.3392   1
   2  -2   6 62.2805 21.8519   2
  -2   2  -7 639.979 52.5406   3
   2  -2   7 697.097 56.2326   2
   2   2   7 624.470 56.8409   2
  -2   2  -7 638.745 51.7089   1
  -2   2  -8 1504.12 84.8487   3
  -2  -2  -8 1552.04 92.0724   3
   2  -2   8 1580.49 89.6578   2
  -2   2  -8 1671.10 89.2932   1
   2   2   8 1693.48 97.2031   2
  -2  -2  -9 15.8769 29.7467   3
  -2   2  -9-23.4159 29.6920   3
   2  -2   9 41.4908 25.1258   2
  -2  -2 -10 688.906 69.5613   3
  -2   2 -10 679.133 66.0392   3
  -2   2 -10 663.356 49.1328   4
  -2   2 -11 2409.96 127.673   3
  -2  -2 -11 2479.02 136.923   3
  -2   2 -11 2320.99 98.9186   4
  -2   2 -12 1177.75 94.6077   3
  -2  -2 -12 1220.45 100.030   3
  -2   2 -13 45.5503 34.6117   3
  -2  -2 -13 30.9689 38.4058   3
  -2   2 -14 1226.22 106.732   3
  -2  -2 -14 1207.01 110.625   3
  -2  -2 -15 433.430 73.3140   3
  -2   2 -15 456.171 73.6589   3
   2  -3 -16 105.579 52.7577   3
   2   3 -16 148.686 48.1061   3
   2   3 -15-25.2961 48.1166   3
   2  -3 -15 22.0843 34.6615   3
   2  -3 -15 57.1900 33.6098   4
   2  -3 -14 337.393 60.8585   3
   2   3 -14 387.731 62.8450   3
   2   3 -14 327.049 42.2442   4
   2  -3 -14 305.013 49.5975   4
   2   3 -13 10832.3 317.197   3
   2  -3 -13 11218.3 330.703   3
   2   3 -13 11366.4 271.000   4
   2  -3 -13 11100.6 299.278   4
   2   3 -12 6878.29 231.123   3
   2  -3 -12 7191.68 243.608   3
   2  -3 -12 7526.08 224.782   4
   2   3 -12 7449.02 197.759   4
   2   3 -11 596.693 62.0006   3
   2  -3 -11 571.862 64.0641   3
   2   3 -11 646.354 50.7328   4
   2  -3 -11 528.817 54.9319   4
  -2   3  10 2218.52 108.710   1
   2  -3 -10 2181.93 113.513   3
   2   3 -10 2217.38 109.464   3
  -2  -3  10 2315.96 115.032   3
   2   3 -10 2291.14 91.5142   4
   2  -3 -10 2251.98 104.911   4
  -2  -3   9 1874.77 97.2945   1
  -2  -3   9 1883.03 96.2424   3
   2  -3  -9 1646.83 93.8190   3
   2   3  -9 1700.24 91.0372   3
   2  -3  -9 1850.57 89.7612   4
   2   3  -9 1782.35 76.2659   4
  -2  -3   8 3432.70 130.259   1
  -2  -3   8 3452.89 126.631   3
  -2   3   8 3556.61 135.971   3
   2  -3  -8 3494.67 131.237   3
   2   3  -8 3283.37 122.385   3
   2   3  -8 3442.88 105.182   4
   2  -3  -8 3337.10 119.154   4
  -2  -3   7 965.957 65.0364   1
   2  -3  -7 1073.05 67.8890   3
   2   3  -7 1036.98 63.2635   3
  -2   3   7 1164.09 70.1059   3
  -2  -3   7 1137.55 66.5589   3
   2  -3  -7 1090.42 63.0141   4
   2   3  -7 1032.31 51.0832   4
  -2   3   6 494.455 43.6193   3
   2  -3  -6 423.740 43.7895   3
   2   3  -6 440.663 40.1495   3
  -2  -3   6 428.174 38.4947   3
   2  -3  -6 464.647 42.0897   4
   2   3  -6 509.132 34.9012   4
  -2  -3   6 471.137 33.4515   4
  -2   3   5 55397.6 902.430   3
   2  -3  -5 54321.2 900.442   3
  -2  -3   5 53307.9 893.892   3
  -2  -3   5 52886.4 871.211   4
   2  -3  -5 55330.8 893.567   4
   2   3  -5 54436.6 869.029   4
  -2   3   4 2356.69 80.8654   3
   2  -3  -4 2301.21 81.9972   3
  -2  -3   4 2254.95 76.9723   3
   2   3  -4 2284.46 68.1133   4
   2  -3  -4 2187.14 78.1750   4
  -2  -3   4 2247.74 67.5097   4
  -2   3   3 17612.3 318.023   3
   2  -3  -3 17882.6 318.099   3
   2   3  -3 17472.4 305.968   4
  -2  -3   3 17344.1 306.569   4
  -2   3   3 17927.5 321.916   4
   2  -3  -3 17960.5 320.841   4
   2  -3  -2 454.811 29.5888   3
  -2   3   2 427.413 28.2937   3
  -2  -3   2 455.908 28.3185   4
   2   3  -2 443.823 29.0684   4
   2  -3  -2 444.985 34.5127   4
  -2   3   2 442.270 30.0278   4
  -2  -3   1 8322.69 167.199   4
   2   3  -1 8765.68 169.494   4
  -2   3   1 8504.37 167.128   4
   2  -3  -1 8725.04 167.179   4
  -2  -3   0 3235.41 84.4396   4
   2  -3   0 3173.92 77.5823   4
   2   3   0 3351.91 87.2842   4
  -2   3   0 3015.21 76.1604   4
  -2   3  -1 11999.4 215.417   4
   2  -3   1 12186.0 216.125   4
  -2  -3  -1 12631.0 233.767   4
  -2   3  -2 8853.00 172.562   2
  -2   3  -2 9462.47 170.474   4
   2  -3   2 9116.15 170.388   4
  -2  -3  -2 9317.22 201.004   2
  -2  -3  -3 15842.6 314.470   2
  -2   3  -3 15878.1 273.060   4
  -2  -3  -3 16350.2 272.355   1
   2  -3   3 14812.7 284.467   2
   2   3   3 15579.9 312.637   2
  -2   3  -4 10848.9 205.793   4
   2   3   4 11263.2 249.483   2
  -2  -3  -4 11407.2 209.858   1
  -2   3  -4 10918.7 235.644   1
   2  -3   4 10711.9 224.519   2
  -2   3  -5 2634.56 77.6722   4
   2   3   5 2794.37 109.751   2
  -2  -3  -5 2994.72 86.3163   1
   2  -3   5 2634.21 93.6334   2
  -2   3  -5 2769.64 101.415   1
  -2   3  -6 2890.71 102.713   3
   2  -3   6 2647.31 101.231   2
  -2   3  -6 2765.83 83.7574   4
  -2   3  -6 2878.17 107.713   1
   2   3   6 3011.75 119.860   2
   2  -3   7 1400.15 77.6006   2
  -2   3  -7 1410.94 75.5691   3
  -2   3  -7 1303.25 58.1994   4
  -2   3  -7 1418.02 79.0087   1
   2   3   7 1379.51 85.3799   2
  -2   3  -8 172.665 33.0798   3
  -2  -3  -8 103.725 32.3078   3
  -2   3  -8 90.5380 20.2910   4
   2   3   8 94.5319 30.0719   2
   2  -3   8 103.936 30.2411   2
  -2   3  -8 140.509 32.9380   1
   2  -3   9 1029.77 75.0198   2
  -2   3  -9 1002.57 72.6985   3
  -2  -3  -9 1015.48 80.0030   3
  -2   3  -9 1005.18 55.7416   4
  -2  -3 -10 5485.53 202.689   3
  -2   3 -10 5790.73 193.748   3
  -2   3 -10 5613.65 155.342   4
  -2   3 -11 1879.34 112.015   3
  -2  -3 -11 1902.63 121.875   3
  -2   3 -12 2080.46 122.372   3
  -2  -3 -12 1956.60 128.021   3
  -2   3 -12 2002.80 92.2835   4
  -2  -3 -13 3388.34 177.308   3
  -2   3 -13 3405.60 166.422   3
  -2   3 -14 235.938 55.0523   3
  -2  -3 -14 300.580 62.2291   3
  -2   3 -15 386.496 69.5897   3
  -2  -3 -15 382.988 68.2526   3
   2  -4 -16 681.842 89.3518   3
   2  -4 -16 733.518 78.4340   4
   2  -4 -15 281.057 56.9813   3
   2   4 -15 222.137 54.2085   3
   2  -4 -15 244.056 51.9583   4
   2  -4 -14 3676.15 181.394   3
   2   4 -14 3489.72 170.566   3
   2   4 -14 3416.62 126.692   4
   2  -4 -14 3584.74 159.467   4
   2  -4 -13 841.783 85.6031   3
   2   4 -13 818.972 80.5530   3
   2  -4 -13 770.487 72.8907   4
   2   4 -13 726.716 57.2729   4
   2  -4 -12 467.467 63.2782   3
   2   4 -12 411.316 55.1872   3
   2   4 -12 517.933 46.9461   4
   2  -4 -12 444.762 56.5821   4
  -2   4  11 3345.55 138.752   1
   2  -4 -11 3201.73 147.221   3
   2   4 -11 3193.56 140.764   3
   2  -4 -11 3275.65 136.900   4
   2   4 -11 3319.50 113.426   4
  -2   4  10 62.9044 24.4031   1
   2   4 -10 49.1983 27.0024   3
  -2  -4  10 104.827 31.4176   3
   2  -4 -10 24.7851 28.0245   3
   2   4 -10 66.5023 21.0992   4
   2  -4 -10 73.7735 28.0044   4
  -2  -4   9 16037.6 369.522   1
  -2  -4   9 16480.7 364.397   3
   2   4  -9 16326.7 358.113   3
   2  -4  -9 15758.4 366.582   3
   2  -4  -9 16178.0 353.630   4
   2   4  -9 16824.1 321.108   4
  -2  -4   8 582.273 52.1789   1
   2   4  -8 522.098 49.1509   3
   2  -4  -8 511.389 50.7434   3
  -2  -4   8 574.487 49.9369   3
   2  -4  -8 582.369 51.4395   4
   2   4  -8 544.000 38.5429   4
  -2  -4   7 3597.42 127.720   1
  -2   4   7 3581.41 128.269   3
  -2  -4   7 3460.27 120.223   3
   2  -4  -7 3536.76 126.477   3
   2   4  -7 3466.84 98.4696   4
   2  -4  -7 3533.07 120.605   4
  -2  -4   6 1109.39 64.7395   1
  -2  -4   6 1203.37 64.1732   3
   2  -4  -6 1336.22 71.4509   3
  -2   4   6 1306.79 69.2838   3
   2   4  -6 1210.18 51.2212   4
  -2  -4   6 1129.67 50.9435   4
   2  -4  -6 1229.04 65.2726   4
  -2   4   5 612.587 45.5290   3
   2  -4  -5 603.160 46.0646   3
  -2  -4   5 515.944 39.5100   3
   2   4  -5 638.818 34.6643   4
  -2  -4   5 591.439 34.1974   4
   2  -4  -5 612.246 46.0695   4
  -2   4   4 23463.1 413.239   3
  -2  -4   4 22472.3 405.918   3
   2  -4  -4 23125.8 411.908   3
   2   4  -4 22700.5 386.847   4
  -2  -4   4 22244.5 386.112   4
   2  -4  -4 23333.7 412.482   4
  -2   4   3 81.6185 18.9241   3
   2  -4  -3 96.5857 24.7693   3
   2   4  -3 80.2151 19.0364   4
  -2  -4   3 72.0718 16.4005   4
   2  -4  -3 47.0810 26.1912   4
  -2   4   2 10686.2 205.332   3
   2  -4  -2 11031.3 206.956   3
   2   4  -2 11295.6 207.827   4
  -2  -4   2 11104.9 206.902   4
   2  -4  -2 11242.8 216.105   4
  -2   4   2 11264.6 215.929   4
  -2   4   1 2755.24 67.8669   3
  -2  -4   1 2835.84 77.5772   4
   2   4  -1 2852.23 79.8918   4
   2  -4  -1 2912.90 77.7563   4
  -2   4   1 2793.82 77.4651   4
  -2  -4   0 2094.55 67.1651   4
  -2   4   0 2040.17 59.9068   4
   2  -4   0 1986.14 59.7511   4
   2  -4   1 1457.26 45.7740   4
  -2   4  -1 1344.51 43.1495   4
  -2   4  -2 2680.38 66.3823   2
   2  -4   2 2613.16 65.9676   4
  -2   4  -2 2711.22 66.5624   4
  -2  -4  -2 3066.98 97.6756   2
  -2   4  -3 156.464 16.2720   4
   2  -4   3 157.519 18.7935   2
   2   4   3 151.565 28.7148   2
  -2  -4  -3 189.202 16.9184   1
  -2  -4  -3 245.882 36.8995   2
  -2   4  -4 48267.7 759.921   4
   2  -4   4 45471.3 781.645   2
  -2  -4  -4 49299.4 763.808   1
  -2   4  -4 46969.4 806.526   1
   2   4   4 48170.0 821.712   2
  -2   4  -5 8366.64 189.431   3
  -2   4  -5 8758.20 170.346   4
   2   4   5 9096.28 226.319   2
   2  -4   5 8210.51 192.303   2
  -2   4  -5 8848.44 209.889   1
  -2   4  -6 2794.75 98.8680   3
   2  -4   6 2686.16 100.324   2
  -2   4  -6 2775.53 79.6698   4
  -2   4  -6 2756.48 108.313   1
   2   4   6 3069.43 122.540   2
  -2   4  -7 2829.20 106.383   3
   2  -4   7 2679.07 107.608   2
  -2   4  -7 2776.88 84.2495   4
   2   4   7 3009.55 130.332   2
  -2   4  -7 2914.99 118.050   1
  -2   4  -8 483.306 46.9472   3
  -2  -4  -8 476.192 55.7817   3
  -2   4  -8 437.178 33.0974   4
   2  -4   8 468.510 47.5740   2
  -2   4  -8 374.566 46.3037   1
  -2   4  -9 239.444 39.2379   3
  -2  -4  -9 315.285 50.7111   3
  -2   4  -9 328.350 30.6314   4
   2  -4   9 307.969 44.9248   2
  -2   4  -9 296.412 46.8514   1
  -2  -4 -10 17.5521 32.7962   3
  -2   4 -10 38.1626 27.6320   3
  -2   4 -10 15.9476 16.9267   4
  -2  -4 -11 4403.80 187.114   3
  -2   4 -11 4124.75 166.721   3
  -2   4 -12 1820.02 114.631   3
  -2  -4 -12 2004.66 130.575   3
  -2   4 -13 1057.25 93.8931   3
  -2  -4 -13 1168.75 104.746   3
  -2  -4 -14 70.3862 42.1458   3
  -2   4 -14 125.492 43.2835   3
  -2   4 -15 2533.30 153.177   3
  -2  -4 -15 2651.10 173.453   3
   2  -5 -16 731.002 89.0140   3
   2  -5 -16 661.429 75.1939   4
   2  -5 -15 141.938 49.7070   3
   2  -5 -15 182.102 40.5418   4
   2  -5 -14 432.579 64.7956   3
   2  -5 -14 383.991 56.3902   4
   2   5 -13 845.052 79.7561   3
   2  -5 -13 841.922 85.3186   3
   2   5 -13 791.879 55.1697   4
   2  -5 -13 762.218 72.9856   4
   2  -5 -12 2329.28 132.367   3
   2   5 -12 2393.92 126.709   3
   2   5 -12 2496.83 95.9782   4
   2  -5 -12 2224.65 117.731   4
  -2   5  11 10799.3 282.676   1
   2  -5 -11 10363.6 298.768   3
   2   5 -11 11141.5 292.073   3
   2   5 -11 11158.4 243.459   4
   2  -5 -11 10764.8 284.602   4
  -2  -5  10 67.4607 29.3732   3
   2  -5 -10 52.9589 33.1001   3
   2   5 -10 24.8404 25.0961   3
   2   5 -10 52.1024 18.7123   4
   2  -5 -10 85.4743 34.0372   4
  -2  -5   9 3676.54 146.285   1
  -2  -5   9 3779.50 140.064   3
   2  -5  -9 3768.79 146.773   3
   2   5  -9 3551.60 134.410   3
   2   5  -9 3745.44 109.400   4
   2  -5  -9 3682.00 138.521   4
  -2  -5   8 5058.92 166.675   1
  -2  -5   8 4865.86 155.946   3
   2  -5  -8 5143.20 166.666   3
   2  -5  -8 4996.13 158.281   4
   2   5  -8 5017.14 126.938   4
  -2  -5   7 365.647 42.4866   1
  -2  -5   7 444.670 44.2829   3
   2  -5  -7 446.854 48.5049   3
   2  -5  -7 440.828 46.8271   4
   2   5  -7 339.521 29.0601   4
  -2  -5   6 991.326 56.7597   3
   2  -5  -6 1047.22 64.5078   3
  -2   5   6 1065.99 63.9261   3
  -2  -5   6 1130.95 65.7275   1
   2   5  -6 1157.13 47.6986   4
   2  -5  -6 1044.60 62.4723   4
  -2  -5   6 1069.08 47.1901   4
   2  -5  -5 24484.5 446.786   3
  -2   5   5 24761.8 449.443   3
  -2  -5   5 24087.7 437.318   3
  -2  -5   5 23503.1 448.259   1
   2   5  -5 24474.8 410.640   4
   2  -5  -5 24712.4 447.933   4
  -2  -5   5 23590.9 411.546   4
  -2   5   4 4898.59 128.820   3
   2  -5  -4 4938.12 128.956   3
  -2  -5   4 4466.40 128.941   1
   2   5  -4 4627.41 107.579   4
  -2  -5   4 4683.19 108.342   4
   2  -5  -4 4940.34 132.246   4
   2  -5  -3 1717.38 64.5518   3
  -2   5   3 1602.48 61.3090   3
  -2  -5   3 1422.21 51.6800   4
   2   5  -3 1436.83 53.0267   4
   2  -5  -3 1517.60 67.5635   4
  -2   5   2 222.524 22.5914   3
   2  -5  -2 212.570 25.1011   3
  -2  -5   2 116.817 19.7262   4
   2   5  -2 121.605 22.7369   4
   2  -5  -2 192.981 30.3778   4
  -2   5   1 14304.1 247.957   3
  -2  -5   1 14581.5 264.602   4
   2   5  -1 14226.2 264.696   4
  -2   5   1 14497.5 264.337   4
   2  -5  -1 14772.1 264.209   4
  -2  -5   0 351.812 30.0176   4
   2  -5   0 347.773 27.6269   4
  -2   5   0 386.408 26.0507   4
   2  -5   1 1467.40 46.1125   4
  -2   5  -1 1280.48 43.4509   4
  -2  -5  -2 18.6059 25.1021   2
   2  -5   2 36.4732 12.2483   4
  -2   5  -2 58.1142 11.7099   4
   2  -5   3 236.913 17.9144   4
  -2   5  -3 235.151 17.7937   4
  -2  -5  -3 256.846 37.6807   2
   2  -5   3 222.704 20.1475   2
   2   5   3 260.306 34.0930   2
  -2  -5  -3 249.587 15.9407   1
  -2   5  -4 10730.2 211.441   3
  -2   5  -4 10971.2 195.941   4
   2   5   4 11529.7 257.455   2
   2  -5   4 10672.8 216.159   2
  -2   5  -4 11334.5 246.152   1
  -2   5  -5 2521.57 84.1559   3
  -2   5  -5 2938.57 72.0620   4
   2  -5   5 2705.43 89.8531   2
   2   5   5 2861.86 114.291   2
  -2   5  -5 2672.58 103.393   1
  -2   5  -6 10456.8 232.685   3
   2  -5   6 10310.3 237.370   2
  -2   5  -6 11165.0 206.113   4
  -2   5  -6 11023.4 262.400   1
   2   5   6 11946.0 283.308   2
   2  -5   7 19111.6 398.528   2
  -2   5  -7 20624.8 399.095   3
  -2   5  -7 20397.2 357.157   4
  -2   5  -7 20064.3 421.703   1
   2   5   7 22078.7 451.562   2
   2  -5   8 1471.32 83.6770   2
  -2  -5  -8 1588.64 95.0451   3
  -2   5  -8 1497.78 80.2073   3
  -2   5  -8 1538.70 59.0865   4
  -2   5  -8 1491.92 89.8819   1
  -2   5  -9 4171.62 147.705   3
  -2  -5  -9 4166.08 171.403   3
   2  -5   9 3959.34 149.544   2
  -2   5  -9 4140.35 112.264   4
  -2   5  -9 4152.90 161.458   1
  -2  -5 -10 9278.89 283.221   3
  -2   5 -10 9494.62 259.363   3
   2  -5  10 8868.98 259.747   2
  -2   5 -10 9950.78 209.608   4
  -2  -5 -11 145.656 42.4369   3
  -2   5 -11 105.703 35.0822   3
  -2   5 -11 132.016 25.1491   4
  -2   5 -12 91.9044 38.7620   3
  -2  -5 -12-7.17048 37.7571   3
  -2   5 -13 296.273 56.5484   3
  -2  -5 -13 474.810 74.4623   3
  -2  -5 -14-26.1791 33.5127   3
  -2   5 -14 14.2935 30.9801   3
  -2   5 -15 326.669 60.6993   3
   2  -6 -16 875.523 89.4225   4
   2  -6 -15 2.39556 38.5815   3
   2  -6 -15 23.3216 37.2895   4
   2  -6 -14 724.833 85.1212   3
   2  -6 -14 570.735 69.8191   4
   2  -6 -13 215.538 52.5250   3
   2   6 -13 210.762 30.4541   4
   2  -6 -13 235.037 50.1356   4
   2  -6 -12 634.137 71.8981   3
   2  -6 -12 555.376 63.0759   4
   2   6 -12 579.445 43.1087   4
  -2   6  11 2675.96 120.929   1
   2  -6 -11 2376.01 128.311   3
   2  -6 -11 2557.57 124.687   4
   2   6 -11 2658.07 92.1839   4
  -2  -6  10 362.331 45.4681   3
   2  -6 -10 397.621 51.5720   3
   2  -6 -10 439.969 51.2362   4
   2   6 -10 448.444 35.0145   4
  -2  -6   9 20.1319 21.9419   3
   2  -6  -9-14.8942 26.4534   3
   2   6  -9 27.3452 15.0596   4
   2  -6  -9 23.8062 25.6953   4
   2  -6  -8 4219.22 149.336   3
  -2  -6   8 4019.11 137.600   3
  -2  -6   8 4012.88 147.366   1
   2   6  -8 3956.02 106.558   4
   2  -6  -8 3977.63 140.426   4
  -2  -6   7 31418.7 578.510   3
   2  -6  -7 32541.5 597.212   3
  -2  -6   7 31791.1 598.046   1
   2   6  -7 31866.3 534.400   4
   2  -6  -7 32008.5 588.318   4
   2  -6  -6 243.658 36.5642   3
  -2   6   6 260.028 35.2640   3
  -2  -6   6 250.289 31.2073   3
  -2  -6   6 243.428 33.8636   1
   2   6  -6 251.336 23.4354   4
   2  -6  -6 225.763 35.7737   4
  -2  -6   6 255.117 23.3246   4
   2  -6  -5 416.328 42.1331   3
  -2   6   5 393.158 38.4340   3
  -2  -6   5 365.221 33.8662   3
  -2  -6   5 337.360 37.4366   1
   2   6  -5 316.154 25.6271   4
  -2  -6   5 343.054 26.5499   4
   2  -6  -5 411.279 42.0215   4
   2  -6  -4 2398.53 87.0689   3
  -2   6   4 2490.73 86.5422   3
  -2  -6   4 2461.31 87.7500   1
  -2  -6   4 2408.01 69.7536   4
   2   6  -4 2390.40 69.4523   4
   2  -6  -4 2444.46 91.2422   4
  -2   6   3 1290.73 55.2054   3
   2  -6  -3 1273.51 55.9687   3
  -2  -6   3 1222.72 56.8553   1
   2   6  -3 1059.15 45.6807   4
  -2  -6   3 1128.49 45.6194   4
   2  -6  -3 1225.39 61.3681   4
   2  -6  -2 6319.88 134.524   3
  -2   6   2 6188.77 133.496   3
  -2  -6   2 6162.28 138.284   1
  -2  -6   2 6361.67 135.918   4
   2   6  -2 6108.52 136.108   4
   2  -6  -2 6024.54 146.072   4
   2  -6  -1 20507.5 335.370   3
  -2   6   1 19482.7 333.814   3
  -2  -6   1 20097.9 354.060   4
   2  -6  -1 20298.9 353.837   4
  -2   6   0 2.99079 8.13095   3
  -2  -6   0 29.4027 17.5393   4
   2  -6   0-2.56556 17.8655   4
  -2   6   0 5.26683 14.6449   4
  -2  -6  -1 4153.02 119.729   2
   2  -6   1 4132.25 91.7756   4
  -2   6  -1 3991.75 91.6559   4
  -2  -6  -2 477.047 44.5012   2
   2  -6   2 429.492 23.5567   4
  -2   6  -2 455.402 23.3150   4
  -2   6  -3 430.504 24.2599   3
  -2  -6  -3 439.456 43.4647   2
   2   6   3 402.412 39.9275   2
   2  -6   3 421.416 21.6975   4
  -2   6  -3 412.353 21.0928   4
   2   6   4 12.6748 20.9863   2
   2  -6   4 23.9989 13.5118   2
  -2   6  -4 49.1990 26.1364   1
  -2   6  -4-11.5078 12.0340   3
  -2   6  -4 25.3301 9.99812   4
  -2   6  -5 11473.4 230.136   3
  -2   6  -5 11707.4 203.086   4
   2  -6   5 10867.4 231.206   2
   2   6   5 12396.9 283.433   2
  -2   6  -5 11395.8 264.027   1
   2  -6   6 563.938 42.0646   2
  -2   6  -6 498.672 38.2532   3
  -2   6  -6 487.898 25.6038   4
   2   6   6 512.725 52.7912   2
  -2   6  -6 522.223 50.0669   1
   2  -6   7 9875.25 238.923   2
  -2   6  -7 10358.9 236.696   3
  -2   6  -7 10645.2 198.237   4
  -2   6  -7 10356.1 265.651   1
   2   6   7 11560.2 291.796   2
  -2   6  -8 62.1417 22.4558   3
  -2   6  -8 78.5170 15.4596   4
   2  -6   8 57.1759 21.8214   2
  -2   6  -8 44.7129 27.8413   1
  -2  -6  -9 344.964 55.2507   3
  -2   6  -9 258.648 38.8924   3
   2  -6   9 290.996 41.6405   2
  -2   6  -9 300.483 49.2615   1
  -2   6  -9 251.572 24.5497   4
  -2   6 -10 2398.53 114.381   3
  -2  -6 -10 2305.36 130.555   3
   2  -6  10 2085.54 110.183   2
  -2   6 -10 2320.61 75.8089   4
  -2   6 -10 2279.46 75.8971   4
  -2  -6 -11 3787.37 177.644   3
  -2   6 -11 3667.97 151.800   3
  -2   6 -11 3738.13 105.334   4
  -2   6 -12 86.7895 35.4402   3
  -2  -6 -12 49.9823 33.6103   3
  -2   6 -13 26.5053 28.5147   3
  -2  -6 -13 92.0448 46.1250   3
  -2  -6 -14 307.233 63.0516   3
  -2   6 -14 257.770 51.0601   3
   2  -7 -16 726.268 81.7064   4
   2  -7 -15 96.5324 43.7476   3
   2  -7 -15 116.103 44.2508   4
   2  -7 -14 1278.86 109.744   3
   2  -7 -14 1153.51 95.1789   4
   2  -7 -13 728.548 80.2320   3
   2   7 -13 757.133 47.6107   4
   2  -7 -13 717.942 74.7431   4
   2  -7 -12 2057.10 126.571   3
   2   7 -12 2097.49 78.7828   4
   2  -7 -12 2007.04 117.503   4
   2  -7 -11 4847.54 189.110   3
  -2   7  11 4948.78 170.815   1
   2   7 -11 4778.03 127.840   4
   2  -7 -11 4724.00 178.151   4
  -2  -7  10 1278.27 82.3767   3
   2  -7 -10 1232.76 88.8300   3
   2   7 -10 1273.06 56.4462   4
   2  -7 -10 1228.53 83.7031   4
  -2  -7   9 87.9244 26.2425   3
   2  -7  -9 134.801 35.1868   3
   2   7  -9 149.993 20.4028   4
   2  -7  -9 115.854 32.3410   4
   2  -7  -8 65.9290 32.6882   3
  -2  -7   8 14.2431 21.0378   3
  -2  -7   8 42.6140 24.0770   1
   2   7  -8 23.5617 13.8630   4
   2  -7  -8 0.94689 28.5792   4
  -2  -7   7 12714.4 278.515   3
   2  -7  -7 13116.6 296.790   3
  -2  -7   7 13033.1 299.550   1
   2   7  -7 12782.8 237.798   4
  -2  -7   7 12218.2 240.192   4
   2  -7  -6 15243.9 319.903   3
  -2  -7   6 15059.2 305.770   3
  -2  -7   6 15406.7 325.274   1
   2   7  -6 14903.9 268.769   4
  -2  -7   6 14383.0 270.585   4
  -2  -7   5 63.8666 18.8839   3
   2  -7  -5 73.6445 26.6788   3
  -2  -7   5 54.3898 24.0133   1
   2   7  -5 35.0839 14.5555   4
  -2  -7   5 70.3582 14.8865   4
   2  -7  -4 4888.83 138.603   4
   2  -7  -4 4984.41 133.594   3
  -2   7   4 4908.81 132.877   3
  -2  -7   4 4769.23 134.137   1
   2   7  -4 4648.68 110.347   4
  -2  -7   4 4806.92 111.366   4
   2  -7  -3 9229.90 195.198   3
  -2   7   3 9355.10 197.145   3
  -2  -7   3 9079.61 198.109   1
   2   7  -3 9173.71 183.859   4
  -2  -7   3 9393.74 184.097   4
   2  -7  -3 9534.73 208.797   4
   2  -7  -2 17793.0 307.992   3
  -2   7   2 17185.8 307.150   3
  -2  -7   2 16950.7 311.482   1
  -2  -7   2 17060.4 309.352   4
   2  -7  -2 17312.3 324.731   4
   2  -7  -1 350.837 23.3783   3
  -2   7   1 312.951 21.7875   3
  -2  -7   1 379.006 25.8496   1
  -2  -7   1 366.901 30.2477   4
   2  -7  -1 285.322 30.7737   4
  -2  -7   0 13564.8 224.666   1
  -2   7   0 12552.5 215.825   3
   2  -7   0 13841.3 244.958   4
  -2  -7  -1 5427.37 143.398   2
   2  -7   1 5289.53 112.428   4
  -2   7  -1 5001.40 111.495   4
  -2  -7  -2 774.663 53.0891   2
   2  -7   2 719.778 30.2219   4
  -2   7  -2 633.492 27.8884   4
  -2   7  -3 151.749 14.8448   3
  -2  -7  -3 188.824 34.0223   2
   2  -7   3 93.7822 12.3375   4
  -2   7  -3 81.6504 11.4043   4
  -2   7  -4 8152.67 208.420   1
   2  -7   4 7854.32 166.045   2
   2   7   4 9157.86 226.443   2
  -2   7  -4 8400.43 164.967   3
  -2   7  -4 8649.49 147.752   4
   2  -7   5 440.450 32.3136   2
  -2   7  -5 528.190 48.0743   1
   2   7   5 471.288 48.2611   2
  -2   7  -5 490.054 32.9131   3
  -2   7  -5 499.239 20.8110   4
   2  -7   6 1275.55 61.0696   2
  -2   7  -6 1332.46 60.7152   3
  -2   7  -6 1421.34 39.6477   4
  -2   7  -6 1376.68 79.9586   1
   2   7   6 1480.52 87.7428   2
   2  -7   7 6933.93 181.983   2
  -2   7  -7 6933.06 178.145   3
  -2   7  -7 7446.65 137.392   4
  -2   7  -7 6984.50 208.971   1
  -2   7  -8 124.762 27.7917   3
   2  -7   8 115.296 24.6332   2
  -2   7  -8 84.4523 29.8792   1
  -2   7  -8 93.0043 13.5523   4
  -2   7  -9 12778.5 294.669   3
  -2  -7  -9 12575.6 336.948   3
   2  -7   9 11802.6 295.122   2
  -2   7  -9 12007.5 321.746   1
  -2   7  -9 12867.6 230.175   4
  -2   7  -9 12808.2 229.913   4
  -2   7 -10 1036.56 72.3650   3
  -2  -7 -10 1144.44 93.3035   3
  -2   7 -10 1212.59 93.0539   1
   2  -7  10 1056.59 76.7141   2
  -2   7 -10 1210.32 45.3939   4
  -2   7 -10 1165.09 45.1809   4
  -2   7 -11 209.624 41.4941   3
  -2  -7 -11 249.086 52.5310   3
  -2   7 -12 644.345 67.2488   3
  -2  -7 -12 587.464 76.1551   3
  -2   7 -13 213.886 42.6158   3
  -2  -7 -13 192.551 51.4755   3
  -2  -7 -14 97.7762 47.1945   3
  -2   7 -14 80.2720 39.0095   3
   2  -8 -16 152.143 51.8714   4
   2  -8 -15 1010.75 103.704   3
   2  -8 -15 1126.41 99.4446   4
   2  -8 -14 274.419 56.9113   3
   2  -8 -14 279.536 51.9319   4
   2  -8 -13 602.401 79.6040   3
   2  -8 -13 479.399 62.7490   4
   2  -8 -12-14.8337 34.1809   3
   2   8 -12-2.04301 13.4385   4
   2  -8 -12 31.4380 33.1308   4
   2  -8 -11 502.282 63.1603   3
   2   8 -11 426.988 32.3823   4
   2  -8 -11 372.548 54.2324   4
  -2  -8  10 1647.51 94.2435   3
   2  -8 -10 1655.48 103.679   3
   2   8 -10 1605.03 60.3432   4
   2  -8 -10 1632.28 99.7392   4
   2  -8  -9 20.2532 27.8798   3
  -2  -8   9-11.0579 19.2663   3
   2   8  -9 4.20861 13.2830   4
   2  -8  -9-34.7617 31.1956   4
   2  -8  -8 9490.78 253.825   3
  -2  -8   8 9548.29 237.008   3
  -2  -8   8 10163.3 264.388   1
   2   8  -8 9555.17 190.752   4
  -2  -8   7 5347.14 154.998   3
   2  -8  -7 5499.98 170.905   3
  -2  -8   7 5464.96 172.631   1
   2   8  -7 5445.83 121.427   4
  -2  -8   7 5247.43 123.301   4
   2  -8  -6 1221.82 72.0018   3
  -2  -8   6 1159.06 61.6179   3
  -2  -8   6 1150.74 70.3241   1
   2   8  -6 1099.36 45.0849   4
  -2  -8   6 1112.25 45.3494   4
  -2  -8   5 1618.42 69.5709   3
   2  -8  -5 1598.90 75.8134   3
  -2  -8   5 1666.57 79.4541   1
   2   8  -5 1616.23 55.1329   4
  -2  -8   5 1632.23 55.1712   4
   2  -8  -4 1342.46 64.4199   3
  -2  -8   4 1369.98 66.3494   1
  -2  -8   4 1342.00 50.2710   4
   2   8  -4 1322.47 50.7069   4
   2  -8  -3 270.360 31.4888   3
  -2  -8   3 228.666 28.4647   1
  -2  -8   3 182.458 21.6520   4
   2  -8  -3 268.506 37.2314   4
   2  -8  -2 1805.48 62.2333   3
  -2  -8   2 1853.61 65.5489   1
  -2  -8   2 1855.25 65.1279   4
   2  -8  -2 1800.59 74.0506   4
   2  -8  -1 3940.37 89.9130   3
  -2  -8   1 3895.46 94.6777   1
  -2  -8   1 4109.04 108.982   4
   2  -8  -1 3771.10 107.274   4
  -2  -8   0 1960.00 53.2476   1
   2  -8   0 2094.81 68.8880   4
  -2  -8  -1 88.2699 30.2448   2
   2  -8   1 33.4741 14.6870   4
  -2  -8  -2 3159.11 110.907   2
   2  -8   2 3169.68 74.8767   4
  -2   8  -3 9662.79 166.435   3
  -2  -8  -3 10597.5 241.016   2
   2  -8   3 9598.66 170.935   4
  -2   8  -3 9902.78 171.777   4
  -2   8  -4 738.046 55.8174   1
   2   8   4 840.474 61.9118   2
   2  -8   4 633.064 31.9919   2
  -2   8  -4 729.858 31.6545   3
  -2   8  -4 751.762 23.0829   4
  -2   8  -5 424.858 29.7551   3
   2  -8   5 340.287 27.5145   2
   2   8   5 404.261 45.0055   2
  -2   8  -5 330.727 42.1116   1
  -2   8  -6 1610.56 64.4738   3
   2   8   6 1784.18 98.6544   2
   2  -8   6 1446.83 63.6897   2
  -2   8  -6 1596.18 88.9095   1
  -2   8  -7 433.583 37.3110   3
   2  -8   7 407.187 36.9186   2
  -2   8  -7 427.331 51.8715   1
  -2   8  -8 211.541 31.9480   3
  -2   8  -8 150.777 37.8336   1
   2  -8   8 179.677 29.6632   2
  -2   8  -9 5703.05 165.028   3
  -2  -8  -9 5612.48 204.025   3
   2  -8   9 5408.98 167.044   2
  -2   8  -9 5660.16 195.312   1
  -2   8 -10 7109.29 197.643   3
  -2  -8 -10 6810.64 234.745   3
  -2   8 -10 6750.95 225.955   1
   2  -8  10 6525.56 196.335   2
  -2  -8 -11 2705.63 152.048   3
  -2   8 -11 2838.39 127.146   3
  -2   8 -12 13.8922 22.6255   3
  -2  -8 -12 62.4094 43.7094   3
  -2   8 -13 76.7154 31.6546   3
  -2  -8 -13 90.7347 41.3695   3
  -2  -8 -14-54.8974 41.3827   3
   2  -9 -17 348.033 65.0873   4
   2  -9 -16 54.2975 43.8872   4
   2  -9 -15 357.740 67.4155   3
   2  -9 -15 197.597 50.8944   4
   2  -9 -14-32.2926 33.4699   3
   2  -9 -14 3.25705 32.8587   4
   2  -9 -13 33.4916 34.4721   3
   2  -9 -13 36.3179 35.5164   4
   2  -9 -12 1090.52 94.4280   3
   2   9 -12 969.096 43.9825   4
   2  -9 -12 1025.06 85.9597   4
   2  -9 -11 2848.16 143.975   3
   2   9 -11 2642.78 78.0360   4
   2  -9 -11 2638.63 134.827   4
  -2  -9  10 1507.94 89.4993   3
   2  -9 -10 1752.75 108.924   3
   2   9 -10 1526.28 55.8438   4
   2  -9 -10 1720.94 104.437   4
  -2  -9   9 2461.12 108.957   3
   2  -9  -9 2608.51 125.388   3
   2   9  -9 2550.25 73.5348   4
  -2  -9   8 321.139 37.7923   3
   2  -9  -8 415.359 51.8660   3
  -2  -9   8 336.073 45.6797   1
   2   9  -8 376.684 25.3296   4
  -2  -9   7 2435.33 97.0961   3
   2  -9  -7 2491.61 109.779   3
  -2  -9   7 2569.51 114.050   1
   2   9  -7 2502.70 70.3878   4
  -2  -9   7 2288.55 70.5226   4
  -2  -9   6 112.190 23.2108   3
   2  -9  -6 148.643 31.7063   3
  -2  -9   6 167.762 33.2429   1
   2   9  -6 128.494 18.3378   4
  -2  -9   6 113.308 16.8061   4
   2  -9  -5 6359.50 169.208   3
  -2  -9   5 5996.62 131.195   4
   2   9  -5 5786.21 129.915   4
  -2  -9   5 6023.74 169.921   1
   2  -9  -4 340.367 36.8078   3
  -2  -9   4 361.552 27.2246   4
  -2  -9   4 315.273 35.4813   1
   2  -9  -3 9131.04 195.200   3
  -2  -9   3 8630.74 198.473   1
  -2  -9   3 8942.60 183.332   4
   2  -9  -2 26.2310 18.5671   3
  -2  -9   2 13.2965 16.2339   1
  -2  -9   2 3.64834 14.7807   4
   2  -9  -2-9.91767 22.7790   4
   2  -9  -1 9545.05 177.351   3
  -2  -9   1 9012.93 182.934   1
  -2  -9   1 9252.29 200.720   4
   2  -9  -1 9599.90 202.437   4
  -2  -9   0 6541.05 131.424   1
   2  -9   0 6832.45 122.531   3
   2  -9   0 6616.63 150.199   4
  -2  -9  -1 38640.8 665.682   2
   2  -9   1 37987.6 623.445   4
  -2  -9  -2 13489.6 291.967   2
   2  -9   2 13700.7 240.615   4
   2  -9   3 220.649 15.7669   4
  -2  -9  -3 214.828 36.1484   2
   2  -9   4 74.4878 12.6357   2
   2   9   4 85.7215 28.5314   2
  -2   9  -4 94.8880 29.6868   1
  -2   9  -4 140.694 15.0729   3
   2   9   5 2827.33 121.385   2
  -2   9  -5 2557.97 112.021   1
   2  -9   5 2509.17 75.5729   2
  -2   9  -5 2742.32 75.4438   3
   2   9   6 1986.68 105.162   2
  -2   9  -6 1564.27 92.1227   1
   2  -9   6 1649.61 65.6474   2
  -2   9  -6 1749.29 66.3415   3
   2  -9   7 3598.76 114.475   2
  -2   9  -7 3700.00 148.133   1
  -2   9  -7 3806.79 114.807   3
   2  -9   8 58.0860 19.6976   2
  -2   9  -8 59.2785 33.1770   1
  -2   9  -8 74.0767 23.3969   3
  -2   9  -9 952.947 82.0929   1
   2  -9   9 879.012 63.9151   2
  -2   9  -9 1040.93 66.2502   3
  -2  -9  -9 1010.73 86.7392   3
   2  -9  10 205.289 35.8357   2
  -2   9 -10 302.526 58.3078   1
  -2   9 -10 244.197 39.6486   3
  -2  -9 -10 291.808 55.6890   3
  -2   9 -11 34.1465 24.0900   3
  -2  -9 -11-33.5422 38.1776   3
  -2  -9 -12 318.180 61.7027   3
  -2   9 -12 309.598 46.5502   3
  -2   9 -13 687.734 68.5878   3
  -2  -9 -13 820.948 95.0875   3
   2 -10 -16 368.099 70.8179   4
   2 -10 -15 33.4697 34.8942   3
   2 -10 -15-39.5287 34.9457   4
   2 -10 -14 402.363 67.0037   3
   2 -10 -14 367.253 62.8369   4
   2 -10 -13 387.065 63.2386   3
   2 -10 -13 466.773 69.1104   4
   2 -10 -12 3538.85 170.417   3
   2 -10 -12 3457.39 161.706   4
   2 -10 -11 524.204 63.9395   3
   2  10 -11 529.339 29.0487   4
   2 -10 -11 539.465 66.0998   4
  -2 -10  10 6402.18 199.679   3
   2 -10 -10 7088.88 230.744   3
   2  10 -10 6612.87 138.024   4
   2 -10 -10 6740.77 219.966   4
   2 -10  -9 23.5811 31.6940   3
  -2 -10   9 8.28629 17.6624   3
   2  10  -9 37.6610 12.8509   4
  -2 -10   8 6568.41 185.556   3
   2 -10  -8 6790.88 207.775   3
   2  10  -8 6626.07 138.767   4
  -2 -10   7 3017.12 109.852   3
   2 -10  -7 3221.38 128.088   3
  -2 -10   7 3151.15 129.192   1
   2  10  -7 2892.80 77.6070   4
  -2 -10   7 2856.81 79.2797   4
  -2 -10   6 20.5042 16.8142   3
   2 -10  -6-28.9627 29.3461   3
  -2 -10   6 2.12729 19.1302   1
   2  10  -6 1.01685 12.5166   4
  -2 -10   6 9.80551 10.3927   4
  -2 -10   5 55.1127 24.9037   1
   2 -10  -5 84.5851 32.4452   3
  -2 -10   5 44.1955 13.7793   4
   2 -10  -4 142.645 28.3514   3
  -2 -10   4 148.433 20.9220   4
  -2 -10   4 152.013 27.8254   1
   2 -10  -3 10024.0 212.107   3
  -2 -10   3 9628.64 200.008   4
  -2 -10   3 9738.33 216.217   1
   2 -10  -2 211.595 24.6504   3
  -2 -10   2 279.588 29.3561   1
  -2 -10   2 264.339 28.1121   4
  -2 -10   1 29.4306 15.5538   1
   2 -10  -1 35.9016 14.9930   3
   2 -10  -1 7.49332 22.8848   4
  -2  10   0 64493.1 1015.73   2
   2 -10   0 66312.8 1014.55   3
   2 -10   0 65832.9 1053.17   4
  -2 -10  -1 922.366 58.5164   2
   2 -10   1 838.424 41.9165   4
  -2 -10  -2 98.2798 28.1955   2
   2 -10   2 140.524 17.9564   4
   2 -10   3 79.7299 11.5482   4
  -2 -10  -3 98.2537 30.6068   2
   2  10   4 260.365 36.7897   2
  -2  10  -4 235.161 38.7785   1
  -2  10  -5 3162.07 126.153   1
   2 -10   5 2853.74 78.4436   2
   2  10   5 3442.72 137.766   2
  -2  10  -5 3138.08 78.0742   3
   2 -10   6 509.010 34.2765   2
  -2  10  -6 477.506 52.9969   1
   2  10   6 524.190 55.1344   2
  -2  10  -6 459.600 31.1151   3
   2 -10   7 36.2449 15.3605   2
  -2  10  -7 56.6665 31.4473   1
  -2  10  -7 47.8140 18.5821   3
  -2  10  -8 197.084 41.6964   1
   2 -10   8 236.384 31.3866   2
  -2  10  -8 258.779 32.5904   3
   2 -10   9 872.547 60.8007   2
  -2  10  -9 813.201 74.8141   1
  -2 -10  -9 846.904 82.6920   3
  -2  10  -9 846.873 58.0385   3
  -2  10 -10 4166.12 181.581   1
   2 -10  10 4117.85 149.174   2
  -2 -10 -10 4525.05 197.216   3
  -2  10 -10 4315.52 146.279   3
  -2 -10 -11 1366.51 110.156   3
  -2  10 -11 1534.22 88.8247   3
  -2 -10 -12 2285.52 148.594   3
  -2  10 -12 2387.65 117.640   3
  -2 -10 -13-41.3261 41.4943   3
   2 -11 -16 67.7736 45.7813   4
   2 -11 -15 563.292 81.9557   3
   2 -11 -15 429.991 69.6163   4
   2 -11 -14 343.285 64.2411   3
   2 -11 -14 344.335 59.4500   4
   2 -11 -13 82.3511 41.0421   3
   2 -11 -13 102.462 43.6433   4
   2 -11 -12 236.576 52.0353   3
   2 -11 -12 231.628 49.5056   4
  -2 -11  11 39.5476 28.0171   3
   2 -11 -11 35.1300 32.7746   3
   2  11 -11 6.51918 8.27513   4
   2 -11 -11-20.2856 32.2625   4
   2 -11 -10 59.7553 35.8264   3
  -2 -11  10 53.7517 22.0492   3
   2  11 -10 71.1540 12.2704   4
   2 -11  -9 3696.34 155.809   3
  -2 -11   9 3666.19 135.994   3
   2  11  -9 3855.33 88.0507   4
  -2 -11   8 250.137 35.5409   3
   2 -11  -8 221.929 43.5540   3
   2  11  -8 329.228 22.8610   4
  -2 -11   7 2236.43 110.939   1
  -2 -11   7 2261.12 93.6766   3
   2 -11  -7 2343.66 110.146   3
  -2 -11   7 2325.60 67.6536   4
  -2 -11   6 313.071 41.1301   1
   2 -11  -6 423.080 47.0506   3
  -2 -11   6 338.305 34.5563   3
  -2 -11   6 336.505 25.2740   4
   2 -11  -5 427.924 42.7669   3
  -2 -11   5 492.172 31.0945   4
  -2 -11   5 530.881 47.6913   1
   2 -11  -4 122.075 28.4008   3
  -2 -11   4 122.541 18.7191   4
  -2 -11   4 169.397 28.6753   1
   2 -11  -3 8290.22 187.728   3
  -2 -11   3 8099.72 178.220   4
  -2 -11   3 8052.67 192.485   1
   2 -11  -2 1883.32 67.3819   3
  -2 -11   2 1871.54 71.8035   1
  -2 -11   2 1989.75 74.9726   4
  -2 -11   1 37604.0 629.921   1
  -2  11   1 37931.3 619.226   2
   2 -11  -1 37769.2 615.764   3
   2 -11  -1 38425.8 649.608   4
  -2  11   0 6427.50 125.853   2
   2 -11   0 6689.59 125.155   3
   2 -11   0 6650.61 156.117   4
  -2 -11  -1 17149.7 342.912   2
   2 -11   1 16375.1 304.122   4
  -2 -11  -2 51.3788 28.2535   2
   2 -11   2 1.55331 12.4245   4
  -2 -11  -3 1558.35 84.2573   2
   2 -11   3 1658.83 47.5645   4
  -2  11  -4 555.328 54.0592   1
  -2  11  -5 4828.32 165.811   1
   2  11   5 5614.82 183.526   2
   2 -11   5 4748.85 104.879   2
  -2  11  -6 579.138 59.0383   1
   2 -11   6 567.833 34.3138   2
   2 -11   7 3886.75 113.523   2
  -2  11  -7 3940.55 160.529   1
  -2  11  -7 4350.59 115.088   3
   2 -11   8 76.5495 20.3501   2
  -2  11  -8 57.6464 29.5758   1
  -2  11  -8 92.1408 22.5574   3
   2 -11   9 2390.58 99.2300   2
  -2  11  -9 2500.26 134.770   1
  -2  11  -9 2378.30 96.0026   3
  -2 -11  -9 2330.66 133.382   3
  -2  11 -10 2313.08 134.947   1
  -2  11 -10 2226.55 99.3247   3
  -2 -11 -10 2198.23 136.636   3
  -2  11 -11 647.729 58.9130   3
  -2 -11 -11 530.878 71.5396   3
  -2  11 -12 60.9152 28.7127   3
  -2 -11 -12 65.5302 36.7289   3
  -2 -11 -13-44.6203 49.2015   3
   2 -12 -16 499.141 80.8507   4
   2 -12 -15 438.553 71.9543   4
   2 -12 -14 99.7201 47.9311   3
   2 -12 -14 29.5976 40.1942   4
   2 -12 -13 1289.57 110.431   3
   2 -12 -13 1293.33 108.692   4
   2 -12 -12 519.251 70.7866   3
   2 -12 -12 491.074 69.2745   4
  -2 -12  11 5.64840 23.9885   3
   2 -12 -11-31.9357 34.7856   3
   2 -12 -11-20.5711 32.9841   4
  -2 -12  10 37.7299 23.4634   3
   2 -12 -10 101.068 40.0316   3
   2 -12  -9 19.0297 34.3272   3
  -2 -12   9 33.3583 18.9243   3
  -2 -12   8 20382.3 416.947   3
   2 -12  -8 21914.7 461.338   3
  -2 -12   7 53.3144 24.8685   1
  -2 -12   7 59.3776 20.7770   3
   2 -12  -7 50.8847 27.8918   3
  -2 -12   7 18.4729 10.7978   4
  -2 -12   6 842.144 65.6941   1
  -2 -12   6 885.278 54.4976   3
   2 -12  -6 1022.98 69.9872   3
  -2 -12   6 902.952 41.0875   4
   2 -12  -5 151.924 33.0765   3
  -2 -12   5 134.070 18.9514   4
  -2 -12   5 119.423 28.7102   1
   2 -12  -4 2593.12 100.025   3
  -2 -12   4 2666.36 83.3788   4
  -2 -12   4 2716.06 104.871   1
   2 -12  -3 853.585 50.3829   3
  -2 -12   3 792.752 45.0696   4
  -2 -12   3 819.727 52.3376   1
   2 -12  -2 48857.3 794.217   3
  -2 -12   2 48268.4 806.212   1
  -2 -12   2 47720.9 806.582   4
  -2  12   1 8.54865 11.9047   2
   2 -12  -1 13.4600 12.6375   3
   2 -12  -1-2.86381 21.6701   4
  -2 -12   0 13567.9 281.278   2
  -2  12   0 12703.4 227.598   2
   2 -12   0 12817.4 224.105   3
   2 -12   0 13203.6 262.564   4
  -2 -12  -1 1516.42 77.9169   2
   2 -12   1 1492.42 60.3866   4
  -2 -12  -2 1612.88 83.6058   2
   2 -12   2 1642.22 57.4975   4
  -2 -12  -3 9100.76 236.564   2
   2 -12   3 9402.90 173.976   4
  -2  12  -4 655.397 58.1765   1
  -2  12  -5 3154.18 134.509   1
   2  12   5 3715.00 148.784   2
  -2  12  -6 1950.71 106.436   1
   2 -12   6 1991.41 62.5662   2
  -2  12  -7 304.756 50.5706   1
   2 -12   7 215.175 25.0092   2
   2 -12   8 558.826 40.7212   2
  -2  12  -8 523.671 65.0536   1
  -2  12  -9 702.649 75.0846   1
   2 -12   9 711.099 51.3145   2
  -2 -12  -9 599.258 70.0152   3
  -2  12 -10 2984.47 159.192   1
  -2 -12 -10 3247.66 168.768   3
  -2 -12 -11 1456.43 118.172   3
  -2 -12 -12 183.723 54.8632   3
  -2 -12 -13 609.830 82.4627   3
   2 -13 -15 328.104 73.3841   4
   2 -13 -14 4.70039 33.7641   3
   2 -13 -14 78.3412 46.8273   4
   2 -13 -13 45.6804 40.1290   3
   2 -13 -13-2.07536 37.9921   4
   2 -13 -12 414.892 63.5408   3
   2 -13 -12 430.618 66.1057   4
  -2 -13  11 332.874 44.7878   3
   2 -13 -11 461.255 65.5281   3
   2 -13 -11 374.292 60.7660   4
  -2 -13  10 1670.17 92.0168   3
   2 -13 -10 1961.75 119.019   3
   2 -13  -9 2860.45 137.578   3
  -2 -13   9 2609.96 111.370   3
  -2 -13   8 427.867 43.3523   3
   2 -13  -8 445.967 55.3153   3
  -2 -13   8 401.584 23.1584   4
  -2 -13   7 6197.18 170.988   3
   2 -13  -7 6568.90 201.114   3
  -2 -13   7 6259.24 132.572   4
   2 -13  -6 6643.62 193.997   3
  -2 -13   6 6359.45 167.375   3
  -2 -13   6 6360.40 140.620   4
  -2 -13   6 6597.14 199.706   1
   2 -13  -5 1125.98 69.5621   3
  -2 -13   5 1121.66 49.7912   4
  -2 -13   5 1196.27 73.6289   1
   2 -13  -4 6994.82 179.521   3
  -2 -13   4 6338.03 152.595   4
  -2 -13   4 6260.33 179.999   1
   2 -13  -3 19.9250 19.8170   3
  -2 -13   3 21.0928 15.8642   4
  -2 -13   3 29.1295 20.2364   1
  -2  13   3 19.2735 15.6946   2
   2 -13  -2 6291.07 148.702   3
  -2  13   2 6052.06 148.307   2
  -2 -13   2 5711.74 153.955   4
   2  13  -2 6219.66 157.327   1
   2  13  -1 14810.0 284.879   1
  -2  13   1 14503.4 273.434   2
   2 -13  -1 14859.9 270.986   3
  -2 -13   0 4210.40 131.891   2
   2 -13   0 3854.72 87.2879   3
   2 -13   0 3998.51 117.555   4
  -2 -13  -1 14344.8 312.398   2
   2 -13   1 14623.1 282.017   4
  -2 -13  -2 398.017 43.8254   2
   2 -13   2 391.427 29.9376   4
  -2 -13  -3 3978.25 144.274   2
   2 -13   3 4171.04 96.1029   4
   2 -13   4 3032.28 62.7053   4
  -2  13  -4 3018.44 128.656   1
  -2  13  -5 5271.77 179.921   1
  -2  13  -6 16.3186 29.4691   1
   2 -13   7 5395.92 128.742   2
  -2  13  -7 5371.50 195.877   1
  -2  13  -8 2000.75 120.395   1
   2 -13   8 2012.66 77.1589   2
   2 -13   9 3171.42 109.568   2
  -2  13  -9 2981.19 154.459   1
  -2 -13  -9 3293.03 163.832   3
  -2  13 -10 102.796 43.7013   1
  -2 -13 -10 9.85420 32.4108   3
  -2  13 -11 17.8408 37.3540   1
  -2 -13 -11 102.024 46.7079   3
  -2 -13 -12 347.693 68.6973   3
   2 -14 -15 54.5238 44.6302   4
   2 -14 -14 227.801 54.2135   3
   2 -14 -14 271.100 57.8796   4
   2 -14 -13 114.473 46.0892   3
   2 -14 -13 231.839 53.1813   4
   2 -14 -12 246.500 54.0097   3
   2 -14 -12 283.155 58.7070   4
  -2 -14  11 443.162 53.5824   3
   2 -14 -11 625.791 75.2837   4
   2 -14 -11 767.053 85.2985   3
   2 -14 -10 325.583 55.9742   3
  -2 -14  10 290.475 38.6877   3
   2 -14  -9 740.331 71.5575   3
  -2 -14   9 635.262 53.8489   3
   2 -14  -8 852.715 74.7644   3
  -2 -14   8 649.909 51.9378   3
  -2 -14   8 651.059 28.6615   4
  -2 -14   7 2892.40 107.214   3
   2 -14  -7 3096.04 133.561   3
  -2 -14   7 2989.62 78.6520   4
  -2 -14   6 178.137 35.8442   1
  -2 -14   6 146.135 26.1867   3
   2 -14  -6 171.393 35.0730   3
  -2 -14   6 126.728 18.5488   4
   2 -14  -5 396.462 44.0083   3
  -2 -14   5 390.706 31.0467   4
  -2 -14   5 413.116 45.1024   1
  -2  14   4 5501.19 160.229   2
   2 -14  -4 5154.88 153.123   3
  -2 -14   4 5177.26 134.674   4
  -2 -14   4 5054.52 160.058   1
   2 -14  -3 1204.73 62.9770   3
  -2  14   3 1162.62 61.6147   2
  -2 -14   3 1037.53 55.9452   4
   2  14  -3 1231.05 68.2817   1
   2 -14  -2 25867.6 458.909   3
  -2  14   2 26448.2 465.069   2
  -2 -14   2 25212.3 472.909   4
   2  14  -2 25676.1 471.925   1
  -2  14   1 131.088 19.5036   2
   2  14  -1 142.560 24.5818   1
   2 -14  -1 56.5771 15.7279   3
  -2 -14   0 8229.83 207.511   2
   2  14   0 8302.98 175.469   1
   2 -14   0 8265.24 158.165   3
   2 -14   0 7984.61 193.153   4
  -2 -14  -1 136.598 31.5843   2
   2 -14   1 168.296 25.8639   4
  -2 -14  -2 3634.11 133.594   2
   2 -14   2 3590.78 101.061   4
  -2  14  -3 683.034 61.3219   1
  -2 -14  -3 691.524 61.3232   2
   2 -14   3 774.826 36.8307   4
   2 -14   4 4881.31 94.7594   4
  -2  14  -4 4659.95 166.810   1
  -2  14  -5 311.783 48.6276   1
  -2  14  -6 1249.96 90.0055   1
  -2  14  -7 5790.48 206.819   1
   2 -14   7 5726.32 127.530   2
   2 -14   8 115.488 20.1541   2
  -2  14  -8 131.856 42.5970   1
  -2  14  -9 371.650 60.2040   1
  -2 -14  -9 316.877 56.3125   3
  -2  14 -10 1131.57 102.528   1
  -2 -14 -10 1131.81 103.980   3
  -2  14 -11 149.994 54.5715   1
  -2 -14 -11 207.251 54.7045   3
  -2 -14 -12 110.705 48.2830   3
   2 -15 -15-13.5689 51.7101   4
   2 -15 -14 395.244 71.7774   3
   2 -15 -14 376.741 68.8542   4
   2 -15 -13 93.1552 41.1260   3
   2 -15 -13 114.911 56.0904   4
   2 -15 -12 568.155 74.5678   3
   2 -15 -12 555.898 80.0163   4
   2 -15 -11 1402.30 108.951   3
   2 -15 -10 2895.18 150.557   3
  -2 -15  10 2624.37 115.853   3
  -2 -15   9 1158.84 71.6907   3
   2 -15  -9 1471.85 101.673   3
  -2 -15   8 4778.70 150.765   3
   2 -15  -8 5494.27 191.566   3
  -2 -15   8 4844.35 100.645   4
  -2 -15   7 1677.70 79.7398   3
   2 -15  -7 1875.90 104.376   3
  -2 -15   7 1861.87 59.1493   4
  -2  15   6 713.515 62.0396   2
  -2 -15   6 598.852 45.3731   3
   2 -15  -6 565.043 55.8134   3
  -2 -15   6 556.728 34.9411   4
  -2 -15   6 613.126 58.7215   1
  -2  15   5 3395.97 129.578   2
   2 -15  -5 3209.03 124.015   3
  -2 -15   5 3047.49 94.9603   4
  -2 -15   5 3140.49 129.213   1
   2 -15  -4 52.5495 23.9086   3
  -2 -15   4 21.2312 15.4630   4
  -2  15   4 42.0467 20.0195   2
   2 -15  -3 121.807 26.8503   3
  -2 -15   3 56.3786 18.2665   4
   2  15  -3 119.406 28.9279   1
  -2  15   3 93.5476 23.7761   2
   2 -15  -2 17211.1 327.897   3
  -2 -15   2 16471.4 341.580   4
   2  15  -2 17138.1 341.850   1
  -2  15   2 17381.6 334.181   2
   2  15  -1 9701.85 213.346   1
  -2  15   1 9902.19 204.163   2
   2 -15  -1 9509.96 197.390   3
   2  15   0 1627.60 63.1629   1
  -2 -15   0 1637.18 81.4932   2
   2 -15   0 1555.26 51.0853   3
   2 -15   0 1492.64 71.9858   4
  -2 -15  -1 9643.88 237.007   2
   2 -15   1 9082.35 155.384   3
   2 -15   1 9208.42 206.474   4
  -2 -15  -2 637.482 56.8218   2
   2 -15   2 507.310 37.0821   4
  -2  15  -3 8102.49 232.331   1
  -2 -15  -3 8675.03 235.637   2
   2 -15   3 8310.97 171.188   4
   2 -15   4 1987.84 52.4713   4
  -2  15  -4 1727.66 98.9998   1
  -2  15  -5 178.878 41.5870   1
  -2  15  -6-16.1726 28.3966   1
  -2  15  -7 1223.21 94.5634   1
  -2  15  -8 229.972 47.2209   1
  -2  15  -9 1283.68 106.149   1
  -2 -15  -9 1421.77 111.375   3
  -2  15 -10 283.043 57.3907   1
  -2 -15 -10 208.283 51.3586   3
  -2  15 -11 188.716 57.0619   1
  -2 -15 -11 187.972 53.3827   3
  -2 -15 -12 756.516 92.7546   3
   2 -16 -14 530.492 81.1434   4
   2 -16 -13 516.213 78.3459   3
   2 -16 -13 362.662 67.4398   4
   2 -16 -12 261.810 57.8094   3
   2 -16 -12 256.556 51.9415   4
   2 -16 -11 603.787 73.4509   3
   2 -16 -10 740.038 78.4755   3
  -2 -16  10 604.695 55.6141   3
  -2 -16   9 3935.81 139.514   3
   2 -16  -9 4613.66 185.585   3
  -2 -16   8 1087.34 66.2544   3
   2 -16  -8 1217.76 90.4638   3
  -2 -16   8 1057.09 35.5248   4
  -2 -16   7 19.2409 16.7121   3
   2 -16  -7 10.4339 27.3628   3
  -2 -16   7 24.6935 10.3758   4
   2 -16  -6 102.212 32.8933   3
  -2 -16   6 160.923 21.6751   4
  -2  16   6 162.480 34.0069   2
   2 -16  -5 498.677 51.1910   3
  -2 -16   5 459.971 35.5625   4
  -2  16   5 508.965 50.7905   2
  -2  16   4 584.225 50.4262   2
   2 -16  -4 526.007 48.5616   3
  -2 -16   4 584.276 42.0427   4
   2 -16  -3 71.1102 21.7869   3
  -2 -16   3 11.7191 15.9413   4
   2  16  -3 64.9368 25.8951   1
  -2  16   3 59.6105 22.6562   2
   2 -16  -2 10781.0 230.340   3
  -2 -16   2 10241.1 242.983   4
   2  16  -2 10521.8 242.432   1
  -2  16   2 10983.0 236.710   2
   2  16  -1 3475.86 109.787   1
  -2  16   1 3475.37 102.991   2
  -2 -16   1 3501.36 122.466   2
   2 -16  -1 3363.10 97.0610   3
   2  16   0 4172.16 114.112   1
  -2 -16   0 4092.88 138.637   2
   2 -16   0 4005.23 96.4257   3
   2 -16   0 3963.08 127.650   4
   2  16   1 6513.62 144.025   1
  -2 -16  -1 6456.28 189.138   2
   2 -16   1 6507.06 117.968   3
   2 -16   1 6281.69 164.385   4
  -2 -16  -2 2136.58 104.241   2
   2 -16   2 2087.75 77.6861   4
  -2  16  -3 1024.64 76.8224   1
  -2 -16  -3 1237.90 82.7485   2
   2 -16   3 1078.58 48.4919   4
   2 -16   4 3286.11 76.9841   4
  -2  16  -4 3066.27 135.877   1
  -2  16  -5 544.632 60.2671   1
  -2  16  -6 101.344 34.9569   1
  -2  16  -7 1880.52 119.577   1
  -2  16  -8 1992.45 124.536   1
  -2  16  -9 283.589 58.1464   1
  -2 -16  -9 328.022 61.0191   3
  -2  16 -10 17.4326 35.9824   1
  -2 -16 -10 96.1522 40.4137   3
  -2  16 -11 109.900 48.0605   1
  -2 -16 -11 9.60500 39.3873   3
  -2 -16 -12 260.427 58.5016   3
   2 -17 -14 391.477 75.5069   4
   2 -17 -13 333.475 69.5159   3
   2 -17 -13 405.058 73.2750   4
   2 -17 -12 663.896 85.9788   3
   2 -17 -12 602.119 83.9248   4
   2 -17 -11 25.3725 37.4269   3
   2 -17 -10 1006.74 91.8933   3
  -2 -17   9 4582.86 151.773   3
   2 -17  -9 5071.24 198.597   3
  -2 -17   8 6413.46 177.188   3
   2 -17  -8 7147.55 227.080   3
  -2 -17   8 5864.08 116.213   4
  -2 -17   7 52.2518 20.8737   3
   2 -17  -7 60.5118 30.4211   3
  -2 -17   7 54.3315 12.6942   4
   2 -17  -6 719.640 64.5396   3
  -2  17   6 820.012 70.0367   2
  -2 -17   6 762.895 42.4739   4
   2 -17  -5 409.793 48.4151   3
  -2 -17   5 328.532 32.3885   4
  -2  17   5 393.146 48.2660   2
  -2  17   4 5087.06 160.861   2
   2 -17  -4 4792.37 152.508   3
  -2 -17   4 4545.83 134.906   4
   2  17  -4 4676.00 159.742   1
   2 -17  -3 145.572 27.7781   3
  -2 -17   3 140.882 25.6947   4
   2  17  -3 126.636 29.1524   1
  -2  17   3 117.342 24.8698   2
   2 -17  -2 3311.96 107.609   3
  -2 -17   2 3481.95 121.775   4
   2  17  -2 3516.60 120.787   1
  -2  17   2 3633.76 116.051   2
   2  17  -1 1149.91 60.8472   1
  -2 -17   1 1047.60 66.0053   2
   2 -17  -1 1109.42 51.8724   3
  -2 -17   0 4753.41 151.658   2
   2  17   0 4792.25 127.468   1
   2 -17   0 4570.38 108.313   3
   2 -17   0 4502.54 141.700   4
  -2 -17  -1 228.481 37.8764   2
   2  17   1 188.830 23.2475   1
   2 -17   1 139.012 12.3335   3
   2 -17   1 129.594 28.2509   4
  -2 -17  -2 989.666 71.8285   2
   2 -17   2 1068.46 57.3895   4
  -2  17  -3 1049.37 80.1146   1
  -2 -17  -3 1315.11 87.8830   2
   2 -17   3 1129.09 53.0920   4
  -2  17  -4 52.1920 29.4255   1
   2 -17   4 62.8844 12.9679   4
  -2  17  -5 323.290 49.5532   1
  -2  17  -6 52.7599 36.0121   1
  -2  17  -7 1247.20 100.206   1
  -2  17  -8 742.586 83.6280   1
  -2  17  -9 3041.18 164.348   1
  -2 -17  -9 3236.20 170.836   3
  -2  17 -10 4.49046 41.8939   1
  -2 -17 -10-1.50748 36.6758   3
  -2  17 -11 415.687 76.9585   1
  -2 -17 -11 321.112 61.8287   3
   2 -18 -13 1025.08 106.514   3
   2 -18 -13 871.085 100.134   4
   2 -18 -12 9.77773 35.6252   3
   2 -18 -12-54.8822 37.1741   4
   2 -18 -11-8.10532 32.3377   3
   2 -18 -10 957.643 91.6072   3
  -2 -18   9 482.727 46.8976   3
   2 -18  -9 496.503 62.1855   3
  -2 -18   8 1264.15 70.6864   3
   2 -18  -8 1413.12 98.1390   3
  -2 -18   8 1175.61 36.9909   4
   2 -18  -7 3974.05 160.766   3
  -2 -18   7 3380.25 119.029   3
  -2 -18   7 3624.97 94.6366   4
   2 -18  -6 1324.24 87.4643   3
  -2 -18   6 1153.66 54.2775   4
   2 -18  -5 142.098 34.2714   3
  -2 -18   5 51.9800 19.3298   4
  -2  18   5 81.6057 28.5913   2
   2 -18  -4 699.908 58.1260   3
  -2 -18   4 627.251 46.8833   4
  -2  18   4 751.729 60.1096   2
   2  18  -4 713.802 62.3716   1
   2 -18  -3 7010.33 185.655   3
  -2 -18   3 6594.73 184.037   4
   2  18  -3 7071.27 198.123   1
  -2  18   3 7270.64 195.274   2
   2 -18  -2 150.518 24.6299   3
  -2 -18   2 173.091 30.0250   4
   2  18  -2 176.404 31.3852   1
  -2  18   2 175.676 28.6291   2
  -2 -18   2 119.612 24.6534   2
   2  18  -1 761.099 51.5964   1
  -2 -18   1 725.107 55.5981   2
   2 -18  -1 802.849 45.5301   3
   2  18   0 1092.82 56.6495   1
  -2 -18   0 1030.07 68.7830   2
   2 -18   0 985.855 43.7101   3
   2 -18   0 1031.08 66.1997   4
   2  18   1 330.605 28.5756   1
  -2 -18  -1 299.511 41.2669   2
   2 -18   1 281.859 17.5448   3
   2 -18   1 309.677 36.7666   4
  -2 -18  -2 847.804 67.7229   2
   2 -18   2 894.380 53.6829   4
  -2  18  -3 3686.32 154.958   1
   2 -18   3 4170.81 114.228   4
  -2  18  -4 293.465 48.7262   1
   2 -18   4 403.021 27.0305   4
  -2  18  -5 1635.70 105.596   1
  -2  18  -6 185.109 48.2463   1
  -2  18  -7 923.514 86.6649   1
  -2  18  -8 779.357 81.8752   1
  -2  18  -9 162.707 47.4851   1
  -2 -18  -9 129.879 36.0712   3
  -2  18 -10 1.24935 37.0267   1
  -2 -18 -10-22.8656 35.6113   3
  -2  18 -11 874.712 102.987   1
  -2 -18 -11 1121.77 109.431   3
   2 -19 -13 114.110 52.7059   3
   2 -19 -13 94.1123 43.8055   4
   2 -19 -12 1332.05 118.775   3
   2 -19 -12 1430.36 121.948   4
   2 -19 -11 971.834 97.3997   3
   2 -19 -10 71.1210 40.1953   3
   2 -19  -9 328.389 56.6741   3
   2 -19  -8 1349.05 98.5916   3
  -2 -19   8 1126.90 67.2361   3
  -2 -19   8 1039.65 34.1951   4
  -2 -19   7 140.456 25.1440   3
   2 -19  -7 238.810 44.9862   3
  -2 -19   7 205.644 21.0962   4
   2 -19  -6 12183.8 308.929   3
  -2 -19   6 11649.8 242.756   4
   2 -19  -5 3955.91 148.302   3
  -2 -19   5 3414.00 113.800   4
  -2  19   5 4013.82 153.845   2
   2 -19  -4 14078.4 320.470   3
  -2 -19   4 13663.3 300.329   4
  -2  19   4 15177.8 335.279   2
   2  19  -4 13946.0 331.873   1
   2 -19  -3 889.248 59.1984   3
  -2 -19   3 886.129 60.1676   4
   2  19  -3 936.482 66.8957   1
  -2  19   3 911.648 62.8741   2
   2 -19  -2 6.42481 16.2833   3
  -2 -19   2 35.6678 19.3521   4
   2  19  -2 114.799 26.8225   1
  -2 -19   2 70.3110 24.8266   2
  -2  19   2 36.0018 20.1663   2
   2  19  -1 2887.93 106.356   1
  -2 -19   1 3026.13 118.200   2
   2 -19  -1 2895.97 93.6801   3
   2  19   0 672.200 46.4305   1
  -2 -19   0 627.020 55.1730   2
   2 -19   0 631.086 35.3177   3
   2 -19   0 628.025 54.2335   4
   2  19   1 4374.58 117.609   1
   2 -19   1 4295.10 90.9275   3
  -2 -19  -1 4251.92 155.453   2
   2 -19   1 4132.40 135.364   4
  -2  19  -2 616.478 61.9203   1
  -2 -19  -2 667.007 63.6170   2
   2 -19   2 649.885 49.4223   4
  -2  19  -3 266.121 48.2242   1
   2 -19   3 332.147 33.3673   4
  -2  19  -4 41.0833 30.8758   1
   2 -19   4 53.2120 14.4954   4
  -2  19  -5 1014.93 85.7663   1
  -2  19  -6 66.5271 40.6912   1
  -2  19  -7 1659.12 117.809   1
  -2  19  -8 825.704 89.0337   1
  -2  19  -9 94.9654 45.4764   1
  -2 -19  -9-5.93964 36.3412   3
  -2  19 -10 2.58151 48.7587   1
  -2 -19 -10 49.1359 43.8264   3
  -2  19 -11 333.939 70.9526   1
  -2 -19 -11 341.281 66.9421   3
   2 -20 -12-25.1350 39.4084   3
   2 -20 -12-16.9491 42.6578   4
   2 -20 -11 309.349 59.9226   3
   2 -20 -10-16.0934 31.7157   3
   2 -20  -9 1958.12 125.373   3
   2 -20  -8 71.5022 36.7484   3
  -2 -20   7 258.307 31.9676   3
   2 -20  -7 298.749 49.2658   3
  -2 -20   7 270.081 23.9372   4
   2 -20  -6 1979.53 109.325   3
  -2 -20   6 1643.78 70.7335   4
   2 -20  -5 810.778 67.4464   3
  -2 -20   5 738.899 50.8383   4
  -2  20   5 842.599 71.0098   2
   2 -20  -4 1924.48 96.5347   3
  -2 -20   4 1798.11 85.5479   4
   2  20  -4 1890.85 102.732   1
  -2  20   4 1989.27 101.969   2
   2 -20  -3 11.0672 18.4804   3
  -2 -20   3 53.6374 24.0076   4
   2  20  -3 95.8067 31.2099   1
  -2  20   3 74.6780 26.8273   2
  -2 -20   3 72.4610 24.0955   2
   2 -20  -2 103.913 22.9703   3
  -2 -20   2 101.023 24.8450   4
   2  20  -2 101.069 24.5624   1
  -2 -20   2 62.5794 24.4333   2
   2  20  -1 5529.58 160.392   1
  -2 -20   1 5444.54 170.171   2
   2 -20  -1 5476.86 142.976   3
   2  20   0 1455.25 69.5099   1
   2 -20   0 1280.46 52.6325   3
  -2 -20   0 1367.09 82.7379   2
   2 -20   0 1335.89 77.4910   4
  -2 -20  -1 241.581 40.0825   2
   2  20   1 279.925 28.4255   1
   2 -20   1 253.081 17.7414   3
   2 -20   1 275.762 37.8465   4
  -2  20  -2 1338.54 90.0572   1
  -2 -20  -2 1222.77 83.7141   2
   2 -20   2 1191.24 66.5861   4
  -2  20  -3 170.610 42.6939   1
   2 -20   3 159.665 25.0771   4
  -2  20  -4 630.725 66.8905   1
   2 -20   4 698.271 38.6916   4
  -2  20  -5 1621.94 109.734   1
  -2  20  -6 4176.71 186.439   1
  -2  20  -7 134.293 42.0346   1
  -2  20  -8 533.137 74.6003   1
  -2  20  -9 176.875 51.2643   1
  -2 -20  -9 239.833 56.7711   3
  -2  20 -10 219.491 62.0640   1
  -2 -20 -10 256.311 59.2677   3
   2 -21 -12 261.281 61.7871   3
   2 -21 -12 305.800 65.5900   4
   2 -21 -11-11.9246 38.2300   3
   2 -21 -10 189.978 47.1212   3
   2 -21  -9 15.5787 33.7625   3
   2 -21  -8 2607.52 142.616   3
  -2 -21   7 860.401 56.7249   3
   2 -21  -7 930.814 81.1166   3
   2 -21  -6 334.798 49.2133   3
  -2 -21   6 326.782 32.9380   4
   2 -21  -5 2673.21 123.608   3
  -2 -21   5 2629.69 101.128   4
   2 -21  -4 187.627 35.2686   3
  -2 -21   4 196.488 30.8917   4
  -2  21   4 184.475 37.5979   2
   2 -21  -3 2926.59 114.620   3
  -2 -21   3 2437.94 109.737   4
   2  21  -3 2921.12 124.074   1
  -2 -21   3 2643.91 109.700   2
  -2  21   3 2794.88 118.315   2
   2 -21  -2 1035.00 61.7518   3
  -2 -21   2 932.352 66.3354   4
  -2 -21   2 962.465 65.5243   2
   2  21  -2 994.901 67.8806   1
   2  21  -1 2869.10 111.288   1
  -2 -21   1 2704.25 115.977   2
   2 -21  -1 2707.54 94.2324   3
   2  21   0 126.910 26.5770   1
  -2 -21   0 106.763 30.2205   2
   2 -21   0 93.7462 16.4399   3
   2 -21   0 86.7278 27.6121   4
   2  21   1 31.4059 17.6087   1
  -2 -21  -1 51.5618 27.9267   2
   2 -21   1 20.7216 9.40122   3
   2 -21   1 45.2083 25.7321   4
  -2  21  -2 192.369 43.9968   1
   2 -21   2 162.816 28.8188   4
  -2  21  -3 2050.82 119.078   1
   2 -21   3 2180.98 86.1627   4
  -2  21  -4 5.93730 29.0413   1
   2 -21   4 17.6152 14.5414   4
  -2  21  -5 370.185 59.8821   1
  -2  21  -6 369.650 60.2382   1
  -2  21  -7 342.470 57.8645   1
  -2  21  -8 208.459 52.4861   1
  -2  21  -9-45.1835 46.9107   1
  -2 -21  -9 67.9211 39.4662   3
  -2  21 -10 30.9957 41.2939   1
  -2 -21 -10 7.24259 38.2031   3
   2 -22 -12 53.4429 40.6032   3
   2 -22 -11-44.3872 41.3405   3
   2 -22 -11-69.7082 51.0012   4
   2 -22 -10 432.658 66.8779   3
   2 -22  -9 113.200 44.3373   3
   2 -22  -8 207.002 48.2280   3
   2 -22  -7 34.2901 29.9788   3
   2 -22  -6 679.485 68.8404   3
  -2 -22   6 494.861 40.8931   4
   2 -22  -5 174.175 41.4403   3
  -2 -22   5 114.776 27.2574   4
   2 -22  -4 1706.99 93.8915   3
  -2 -22   4 1509.01 81.9916   4
  -2  22   4 1744.91 100.160   2
  -2 -22   4 1582.35 81.7666   2
   2 -22  -3 2328.11 104.095   3
  -2 -22   3 2364.01 108.372   4
   2  22  -3 2498.22 115.828   1
  -2 -22   3 2362.08 102.723   2
   2 -22  -2 1117.30 65.4175   3
  -2 -22   2 934.889 70.3110   4
   2  22  -2 1208.06 76.3793   1
  -2 -22   2 1009.72 68.5508   2
  -2 -22   1 426.097 47.1936   2
   2  22  -1 408.833 43.5411   1
   2 -22  -1 359.025 34.0006   3
   2  22   0 3902.61 126.750   1
  -2 -22   0 3696.50 145.564   2
   2 -22   0 3948.82 105.789   3
   2 -22   0 3489.35 138.086   4
  -2  22  -1-26.3704 31.9126   1
  -2 -22  -1 7.30972 23.0905   2
   2 -22   1 5.97223 8.78473   3
   2 -22   1 24.1649 26.8253   4
  -2  22  -2 831.957 75.1098   1
   2 -22   2 762.322 56.4657   4
  -2  22  -3 889.424 80.8660   1
   2 -22   3 828.108 54.5868   4
  -2  22  -4 3531.50 164.376   1
   2 -22   4 3707.09 104.666   4
  -2  22  -5 12.2861 29.2541   1
  -2  22  -6-22.3752 35.9813   1
  -2  22  -7 979.354 94.1735   1
  -2  22  -8 320.444 64.8891   1
  -2  22  -9 413.212 69.7405   1
  -2 -22  -9 508.202 73.7181   3
  -2 -22 -10 77.9754 44.7833   3
   2 -23 -11-6.96073 35.3401   3
   2 -23 -11 17.6299 46.2737   4
   2 -23 -10 556.508 76.2442   3
   2 -23  -9 20.9933 34.1686   3
   2 -23  -8-20.4977 30.9782   3
   2 -23  -7 257.527 51.7093   3
   2 -23  -6 344.371 51.9358   3
   2 -23  -5 6788.97 213.541   3
  -2 -23   5 5963.49 176.015   4
   2 -23  -4 31.4322 23.7559   3
  -2 -23   4-48.6616 23.3395   4
  -2 -23   4-3.22677 18.0390   2
  -2  23   4 35.0862 25.4058   2
   2 -23  -3 880.408 62.9896   3
  -2 -23   3 985.086 69.4809   4
   2  23  -3 979.147 74.3336   1
  -2 -23   3 953.536 66.0689   2
   2 -23  -2 110.578 25.0365   3
  -2 -23   2 179.815 32.9505   4
  -2 -23   2 195.211 36.8896   2
   2  23  -2 160.333 34.1976   1
  -2 -23   1 475.173 50.5394   2
   2  23  -1 454.129 46.8544   1
   2 -23  -1 430.610 38.4553   3
  -2 -23   0 267.347 42.7782   2
   2  23   0 273.491 34.9207   1
   2 -23   0 304.850 27.9727   3
   2 -23   0 247.613 44.9642   4
  -2  23  -1 690.711 67.1516   1
  -2 -23  -1 610.302 62.2923   2
   2 -23   1 565.897 27.8078   3
   2 -23   1 503.299 50.7735   4
  -2  23  -2 4090.02 171.474   1
   2 -23   2 3957.18 137.507   4
  -2  23  -3 3751.62 168.537   1
   2 -23   3 3595.20 121.095   4
  -2  23  -4 283.862 50.9071   1
   2 -23   4 264.048 27.9462   4
  -2  23  -5 510.713 67.1810   1
  -2  23  -6 170.077 51.0491   1
  -2  23  -7 292.524 58.8486   1
  -2 -23  -8 171.390 48.1622   3
  -2  23  -8 194.508 54.3230   1
  -2 -23  -9 173.249 48.9257   3
  -2  23  -9 191.005 56.1830   1
   2 -24 -11 598.619 82.6855   3
   2 -24 -10 10.4610 33.3319   3
   2 -24  -9 80.9121 38.9820   3
   2 -24  -8 362.066 56.9498   3
   2 -24  -7 604.322 69.7861   3
   2 -24  -6 249.575 47.8078   3
   2 -24  -5 638.967 63.7380   3
  -2 -24   5 584.012 50.4455   2
   2 -24  -4 1376.73 88.6370   3
  -2 -24   4 1139.40 76.1697   4
  -2 -24   4 1092.98 70.0108   2
   2 -24  -3 947.892 66.2053   3
  -2 -24   3 845.783 67.6343   4
  -2 -24   3 952.611 65.8257   2
   2  24  -2 537.690 54.4241   1
   2 -24  -2 477.968 45.3176   3
  -2 -24   2 559.497 54.8645   2
  -2 -24   1 217.811 39.7573   2
   2  24  -1 180.613 32.9774   1
   2 -24  -1 192.197 27.8520   3
   2 -24  -1 130.503 39.8090   4
  -2 -24   0 70.3867 28.4286   2
   2 -24   0 93.3522 19.8574   3
   2 -24   0 68.3608 30.1177   4
  -2  24  -1 855.611 75.8149   1
   2 -24   1 737.296 32.3739   3
   2 -24   1 705.803 59.4492   4
  -2  24  -2 88.4277 35.5530   1
   2 -24   2 189.218 32.9606   4
  -2  24  -3 39.2374 37.6941   1
   2 -24   3 59.9365 24.4529   4
  -2  24  -4 2734.14 148.645   1
   2 -24   4 2795.95 92.8144   4
  -2  24  -5 103.005 41.7610   1
  -2  24  -6 279.258 63.0694   1
  -2  24  -7-6.20151 37.0677   1
  -2  24  -8 246.013 60.4970   1
  -2 -24  -8 219.302 57.7210   3
  -2 -24  -9 188.462 54.2253   3
   2 -25 -11 242.091 56.4350   3
   2 -25 -10 238.287 57.5555   3
   2 -25  -9 23.8081 34.6983   3
   2 -25  -8 344.342 61.1512   3
   2 -25  -7 362.706 57.3577   3
  -2 -25   6-4.78525 17.0598   2
   2 -25  -6 14.5771 28.5613   3
  -2 -25   5 562.371 49.7855   2
   2 -25  -5 793.405 73.2203   3
  -2 -25   4 27.6280 19.4998   2
   2 -25  -4 47.1679 25.3976   3
  -2 -25   3 69.2810 27.7067   2
   2 -25  -3 90.3941 29.7828   3
   2 -25  -2 657.329 52.9970   3
  -2 -25   2 724.506 61.3800   2
  -2 -25   1 115.312 32.3408   2
   2 -25  -1 97.7319 23.8295   3
   2 -25  -1 56.2037 36.7876   4
  -2  25   0 16.7492 25.6500   1
  -2 -25   0 18.5598 26.9051   2
   2 -25   0 11.9106 14.5108   3
   2 -25   0 32.9930 30.1699   4
  -2  25  -1 165.565 42.5877   1
   2 -25   1 88.4149 31.6969   4
  -2  25  -2-34.4593 35.0632   1
   2 -25   2 24.3980 24.4071   4
  -2  25  -3 214.278 48.3025   1
   2 -25   3 307.864 37.7705   4
  -2  25  -4 678.792 79.3990   1
  -2  25  -5 1302.85 108.474   1
  -2  25  -6 372.209 65.1539   1
  -2  25  -7-18.0609 43.3303   1
  -2  25  -8 390.035 74.4217   1
  -2 -25  -8 214.139 56.2520   3
  -2 -25  -9 336.857 64.3453   3
   2 -26 -10 32.2151 38.4607   3
   2 -26  -9 47.6439 32.9212   3
   2 -26  -8 8.69552 30.9291   3
   2 -26  -7 383.886 59.8610   3
   2 -26  -6 229.158 48.7118   3
  -2 -26   5 204.368 33.6537   2
   2 -26  -5 209.257 42.2903   3
  -2 -26   4 216.891 34.0214   2
   2 -26  -4 342.336 48.3839   3
  -2 -26   3 1070.75 73.1484   2
   2 -26  -3 1105.44 72.9979   3
  -2 -26   2 1460.45 89.0710   2
   2 -26  -2 1544.97 82.3545   3
   2 -26  -2 1357.98 98.7377   4
  -2  26   1 158.792 43.0848   1
  -2 -26   1 91.7965 29.7659   2
   2 -26  -1 55.4716 19.2084   3
   2 -26  -1 126.296 39.1490   4
  -2  26   0 113.690 38.8292   1
   2 -26   0 106.418 19.1583   3
   2 -26   0 163.832 41.7660   4
  -2  26  -1 184.191 43.6487   1
   2 -26   1 234.193 41.5058   4
  -2  26  -2 99.4248 37.9195   1
   2 -26   2 112.987 29.2109   4
  -2  26  -3 50.8014 34.5974   1
   2 -26   3 56.0590 22.9797   4
  -2  26  -4 1640.53 120.377   1
  -2  26  -5 703.359 86.0515   1
  -2  26  -6 265.560 62.5541   1
  -2  26  -7 525.094 80.5127   1
  -2 -26  -8 430.641 72.4172   3
   2 -27 -10 32.1759 34.0728   3
   2 -27  -9 149.730 46.4849   3
   2 -27  -8 62.7781 35.2236   3
   2 -27  -7 1055.83 93.0995   3
   2 -27  -6 271.606 50.3143   3
   2 -27  -5 627.974 66.1706   3
  -2 -27   4 173.118 30.2297   2
   2 -27  -4 139.758 34.1836   3
  -2 -27   3 1707.81 92.6700   2
   2 -27  -3 1639.76 91.9849   3
  -2 -27   2 333.486 44.7436   2
   2 -27  -2 350.720 41.2432   3
   2 -27  -2 318.620 58.6233   4
  -2  27   1 135.497 35.8268   1
   2 -27  -1 59.7591 19.5217   3
   2 -27  -1 130.774 38.7215   4
  -2  27   0 598.952 68.2265   1
   2 -27   0 623.823 67.2547   4
  -2  27  -1-7.80869 28.1443   1
   2 -27   1 52.5593 31.1701   4
  -2  27  -2 692.552 76.5321   1
   2 -27   2 580.786 58.5280   4
  -2  27  -3 401.121 64.6665   1
  -2  27  -4 52.8585 40.3581   1
  -2  27  -5 632.526 81.0787   1
  -2  27  -6 621.101 86.3246   1
  -2  27  -7 195.598 54.9864   1
  -2 -27  -7 88.7580 37.1740   3
  -2 -27  -8-41.4429 36.4493   3
   2 -28 -10 62.4552 44.8476   3
   2 -28  -9 143.913 47.4672   3
   2 -28  -8-67.7773 38.4098   3
   2 -28  -7 222.208 49.5033   3
   2 -28  -6 4.57804 28.8867   3
   2 -28  -5 75.1619 31.9405   3
   2 -28  -4 47.4142 23.6797   3
   2 -28  -3 660.272 59.5382   3
  -2 -28   3 593.237 54.9099   2
   2 -28  -3 545.464 73.6181   4
  -2  28   2 45.3117 28.4068   1
  -2 -28   2 65.5511 24.9698   2
   2 -28  -2 44.1276 32.4526   4
  -2  28   1-27.7074 32.3887   1
   2 -28  -1 2.96221 30.0353   4
  -2  28   0-7.72408 27.4358   1
   2 -28   0 20.7638 29.1127   4
  -2  28  -1 10.2143 31.9628   1
   2 -28   1 25.0627 28.4881   4
  -2  28  -2 82.2118 40.0588   1
   2 -28   2 50.8022 29.9072   4
  -2  28  -3 262.307 55.2703   1
  -2  28  -4 151.534 49.7121   1
  -2  28  -5 301.856 64.3127   1
  -2  28  -6 672.257 85.7535   1
  -2 -28  -7-22.4720 32.2538   3
   2 -29  -9 380.321 72.9505   3
   2 -29  -8 33.1500 37.4768   3
   2 -29  -7-11.4553 32.5088   3
   2 -29  -7 59.1272 50.4216   4
   2 -29  -6 90.9377 39.3484   3
   2 -29  -5 1.39636 24.6209   3
   2 -29  -4 215.741 40.7346   3
   2 -29  -4 182.457 53.0024   4
  -2  29   3-1.77025 24.4997   1
   2 -29  -3 15.4274 35.3576   4
  -2  29   2 64.8842 29.2557   1
   2 -29  -2 69.9050 37.6226   4
  -2  29   1-18.5834 31.6201   1
   2 -29  -1 17.5184 29.5726   4
  -2  29   0 140.536 39.8574   1
   2 -29   0 122.308 43.7878   4
  -2  29  -1 133.831 42.7089   1
   2 -29   1 150.264 37.0923   4
  -2  29  -2 364.489 61.3745   1
  -2  29  -3 221.993 54.4974   1
  -2  29  -4 37.5406 35.2346   1
  -2  29  -5 217.368 60.6458   1
  -2  29  -6 616.902 85.7092   1
  -2 -29  -7 14.0478 37.3496   3
   2 -30  -9 218.797 59.5043   3
   2 -30  -8 103.589 48.2746   3
   2 -30  -7 275.205 56.7567   3
   2 -30  -6 18.1452 27.7060   3
   2 -30  -6 18.5812 42.7371   4
   2 -30  -5 17.9189 28.7164   3
   2 -30  -5-23.4899 45.5095   4
   2 -30  -4 78.6645 40.8877   4
  -2  30   3 756.250 72.4782   1
   2 -30  -3 602.473 81.2848   4
  -2  30   2 66.0214 30.9628   1
   2 -30  -2 91.1543 41.9708   4
  -2  30   1 198.885 45.4493   1
   2 -30  -1 149.315 45.3387   4
  -2  30   0 279.384 48.5394   1
   2 -30   0 184.242 41.2819   4
  -2  30  -1 35.3135 36.7169   1
   2 -30   1 34.8981 26.9864   4
  -2  30  -2 92.2833 45.9996   1
  -2  30  -3 6.98801 36.6265   1
  -2  30  -4 70.2799 38.7028   1
  -2  30  -5 36.0369 35.8532   1
  -2 -30  -6 28.0638 35.4110   3
   2 -31  -8 238.769 58.5355   3
   2 -31  -7 83.7219 39.4627   3
   2 -31  -6-32.5288 47.9165   4
   2 -31  -5 87.8001 46.8490   4
   2 -31  -4 223.860 52.4033   4
   2 -31  -3 63.8274 41.6828   4
  -2  31   2 385.693 59.8026   1
   2 -31  -2 398.541 66.8568   4
  -2  31   1 112.767 42.9467   1
   2 -31  -1-3.05485 39.1549   4
  -2  31   0-21.5949 35.9245   1
   2 -31   0-11.8412 29.0907   4
  -2  31  -1 41.7162 33.1306   1
  -2  31  -2 8.23674 35.6015   1
  -2  31  -3 143.070 52.1803   1
  -2  31  -4 309.777 61.2985   1
  -2 -31  -6 581.051 82.2051   3
   2 -32  -5 71.4813 41.8362   4
   2 -32  -4 8.83578 44.5297   4
   2 -32  -3 136.085 53.4815   4
   2 -32  -2 79.5684 47.1893   4
  -2  32   1-32.7186 33.2727   1
   2 -32  -1 42.5758 36.5617   4
  -2  32   0 9.36119 33.6337   1
  -2  32  -1 51.6101 39.6284   1
  -2  32  -2 40.3688 41.7480   1
  -2  32  -3-35.2606 39.1954   1
  -2  32  -4-95.2489 49.7494   1
  -2 -32  -5 41.5511 34.5453   3
   2 -33  -4 93.0043 48.1983   4
   2 -33  -3 2.31804 40.9922   4
   2 -33  -2 269.627 59.3063   4
   2 -33  -1 1.64431 34.9064   4
  -2  33   0 103.993 42.7705   1
  -2  33  -1 108.182 48.5476   1
  -2  33  -2 292.188 64.6446   1
  -2  33  -3-114.086 47.5568   1
  -2 -33  -4-3.76009 32.4020   3
   2 -34  -3 218.576 57.1549   4
   2 -34  -2 51.9497 44.7607   4
  -2  34  -1 123.591 46.3978   1
  -2  34  -2 40.5857 39.2129   1
   3   0 -16 438.312 73.3523   3
   3   0 -15 19.0648 34.8313   3
   3   0 -15-20.1081 30.4984   4
   3   0 -14 447.464 66.7483   3
   3   0 -14 533.766 58.8374   4
   3   0 -13-4.61216 28.9122   3
   3   0 -13 3.42335 27.0554   4
   3   0 -12 5613.92 209.192   3
   3   0 -12 5954.90 188.482   4
   3   0 -11-3.11232 26.9067   3
   3   0 -11-11.1781 27.0646   4
   3   0 -10 941.957 75.2867   3
   3   0 -10 950.595 64.5582   4
  -3   0   9-32.5226 24.5099   3
   3   0  -9 1.07304 23.6798   3
   3   0  -9 16.0772 21.0583   4
  -3   0   8 19955.4 413.829   3
   3   0  -8 19433.0 406.139   3
   3   0  -8 19755.4 387.079   4
  -3   0   7 14.7505 21.2176   3
   3   0  -7 15.5485 24.6116   3
   3   0  -7 29.5017 22.2114   4
  -3   0   6 19026.8 378.008   3
   3   0  -6 19034.5 375.102   3
  -3   0   6 19120.1 365.257   4
   3   0  -6 18982.9 360.386   4
  -3   0   5 62.2338 28.3158   3
  -3   0   5 56.5648 25.5214   4
   3   0  -5 50.9046 25.9409   4
  -3   0   4 23.2331 16.9499   3
  -3   0   4 42.5016 18.2747   4
   3   0  -4 8.38693 23.1699   4
  -3   0   3-6.03700 17.0415   4
   3   0  -3-17.6582 23.5628   4
   3   0  -2 26034.6 452.740   4
  -3   0   2 26612.7 453.222   4
   3   0  -1 0.21665 22.1268   4
  -3   0   1 7.64992 17.0725   4
   3   0   0 27764.3 473.211   4
  -3   0   0 27640.2 471.154   4
   3   0   1-17.9058 22.0356   4
  -3   0  -1-0.07178 15.0524   4
  -3   0  -2 76.7884 18.3919   4
  -3   0  -2 90.9014 25.3679   2
  -3   0  -3 13.4871 15.0019   4
  -3   0  -3-3.96178 19.9371   2
  -3   0  -4 1017.84 61.3950   2
  -3   0  -4 976.310 52.1484   4
  -3   0  -4 1006.45 53.7498   1
  -3   0  -5 1.08506 13.9590   4
  -3   0  -5 10.6790 16.7495   1
   3   0   5-4.81423 17.6126   2
  -3   0  -6 25511.7 468.195   4
   3   0   6 25182.0 499.696   2
  -3   0  -6 25045.3 468.693   1
  -3   0  -7 7.14486 14.6542   4
   3   0   7-11.0331 21.5572   2
  -3   0  -7-7.88728 16.9865   1
  -3   0  -8 11111.6 284.937   3
  -3   0  -8 10959.5 256.323   4
  -3   0  -8 10955.1 265.192   1
   3   0   8 10821.0 290.197   2
  -3   0  -9 23.6609 30.3538   3
  -3   0  -9-7.22156 15.6232   4
  -3   0 -10 4736.76 185.477   3
  -3   0 -10 4971.10 162.555   4
  -3   0 -11-6.46947 28.9723   3
  -3   0 -12 1391.57 107.145   3
  -3   0 -13-5.19907 34.2074   3
  -3   0 -14 40.1542 38.4423   3
  -3   0 -15 78.0937 46.0186   3
   3   1 -16 129.130 41.9528   3
   3  -1 -16 224.060 57.0710   3
   3  -1 -15 1492.54 117.503   3
   3   1 -15 1495.24 117.642   3
   3   1 -15 1526.72 96.0063   4
   3  -1 -15 1666.60 105.855   4
   3  -1 -14 105.203 37.5496   3
   3   1 -14 106.140 40.4052   3
   3  -1 -14 180.975 39.0556   4
   3   1 -14 125.468 33.0272   4
   3   1 -13 40.6766 32.1115   3
   3  -1 -13 26.7479 38.0028   3
   3   1 -13 70.4649 28.8217   4
   3  -1 -13 27.8098 26.0361   4
   3   1 -12 360.388 55.2983   3
   3  -1 -12 296.159 53.2020   3
   3  -1 -12 339.571 46.8504   4
   3   1 -12 271.100 42.7371   4
   3   1 -11 1342.80 92.4474   3
   3  -1 -11 1168.42 87.5611   3
   3   1 -11 1370.82 79.5942   4
   3  -1 -11 1171.65 78.4893   4
   3   1 -10 1092.83 79.4610   3
   3  -1 -10 1059.74 79.1183   3
   3  -1 -10 1180.83 73.6725   4
   3   1 -10 1089.78 68.2586   4
  -3   1   9 692.451 60.8671   3
   3   1  -9 674.963 59.8886   3
   3  -1  -9 650.248 60.3331   3
  -3  -1   9 775.087 64.5290   3
   3   1  -9 715.164 53.3781   4
   3  -1  -9 738.375 56.8743   4
   3   1  -8 938.955 65.5623   3
  -3   1   8 1034.36 86.9762   3
  -3  -1   8 934.157 66.2224   3
   3  -1  -8 943.348 66.2784   3
   3   1  -8 961.922 58.2896   4
   3  -1  -8 945.288 60.4068   4
  -3  -1   7 7937.01 209.056   3
  -3   1   7 8173.34 212.805   3
   3   1  -7 7900.82 205.390   3
   3  -1  -7 8040.54 208.359   3
   3   1  -7 8062.65 191.130   4
   3  -1  -7 8242.33 198.376   4
  -3  -1   6 6952.85 184.113   3
  -3   1   6 7256.88 186.049   3
   3  -1  -6 7043.06 182.925   3
   3   1  -6 7274.38 171.468   4
   3  -1  -6 7167.80 175.336   4
  -3   1   6 7190.70 176.994   4
  -3  -1   6 7093.76 172.129   4
  -3   1   5 29740.7 523.608   3
  -3  -1   5 28507.1 519.540   3
   3  -1  -5 29148.0 510.494   4
  -3  -1   5 28643.3 506.759   4
  -3   1   5 29185.1 513.322   4
   3   1  -5 29102.3 505.338   4
  -3   1   4 116.611 22.1608   3
  -3  -1   4 101.511 22.9877   3
   3  -1  -4 132.855 30.0765   4
  -3   1   4 112.819 21.7981   4
  -3  -1   4 121.287 21.3639   4
   3   1  -4 70.5463 25.6762   4
   3   1  -3 36918.7 612.984   4
  -3   1   3 36921.3 615.275   4
   3  -1  -3 36789.7 615.628   4
  -3  -1   3 36292.5 612.476   4
   3   1  -2 2219.35 74.7820   4
  -3  -1   2 2209.49 71.8959   4
   3  -1  -2 2202.44 74.0347   4
  -3   1   2 2196.56 73.0824   4
   3  -1  -1 10989.2 217.672   4
   3   1  -1 11217.8 220.577   4
  -3   1   1 11116.2 216.911   4
  -3  -1   1 11181.6 217.928   4
  -3  -1   0 589.367 35.4854   4
  -3   1   0 526.266 33.7925   4
   3   1   0 577.563 40.7353   4
   3  -1   0 542.126 37.9799   4
   3  -1   1-12.0800 20.5192   4
  -3   1  -1 2.38488 15.6326   4
  -3  -1  -1-13.6649 17.2039   4
   3   1   1 8.95951 22.6310   4
   3  -1   2 806.556 45.0525   4
  -3  -1  -2 864.784 47.1266   4
  -3   1  -2 883.144 43.7666   4
  -3   1  -2 748.353 46.7239   2
  -3  -1  -2 736.198 48.3032   2
  -3  -1  -3 83.3134 21.4979   4
  -3   1  -3 103.515 19.2515   4
  -3   1  -3 77.3651 23.1871   2
  -3  -1  -3 104.660 29.5346   2
  -3  -1  -4 13142.1 292.613   2
  -3   1  -4 13949.3 273.497   4
  -3  -1  -4 14155.9 283.847   4
  -3   1  -4 14308.0 284.410   1
  -3  -1  -4 14016.1 271.852   1
  -3   1  -5 270.549 28.0323   4
  -3  -1  -5 288.987 32.7537   4
  -3   1  -5 281.355 32.4694   1
  -3  -1  -5 306.312 31.8699   1
   3   1   5 255.003 35.5139   2
   3  -1   5 254.711 34.3830   2
  -3   1  -6 188.236 25.2224   4
  -3  -1  -6 204.728 28.6193   4
   3  -1   6 254.712 36.7282   2
   3   1   6 261.714 39.0583   2
  -3   1  -6 225.711 30.7547   1
  -3  -1  -6 227.151 30.7553   1
  -3   1  -7 216.202 29.0070   4
  -3  -1  -7 201.398 29.8025   4
  -3  -1  -7 193.541 28.6224   1
  -3   1  -7 167.631 28.2039   1
   3   1   7 243.219 39.4827   2
   3  -1   7 224.090 37.5991   2
  -3  -1  -8 163.864 37.1182   3
  -3   1  -8 81.8124 32.3361   3
  -3  -1  -8 124.939 26.4469   4
  -3   1  -8 109.860 25.0565   4
  -3   1  -8 174.646 33.8665   1
   3  -1   8 154.381 35.6345   2
   3   1   8 187.535 40.5923   2
  -3   1  -9 195.206 43.2322   3
  -3  -1  -9 102.866 35.5182   3
  -3   1  -9 119.293 28.4912   4
  -3  -1  -9 120.519 29.2140   4
  -3   1 -10 903.154 78.6813   3
  -3  -1 -10 989.274 83.7140   3
  -3   1 -10 868.567 61.9944   4
  -3  -1 -10 905.910 65.6681   4
  -3  -1 -11 24.5823 28.8664   3
  -3   1 -11 47.0768 34.6951   3
  -3   1 -12 489.813 66.5759   3
  -3  -1 -12 616.352 77.3627   3
  -3   1 -13 1230.92 106.229   3
  -3  -1 -13 1182.16 105.417   3
  -3  -1 -14-1.54928 34.2719   3
  -3   1 -14 27.9266 37.4833   3
  -3   1 -15 5837.96 251.719   3
  -3  -1 -15 5621.62 254.577   3
   3  -2 -16 1218.53 113.771   3
   3  -2 -16 1116.59 91.2666   4
   3  -2 -15 178.887 56.6515   3
   3  -2 -15 82.9909 31.6484   4
   3   2 -15 129.302 31.9368   4
   3  -2 -14 1963.26 130.599   3
   3   2 -14 1834.84 124.635   3
   3  -2 -14 1857.47 112.018   4
   3   2 -14 1879.81 101.907   4
   3   2 -13 2895.64 149.817   3
   3  -2 -13 3027.89 154.513   3
   3   2 -13 2868.21 123.907   4
   3  -2 -13 2961.44 136.734   4
   3   2 -12 7293.76 239.845   3
   3  -2 -12 7220.05 242.391   3
   3   2 -12 7647.52 211.228   4
   3  -2 -12 7475.97 223.492   4
   3  -2 -11 73.5779 34.3475   3
   3   2 -11 13.0601 29.0558   3
   3  -2 -11 51.5621 30.2711   4
   3   2 -11 106.129 28.9264   4
   3  -2 -10 2183.77 113.510   3
   3   2 -10 2131.28 110.267   3
   3  -2 -10 2284.56 104.444   4
   3   2 -10 2360.32 99.1795   4
   3   2  -9 591.041 56.1840   3
   3  -2  -9 586.402 57.5589   3
  -3   2   9 648.786 58.6891   3
  -3  -2   9 679.729 61.2911   3
   3   2  -9 603.537 48.4743   4
   3  -2  -9 582.331 52.7588   4
  -3   2   8 1409.32 81.4352   3
  -3  -2   8 1508.25 83.1544   3
   3  -2  -8 1464.52 82.7976   3
   3   2  -8 1441.52 69.9039   4
   3  -2  -8 1455.28 76.2496   4
   3  -2  -7 27.1664 23.4156   3
  -3   2   7-19.2298 20.1924   3
  -3  -2   7 14.5569 19.0820   3
   3  -2  -7 43.7677 23.8895   4
   3   2  -7-12.8025 18.6347   4
  -3  -2   7 9.26248 16.8952   4
   3  -2  -6 3872.26 128.034   3
  -3  -2   6 4123.81 130.322   3
  -3   2   6 4040.41 129.795   3
  -3  -2   6 3923.33 116.214   4
   3  -2  -6 4119.89 124.559   4
   3   2  -6 4220.83 117.355   4
  -3   2   5 7509.92 183.031   3
   3  -2  -5 7466.86 181.675   3
  -3  -2   5 7135.27 179.515   3
   3   2  -5 7501.78 169.729   4
   3  -2  -5 7436.83 177.074   4
  -3   2   5 7731.86 180.627   4
  -3  -2   5 7339.00 169.747   4
  -3   2   4 13541.5 271.736   3
   3   2  -4 13713.2 262.484   4
  -3   2   4 14010.7 272.707   4
   3  -2  -4 13860.7 270.357   4
  -3  -2   4 12964.6 260.991   4
  -3   2   3 10110.2 210.617   3
   3   2  -3 10572.8 209.984   4
   3  -2  -3 10445.9 213.513   4
  -3   2   3 10187.2 212.995   4
  -3  -2   3 10482.4 209.570   4
   3   2  -2 31064.4 522.864   4
  -3  -2   2 31390.0 522.618   4
   3  -2  -2 30603.2 523.643   4
  -3   2   2 30483.7 522.711   4
  -3  -2   1 333.014 29.9604   4
   3   2  -1 382.952 38.1492   4
  -3   2   1 348.602 29.7001   4
   3  -2  -1 339.450 31.9655   4
   3  -2   0 2170.70 71.3666   4
  -3  -2   0 2229.21 73.8771   4
  -3   2   0 2132.51 69.0784   4
   3   2   0 2207.95 77.3291   4
   3  -2   1 9785.29 195.874   4
   3   2   1 9882.64 207.114   4
  -3   2  -1 9551.86 193.344   4
  -3  -2  -1 9886.86 204.252   4
  -3  -2  -2 250.271 28.1093   4
   3  -2   2 213.554 26.1126   4
  -3   2  -2 266.015 25.0081   4
  -3   2  -2 232.560 25.5631   2
  -3  -2  -2 291.373 37.4188   2
  -3   2  -3 97.2329 18.1258   4
  -3  -2  -3 96.2050 25.0620   4
  -3   2  -3 66.3645 18.7032   2
  -3  -2  -3 107.982 31.9356   2
  -3   2  -4 19.3316 12.7252   4
  -3  -2  -4 2.59029 16.0368   4
  -3  -2  -4 16.6334 20.7532   2
  -3   2  -4 13.0613 19.6149   1
  -3  -2  -4 15.9907 14.7660   1
  -3   2  -5 1007.05 51.3362   4
  -3  -2  -5 1109.64 62.2910   4
  -3  -2  -5 1090.59 54.1888   1
   3  -2   5 934.469 58.3060   2
   3   2   5 935.905 65.2630   2
  -3   2  -5 1002.94 59.2433   1
  -3   2  -6 4975.38 135.733   4
  -3   2  -6 5135.60 153.741   1
  -3  -2  -6 5157.67 139.979   1
   3  -2   6 4824.65 156.235   2
   3   2   6 5159.18 171.631   2
  -3   2  -7 98.4723 26.6548   3
  -3   2  -7 121.461 23.8661   4
   3  -2   7 77.3871 24.9438   2
   3   2   7 140.523 32.3859   2
  -3  -2  -7 70.4955 20.3263   1
  -3   2  -7 25.1825 20.7895   1
  -3   2  -8 9154.03 245.375   3
  -3   2  -8 9268.20 216.472   4
  -3   2  -8 8921.93 238.960   1
   3  -2   8 8824.47 248.601   2
  -3   2  -9 5046.27 177.340   3
  -3  -2  -9 4783.99 183.738   3
  -3   2  -9 4722.41 145.502   4
  -3   2  -9 4890.12 170.791   1
  -3  -2 -10 2156.56 123.489   3
  -3   2 -10 2052.55 116.189   3
  -3   2 -10 2181.84 95.3020   4
  -3  -2 -10 2032.24 103.112   4
  -3  -2 -11-40.6366 36.5366   3
  -3   2 -11-3.14063 29.5721   3
  -3   2 -12 20.4966 33.3786   3
  -3  -2 -12-1.49139 33.8759   3
  -3  -2 -13 163.618 51.8861   3
  -3   2 -13 252.686 54.8350   3
  -3   2 -14 1299.40 111.694   3
  -3  -2 -14 1073.80 106.824   3
  -3   2 -15 28.8900 34.4281   3
   3  -3 -16 45.4608 36.5366   3
   3  -3 -16 75.6475 33.6025   4
   3  -3 -15 81.1011 43.7498   3
   3  -3 -15 25.2305 29.8121   4
   3  -3 -14 2422.57 144.429   3
   3  -3 -14 2313.13 127.144   4
   3   3 -14 2535.76 113.889   4
   3  -3 -13 3894.55 176.810   3
   3  -3 -13 3753.73 158.083   4
   3   3 -13 3902.49 142.327   4
   3  -3 -12 13.3606 33.3509   3
   3   3 -12 8.84370 28.7091   3
   3   3 -12 38.1452 22.2596   4
   3  -3 -12 65.7502 32.8572   4
   3  -3 -11 224.126 44.4038   3
   3   3 -11 207.996 44.2113   3
   3  -3 -11 244.449 45.3317   4
   3   3 -11 283.175 36.9864   4
   3  -3 -10 794.689 70.2716   3
   3  -3 -10 810.029 64.3243   4
   3   3 -10 834.096 57.9393   4
  -3  -3   9 1894.91 102.748   1
  -3  -3   9 1753.24 94.9902   3
  -3   3   9 1742.73 97.3287   3
   3  -3  -9 1708.59 95.5712   3
   3  -3  -9 1773.89 89.7250   4
   3   3  -9 1874.82 81.2299   4
  -3  -3   8 15.1707 22.2362   3
  -3   3   8 8.31746 20.4707   3
   3  -3  -8-18.7937 28.5638   3
   3   3  -8 11.5443 19.6067   4
   3  -3  -8 12.4631 21.5052   4
  -3  -3   7 4102.01 135.780   3
   3  -3  -7 3869.20 134.296   3
  -3   3   7 4294.78 141.745   3
   3   3  -7 3953.30 116.186   4
   3  -3  -7 3909.18 128.592   4
  -3  -3   7 3852.55 117.658   4
  -3   3   6 1318.37 70.4283   3
   3  -3  -6 1297.80 70.9290   3
  -3  -3   6 1290.31 68.2985   3
   3  -3  -6 1402.20 69.9521   4
  -3  -3   6 1390.77 61.7017   4
   3   3  -6 1367.78 60.8456   4
  -3   3   5 2461.58 92.6285   3
  -3  -3   5 2429.00 92.2016   3
   3  -3  -5 2605.01 94.9207   3
   3   3  -5 2351.29 80.7360   4
  -3  -3   5 2404.98 82.3234   4
   3  -3  -5 2559.68 92.9380   4
  -3   3   5 2566.38 93.2322   4
  -3   3   4 2392.07 85.2540   3
   3  -3  -4 2382.48 85.7677   3
   3   3  -4 2522.49 80.6126   4
  -3  -3   4 2288.41 77.1619   4
  -3   3   4 2481.90 87.2210   4
   3  -3  -4 2408.08 86.9152   4
  -3   3   3 28439.0 486.029   3
  -3  -3   3 28143.7 483.259   4
   3   3  -3 28101.0 483.166   4
  -3   3   3 27866.3 491.446   4
   3  -3  -3 28480.7 490.873   4
   3   3  -2 523.775 38.8515   4
  -3  -3   2 554.222 35.6892   4
   3  -3  -2 460.751 38.1347   4
  -3   3   2 531.163 37.4941   4
  -3  -3   1 97.7759 21.2469   4
   3   3  -1 126.795 30.1899   4
  -3   3   1 128.647 22.2113   4
   3  -3  -1 109.118 24.6409   4
   3  -3   0 1007.65 48.4425   4
   3   3   0 1068.85 56.4638   4
  -3  -3   0 1077.18 52.4332   4
  -3   3   0 1010.45 46.3100   4
   3  -3   1 194.731 26.9868   4
  -3  -3  -1 178.424 26.6871   4
  -3   3  -1 191.116 22.7953   4
  -3   3  -2 5314.04 121.190   4
  -3  -3  -2 5693.27 140.776   4
   3  -3   2 5073.83 121.516   4
  -3  -3  -2 4989.89 143.745   2
  -3   3  -2 4907.67 122.027   2
  -3   3  -3 26168.8 465.140   2
  -3  -3  -3 27314.9 484.130   4
  -3   3  -3 26868.7 455.575   4
  -3  -3  -3 26069.0 493.210   2
  -3  -3  -4 5435.61 161.932   2
  -3  -3  -4 5513.70 153.237   4
  -3   3  -4 5407.11 130.858   4
  -3  -3  -4 5737.71 130.304   1
  -3   3  -5 6893.05 157.073   4
  -3  -3  -5 6879.73 156.947   1
  -3   3  -5 6596.33 178.996   1
   3   3   5 6758.29 195.725   2
  -3   3  -6 676.861 42.0846   4
   3  -3   6 735.665 54.6910   2
  -3  -3  -6 737.492 46.1180   1
  -3   3  -6 719.225 55.5026   1
   3   3   6 714.656 62.1572   2
  -3   3  -7 1956.58 92.7279   3
  -3   3  -7 1948.04 77.0480   4
   3  -3   7 1816.51 92.6801   2
  -3   3  -7 1915.14 94.6935   1
   3   3   7 1914.20 106.051   2
  -3   3  -8 52.9240 24.9185   3
  -3   3  -8 103.509 22.2402   4
   3  -3   8 60.6396 25.3006   2
  -3   3  -8 66.2365 25.1641   1
  -3  -3  -9 5615.89 201.505   3
  -3   3  -9 5459.92 183.641   3
  -3   3  -9 5568.10 155.361   4
  -3   3  -9 5496.44 187.200   1
   3  -3   9 5385.30 189.709   2
  -3  -3 -10 1484.91 105.225   3
  -3   3 -10 1545.53 98.8671   3
  -3   3 -10 1575.39 78.1674   4
  -3  -3 -11 232.295 50.5672   3
  -3   3 -11 273.621 48.1601   3
  -3  -3 -12 1132.20 103.797   3
  -3   3 -12 1156.52 92.3980   3
  -3  -3 -13 28.5697 40.8098   3
  -3   3 -13-27.9279 42.9719   3
  -3  -3 -14 657.674 86.5071   3
  -3   3 -14 681.496 82.7134   3
   3  -4 -16 121.219 47.3912   3
   3  -4 -16 86.5292 34.3579   4
   3  -4 -15 375.166 67.6877   3
   3  -4 -15 311.793 61.5597   4
   3  -4 -14 1861.05 128.719   3
   3  -4 -14 1895.67 116.278   4
   3   4 -14 1923.13 96.4387   4
   3  -4 -13 2095.33 129.137   3
   3   4 -13 2123.29 98.3146   4
   3  -4 -13 2126.02 118.301   4
   3  -4 -12 7201.85 245.100   3
   3   4 -12 7776.23 205.929   4
   3  -4 -12 7647.33 233.647   4
   3  -4 -11 1483.11 99.2273   3
   3  -4 -11 1348.62 86.2455   4
   3   4 -11 1409.62 75.0040   4
  -3  -4  10 1855.89 103.175   3
   3  -4 -10 1899.63 106.096   3
   3  -4 -10 1699.83 94.8095   4
   3   4 -10 1788.92 81.9545   4
  -3  -4   9 3377.10 139.521   1
  -3   4   9 3570.99 143.240   3
  -3  -4   9 3265.80 132.875   3
   3  -4  -9 3220.02 134.484   3
   3  -4  -9 3069.24 124.858   4
   3   4  -9 3383.41 111.240   4
  -3  -4   8-32.4312 20.1904   1
  -3  -4   8 24.9877 23.9638   3
  -3   4   8 16.1506 22.3567   3
   3  -4  -8 6.65222 23.1297   3
   3   4  -8 32.5003 18.8466   4
   3  -4  -8 21.6454 23.8974   4
  -3   4   7 38.9303 25.1242   3
   3  -4  -7-10.5159 24.0625   3
  -3  -4   7 39.3361 22.7611   3
   3   4  -7 28.8047 19.2241   4
  -3  -4   7 13.2432 16.0431   4
   3  -4  -7 11.9726 22.4729   4
  -3   4   6 7200.94 186.740   3
   3  -4  -6 6783.53 180.380   3
  -3  -4   6 6954.19 180.119   3
   3   4  -6 6669.03 158.664   4
   3  -4  -6 6914.40 179.934   4
  -3  -4   6 6610.78 160.431   4
  -3   4   5 20.4786 18.5916   3
   3  -4  -5 11.8165 25.1693   3
  -3  -4   5 41.3796 21.3472   3
   3   4  -5 13.4824 17.9027   4
   3  -4  -5 12.8274 23.7207   4
  -3  -4   5 2.64052 15.3054   4
  -3   4   4 6116.43 152.280   3
   3  -4  -4 6059.01 151.993   3
   3   4  -4 6100.07 143.474   4
   3  -4  -4 6263.28 156.588   4
  -3  -4   4 6177.05 144.583   4
  -3   4   4 6263.77 156.921   4
  -3   4   3 11284.1 224.304   3
  -3  -4   3 11042.8 222.195   4
   3   4  -3 10935.9 222.513   4
  -3   4   3 11091.6 231.387   4
   3  -4  -3 11420.2 231.717   4
  -3   4   2 307.621 26.8445   3
   3   4  -2 255.488 30.8286   4
  -3  -4   2 305.964 29.1388   4
   3  -4  -2 339.381 35.7735   4
  -3   4   2 291.336 29.5392   4
  -3  -4   1 16058.7 298.768   4
   3   4  -1 16030.3 300.783   4
  -3   4   1 15711.7 293.234   4
   3  -4  -1 16045.5 294.858   4
  -3  -4   0 12811.6 254.575   4
   3   4   0 13323.2 258.340   4
   3  -4   0 12838.3 243.949   4
  -3   4   0 12602.9 241.803   4
  -3  -4  -1 484.088 38.3497   4
   3  -4   1 458.504 32.5182   4
  -3   4  -1 471.504 31.1950   4
  -3   4  -2 3766.55 94.8188   4
  -3  -4  -2 3677.97 112.653   4
   3  -4   2 3658.27 95.5897   4
  -3   4  -2 3636.90 95.0214   2
  -3  -4  -2 3611.54 120.882   2
  -3   4  -3 1171.01 51.5512   2
  -3  -4  -3 1222.33 64.1321   4
  -3   4  -3 1229.47 49.6365   4
   3  -4   3 1272.98 51.3358   4
  -3  -4  -3 1290.15 72.6518   2
  -3   4  -4 29.9532 13.7675   4
  -3  -4  -4 30.4973 26.8768   2
  -3  -4  -4 9.53156 12.4950   1
  -3   4  -5 825.872 42.9772   4
  -3   4  -5 705.994 53.5056   1
  -3  -4  -5 877.522 43.9382   1
   3   4   5 894.057 66.2160   2
  -3   4  -6 7630.93 193.216   3
  -3   4  -6 7792.25 174.641   4
  -3  -4  -6 8086.02 179.209   1
  -3   4  -6 7949.61 211.307   1
   3  -4   6 7606.92 200.207   2
   3   4   6 8052.32 230.458   2
  -3   4  -7 177.769 32.1347   3
  -3   4  -7 221.154 26.0569   4
   3  -4   7 192.911 31.6206   2
   3   4   7 225.025 39.5219   2
  -3   4  -7 234.769 39.5864   1
  -3   4  -8 433.428 47.3541   3
  -3   4  -8 418.566 36.4691   4
  -3   4  -8 351.944 47.0118   1
   3  -4   8 357.583 45.8784   2
  -3  -4  -9 7820.89 248.921   3
  -3   4  -9 7692.56 225.803   3
  -3   4  -9 8069.25 191.465   4
  -3   4  -9 7770.86 233.444   1
   3  -4   9 7753.92 232.877   2
  -3   4 -10 93.6488 33.9112   3
  -3  -4 -10 101.238 37.3218   3
  -3   4 -10 172.025 28.2735   4
  -3   4 -11 76.4048 32.5344   3
  -3  -4 -11 44.0921 31.4333   3
  -3   4 -12 589.867 69.7985   3
  -3  -4 -12 510.002 71.6221   3
  -3   4 -13 1035.21 91.3111   3
  -3  -4 -13 909.678 98.8114   3
  -3  -4 -14 379.745 72.4869   3
  -3   4 -14 463.431 71.6034   3
   3  -5 -16 267.802 62.0296   3
   3  -5 -16 96.9403 41.8828   4
   3  -5 -15 911.794 96.4468   3
   3  -5 -15 958.815 85.7857   4
   3  -5 -14 864.833 90.2658   3
   3  -5 -14 985.584 87.9715   4
   3   5 -14 969.390 66.4913   4
   3  -5 -13 37.3006 34.9752   3
   3   5 -13 25.0919 18.9791   4
   3  -5 -13 27.2777 30.8861   4
   3  -5 -12 3271.75 156.998   3
   3  -5 -12 3209.33 144.529   4
   3   5 -12 3395.93 121.077   4
   3  -5 -11 1248.07 92.6955   3
   3  -5 -11 1297.41 86.0152   4
   3   5 -11 1249.60 68.9560   4
   3  -5 -10 14242.0 350.093   3
  -3  -5  10 14199.8 344.328   3
   3  -5 -10 13945.9 334.332   4
   3   5 -10 14257.3 297.235   4
  -3  -5   9 2558.73 120.806   1
   3  -5  -9 2481.47 118.488   3
  -3  -5   9 2606.12 116.950   3
   3  -5  -9 2475.49 112.703   4
   3   5  -9 2542.90 92.4712   4
  -3  -5   8 198.102 37.3771   1
  -3  -5   8 140.212 28.9700   3
   3  -5  -8 206.150 37.4414   3
  -3   5   8 168.828 33.0666   3
   3   5  -8 167.513 25.6728   4
   3  -5  -8 135.142 32.8213   4
  -3  -5   8 134.304 22.5067   4
  -3   5   7 96.1665 24.4784   3
   3  -5  -7 65.6940 28.8128   3
  -3  -5   7 74.2479 25.7045   3
   3   5  -7 121.502 22.2303   4
   3  -5  -7 46.1996 24.3420   4
  -3  -5   7 59.8725 18.0667   4
  -3   5   6 2291.72 95.8315   3
  -3  -5   6 2072.20 88.6417   3
   3  -5  -6 2108.77 92.8428   3
   3   5  -6 1970.17 73.7702   4
  -3  -5   6 2015.69 75.5378   4
   3  -5  -6 2101.29 92.4132   4
   3  -5  -5 8897.19 207.397   3
  -3   5   5 9170.13 210.840   3
   3   5  -5 8722.50 187.942   4
  -3  -5   5 8741.66 189.129   4
   3  -5  -5 8987.18 209.906   4
  -3   5   4 3331.36 104.147   3
   3  -5  -4 3349.82 104.364   3
   3   5  -4 3188.11 95.0827   4
  -3  -5   4 3292.60 95.5116   4
   3  -5  -4 3335.08 107.435   4
  -3   5   4 3418.22 108.360   4
   3  -5  -3 13051.8 252.815   3
  -3   5   3 12889.4 250.861   3
   3   5  -3 12700.5 250.371   4
  -3  -5   3 12607.6 249.773   4
  -3   5   3 12876.3 261.790   4
   3  -5  -3 13064.1 262.219   4
  -3   5   2 9670.27 192.725   3
   3   5  -2 9787.59 204.242   4
  -3  -5   2 9500.24 201.284   4
   3  -5  -2 10058.2 206.642   4
  -3   5   2 9722.24 206.315   4
  -3  -5   1 7.93182 16.6051   4
   3   5  -1 26.0639 25.8514   4
  -3   5   1 41.9685 18.5735   4
   3  -5  -1 14.0105 20.8639   4
  -3  -5   0 37023.1 620.018   4
   3  -5   0 36885.6 603.220   4
  -3   5   0 35519.8 601.729   4
  -3  -5  -1 1443.13 66.5200   4
   3  -5   1 1427.34 54.5044   4
  -3   5  -1 1448.49 53.6074   4
  -3   5  -2 291.033 24.3405   2
  -3  -5  -2 339.918 41.7971   2
  -3  -5  -2 369.574 37.3724   4
   3  -5   2 286.561 25.4782   4
  -3   5  -2 272.740 22.8585   4
   3  -5   3 4041.57 103.640   4
  -3   5  -3 4332.14 104.289   4
  -3  -5  -3 4401.92 93.6882   1
  -3  -5  -3 4405.67 141.754   2
  -3  -5  -4 9951.52 249.013   2
  -3   5  -4 10302.2 202.185   4
  -3  -5  -4 10549.5 194.904   1
  -3   5  -5 1410.13 53.6120   4
  -3  -5  -5 1257.53 50.4759   1
  -3   5  -5 1380.90 76.8676   1
  -3   5  -6 5461.29 152.681   3
  -3   5  -6 5666.70 133.260   4
   3   5   6 6023.62 193.404   2
  -3   5  -6 5582.31 172.682   1
   3  -5   6 5343.21 156.549   2
  -3   5  -7 1514.71 77.5731   3
  -3   5  -7 1495.48 61.2636   4
  -3   5  -7 1582.24 89.7174   1
   3  -5   7 1454.29 79.5381   2
  -3   5  -8 5361.75 167.625   3
  -3   5  -8 5564.62 138.735   4
   3  -5   8 5208.59 171.755   2
  -3   5  -8 5109.40 179.464   1
  -3  -5  -9 245.996 48.9418   3
  -3   5  -9 237.031 41.0133   3
  -3   5  -9 341.499 32.8062   4
  -3   5  -9 316.443 48.8342   1
   3  -5   9 230.477 39.8149   2
  -3   5 -10 492.828 62.4550   1
  -3   5 -10 446.078 51.2881   3
  -3  -5 -10 478.944 64.3801   3
  -3  -5 -11 2279.42 139.055   3
  -3   5 -11 2238.36 121.113   3
  -3  -5 -12 102.998 46.6270   3
  -3   5 -12 94.3277 34.1239   3
  -3   5 -13 137.445 44.6743   3
  -3  -5 -13 68.9189 42.2002   3
  -3   5 -14 1260.29 106.732   3
  -3  -5 -14 1196.94 117.017   3
   3  -6 -17 102.570 53.0747   4
   3  -6 -16-4.52996 45.4478   3
   3  -6 -16 39.0738 39.2908   4
   3  -6 -15 71.2871 39.8934   3
   3  -6 -15 41.8015 31.4992   4
   3  -6 -14 3071.22 166.065   3
   3  -6 -14 3083.13 153.462   4
   3  -6 -13 1528.62 111.480   3
   3   6 -13 1484.31 75.1685   4
   3  -6 -13 1409.31 99.4794   4
   3  -6 -12 1615.17 110.944   3
   3   6 -12 1657.00 77.7953   4
   3  -6 -12 1566.81 101.048   4
   3  -6 -11 721.843 73.3241   3
   3   6 -11 910.308 55.4170   4
   3  -6 -11 766.291 69.1667   4
   3  -6 -10 98.3408 35.3900   3
  -3  -6  10 88.1145 28.1740   3
   3  -6 -10 67.0363 29.9540   4
   3   6 -10 68.1156 19.9534   4
   3  -6  -9 12235.1 309.095   3
  -3  -6   9 12579.9 303.287   3
   3   6  -9 12565.5 261.493   4
   3  -6  -9 12561.5 303.258   4
   3  -6  -8 2037.88 102.037   3
  -3  -6   8 2141.12 99.7247   3
  -3   6   8 2233.44 106.727   3
  -3  -6   8 2306.23 109.150   1
   3   6  -8 2212.78 80.7117   4
  -3  -6   8 2146.38 81.9959   4
   3  -6  -8 2291.94 104.298   4
  -3  -6   7 1104.02 68.4289   3
   3  -6  -7 1119.52 72.4191   3
  -3   6   7 1247.99 74.1721   3
  -3  -6   7 1065.10 70.4151   1
   3   6  -7 1037.97 52.5081   4
   3  -6  -7 1081.98 69.5728   4
  -3  -6   7 1019.95 53.0912   4
   3  -6  -6 8609.64 213.253   3
  -3   6   6 8630.56 214.395   3
  -3  -6   6 8232.24 206.376   3
   3   6  -6 8479.45 182.996   4
  -3  -6   6 7991.67 182.458   4
   3  -6  -6 8497.62 212.457   4
  -3   6   5 17566.5 346.600   3
   3  -6  -5 17293.4 342.891   3
   3   6  -5 16996.8 318.895   4
   3  -6  -5 17453.1 348.685   4
  -3  -6   5 16990.7 319.503   4
  -3   6   4 3867.18 114.416   3
   3  -6  -4 3792.01 113.541   3
   3   6  -4 3631.38 103.421   4
  -3  -6   4 3790.34 105.253   4
   3  -6  -4 3831.81 119.668   4
  -3   6   3 1406.09 59.2700   3
   3  -6  -3 1407.31 59.9238   3
   3   6  -3 1360.33 59.4293   4
  -3  -6   3 1308.49 57.6802   4
   3  -6  -3 1450.82 66.7816   4
  -3   6   3 1440.46 65.6021   4
  -3   6   2 2960.17 83.8741   3
  -3  -6   2 3166.77 94.1118   4
   3   6  -2 3149.12 95.0283   4
  -3   6   2 2973.90 94.6928   4
   3  -6  -2 3011.06 96.0671   4
  -3   6   1 5069.50 112.537   3
  -3  -6   1 5306.46 134.455   4
   3   6  -1 5267.34 136.547   4
   3  -6  -1 5291.89 129.984   4
  -3   6   1 5216.40 129.440   4
  -3  -6   0 8757.51 195.499   4
   3  -6   0 8767.58 180.306   4
  -3   6   0 8398.42 178.914   4
   3  -6   1 796.018 41.0010   4
  -3  -6  -1 827.037 51.4169   4
  -3   6  -1 791.000 39.8082   4
  -3  -6  -2 1212.30 68.3404   2
  -3   6  -2 1149.43 42.9851   2
   3  -6   2 1175.37 47.1641   4
  -3  -6  -2 1305.61 67.0346   4
  -3   6  -2 1181.34 46.2918   4
  -3  -6  -3 62.1154 11.0664   1
  -3  -6  -3 148.956 41.3418   2
   3  -6   3 84.0053 16.9643   4
  -3   6  -3 74.1339 14.9990   4
  -3  -6  -4 78.2774 13.7713   1
  -3  -6  -4 77.3087 34.1770   2
  -3   6  -4 58.9817 14.4217   4
  -3   6  -5 28467.6 510.039   3
  -3   6  -5 29991.9 492.142   4
  -3   6  -5 29394.2 557.767   1
  -3   6  -6 8008.02 194.588   3
  -3   6  -6 8814.29 174.323   4
  -3   6  -6 8262.54 225.644   1
   3   6   6 8678.11 246.480   2
   3  -6   6 8042.33 201.174   2
  -3   6  -7 3246.65 115.370   3
  -3   6  -7 3579.37 95.4569   4
   3  -6   7 3286.02 121.078   2
  -3   6  -7 3404.01 137.639   1
  -3   6  -8 800.711 60.4386   3
  -3   6  -8 811.886 43.0384   4
  -3   6  -8 817.213 70.2523   1
   3  -6   8 722.154 59.1239   2
  -3   6  -9 891.432 67.2087   3
  -3   6  -9 965.396 49.0420   4
  -3   6  -9 852.910 75.8775   1
   3  -6   9 875.110 69.1915   2
  -3   6 -10 636.016 70.4505   1
   3  -6  10 664.385 65.3304   2
  -3   6 -10 696.531 63.5534   3
  -3  -6 -10 662.500 74.5469   3
  -3  -6 -11 185.004 51.4009   3
  -3   6 -11 155.615 39.5118   3
  -3  -6 -12 851.998 94.8227   3
  -3   6 -12 792.461 75.4445   3
  -3   6 -13 795.885 78.9565   3
  -3  -6 -13 829.407 96.7074   3
  -3  -6 -14 183.972 58.0990   3
   3  -7 -17 371.417 62.7945   4
   3  -7 -16 25.6359 33.6022   4
   3  -7 -15 1620.75 125.122   3
   3  -7 -15 1535.13 115.705   4
   3  -7 -14 1998.18 135.437   3
   3  -7 -14 1837.85 119.739   4
   3  -7 -13 4.89023 32.5583   3
   3   7 -13 15.9360 17.7305   4
   3  -7 -13 0.34530 29.0335   4
   3  -7 -12 569.870 69.5377   3
   3   7 -12 638.179 46.7000   4
   3  -7 -12 652.762 69.2065   4
   3  -7 -11 67.4353 37.1206   3
   3   7 -11 36.3140 19.6640   4
   3  -7 -11 6.37230 28.6702   4
   3  -7 -10 6522.55 215.876   3
  -3  -7  10 6742.14 210.366   3
   3   7 -10 6579.45 164.660   4
   3  -7 -10 6344.62 205.596   4
   3  -7  -9 2460.61 120.131   3
  -3  -7   9 2399.57 111.318   3
   3   7  -9 2413.00 85.8085   4
   3  -7  -9 2319.19 112.604   4
   3  -7  -8 10356.8 269.704   3
  -3  -7   8 10601.9 261.802   3
  -3   7   8 11283.7 279.100   3
  -3  -7   8 10762.2 276.667   1
   3   7  -8 10789.2 224.158   4
  -3  -7   8 10278.8 226.425   4
   3  -7  -8 10788.8 268.225   4
   3  -7  -7 4983.42 161.843   3
  -3  -7   7 5208.58 158.484   3
  -3   7   7 5771.94 173.818   3
  -3  -7   7 5190.39 167.931   1
   3   7  -7 5252.90 132.760   4
  -3  -7   7 5130.65 134.133   4
   3  -7  -7 5300.50 165.103   4
  -3  -7   6 2819.11 104.577   3
   3  -7  -6 2797.09 108.662   3
  -3   7   6 2927.73 110.451   3
  -3  -7   6 2867.19 111.892   1
   3   7  -6 2682.30 86.4836   4
   3  -7  -6 2780.53 109.488   4
  -3  -7   6 2643.55 86.4668   4
   3  -7  -5 2106.97 87.7767   3
  -3   7   5 2016.96 86.0357   3
  -3  -7   5 2098.80 91.7445   1
   3   7  -5 2105.36 74.1935   4
   3  -7  -5 2043.69 90.4741   4
  -3  -7   5 2115.10 73.7101   4
  -3   7   4 952.980 53.6454   3
   3  -7  -4 1008.49 55.5130   3
  -3  -7   4 1001.41 50.5782   4
   3   7  -4 1031.35 51.0459   4
   3  -7  -4 997.212 61.5856   4
  -3   7   3 557.400 38.3759   3
   3  -7  -3 633.992 41.0686   3
  -3  -7   3 670.011 41.2743   4
   3   7  -3 675.021 42.5407   4
   3  -7  -3 529.010 44.6032   4
  -3   7   2 3548.39 93.6268   3
  -3  -7   2 3442.17 103.746   4
   3   7  -2 3460.08 104.943   4
   3  -7  -2 3552.72 108.421   4
  -3   7   2 3696.87 109.320   4
  -3   7   1 4238.87 98.3734   3
  -3  -7   1 4184.95 120.270   4
  -3   7   1 4356.13 116.708   4
   3  -7  -1 4416.00 116.822   4
  -3   7   0 1075.94 37.4715   3
  -3  -7   0 999.090 56.2769   4
   3  -7   0 1071.29 50.2182   4
  -3   7   0 1098.48 50.6096   4
  -3  -7  -1 34.2577 19.7071   4
  -3   7  -1 21.9105 14.8654   4
   3  -7   1-4.77434 16.2942   4
  -3   7  -2 1090.08 38.2621   2
  -3  -7  -2 1315.22 74.6021   2
   3  -7   2 1232.08 48.2804   4
  -3   7  -2 1229.67 47.6097   4
  -3  -7  -3 67158.0 1029.31   1
  -3  -7  -3 68681.5 1133.87   2
   3  -7   3 66501.6 1059.52   4
  -3   7  -3 67062.2 1057.69   4
  -3  -7  -4 20755.2 432.368   2
  -3   7  -4 21192.5 359.246   4
  -3   7  -5 667.739 39.2909   3
  -3   7  -5 737.741 34.0820   4
  -3   7  -5 708.335 59.3945   1
  -3   7  -6 5748.07 150.720   3
  -3   7  -6 6069.05 128.897   4
  -3   7  -6 5786.18 184.647   1
   3   7   6 6052.61 201.389   2
  -3   7  -7 293.180 34.0226   3
  -3   7  -7 366.754 25.3342   4
  -3   7  -7 372.333 48.6222   1
   3  -7   7 308.397 36.7874   2
  -3   7  -8 6375.56 181.289   3
  -3   7  -8 6697.09 142.014   4
   3  -7   8 6214.20 186.607   2
  -3   7  -8 6343.30 209.436   1
  -3   7  -9 849.539 63.9341   3
  -3   7  -9 815.307 40.0453   4
  -3   7  -9 689.046 70.1333   1
   3  -7   9 672.844 60.7940   2
  -3   7 -10 3061.85 149.958   1
   3  -7  10 2797.74 132.332   2
  -3  -7 -10 3123.93 160.665   3
  -3   7 -10 3110.27 130.680   3
  -3   7 -11 2760.04 130.331   3
  -3  -7 -11 2869.20 159.097   3
  -3  -7 -12 300.328 58.4728   3
  -3   7 -12 199.581 42.3487   3
  -3   7 -13 43.2442 34.9396   3
  -3  -7 -13 48.0005 47.3960   3
   3  -8 -17 1051.40 103.456   4
   3  -8 -16-10.9666 34.0219   4
   3  -8 -15 751.868 89.9186   3
   3  -8 -15 587.741 75.8731   4
   3  -8 -14 2710.79 160.172   3
   3  -8 -14 2400.40 140.664   4
   3  -8 -13 1548.37 114.672   3
   3   8 -13 1651.73 72.9488   4
   3  -8 -13 1565.29 110.655   4
   3  -8 -12 1750.65 117.919   3
   3   8 -12 1775.48 74.5593   4
   3  -8 -12 1889.36 114.801   4
   3  -8 -11 11.7609 32.1705   3
   3   8 -11 42.7141 17.5257   4
   3  -8 -11 61.1173 34.7532   4
  -3  -8  10 163.676 33.6800   3
   3  -8 -10 86.3874 30.1078   3
   3   8 -10 106.293 21.9387   4
   3  -8 -10 136.851 38.9237   4
   3  -8  -9 1056.03 78.9779   3
  -3  -8   9 1019.96 72.3869   3
   3   8  -9 1167.15 55.2681   4
   3  -8  -9 1027.34 77.9308   4
  -3  -8   8 6184.10 183.286   3
   3  -8  -8 6308.65 195.156   3
  -3  -8   8 6386.22 200.142   1
   3   8  -8 6149.23 149.210   4
  -3  -8   8 6113.58 152.799   4
   3  -8  -8 6117.10 191.557   4
   3  -8  -7 10320.5 258.310   3
  -3  -8   7 9973.38 246.506   3
  -3   8   7 10731.3 263.819   3
  -3  -8   7 10872.7 268.821   1
   3   8  -7 10817.2 218.941   4
  -3  -8   7 10313.6 219.313   4
   3  -8  -7 10601.6 262.162   4
   3  -8  -6 29146.2 536.785   3
  -3   8   6 30331.5 545.267   3
  -3  -8   6 28025.5 525.080   3
  -3  -8   6 28111.1 540.725   1
   3   8  -6 28035.8 493.650   4
  -3  -8   6 28130.9 495.261   4
   3  -8  -6 28746.9 541.810   4
   3  -8  -5 14216.0 296.124   3
  -3   8   5 14063.0 296.728   3
  -3  -8   5 13853.6 300.358   1
   3   8  -5 13804.9 269.940   4
  -3  -8   5 13583.5 268.942   4
   3  -8  -5 14035.0 304.018   4
   3  -8  -4 6718.85 165.169   3
  -3   8   4 6488.17 163.598   3
  -3  -8   4 6308.24 167.596   1
  -3  -8   4 6511.95 153.569   4
   3   8  -4 6569.71 153.850   4
   3  -8  -4 6505.50 174.275   4
   3  -8  -3 4093.89 111.179   3
  -3   8   3 3890.75 109.329   3
  -3  -8   3 3761.00 109.101   4
   3   8  -3 3728.40 109.819   4
   3  -8  -3 3931.16 123.339   4
  -3   8   2 3499.82 95.6577   3
   3  -8  -2 3733.84 98.1558   3
  -3  -8   2 3570.54 107.781   4
   3  -8  -2 3726.08 113.552   4
  -3   8   1 6249.86 132.218   3
  -3  -8   1 6639.00 162.332   4
  -3   8   1 6650.62 157.250   4
   3  -8  -1 6629.12 156.129   4
  -3   8   0 12.8656 9.52305   3
  -3  -8   0 47.9896 20.8951   4
  -3   8   0 17.9641 15.5322   4
   3  -8   0 14.8613 19.1726   4
  -3  -8  -1 7415.90 186.207   4
   3  -8   1 7327.84 156.645   4
  -3   8  -1 7117.84 156.933   4
  -3  -8  -2 5672.49 168.157   2
   3  -8   2 5395.38 122.451   4
  -3   8  -2 5421.10 123.602   4
  -3  -8  -3 10453.1 254.081   2
   3  -8   3 9572.45 188.074   4
  -3   8  -3 9943.05 189.048   4
  -3   8  -4 3438.05 87.5954   3
  -3  -8  -4 3680.84 138.892   2
  -3   8  -4 3506.20 84.2988   4
  -3   8  -5 1605.03 88.9828   1
  -3   8  -5 1524.94 58.5057   3
  -3   8  -5 1654.50 50.0771   4
  -3   8  -6 194.149 40.1262   1
  -3   8  -6 180.028 22.9727   3
  -3   8  -6 212.539 17.4171   4
  -3   8  -7 22.9545 28.5996   1
   3  -8   7 34.9201 17.8821   2
  -3   8  -7 25.2756 18.4793   3
  -3   8  -7 16.6348 10.1885   4
   3  -8   8 153.874 29.8878   2
  -3   8  -8 186.279 42.1673   1
  -3   8  -8 188.531 30.9561   3
  -3   8  -8 146.887 15.3333   4
   3  -8   9 133.505 28.1830   2
  -3   8  -9 89.7495 36.2565   1
  -3   8  -9 197.528 34.6353   3
  -3   8  -9 189.735 17.6609   4
  -3   8 -10 861.884 82.4912   1
   3  -8  10 952.256 74.0165   2
  -3   8 -10 1033.69 72.9399   3
  -3  -8 -10 1010.16 93.9793   3
  -3   8 -11 907.822 74.0773   3
  -3  -8 -11 983.760 94.6502   3
  -3   8 -12 1989.63 113.190   3
  -3  -8 -12 2032.44 142.493   3
  -3  -8 -13 1860.99 142.153   3
   3  -9 -17 1056.23 105.499   4
   3  -9 -16 60.8420 38.9898   4
   3  -9 -15 1868.41 138.886   3
   3  -9 -15 1671.40 123.703   4
   3  -9 -14 4933.95 220.068   3
   3  -9 -14 4654.56 202.280   4
   3  -9 -13 498.414 68.1375   3
   3  -9 -13 460.675 63.2064   4
   3  -9 -12 57.4157 34.9392   3
   3   9 -12 71.1089 19.2672   4
   3  -9 -12 11.6231 37.7801   4
   3  -9 -11 221.070 46.8639   3
   3   9 -11 208.433 26.2314   4
   3  -9 -11 210.385 44.7494   4
   3  -9 -10 3747.86 159.695   3
  -3  -9  10 3664.46 148.319   3
   3   9 -10 3990.05 111.843   4
   3  -9 -10 3615.46 154.899   4
   3  -9  -9 4028.57 158.938   3
  -3  -9   9 4013.76 147.710   3
   3   9  -9 3989.40 111.451   4
   3  -9  -9 3894.08 155.314   4
  -3  -9   8 5983.83 180.500   3
   3  -9  -8 6019.72 190.584   3
  -3  -9   8 6197.28 197.460   1
   3   9  -8 5886.55 143.803   4
   3  -9  -8 5920.50 190.662   4
  -3  -9   8 5764.33 146.884   4
   3  -9  -7 1364.02 80.4101   3
  -3  -9   7 1297.43 72.4861   3
  -3  -9   7 1256.38 79.6476   1
   3   9  -7 1245.53 56.6418   4
   3  -9  -7 1337.27 82.8686   4
  -3  -9   7 1274.37 57.6515   4
   3  -9  -6 5266.25 159.178   3
  -3   9   6 5431.93 162.626   3
  -3  -9   6 5295.64 164.294   1
   3   9  -6 5287.14 131.980   4
  -3  -9   6 5116.98 131.292   4
   3  -9  -6 5014.88 163.331   4
   3  -9  -5 11506.0 254.271   3
  -3   9   5 11444.5 255.874   3
  -3  -9   5 11074.4 257.152   1
   3   9  -5 10629.8 225.919   4
  -3  -9   5 11057.2 228.769   4
   3  -9  -5 11421.0 263.688   4
   3  -9  -4 15575.4 308.490   3
  -3   9   4 15583.4 309.422   3
  -3  -9   4 14826.2 312.558   1
  -3  -9   4 15428.2 296.018   4
   3   9  -4 15370.8 297.045   4
   3  -9  -4 15187.7 322.554   4
  -3   9   3 680.413 42.5429   3
   3  -9  -3 707.044 44.3110   3
  -3  -9   3 581.530 43.2226   1
   3   9  -3 508.255 39.5567   4
  -3  -9   3 582.218 41.2323   4
   3  -9  -3 657.085 52.6485   4
  -3   9   2 633.852 37.0691   3
   3  -9  -2 678.726 38.9340   3
  -3  -9   2 592.808 38.9392   1
  -3  -9   2 582.512 42.0471   4
   3  -9  -2 698.388 48.6200   4
  -3   9   1 2570.16 70.9537   3
  -3  -9   1 2669.79 76.8255   1
  -3  -9   1 2756.31 95.9309   4
   3  -9  -1 2777.95 92.3568   4
  -3   9   0 5724.24 112.977   3
  -3  -9   0 5903.46 119.993   1
  -3  -9   0 6116.37 161.486   4
   3  -9   0 6067.80 142.348   4
  -3   9   0 5991.89 143.221   4
  -3  -9  -1 29893.3 473.821   1
  -3  -9  -1 31780.3 562.980   2
  -3   9  -1 29461.2 510.954   4
   3  -9   1 30875.2 511.475   4
  -3  -9  -2 1210.54 72.6034   2
   3  -9   2 1165.29 47.3997   4
  -3   9  -2 1135.06 47.2659   4
  -3   9  -3 12150.0 210.452   3
  -3  -9  -3 13488.5 302.122   2
   3  -9   3 12585.5 229.113   4
  -3   9  -3 12673.0 229.602   4
  -3   9  -4 6837.15 134.899   3
  -3  -9  -4 6935.50 203.646   2
   3  -9   4 6428.91 133.075   4
  -3   9  -4 6554.95 132.986   4
  -3   9  -5 2700.65 119.241   1
  -3   9  -5 2742.36 79.4780   3
  -3   9  -5 2794.74 66.9529   4
  -3   9  -6 310.472 46.2459   1
  -3   9  -6 351.822 29.7177   3
  -3   9  -6 301.597 17.2054   4
  -3   9  -7 1783.20 103.921   1
  -3   9  -7 2036.42 79.5203   3
  -3   9  -7 1707.19 42.8730   4
   3  -9   8 433.266 43.1872   2
  -3   9  -8 450.545 56.5289   1
  -3   9  -8 478.829 43.1114   3
  -3   9  -9 633.973 69.1901   1
   3  -9   9 704.961 58.6588   2
  -3   9  -9 641.096 53.0218   3
  -3   9 -10 2170.16 131.119   1
  -3  -9 -10 2410.29 144.053   3
  -3   9 -10 2278.42 106.454   3
  -3   9 -11 2337.60 140.866   1
  -3  -9 -11 2420.36 151.127   3
  -3   9 -11 2542.77 119.079   3
  -3  -9 -12 1055.56 103.786   3
  -3   9 -12 1050.11 78.9171   3
  -3  -9 -13 1103.64 111.557   3
   3 -10 -17 51.0584 46.5524   4
   3 -10 -16 187.689 56.9420   4
   3 -10 -15 49.9386 42.1318   3
   3 -10 -15-13.4058 38.3872   4
   3 -10 -14 664.377 83.4289   3
   3 -10 -14 724.469 82.7490   4
   3 -10 -13 688.910 80.7274   3
   3 -10 -13 622.551 75.0950   4
   3 -10 -12-33.8094 33.0930   3
   3  10 -12 14.2005 14.8644   4
   3 -10 -12-46.3231 35.3204   4
   3 -10 -11 1100.66 91.7823   3
   3  10 -11 1190.74 55.2662   4
   3 -10 -11 1169.40 89.8603   4
  -3 -10  10 207.013 38.0233   3
   3 -10 -10 243.094 48.7893   3
   3  10 -10 166.132 23.5680   4
   3 -10 -10 192.612 46.8044   4
   3 -10  -9 4666.46 174.900   3
  -3 -10   9 4751.11 162.418   3
   3  10  -9 4920.94 126.065   4
   3 -10  -9 4728.32 176.222   4
  -3 -10   9 4753.21 127.232   4
  -3 -10   8 4414.80 149.505   3
   3 -10  -8 4446.45 160.716   3
   3  10  -8 4244.12 115.603   4
   3 -10  -8 4503.32 165.293   4
  -3 -10   8 4221.66 117.423   4
   3 -10  -7 9329.06 244.436   3
  -3 -10   7 9175.95 230.921   3
  -3 -10   7 9709.02 254.509   1
   3  10  -7 9666.58 201.369   4
   3 -10  -7 9615.48 252.731   4
  -3 -10   7 9188.89 199.813   4
   3 -10  -6 12775.0 288.389   3
  -3 -10   6 12577.4 294.018   1
   3  10  -6 11981.3 247.975   4
  -3 -10   6 12458.7 250.049   4
   3 -10  -6 13021.0 299.661   4
   3 -10  -5 5306.09 154.236   3
  -3 -10   5 5244.27 159.878   1
   3  10  -5 5386.50 136.464   4
  -3 -10   5 5457.74 137.155   4
   3 -10  -5 5417.78 165.502   4
   3 -10  -4 4121.12 124.108   3
  -3  10   4 4034.64 123.307   3
  -3 -10   4 4133.97 129.680   1
  -3 -10   4 3969.55 114.684   4
   3  10  -4 4053.64 115.187   4
   3 -10  -4 4172.04 137.259   4
   3 -10  -3 103.338 24.6823   3
  -3  10   3 74.2851 18.6512   3
  -3 -10   3 82.0424 20.9051   1
  -3 -10   3 54.1874 18.4064   4
   3 -10  -3 42.9917 26.7444   4
  -3  10   2 54137.1 873.911   3
   3 -10  -2 55202.4 872.982   3
  -3 -10   2 52118.4 880.135   1
  -3 -10   2 53643.2 896.822   4
   3 -10  -2 54355.2 902.843   4
  -3  10   1-3.25314 10.6821   3
  -3 -10   1 2.90631 13.7570   1
  -3 -10   1-8.75451 19.3297   4
   3 -10  -1 22.0274 26.3528   4
  -3  10   0 24008.0 399.903   3
  -3 -10   0 24821.0 410.491   1
  -3 -10   0 25928.3 471.286   4
   3 -10   0 25985.8 442.919   4
  -3 -10  -1 770.397 59.7838   2
   3 -10   1 695.693 39.9801   4
  -3 -10  -2 4628.32 152.173   2
   3 -10   2 4296.03 106.023   4
  -3  10  -2 4132.54 105.324   4
  -3 -10  -3 3548.04 135.346   2
   3 -10   3 3411.31 86.0340   4
  -3  10  -3 3406.75 86.1463   4
  -3  10  -4 1082.70 36.0002   3
  -3 -10  -4 1254.58 82.3084   2
   3 -10   4 1103.56 39.7158   4
  -3  10  -4 1215.24 40.8017   4
  -3  10  -5 40.4535 28.5661   1
  -3  10  -5-27.0979 14.3973   3
  -3  10  -5-9.50329 8.88240   4
  -3  10  -6 64.5752 30.0932   1
  -3  10  -6 43.1247 12.7138   3
  -3  10  -7 929.392 75.5422   1
  -3  10  -7 866.460 49.6126   3
  -3  10  -8 1630.85 106.563   1
  -3  10  -8 1520.04 73.2703   3
  -3  10  -9 27.0805 34.0532   1
  -3  10  -9 35.5416 20.6549   3
  -3  10 -10 206.362 47.0104   1
  -3  10 -10 147.680 33.4417   3
  -3 -10 -10 108.660 45.3221   3
  -3  10 -11 46.6619 42.7614   1
  -3  10 -11-17.8533 23.2859   3
  -3 -10 -11 4.45576 37.5614   3
  -3 -10 -12 4729.06 227.071   3
  -3 -10 -13 122.757 47.4003   3
   3 -11 -16 182.200 54.7296   4
   3 -11 -15 1218.34 115.661   3
   3 -11 -15 1201.08 107.634   4
   3 -11 -14 91.6986 43.1413   3
   3 -11 -14 31.1314 36.6634   4
   3 -11 -13 263.193 53.8804   3
   3 -11 -13 248.346 50.9909   4
   3 -11 -12 2962.57 156.620   3
   3  11 -12 2888.77 85.9399   4
   3 -11 -12 2881.93 151.197   4
   3 -11 -11 735.009 76.9420   3
   3  11 -11 777.439 42.0252   4
   3 -11 -11 697.029 73.4594   4
   3 -11 -10 1187.50 90.4030   3
  -3 -11  10 1305.09 83.0933   3
   3  11 -10 1048.40 50.3566   4
   3 -11 -10 1058.84 87.1768   4
   3 -11  -9 3889.52 157.272   3
  -3 -11   9 3646.94 139.611   3
   3  11  -9 3801.65 105.733   4
  -3 -11   9 3625.62 105.590   4
   3 -11  -9 3651.63 155.450   4
  -3 -11   8 308.830 41.1484   3
   3 -11  -8 334.099 45.6547   3
   3  11  -8 330.644 29.6921   4
  -3 -11   8 253.152 25.8246   4
   3 -11  -8 278.220 46.3516   4
   3 -11  -7 12827.7 302.776   3
  -3 -11   7 12352.4 283.889   3
  -3 -11   7 12929.3 311.987   1
   3  11  -7 12371.8 249.495   4
   3 -11  -7 13012.0 313.281   4
  -3 -11   7 12145.7 248.716   4
   3 -11  -6 76.3217 27.3662   3
  -3 -11   6 70.0410 27.3843   1
   3  11  -6 60.5552 18.3791   4
  -3 -11   6 42.2619 14.8522   4
   3 -11  -6 51.9665 30.9771   4
   3 -11  -5 2877.45 108.671   3
  -3 -11   5 2959.80 114.267   1
  -3 -11   5 2941.34 94.1796   4
   3  11  -5 2904.25 93.1895   4
   3 -11  -5 2962.89 119.295   4
   3 -11  -4 194.516 29.1088   3
  -3 -11   4 316.376 35.9511   1
  -3 -11   4 301.658 30.6244   4
   3 -11  -4 245.124 38.5000   4
   3 -11  -3 495.146 39.0526   3
  -3 -11   3 490.140 40.2496   1
  -3 -11   3 487.329 40.1813   4
   3 -11  -3 492.855 49.1646   4
   3 -11  -2 1480.76 58.7283   3
  -3 -11   2 1427.97 61.7708   1
  -3 -11   2 1433.22 68.3529   4
   3 -11  -2 1493.56 74.2821   4
  -3 -11   1 872.892 42.7596   1
  -3 -11   1 945.303 57.4853   4
   3 -11  -1 848.783 54.3661   4
  -3 -11   0 132.868 15.3821   1
  -3 -11   0 190.871 31.0178   4
   3 -11   0 224.096 28.8851   4
  -3 -11  -1 7011.25 194.761   2
   3 -11   1 6742.83 155.961   4
  -3 -11  -2 47.7026 28.8801   2
   3 -11   2 28.9363 13.7012   4
  -3 -11  -3 8760.92 234.360   2
   3 -11   3 8195.60 164.736   4
  -3 -11  -4 948.229 72.4238   2
   3 -11   4 989.360 36.2215   4
  -3  11  -5 340.872 48.2408   1
  -3  11  -5 343.763 21.6120   3
  -3  11  -6 1539.42 97.2794   1
  -3  11  -6 1884.13 62.7053   3
  -3  11  -7 3368.24 150.719   1
  -3  11  -7 3428.18 101.051   3
  -3  11  -8 5290.71 201.272   1
  -3  11  -8 5474.70 146.892   3
  -3  11  -9 2587.96 142.660   1
  -3  11  -9 2758.43 103.180   3
  -3  11 -10 812.913 86.9230   1
  -3 -11 -10 822.588 89.3826   3
  -3  11 -10 866.904 60.1576   3
  -3  11 -11 1255.31 108.334   1
  -3 -11 -11 1416.98 118.641   3
  -3 -11 -12 38.5781 36.4306   3
   3 -12 -16-20.6920 39.9057   4
   3 -12 -15 1234.37 116.512   3
   3 -12 -15 1307.50 115.170   4
   3 -12 -14 228.042 53.2240   3
   3 -12 -14 151.915 65.4043   4
   3 -12 -13-15.2421 33.6967   3
   3 -12 -13 62.8499 35.8588   4
   3 -12 -12 196.633 51.0825   3
   3 -12 -12 243.437 55.1622   4
   3 -12 -11 3171.01 156.542   3
   3  12 -11 3094.94 86.9280   4
   3 -12 -11 2866.21 149.110   4
   3 -12 -10 1858.49 114.513   3
  -3 -12  10 1906.73 102.797   3
   3  12 -10 2053.67 69.4129   4
   3 -12 -10 1990.53 118.911   4
  -3 -12   9 2279.54 107.327   3
   3 -12  -9 2534.90 126.025   3
   3  12  -9 2470.92 79.9742   4
   3 -12  -9 2225.13 121.431   4
  -3 -12   9 2393.47 79.9930   4
   3 -12  -8 6951.28 213.217   3
  -3 -12   8 6817.57 194.571   3
   3  12  -8 6489.79 154.479   4
   3 -12  -8 6747.74 216.967   4
  -3 -12   8 6627.74 156.061   4
   3 -12  -7 786.161 65.3373   3
  -3 -12   7 752.507 56.3810   3
  -3 -12   7 831.463 67.8518   1
   3  12  -7 843.819 46.2808   4
  -3 -12   7 757.385 44.1070   4
   3 -12  -7 804.287 69.7589   4
   3 -12  -6 10895.5 262.640   3
  -3 -12   6 10918.4 272.604   1
  -3 -12   6 10641.6 225.127   4
   3 -12  -6 10575.3 274.202   4
   3 -12  -5 2334.32 97.4869   3
  -3 -12   5 2387.61 103.760   1
  -3 -12   5 2223.54 82.3883   4
   3 -12  -5 2293.88 108.921   4
   3 -12  -4 321.147 35.2358   3
  -3 -12   4 348.430 37.7815   1
  -3 -12   4 389.538 34.8732   4
   3 -12  -4 313.364 43.1284   4
   3 -12  -3 3898.82 114.607   3
  -3 -12   3 3982.28 122.636   1
  -3 -12   3 3918.70 119.885   4
   3 -12  -3 3763.67 130.672   4
   3 -12  -2 3936.81 107.578   3
  -3 -12   2 4140.29 116.642   1
  -3 -12   2 4217.53 128.571   4
   3 -12  -2 4112.31 131.868   4
   3 -12  -1 5111.13 113.338   3
  -3 -12   1 4574.88 118.347   1
  -3 -12   1 4822.85 145.454   4
   3 -12  -1 4821.36 139.230   4
  -3 -12   0 1294.10 73.2644   4
   3 -12   0 1324.84 64.2028   4
  -3 -12  -1 2837.37 117.148   2
   3 -12   1 2804.54 89.1445   4
  -3 -12  -2 11654.3 285.141   2
   3 -12   2 11680.4 228.377   4
  -3 -12  -3 810.699 66.2334   2
   3 -12   3 785.406 36.5822   4
   3 -12   4 440.251 24.0844   4
  -3 -12  -4 479.396 54.1053   2
  -3  12  -5-0.24535 27.8731   1
  -3  12  -6-53.0978 32.1716   1
  -3  12  -7 204.343 46.4875   1
  -3  12  -7 248.324 24.8841   3
  -3  12  -8 1778.98 114.217   1
  -3  12  -8 1788.24 72.4008   3
  -3  12  -9 1371.83 105.485   1
  -3  12  -9 1420.04 70.0656   3
  -3  12 -10 1746.38 124.084   1
  -3  12 -10 1832.10 85.2376   3
  -3 -12 -10 1881.16 129.826   3
  -3  12 -11 299.390 63.0770   1
  -3 -12 -11 245.109 61.5037   3
  -3 -12 -12 1056.91 109.151   3
   3 -13 -15 977.626 103.439   4
   3 -13 -14 31.2276 33.9445   3
   3 -13 -14-5.20308 35.2897   4
   3 -13 -13 742.489 83.8940   3
   3 -13 -13 695.519 82.3178   4
   3 -13 -12 429.465 65.9646   3
   3 -13 -12 437.874 66.6482   4
   3 -13 -11 165.729 45.4339   3
   3 -13 -11 158.708 45.1558   4
  -3 -13  10 133.890 32.1616   3
   3 -13 -10 128.463 38.8570   3
   3 -13 -10 172.182 45.9490   4
  -3 -13   9 151.266 31.1043   3
   3 -13  -9 193.142 43.8281   3
  -3 -13   9 170.568 22.3103   4
   3 -13  -9 178.803 46.0700   4
   3 -13  -8 1614.85 96.6518   3
  -3 -13   8 1659.04 86.5501   3
  -3 -13   8 1534.03 62.8148   4
   3 -13  -8 1607.71 101.930   4
   3 -13  -7 11598.0 289.308   3
  -3 -13   7 11242.5 266.719   3
  -3 -13   7 11545.2 235.795   4
   3 -13  -7 11651.4 302.613   4
   3 -13  -6 9704.28 244.649   3
  -3 -13   6 9446.81 250.270   1
  -3 -13   6 9217.34 205.001   4
   3 -13  -6 9358.03 256.564   4
   3 -13  -5 568.834 49.7321   3
  -3 -13   5 465.837 47.9731   1
  -3 -13   5 456.910 37.1873   4
   3 -13  -5 529.932 57.8650   4
   3 -13  -4 8414.23 202.555   3
  -3 -13   4 8099.71 209.952   1
  -3 -13   4 8232.28 195.164   4
   3 -13  -4 8414.97 223.382   4
   3 -13  -3 2264.78 84.3061   3
  -3 -13   3 2188.09 88.2643   1
  -3 -13   3 2459.89 92.4243   4
   3 -13  -3 2269.80 101.411   4
   3 -13  -2 964.901 49.0261   3
  -3 -13   2 910.499 51.5474   1
  -3 -13   2 863.586 55.8812   4
   3 -13  -2 837.300 60.1161   4
   3 -13  -1 89.9658 15.9959   3
  -3 -13   1 51.4225 15.9213   1
  -3 -13   1 93.0145 25.2010   4
   3 -13  -1 102.810 28.4509   4
  -3  13   0 3362.47 75.4185   2
   3 -13   0 3463.57 110.859   4
  -3 -13  -1 2485.44 110.098   2
   3 -13   1 2480.95 85.6820   4
  -3 -13  -2-4.92878 26.9999   2
   3 -13   2-9.50161 15.9543   4
  -3 -13  -3 14609.7 337.373   2
   3 -13   3 13595.2 253.689   4
   3 -13   4 105.487 13.4383   4
  -3 -13  -4 68.0019 31.2508   2
  -3  13  -4 159.148 39.7427   1
  -3  13  -5 2587.48 127.809   1
  -3  13  -6 253.573 48.1954   1
  -3  13  -7-22.7600 33.3986   1
  -3  13  -8 323.574 57.8095   1
  -3  13  -9 582.794 71.1764   1
  -3  13 -10 26.2563 41.6490   1
  -3 -13 -10 27.8291 36.4953   3
  -3  13 -11 1707.38 132.082   1
  -3 -13 -11 1871.40 142.929   3
  -3 -13 -12 149.082 54.2530   3
   3 -14 -15 1897.56 139.794   4
   3 -14 -14 125.153 49.5085   3
   3 -14 -14 107.293 35.1485   4
   3 -14 -13 329.220 64.3883   3
   3 -14 -13 367.537 66.7357   4
   3 -14 -12 25.1965 35.0036   3
   3 -14 -12 40.9608 34.8535   4
   3 -14 -11 2679.31 145.761   3
   3 -14 -11 2343.71 140.542   4
  -3 -14  10 220.530 39.3476   3
   3 -14 -10 176.297 44.6253   3
   3 -14 -10 216.015 50.7798   4
  -3 -14   9 12.6509 18.5681   3
   3 -14  -9 36.6706 31.4096   3
   3 -14  -9-7.23081 35.2583   4
  -3 -14   9 32.9337 15.5038   4
  -3 -14   8 4.46543 17.0801   3
   3 -14  -8 40.9676 30.7098   3
   3 -14  -8 32.6043 38.1077   4
  -3 -14   8 23.0771 12.8547   4
   3 -14  -7 2930.62 126.552   3
  -3 -14   7 2524.16 108.062   3
   3 -14  -7 2865.92 134.337   4
  -3 -14   7 2662.20 88.1251   4
   3 -14  -6 20145.7 412.419   3
  -3 -14   6 19457.5 420.394   1
  -3 -14   6 19089.1 363.623   4
   3 -14  -6 18770.7 423.677   4
   3 -14  -5 2193.88 97.0717   3
  -3 -14   5 2342.03 105.804   1
  -3 -14   5 2306.89 86.6168   4
   3 -14  -5 2096.27 110.276   4
   3 -14  -4 80.1191 23.5087   3
  -3 -14   4 44.2841 21.4995   1
  -3 -14   4 46.3806 18.3790   4
   3 -14  -4 49.6638 29.2684   4
   3 -14  -3 368.692 34.8033   3
  -3 -14   3 285.853 34.3520   1
  -3 -14   3 269.000 33.3108   4
   3 -14  -3 341.556 44.9343   4
   3 -14  -2 3805.50 107.663   3
  -3 -14   2 3676.70 114.727   1
  -3 -14   2 3875.50 127.915   4
   3 -14  -2 4011.35 133.099   4
   3 -14  -1 247.522 23.3803   3
  -3  14   1 235.193 22.0981   2
  -3 -14   1 226.303 34.6282   4
   3 -14  -1 257.925 37.0693   4
  -3  14   0 690.605 29.0700   2
  -3 -14   0 777.842 60.5902   2
   3 -14   0 794.956 53.5820   4
  -3 -14  -1 7.10738 22.7282   2
   3 -14   1 51.9216 19.5647   4
  -3 -14  -2 11775.8 294.579   2
   3 -14   2 11899.1 238.659   4
  -3 -14  -3 82.9269 31.3239   2
   3 -14   3 54.4354 14.9253   4
  -3 -14  -4 3628.78 150.849   2
   3 -14   4 3541.42 82.4910   4
  -3  14  -4 3537.77 150.210   1
  -3  14  -5 7059.15 229.227   1
  -3  14  -6 2129.93 120.802   1
  -3  14  -7 1367.06 100.723   1
  -3  14  -8 41.6504 38.6047   1
  -3  14  -9 566.991 72.7926   1
  -3  14 -10 1068.30 102.092   1
  -3 -14 -10 1042.77 100.754   3
  -3  14 -11 154.232 52.8882   1
  -3 -14 -11 127.182 53.5745   3
  -3 -14 -12 1096.64 114.484   3
   3 -15 -15 1641.72 134.424   4
   3 -15 -14 397.352 68.0418   3
   3 -15 -14 354.960 67.2349   4
   3 -15 -13 403.977 69.5384   3
   3 -15 -13 371.932 67.5790   4
   3 -15 -12-27.6884 34.5219   3
   3 -15 -12 0.21906 35.9667   4
   3 -15 -11 1084.22 94.3915   3
   3 -15 -11 1005.21 96.4893   4
   3 -15 -10 1352.10 100.771   3
  -3 -15  10 1126.09 78.7564   3
   3 -15 -10 1370.06 103.609   4
  -3 -15   9 41.7287 21.1356   3
   3 -15  -9 52.8246 33.1235   3
   3 -15  -9 80.0302 37.6900   4
  -3 -15   9 21.1784 12.8255   4
   3 -15  -8 831.937 73.4721   3
  -3 -15   8 787.947 60.5731   3
  -3 -15   8 763.547 42.6148   4
   3 -15  -8 732.541 76.3667   4
   3 -15  -7 908.940 72.7773   3
  -3 -15   7 806.453 58.2201   3
   3 -15  -7 913.602 79.1964   4
  -3 -15   7 828.416 47.1913   4
   3 -15  -6 400.208 46.8013   3
  -3 -15   6 450.957 49.2468   1
  -3 -15   6 403.570 34.3472   4
   3 -15  -6 362.383 56.6807   4
   3 -15  -5 2588.39 107.094   3
  -3 -15   5 2300.49 107.773   1
  -3 -15   5 2235.49 88.0824   4
   3 -15  -5 2321.68 115.779   4
   3 -15  -4 874.917 57.1008   3
  -3 -15   4 888.620 62.2176   1
  -3 -15   4 817.488 53.0915   4
   3 -15  -4 787.498 66.0889   4
   3 -15  -3 754.734 49.0337   3
  -3 -15   3 843.897 55.7307   1
  -3 -15   3 893.694 58.0331   4
   3 -15  -3 877.011 64.5301   4
   3 -15  -2 268.842 28.6846   3
  -3  15   2 213.637 25.6427   2
  -3 -15   2 189.256 31.8677   4
   3 -15  -2 222.862 37.5582   4
  -3  15   1 1880.42 64.8942   2
   3 -15  -1 2005.00 65.4897   3
  -3 -15   1 1956.30 92.6112   4
   3 -15  -1 1929.92 88.1214   4
  -3 -15   0 1826.85 93.7598   2
   3 -15   0 1751.05 80.1269   4
  -3 -15  -1 3052.60 126.718   2
   3 -15   1 2873.07 99.2738   4
  -3 -15  -2 6376.49 200.284   2
   3 -15   2 6356.08 153.382   4
  -3 -15  -3 3758.16 152.412   2
   3 -15   3 3785.85 99.5947   4
  -3 -15  -4 783.128 71.1126   2
   3 -15   4 638.565 29.4987   4
  -3  15  -4 668.212 67.2827   1
  -3  15  -5 404.517 55.8238   1
  -3  15  -6 55.2087 30.7570   1
  -3  15  -7 34.8644 34.2425   1
  -3  15  -8 170.807 45.9688   1
  -3  15  -9 1541.19 115.704   1
  -3  15 -10 31.0003 39.3591   1
  -3 -15 -10 21.9150 34.5812   3
  -3  15 -11 1197.10 113.829   1
  -3 -15 -11 1338.99 120.548   3
   3 -16 -14 547.917 80.5389   3
   3 -16 -14 423.736 71.9448   4
   3 -16 -13 1235.28 113.469   3
   3 -16 -13 1108.23 106.381   4
   3 -16 -12 603.291 76.4096   3
   3 -16 -12 434.962 70.6742   4
   3 -16 -11 1391.82 108.394   3
   3 -16 -11 1109.00 103.067   4
   3 -16 -10 30.9932 29.2896   3
  -3 -16  10 3.21002 19.5526   3
   3 -16 -10 27.4842 39.7576   4
  -3 -16   9 328.129 44.2259   3
   3 -16  -9 347.600 56.1292   3
   3 -16  -9 332.328 58.5712   4
  -3 -16   9 320.635 27.0943   4
   3 -16  -8 1919.48 110.956   3
  -3 -16   8 1842.74 91.9161   3
   3 -16  -8 1926.03 119.694   4
  -3 -16   8 1849.85 68.8010   4
  -3 -16   7-0.53144 18.7696   3
   3 -16  -7 16.8877 26.5274   3
  -3 -16   7 18.8233 15.6851   4
   3 -16  -7 16.8734 36.1387   4
   3 -16  -6 2230.49 108.247   3
  -3 -16   6 2273.03 85.6943   4
   3 -16  -6 2094.44 118.252   4
   3 -16  -5 770.827 60.4050   3
  -3 -16   5 796.954 64.3458   1
  -3 -16   5 701.439 49.7106   4
   3 -16  -5 685.971 64.4865   4
   3 -16  -4 862.941 57.6779   3
  -3 -16   4 856.363 62.2577   1
  -3 -16   4 958.057 58.7572   4
   3 -16  -4 822.329 69.1714   4
   3 -16  -3 5352.97 145.567   3
  -3  16   3 5091.48 146.794   2
  -3 -16   3 5093.88 155.809   1
  -3 -16   3 4960.43 152.725   4
   3 -16  -3 5184.06 170.543   4
   3 -16  -2 614.681 40.8181   3
  -3  16   2 738.467 45.6122   2
  -3 -16   2 839.297 58.9038   4
   3 -16  -2 665.362 56.0008   4
   3 -16  -1 5317.34 124.258   3
  -3  16   1 5096.49 125.681   2
  -3 -16   1 5120.59 164.920   4
   3 -16  -1 5251.91 159.496   4
  -3 -16   0 1501.04 85.9713   2
   3 -16   0 1501.01 75.8175   4
  -3 -16  -1 381.535 47.2750   2
   3 -16   1 429.102 39.1527   4
  -3 -16  -2-6.23651 23.5750   2
   3 -16   2 19.4963 15.2398   4
  -3 -16  -3 1494.73 96.2456   2
   3 -16   3 1529.45 58.9047   4
  -3 -16  -4 3300.50 147.922   2
   3 -16   4 2735.78 71.8887   4
  -3  16  -4 2816.22 137.715   1
  -3  16  -5 1660.90 107.490   1
  -3  16  -6 134.980 42.8060   1
  -3  16  -7 50.7311 39.2522   1
  -3  16  -8 71.8461 36.1752   1
  -3  16  -9 2666.48 155.535   1
  -3  16 -10 1367.62 118.436   1
  -3 -16 -10 1261.72 114.046   3
  -3  16 -11 199.036 56.4935   1
  -3 -16 -11 75.0927 41.4560   3
   3 -17 -14 311.994 66.7834   4
   3 -17 -13 523.947 77.1708   3
   3 -17 -13 336.622 68.5681   4
   3 -17 -12 591.326 77.3936   3
   3 -17 -12 582.232 79.6628   4
   3 -17 -11 308.933 56.4099   3
   3 -17 -11 213.259 58.5830   4
   3 -17 -10 977.166 91.7066   3
  -3 -17  10 804.458 67.0300   3
   3 -17 -10 803.689 89.2850   4
  -3 -17   9 3939.99 146.806   3
   3 -17  -9 4366.04 180.529   3
   3 -17  -9 4339.42 190.229   4
  -3 -17   9 4040.27 103.804   4
   3 -17  -8 2348.96 124.270   3
  -3 -17   8 2104.46 98.9126   3
   3 -17  -8 2074.77 126.194   4
  -3 -17   8 2283.19 77.3638   4
   3 -17  -7 350.358 48.9896   3
  -3 -17   7 247.647 36.5449   3
  -3 -17   7 269.222 29.7253   4
   3 -17  -7 300.476 57.6056   4
  -3  17   6 871.891 71.2190   2
   3 -17  -6 757.778 66.2566   3
  -3 -17   6 746.720 49.4661   4
   3 -17  -6 648.235 73.0382   4
   3 -17  -5 23.7406 25.1543   3
  -3 -17   5-9.97760 20.5731   1
  -3  17   5 39.6801 25.3321   2
  -3 -17   5 42.0454 18.7663   4
   3 -17  -5 39.1347 35.0591   4
   3 -17  -4 340.495 39.5484   3
  -3  17   4 349.362 40.4430   2
  -3 -17   4 245.006 32.7618   4
   3 -17  -4 327.079 48.8337   4
  -3  17   3 609.579 48.2933   2
   3 -17  -3 594.517 46.4379   3
  -3 -17   3 559.328 48.9472   4
   3 -17  -3 545.731 58.5150   4
   3 -17  -2 173.892 24.7361   3
  -3  17   2 162.031 24.4300   2
  -3 -17   2 163.483 30.7659   4
   3 -17  -2 123.554 31.5856   4
   3 -17  -1 646.980 37.3763   3
  -3 -17   1 589.803 54.6207   2
  -3  17   1 622.730 37.6001   2
  -3 -17   1 643.589 55.5545   4
   3 -17  -1 563.978 53.7236   4
  -3 -17   0 30.4740 27.4874   2
   3 -17   0-1.38124 21.0443   4
  -3 -17  -1 112.111 32.0423   2
   3 -17   1 75.6983 22.6567   4
  -3 -17  -2 248.985 41.1681   2
   3 -17   2 256.015 29.0783   4
  -3 -17  -3 3141.70 140.757   2
   3 -17   3 3209.96 94.9205   4
   3 -17   4 19.0957 11.2547   4
  -3  17  -4 57.8556 31.2240   1
  -3  17  -5 507.619 64.5962   1
  -3  17  -6 13.3895 34.8611   1
  -3  17  -7 312.593 55.3208   1
  -3  17  -8 35.1369 35.5919   1
  -3  17  -9 3807.24 192.588   1
  -3  17 -10 648.722 86.7182   1
  -3 -17 -10 652.891 83.5939   3
  -3  17 -11 47.6676 48.9312   1
  -3 -17 -11 28.9163 39.1422   3
   3 -18 -13 1341.07 116.979   3
   3 -18 -13 1301.15 117.273   4
   3 -18 -12 1963.58 137.786   3
   3 -18 -12 1973.36 142.117   4
   3 -18 -11 447.438 68.4787   3
   3 -18 -11 421.723 71.6227   4
   3 -18 -10 782.685 81.6835   3
   3 -18 -10 788.599 86.6267   4
  -3 -18   9 823.207 63.9521   3
   3 -18  -9 956.144 84.2251   3
   3 -18  -9 986.853 93.9701   4
   3 -18  -8 2068.74 121.674   3
  -3 -18   8 1802.46 92.0590   3
  -3 -18   8 1960.24 71.8023   4
   3 -18  -8 1828.04 121.128   4
   3 -18  -7-24.6874 28.1412   3
   3 -18  -7 34.1817 33.6606   4
  -3 -18   7-8.78613 14.7015   4
   3 -18  -6-10.7276 25.0744   3
  -3  18   6 60.4850 28.5040   2
  -3 -18   6 22.4506 17.2311   4
   3 -18  -6 2.87866 33.0414   4
   3 -18  -5 446.143 48.1782   3
  -3  18   5 497.864 50.3561   2
  -3 -18   5 407.975 39.7812   4
   3 -18  -5 422.889 57.1651   4
   3 -18  -4 372.315 40.4373   3
  -3  18   4 342.624 42.3714   2
  -3 -18   4 316.590 38.1098   4
   3 -18  -4 384.349 52.4150   4
   3 -18  -3 1768.57 80.6284   3
  -3  18   3 1684.23 80.7218   2
  -3 -18   3 1516.16 82.3661   4
   3 -18  -3 1731.02 98.2364   4
   3 -18  -2 247.899 29.6256   3
  -3  18   2 203.925 26.7375   2
  -3 -18   2 195.830 33.4152   4
   3 -18  -2 150.125 33.1583   4
   3 -18  -1 2459.99 79.0815   3
  -3  18   1 2669.51 85.3879   2
  -3 -18   1 2640.05 116.775   2
  -3 -18   1 2612.81 116.135   4
   3 -18  -1 2402.40 107.114   4
  -3 -18   0 1206.07 81.3738   2
   3 -18   0 1265.15 73.8792   4
  -3 -18  -1 6657.93 210.074   2
   3 -18   1 6913.23 181.567   4
  -3 -18  -2 165.640 38.0719   2
   3 -18   2 241.089 30.2367   4
  -3 -18  -3 2768.46 132.472   2
   3 -18   3 2646.34 86.4389   4
   3 -18   4 839.948 37.4093   4
  -3  18  -4 901.874 80.1594   1
  -3  18  -5 1865.22 117.614   1
  -3  18  -6 1470.24 109.008   1
  -3  18  -7 134.143 46.5091   1
  -3  18  -8 526.114 70.2859   1
  -3  18  -9 2580.77 161.716   1
  -3  18 -10 65.7776 40.0837   1
  -3 -18 -10 94.6908 48.5457   3
   3 -19 -13 301.998 62.3502   3
   3 -19 -13 228.677 66.4546   4
   3 -19 -12 459.285 71.4243   3
   3 -19 -12 326.827 65.5600   4
   3 -19 -11 3222.86 170.667   3
   3 -19 -11 2899.64 172.183   4
   3 -19 -10 100.680 44.0940   3
   3 -19 -10 60.1641 42.1285   4
  -3 -19   9 417.645 46.8515   3
   3 -19  -9 521.206 65.7474   3
   3 -19  -9 449.720 64.8480   4
  -3 -19   8 255.011 36.2971   3
   3 -19  -8 308.090 50.9479   3
   3 -19  -8 326.053 58.1830   4
  -3 -19   8 260.874 26.3643   4
   3 -19  -7 1932.22 110.755   3
  -3 -19   7 1797.12 76.1785   4
   3 -19  -7 1871.82 119.596   4
   3 -19  -6 3763.52 148.278   3
  -3 -19   6 3514.94 118.601   4
   3 -19  -6 3630.89 163.189   4
   3 -19  -5 128.331 33.0644   3
  -3  19   5 75.2767 27.3774   2
  -3 -19   5 41.1977 19.2348   4
   3 -19  -5 55.4661 34.1787   4
   3 -19  -4 191.430 33.3716   3
  -3  19   4 123.677 29.3619   2
  -3 -19   4 181.144 31.1098   4
   3 -19  -4 127.326 36.3609   4
   3 -19  -3 1772.69 81.6396   3
  -3  19   3 1726.36 84.6479   2
  -3 -19   3 1660.04 88.2948   4
   3 -19  -3 1806.91 103.969   4
   3 -19  -2 1265.48 61.7894   3
  -3  19   2 1205.92 63.8832   2
  -3 -19   2 1160.72 76.0540   4
   3 -19  -2 1071.99 76.8249   4
   3 -19  -1 821.983 43.5016   3
  -3 -19   1 807.153 67.2427   2
  -3 -19   1 795.433 66.0282   4
   3 -19  -1 776.810 64.5328   4
  -3 -19   0 1418.65 87.6639   2
   3 -19   0 1361.44 78.3667   4
  -3 -19  -1 94.9093 31.2547   2
   3 -19   1 139.987 29.4335   4
  -3 -19  -2 587.981 62.4380   2
   3 -19   2 746.311 50.1915   4
  -3  19  -3-8.49584 31.6912   1
  -3 -19  -3 47.2766 32.9805   2
   3 -19   3 29.0404 15.0023   4
   3 -19   4 1965.31 62.7344   4
  -3  19  -4 2064.23 123.247   1
  -3  19  -5 637.525 74.0063   1
  -3  19  -6 495.475 69.5203   1
  -3  19  -7 564.443 79.7278   1
  -3  19  -8 69.8118 48.8336   1
  -3  19  -9 52.7970 41.1910   1
  -3  19 -10 399.233 74.1983   1
  -3 -19 -10 614.185 85.3464   3
   3 -20 -13 257.970 61.6962   3
   3 -20 -12 443.201 71.3896   3
   3 -20 -12 348.169 77.2265   4
   3 -20 -11 717.527 85.5122   3
   3 -20 -11 737.131 91.5270   4
   3 -20 -10 3439.41 172.579   3
   3 -20 -10 3044.51 172.428   4
   3 -20  -9 2.19557 32.6977   3
   3 -20  -9 7.11568 41.1847   4
  -3 -20   8-5.02595 17.8018   3
   3 -20  -8-17.1099 30.6780   3
   3 -20  -8 29.3942 43.2386   4
   3 -20  -7-34.1401 31.0603   3
  -3 -20   7 4.12816 13.9785   4
   3 -20  -7 18.8481 36.3260   4
   3 -20  -6 110.191 30.8201   3
  -3 -20   6 28.3836 17.6434   4
   3 -20  -6 28.9962 31.8638   4
   3 -20  -5 1662.81 92.8322   3
  -3  20   5 1699.34 96.7640   2
  -3 -20   5 1474.91 78.8990   4
   3 -20  -5 1587.18 104.230   4
   3 -20  -4 180.149 33.8937   3
  -3  20   4 206.534 35.0961   2
  -3 -20   4 209.536 34.4142   4
   3 -20  -4 215.463 49.6110   4
   3 -20  -3 726.355 54.2729   3
  -3  20   3 637.881 53.3798   2
  -3 -20   3 534.358 51.8624   4
   3 -20  -3 759.333 72.6887   4
   3 -20  -2 3389.72 108.649   3
  -3  20   2 3345.54 114.644   2
  -3 -20   2 3324.82 133.648   2
  -3 -20   2 3234.21 134.748   4
   3 -20  -2 3090.13 134.462   4
  -3 -20   1 329.121 44.8523   2
   3 -20  -1 277.036 26.3871   3
   3 -20  -1 301.999 44.9498   4
  -3 -20   0 178.882 37.8225   2
   3 -20   0 229.185 39.3873   4
  -3 -20  -1 609.906 61.9921   2
   3 -20   1 652.126 54.0414   4
  -3 -20  -2 26.0732 27.1814   2
   3 -20   2 5.88132 18.7083   4
  -3  20  -3 1392.96 102.287   1
  -3 -20  -3 1520.07 101.845   2
   3 -20   3 1362.41 64.6072   4
  -3  20  -4 14.5654 30.7451   1
   3 -20   4 24.1009 12.8091   4
  -3  20  -5 1581.26 110.408   1
  -3  20  -6 4880.16 209.023   1
  -3  20  -7-64.5345 45.3699   1
  -3  20  -8-24.1432 35.9201   1
  -3  20  -9 1303.08 118.590   1
  -3  20 -10 125.360 51.9682   1
  -3 -20 -10 151.865 51.4131   3
   3 -21 -12 556.729 77.9466   3
   3 -21 -12 451.847 77.0897   4
   3 -21 -11 1663.85 125.886   3
   3 -21 -11 1584.87 132.034   4
   3 -21 -10 332.835 59.6058   3
   3 -21 -10 224.624 61.6700   4
   3 -21  -9 165.550 45.3404   3
   3 -21  -9 122.403 49.1756   4
   3 -21  -8 216.142 46.8361   3
   3 -21  -8 276.621 58.9892   4
   3 -21  -7 23.4076 27.6922   3
   3 -21  -7 24.8270 41.5429   4
   3 -21  -6 153.554 38.7810   3
  -3 -21   6 145.087 27.7561   4
   3 -21  -6 154.702 42.8592   4
   3 -21  -5 1647.46 94.4731   3
  -3  21   5 2023.73 107.124   2
  -3 -21   5 1913.79 90.7799   4
   3 -21  -5 1774.30 113.716   4
   3 -21  -4 4022.62 142.772   3
  -3  21   4 4327.28 152.624   2
  -3 -21   4 3957.91 144.194   4
   3 -21  -4 4061.73 168.329   4
   3 -21  -3 14267.0 300.933   3
  -3  21   3 13850.6 309.509   2
  -3 -21   3 12816.4 317.380   4
   3 -21  -3 13319.0 339.960   4
   3 -21  -2 2734.28 96.9114   3
  -3 -21   2 2840.73 124.976   2
  -3 -21   2 2741.49 124.353   4
   3 -21  -2 2445.34 121.189   4
  -3 -21   1 954.470 74.6369   2
   3 -21  -1 969.889 49.0635   3
   3 -21  -1 762.265 64.9880   4
  -3 -21   0 335.758 48.4992   2
   3 -21   0 356.192 45.2201   4
  -3 -21  -1 274.100 47.7781   2
   3 -21   1 384.624 42.4224   4
  -3 -21  -2 741.908 70.8055   2
   3 -21   2 866.068 57.2993   4
  -3 -21  -3 110.103 47.1662   2
  -3  21  -3 67.7184 34.1352   1
   3 -21   3 65.1920 20.2708   4
   3 -21   4 1339.42 53.5297   4
  -3  21  -4 1302.41 103.319   1
  -3  21  -5 1071.45 96.8947   1
  -3  21  -6 317.056 57.2561   1
  -3  21  -7 1041.81 100.443   1
  -3  21  -8-14.2538 38.0303   1
  -3  21  -9 78.7342 51.7961   1
   3 -22 -12 741.332 91.0211   3
   3 -22 -11 185.844 53.7565   3
   3 -22 -11 144.848 55.7697   4
   3 -22 -10 106.821 43.6411   3
   3 -22 -10 69.9210 44.3588   4
   3 -22  -9 735.851 80.8180   3
   3 -22  -9 551.600 80.7545   4
   3 -22  -8 412.670 66.3040   3
   3 -22  -8 398.874 65.6930   4
   3 -22  -7 739.766 74.2494   3
   3 -22  -7 638.669 79.7987   4
   3 -22  -6 715.333 67.6973   3
  -3 -22   6 786.370 57.1618   4
   3 -22  -6 906.291 88.5967   4
   3 -22  -5 416.473 50.1159   3
  -3  22   5 423.448 50.5754   2
  -3 -22   5 363.403 42.4803   4
   3 -22  -5 380.081 57.3700   4
   3 -22  -4 1204.53 75.3138   3
  -3  22   4 1160.80 78.1544   2
  -3 -22   4 1111.22 74.7934   4
   3 -22  -4 1115.20 96.4987   4
   3 -22  -3 40.9818 21.1380   3
  -3  22   3-20.9635 20.0361   2
  -3 -22   3-16.3284 23.4322   2
  -3 -22   3 7.47146 18.8588   4
   3 -22  -3-2.17729 31.1229   4
  -3 -22   2 4548.79 165.926   2
   3 -22  -2 4780.81 137.932   3
   3 -22  -2 4509.31 173.047   4
  -3 -22   1 17.5218 26.9788   2
   3 -22  -1-20.9329 14.0627   3
   3 -22  -1 64.4354 28.1637   4
  -3 -22   0 127.500 35.2620   2
   3 -22   0 164.749 36.6995   4
  -3 -22  -1 10.0891 27.2528   2
   3 -22   1 7.17903 23.2367   4
  -3 -22  -2 891.462 78.7786   2
   3 -22   2 936.922 61.8225   4
  -3  22  -3 925.272 86.8121   1
   3 -22   3 1038.11 59.5266   4
  -3  22  -4 34.6753 31.6167   1
   3 -22   4 70.5446 15.9847   4
  -3  22  -5 3136.70 165.098   1
  -3  22  -6 806.184 91.1480   1
  -3  22  -7 78.9949 46.8258   1
  -3  22  -8 770.644 93.3564   1
  -3  22  -9 315.040 66.9849   1
   3 -23 -12 1454.96 123.974   3
   3 -23 -11 1087.37 105.108   3
   3 -23 -11 1051.89 116.987   4
   3 -23 -10 267.861 57.9534   3
   3 -23 -10 223.755 55.4261   4
   3 -23  -9 11.5894 31.9832   3
   3 -23  -9 74.9487 52.2916   4
   3 -23  -8 168.532 45.4930   3
   3 -23  -8 94.6519 43.8349   4
   3 -23  -7 103.543 36.3567   3
   3 -23  -7 61.4347 38.5494   4
   3 -23  -6 380.705 52.2751   3
   3 -23  -6 392.121 62.8338   4
   3 -23  -5 90.8757 34.1079   3
  -3 -23   5 28.1503 19.5029   4
   3 -23  -5 64.3501 41.8562   4
   3 -23  -4 191.051 33.3539   3
  -3  23   4 241.690 40.7333   2
  -3 -23   4 215.787 35.8288   4
   3 -23  -4 180.592 44.5993   4
  -3 -23   3 4083.79 156.714   2
   3 -23  -3 4319.80 140.918   3
   3 -23  -3 4100.16 170.981   4
  -3 -23   2 1220.75 82.2737   2
   3 -23  -2 1252.81 65.3321   3
   3 -23  -2 1204.47 88.4465   4
  -3 -23   1 3052.69 137.850   2
   3 -23  -1 3409.17 100.571   3
   3 -23  -1 2880.58 134.111   4
  -3 -23   0 638.469 65.5045   2
   3 -23   0 636.469 59.9729   4
  -3 -23  -1 423.468 54.5981   2
   3 -23   1 345.490 45.0868   4
  -3  23  -2 53.9843 31.6963   1
  -3 -23  -2 95.8599 37.6347   2
   3 -23   2 44.2454 22.9570   4
  -3  23  -3 1389.26 106.981   1
   3 -23   3 1231.10 65.0250   4
  -3  23  -4 143.685 46.2702   1
  -3  23  -5 461.809 70.6787   1
  -3  23  -6 53.4837 42.0180   1
  -3  23  -7 367.279 63.4544   1
  -3  23  -8 256.461 62.6214   1
  -3 -23  -9 449.791 78.8334   3
   3 -24 -11 36.4060 35.6710   3
   3 -24 -10 659.688 81.2015   3
   3 -24 -10 687.201 94.1121   4
   3 -24  -9 51.0178 34.5649   3
   3 -24  -9 26.6439 37.1044   4
   3 -24  -8 306.634 56.1927   3
   3 -24  -8 323.907 66.8934   4
   3 -24  -7 69.7453 33.7749   3
   3 -24  -7 102.125 45.7221   4
   3 -24  -6 884.949 75.2429   3
   3 -24  -6 844.601 88.1491   4
   3 -24  -5 16.1244 23.6117   3
   3 -24  -5-4.34871 36.9793   4
   3 -24  -4 2131.13 103.849   3
  -3  24   4 2167.97 111.322   2
  -3 -24   4 1914.78 103.670   2
  -3 -24   4 1828.10 102.719   4
   3 -24  -4 2058.57 126.556   4
  -3 -24   3 859.943 70.7354   2
   3 -24  -3 932.697 62.3313   3
   3 -24  -3 744.598 76.0291   4
  -3 -24   2 377.413 49.4896   2
   3 -24  -2 440.810 39.9511   3
   3 -24  -2 488.899 61.6477   4
  -3 -24   1 547.917 59.7481   2
   3 -24  -1 640.260 41.1209   3
   3 -24  -1 480.970 58.0101   4
  -3 -24   0 3715.83 158.967   2
   3 -24   0 3595.15 147.234   4
  -3 -24  -1 43.6464 29.6265   2
   3 -24   1-6.90390 22.2071   4
  -3  24  -2 1340.20 104.963   1
  -3 -24  -2 1306.38 99.2286   2
   3 -24   2 1344.64 77.0977   4
  -3  24  -3-4.42882 32.1088   1
   3 -24   3 4.22626 17.2381   4
  -3  24  -4 0.58490 38.1025   1
  -3  24  -5 246.242 53.9941   1
  -3  24  -6 1759.84 133.740   1
  -3  24  -7 395.157 71.0424   1
  -3  24  -8 111.519 54.1072   1
   3 -25 -11 718.590 91.4854   3
   3 -25 -10 1238.97 108.235   3
   3 -25 -10 1193.34 117.058   4
   3 -25  -9-6.46065 31.5124   3
   3 -25  -9 26.3154 43.2738   4
   3 -25  -8 297.715 55.9418   3
   3 -25  -8 259.602 63.0283   4
   3 -25  -7 347.660 55.5158   3
   3 -25  -7 317.542 65.0974   4
   3 -25  -6 122.478 37.3662   3
   3 -25  -6 199.458 52.9269   4
  -3 -25   5 64.3051 25.4278   2
   3 -25  -5 51.5990 29.6234   3
   3 -25  -5 37.2879 39.9522   4
  -3 -25   4 56.0293 26.2959   2
   3 -25  -4 195.715 37.7557   3
   3 -25  -4 79.9242 40.8732   4
  -3 -25   3 3240.03 140.679   2
   3 -25  -3 3453.25 126.674   3
   3 -25  -3 3293.52 156.658   4
  -3 -25   2-43.5604 30.3857   2
   3 -25  -2 35.9106 20.6546   3
   3 -25  -2-16.7505 32.7872   4
  -3 -25   1 1870.02 109.221   2
   3 -25  -1 2095.75 76.9996   3
   3 -25  -1 1974.45 112.889   4
  -3 -25   0 39.1339 28.0293   2
   3 -25   0-12.5703 31.0120   4
  -3 -25  -1 43.0037 26.8641   2
  -3  25  -1 24.4198 36.3284   1
   3 -25   1-1.95955 22.0332   4
  -3  25  -2 1428.35 110.744   1
   3 -25   2 1443.08 80.8630   4
  -3  25  -3 707.950 79.3387   1
   3 -25   3 641.992 48.4785   4
  -3  25  -4 970.469 94.0945   1
  -3  25  -5 827.926 92.2674   1
  -3  25  -6 694.668 91.0093   1
  -3  25  -7 477.086 81.6786   1
   3 -26 -11 90.1996 48.5969   3
   3 -26 -10 62.5442 36.0759   3
   3 -26  -9 572.768 76.0693   3
   3 -26  -9 649.835 93.6960   4
   3 -26  -8 46.9271 34.3082   3
   3 -26  -8 43.1402 46.0887   4
   3 -26  -7 30.4840 32.0956   3
   3 -26  -7 46.0134 41.3798   4
  -3 -26   6 639.824 58.9951   2
   3 -26  -6 702.721 69.1491   3
   3 -26  -6 647.652 85.3523   4
  -3 -26   5 2084.73 107.329   2
   3 -26  -5 2118.97 112.445   3
   3 -26  -5 1994.80 132.062   4
  -3 -26   4 2.21006 22.1970   2
   3 -26  -4 45.3871 24.3228   3
   3 -26  -4 18.7094 33.9228   4
  -3 -26   3-4.66689 23.1296   2
   3 -26  -3-7.09570 17.4704   3
   3 -26  -3 56.7853 44.7173   4
   3 -26  -2 2668.92 100.876   3
  -3 -26   2 2320.98 120.843   2
   3 -26  -2 2058.15 124.531   4
  -3 -26   1 397.362 54.9360   2
   3 -26  -1 482.455 59.5888   4
  -3 -26   0 52.0479 27.8505   2
   3 -26   0 79.0282 29.5001   4
  -3  26  -1-3.51616 31.8456   1
  -3 -26  -1 26.1745 30.7417   2
   3 -26   1 14.4171 23.8259   4
  -3  26  -2 253.243 53.1225   1
   3 -26   2 263.926 38.1572   4
  -3  26  -3 38.1928 34.0317   1
  -3  26  -4 45.2998 40.1526   1
  -3  26  -5 591.603 80.9740   1
  -3  26  -6 524.672 78.7220   1
  -3  26  -7-53.4900 47.9948   1
   3 -27 -10-112.988 46.3428   3
   3 -27  -9 110.644 48.6682   3
   3 -27  -9 94.1679 51.0070   4
   3 -27  -8 2.89493 32.6282   3
   3 -27  -8-43.6922 49.9630   4
   3 -27  -7 154.366 45.5869   3
   3 -27  -7 153.312 58.5045   4
   3 -27  -6-17.4362 26.8738   3
   3 -27  -6 34.9119 46.0851   4
  -3 -27   5 33.5565 23.1384   2
   3 -27  -5 23.2075 23.9228   3
   3 -27  -5 36.6778 38.3044   4
  -3 -27   4 70.1321 25.5673   2
   3 -27  -4 90.1866 30.0058   3
   3 -27  -4 62.0962 36.0766   4
  -3 -27   3 584.260 61.2403   2
   3 -27  -3 689.755 55.5085   3
   3 -27  -3 534.098 71.7319   4
  -3 -27   2-1.92517 23.9042   2
   3 -27  -2 9.25719 30.9733   4
  -3 -27   1 660.840 70.1282   2
   3 -27  -1 545.444 65.2893   4
  -3 -27   0 558.005 64.8528   2
  -3  27   0 596.545 73.6621   1
   3 -27   0 564.001 64.0504   4
  -3  27  -1 30.6213 32.8881   1
   3 -27   1 25.1936 25.7091   4
  -3  27  -2 20.7070 36.0822   1
   3 -27   2-15.5168 21.9885   4
  -3  27  -3 56.8840 38.9726   1
  -3  27  -4 532.150 75.8003   1
  -3  27  -5 117.245 45.5720   1
  -3  27  -6 801.762 95.6966   1
   3 -28 -10 222.713 62.0277   3
   3 -28  -9 12.1499 32.1616   3
   3 -28  -8-7.73832 31.1234   3
   3 -28  -8 24.8614 45.9996   4
   3 -28  -7-7.61466 29.7764   3
   3 -28  -7-36.7788 37.7499   4
   3 -28  -6 215.249 48.1039   3
   3 -28  -6 184.597 59.2166   4
   3 -28  -5 954.757 78.6532   3
   3 -28  -5 793.945 94.0472   4
  -3 -28   4 47.8513 26.3506   2
   3 -28  -4 9.35604 22.6990   3
   3 -28  -4 20.2825 33.6979   4
  -3 -28   3 17.5036 22.8695   2
   3 -28  -3-69.1646 38.5624   4
  -3 -28   2 388.429 53.9898   2
   3 -28  -2 250.397 49.7541   4
  -3 -28   1 592.499 63.4220   2
   3 -28  -1 521.824 64.2479   4
  -3  28   0 72.8915 41.0739   1
  -3 -28   0 110.754 36.4047   2
   3 -28   0 6.04742 24.5945   4
  -3  28  -1-25.5197 39.1745   1
   3 -28   1 7.00999 23.4163   4
  -3  28  -2 447.730 66.4814   1
  -3  28  -3 164.937 47.9389   1
  -3  28  -4 97.4858 42.6001   1
  -3  28  -5 6.89661 43.3649   1
   3 -29 -10 41.7675 39.4601   3
   3 -29  -9 922.038 96.4821   3
   3 -29  -8 101.164 42.1903   3
   3 -29  -7 518.196 66.6905   3
   3 -29  -7 530.816 82.1613   4
   3 -29  -6 380.535 56.8404   3
   3 -29  -6 295.148 65.6587   4
   3 -29  -5 192.801 55.6863   4
   3 -29  -4 372.321 65.6622   4
  -3 -29   3-33.3870 27.8899   2
   3 -29  -3-52.9318 42.8770   4
  -3 -29   2-18.0048 27.0040   2
   3 -29  -2 37.9600 41.8265   4
  -3  29   1 98.5788 39.7422   1
  -3 -29   1 12.8656 34.7238   2
   3 -29  -1 124.764 42.5921   4
  -3  29   0 57.9244 41.1623   1
   3 -29   0 107.889 36.8437   4
  -3  29  -1 329.128 64.0330   1
  -3  29  -2 22.4962 34.7488   1
  -3  29  -3 67.2060 41.4878   1
  -3  29  -4 619.434 82.0399   1
  -3  29  -5-34.6634 41.9405   1
   3 -30  -9 884.351 95.0166   3
   3 -30  -8 299.683 60.8130   3
   3 -30  -7 79.3830 40.4304   3
   3 -30  -7 91.4549 48.6752   4
   3 -30  -6 47.1686 36.9245   4
   3 -30  -5 296.425 68.4433   4
   3 -30  -4 18.7236 40.3837   4
   3 -30  -3 177.074 51.5036   4
  -3 -30   2-68.9085 29.7705   2
  -3  30   2 3.48543 39.5495   1
   3 -30  -2-5.11608 32.2535   4
  -3  30   1 250.726 55.4296   1
   3 -30  -1 114.689 39.3416   4
  -3  30   0 578.674 77.3738   1
   3 -30   0 451.841 62.1883   4
  -3  30  -1-17.3325 37.9313   1
  -3  30  -2-7.13455 37.1506   1
  -3  30  -3-14.3639 37.8580   1
  -3  30  -4 112.105 47.5400   1
   3 -31  -6 146.056 51.1147   4
   3 -31  -5 155.811 54.8401   4
   3 -31  -4 261.893 60.3947   4
  -3  31   3 22.0384 29.7688   1
   3 -31  -3 12.9245 35.6714   4
  -3  31   2 119.433 41.1533   1
   3 -31  -2 41.4877 38.6893   4
  -3  31   1 131.286 45.2916   1
   3 -31  -1 135.853 46.9570   4
  -3  31   0 11.9227 37.8973   1
  -3  31  -1 93.4272 38.5694   1
  -3  31  -2 55.5900 44.6433   1
  -3  31  -3-41.4359 43.4173   1
   3 -32  -5-20.6330 40.5058   4
   3 -32  -4 111.901 50.8862   4
   3 -32  -3 140.076 53.9717   4
  -3  32   2-7.00914 33.7760   1
   3 -32  -2-2.70749 39.7650   4
  -3  32   1 542.022 75.9910   1
   3 -32  -1 550.268 73.4905   4
  -3  32   0-30.1997 41.2301   1
  -3  32  -1 33.6664 44.8221   1
  -3  32  -2 18.6403 44.0124   1
   3 -33  -4 68.9456 44.9812   4
   3 -33  -3 15.0699 39.9795   4
   3 -33  -2 10.4925 34.2105   4
  -3  33   1-29.2808 46.6063   1
  -3  33   0 169.536 56.1200   1
  -3  33  -1 149.172 56.4292   1
  -3  33  -2 185.339 58.7896   1
   3 -34  -4 98.1667 44.2275   4
   3 -34  -3 73.9974 42.8039   4
  -3  34   0 131.380 51.8391   1
  -3  34  -1 44.7620 44.6300   1
   4   0 -16 28.7726 27.0592   4
   4   0 -15 0.20003 25.7662   4
   4   0 -14 306.846 50.3094   4
   4   0 -13-28.5820 35.2160   3
   4   0 -13-2.40048 29.7217   4
   4   0 -12 2684.98 138.868   3
   4   0 -12 3123.87 130.837   4
   4   0 -11-1.30423 30.0196   3
   4   0 -11 16.1799 24.3304   4
   4   0 -10 24775.5 490.577   4
  -4   0   9 37.7319 26.5304   3
   4   0  -9-8.00537 23.5035   4
  -4   0   8 31.4902 23.8251   3
   4   0  -8 42.0737 25.7746   4
  -4   0   8 46.6289 24.3804   4
  -4   0   7 38.7955 27.0127   3
   4   0  -7 33.9000 23.3137   4
  -4   0   7 9.34700 20.4040   4
  -4   0   6 5735.32 165.454   3
  -4   0   6 5737.23 158.445   4
   4   0  -6 5775.66 156.474   4
  -4   0   5-6.98136 19.1261   3
   4   0  -5 17.7645 22.1292   4
  -4   0   5 30.0664 21.7807   4
   4   0  -4 4295.88 123.846   4
  -4   0   4 4203.34 123.176   4
  -4   0   3-0.61073 18.0161   4
   4   0  -3 25.8289 25.1910   4
   4   0  -2 153.410 32.9847   4
  -4   0   2 164.654 27.3118   4
   4   0  -1 8.43850 25.1439   4
  -4   0   1 19.0052 19.0899   4
   4   0   0 4819.42 131.231   4
  -4   0   0 4772.15 128.342   4
   4   0   1 18.0610 21.8142   4
  -4   0  -1 23.8461 19.1866   4
   4   0   2 20128.7 374.415   4
  -4   0  -2 19738.7 370.232   4
  -4   0  -2 18819.2 378.593   2
  -4   0  -3 8.99805 17.3305   4
  -4   0  -3 16.6554 23.8253   2
  -4   0  -4 3586.21 127.402   2
  -4   0  -4 3606.71 116.479   4
  -4   0  -5-10.1876 15.2151   4
  -4   0  -5 5.01209 17.4665   1
  -4   0  -6 108.127 22.4230   4
  -4   0  -6 85.2709 24.7455   1
  -4   0  -7-6.05160 16.7808   4
  -4   0  -7-7.48505 19.0046   1
  -4   0  -8 1883.87 91.3769   4
  -4   0  -8 1798.47 92.5125   1
  -4   0  -9-34.3385 29.6415   3
  -4   0  -9 7.62813 15.5832   4
  -4   0  -9-5.45192 19.5447   1
  -4   0 -10 1865.92 117.125   3
  -4   0 -11 14.4422 33.1500   3
  -4   0 -12 97.1386 36.9329   3
  -4   0 -13 31.0698 39.9129   3
  -4   0 -14 0.56855 34.5346   3
   4  -1 -16 305.761 51.6651   4
   4  -1 -15 273.287 55.4255   3
   4   1 -15 292.640 49.0476   4
   4  -1 -15 287.339 51.9955   4
   4  -1 -14-36.3933 36.1441   3
   4  -1 -14 33.4915 26.1009   4
   4   1 -14-36.7763 31.2739   4
   4  -1 -13 173.686 43.0785   3
   4   1 -13 225.784 38.8585   4
   4  -1 -13 225.228 43.3525   4
   4  -1 -12 1491.00 102.955   3
   4   1 -12 1564.06 91.5434   4
   4  -1 -12 1453.20 91.2085   4
   4  -1 -11 1642.25 103.663   3
   4  -1 -11 1747.87 96.3450   4
   4   1 -11 1762.51 92.9064   4
   4  -1 -10 37.1800 31.9256   3
   4  -1 -10 0.22582 23.3592   4
   4   1 -10 41.2601 26.5359   4
  -4  -1   9 13484.2 323.271   3
  -4   1   9 13610.6 326.641   3
   4  -1  -9 12781.2 315.599   3
   4   1  -9 13066.1 295.539   4
   4  -1  -9 13279.1 301.123   4
  -4   1   8 226.312 37.7215   3
  -4  -1   8 191.579 33.7812   3
   4  -1  -8 181.223 33.0144   4
   4   1  -8 179.297 33.2242   4
  -4  -1   8 154.410 27.9206   4
  -4  -1   7 10203.5 252.014   3
  -4   1   7 9973.07 249.439   3
   4  -1  -7 10113.6 237.657   4
  -4  -1   7 10177.6 237.634   4
  -4   1   7 10274.8 242.726   4
   4   1  -7 10133.0 233.662   4
  -4   1   6 1394.75 74.4005   3
  -4  -1   6 1298.26 71.1832   3
  -4   1   6 1292.07 68.1916   4
   4  -1  -6 1308.01 68.8903   4
   4   1  -6 1252.34 65.6103   4
  -4  -1   6 1220.79 65.4783   4
  -4   1   5 191.402 32.1060   3
  -4  -1   5 209.446 31.4422   3
   4   1  -5 116.974 25.7585   4
   4  -1  -5 204.956 32.5940   4
  -4   1   5 139.150 25.1820   4
  -4  -1   5 192.878 29.6999   4
   4   1  -4 639.968 46.3758   4
  -4  -1   4 608.582 44.1022   4
   4  -1  -4 583.677 46.8978   4
  -4   1   4 599.696 44.4556   4
   4   1  -3 265.766 36.6595   4
   4  -1  -3 309.599 36.8606   4
  -4  -1   3 327.464 33.4718   4
  -4   1   3 287.073 31.2244   4
  -4  -1   2 4420.64 122.588   4
   4   1  -2 4489.10 125.131   4
   4  -1  -2 4324.57 122.919   4
  -4   1   2 4447.25 123.132   4
  -4   1   1 34647.8 593.003   4
   4   1  -1 35073.6 597.909   4
  -4  -1   1 34263.5 594.955   4
   4  -1  -1 34593.3 594.229   4
  -4   1   0 4041.19 114.460   4
  -4  -1   0 4101.13 117.182   4
   4  -1   0 4153.30 117.288   4
   4   1   0 4144.45 121.266   4
   4  -1   1 1593.11 68.5661   4
   4   1   1 1598.92 72.9938   4
  -4  -1  -1 1572.61 68.9938   4
  -4   1  -1 1614.99 67.5107   4
   4  -1   2 5502.18 145.368   4
  -4   1  -2 5395.17 140.991   4
  -4  -1  -2 5631.27 147.953   4
  -4  -1  -2 5507.35 156.706   2
  -4   1  -2 5510.80 150.382   2
  -4  -1  -3 151.508 27.5946   4
  -4   1  -3 136.476 23.8848   4
  -4   1  -3 146.104 28.6147   2
  -4  -1  -3 166.482 31.7306   2
  -4   1  -4 1051.02 64.6828   2
  -4  -1  -4 1112.07 70.3210   2
  -4  -1  -4 1121.71 62.9713   4
  -4   1  -4 1019.16 56.7676   4
  -4  -1  -5 1940.14 86.5707   4
  -4   1  -5 1950.95 81.9333   4
  -4   1  -5 1852.70 84.1621   1
  -4  -1  -5 1951.09 80.8465   1
  -4  -1  -6-6.44643 15.4289   4
  -4   1  -6 49.6504 19.5969   4
  -4   1  -6 9.63290 16.8079   1
  -4  -1  -6 4.86879 18.6295   1
  -4  -1  -7 1588.44 83.0955   4
  -4   1  -7 1644.03 80.8865   4
  -4  -1  -7 1745.10 84.2184   1
  -4   1  -7 1588.39 84.0629   1
  -4  -1  -8 688.538 56.2857   4
  -4   1  -8 668.470 53.0117   4
  -4   1  -8 597.468 56.3026   1
  -4  -1  -8 564.677 51.4143   1
  -4   1  -9 2221.10 121.497   3
  -4  -1  -9 2256.90 124.986   3
  -4   1  -9 2398.41 105.895   4
  -4  -1  -9 2464.06 111.499   4
  -4   1  -9 2377.35 115.464   1
  -4   1 -10 76.6646 37.5823   3
  -4  -1 -10 83.7901 39.3446   3
  -4   1 -11 4095.27 182.183   3
  -4  -1 -11 4085.73 187.477   3
  -4   1 -12 31.5045 32.1897   3
  -4  -1 -12 45.4183 40.6931   3
  -4   1 -13 73.0492 34.5449   3
  -4  -1 -13 34.5322 35.3642   3
  -4  -1 -14 25.1797 42.9704   3
  -4   1 -14 87.5595 46.5335   3
   4  -2 -16 201.870 49.1495   3
   4  -2 -16 214.188 49.7076   4
   4  -2 -15 974.059 97.4347   3
   4  -2 -15 994.120 84.7192   4
   4   2 -15 876.491 75.1043   4
   4  -2 -14 838.392 88.7248   3
   4  -2 -14 1016.13 83.7657   4
   4   2 -14 985.152 76.2170   4
   4  -2 -13 1240.05 99.0185   3
   4   2 -13 1205.75 82.5578   4
   4  -2 -13 1187.35 87.7750   4
   4  -2 -12 113.517 40.9290   3
   4   2 -12 134.295 32.3431   4
   4  -2 -12 184.546 40.3607   4
   4  -2 -11 324.102 50.9077   3
   4   2 -11 244.175 37.2897   4
   4  -2 -11 210.957 40.1799   4
   4  -2 -10 2339.78 118.787   3
   4  -2 -10 2359.27 109.861   4
   4   2 -10 2375.27 102.679   4
  -4  -2   9 13.7817 18.9447   3
  -4   2   9 20.4404 21.3025   3
   4  -2  -9 61.7188 33.3403   3
   4  -2  -9-0.98749 22.5240   4
   4   2  -9 25.2223 21.6724   4
  -4  -2   8 7292.72 207.848   3
  -4   2   8 7278.46 209.825   3
   4  -2  -8 6948.90 203.254   3
  -4  -2   8 7136.28 191.271   4
   4   2  -8 7470.65 189.611   4
   4  -2  -8 7269.59 196.971   4
  -4  -2   7 4361.37 145.703   3
  -4   2   7 4119.19 142.619   3
  -4   2   7 4346.63 139.826   4
   4   2  -7 4114.86 129.041   4
  -4  -2   7 4100.71 130.757   4
   4  -2  -7 4106.71 134.595   4
  -4  -2   6 5.18083 21.4654   3
  -4   2   6 21.9547 19.5182   3
   4   2  -6 21.5754 21.3216   4
  -4   2   6 6.78593 21.3115   4
   4  -2  -6 7.33753 22.7591   4
  -4  -2   6-12.4767 18.8898   4
  -4   2   5 4758.21 139.859   3
   4   2  -5 4623.30 132.056   4
  -4   2   5 4783.00 139.158   4
   4  -2  -5 4654.48 136.813   4
  -4  -2   5 4613.01 132.212   4
  -4   2   4 392.323 37.8105   3
   4   2  -4 294.957 35.2462   4
  -4  -2   4 359.900 34.4856   4
  -4   2   4 376.386 39.4043   4
   4  -2  -4 418.157 40.8343   4
  -4  -2   3 3112.58 99.3325   4
   4   2  -3 2999.54 99.5800   4
  -4   2   3 3095.35 101.081   4
   4  -2  -3 2987.76 100.264   4
   4  -2  -2 8874.91 198.623   4
   4   2  -2 8842.16 199.784   4
  -4  -2   2 8865.20 198.370   4
  -4   2   2 9072.57 198.775   4
  -4  -2   1 3251.32 102.365   4
   4   2  -1 3418.00 106.908   4
   4  -2  -1 3264.59 101.548   4
  -4   2   1 3266.60 100.169   4
   4  -2   0 10511.7 221.068   4
  -4   2   0 10410.5 219.452   4
   4   2   0 10563.7 227.762   4
  -4  -2   0 10163.8 223.695   4
   4   2   1 1208.86 64.4871   4
  -4  -2  -1 1197.71 61.1771   4
   4  -2   1 1106.36 57.9514   4
  -4   2  -1 1148.17 56.0212   4
   4  -2   2 34142.3 584.589   4
  -4   2  -2 33935.9 582.390   4
  -4  -2  -2 34165.3 596.020   4
  -4  -2  -2 33518.1 606.989   2
  -4   2  -2 33119.8 588.355   2
  -4  -2  -3 9212.51 213.420   4
  -4   2  -3 8880.83 198.448   4
  -4   2  -3 8489.85 205.789   2
  -4  -2  -3 8729.01 223.349   2
  -4  -2  -4 2300.33 104.327   2
  -4   2  -4 2176.10 91.0754   2
  -4   2  -4 2312.59 85.0710   4
  -4  -2  -4 2431.56 95.5734   4
  -4  -2  -5 2965.52 123.370   2
  -4  -2  -5 3085.54 113.247   4
  -4   2  -5 2940.71 101.204   4
  -4   2  -5 2964.17 111.818   1
  -4  -2  -5 2755.64 96.2306   1
  -4  -2  -6 384.457 41.8242   4
  -4   2  -6 458.928 39.5021   4
  -4  -2  -6 409.468 38.4629   1
  -4   2  -6 409.173 41.9026   1
  -4   2  -7 4433.73 137.805   4
  -4  -2  -7 4537.91 151.987   4
  -4  -2  -7 4391.35 138.340   1
  -4   2  -7 4245.71 150.292   1
  -4   2  -8 1659.74 94.6464   3
  -4   2  -8 1809.15 85.3989   4
  -4  -2  -8 1768.94 93.2333   4
  -4   2  -8 1685.34 93.0831   1
  -4  -2  -8 1600.77 83.0922   1
  -4  -2  -9 289.638 50.2694   3
  -4   2  -9 262.892 43.2202   3
  -4   2  -9 294.699 38.1498   4
  -4   2  -9 273.339 44.6542   1
  -4   2 -10 4948.45 192.926   3
  -4  -2 -10 5254.81 208.594   3
  -4  -2 -11 675.145 79.3316   3
  -4   2 -11 596.508 69.9698   3
  -4   2 -12 315.275 54.9156   3
  -4  -2 -12 374.264 66.6175   3
  -4   2 -13 26.3854 33.9083   3
  -4  -2 -13 24.8715 38.2204   3
  -4  -2 -14 580.776 84.4583   3
  -4   2 -14 530.194 74.9999   3
   4  -3 -16 1398.98 120.785   3
   4  -3 -16 1395.66 104.652   4
   4  -3 -15 29.7518 35.9136   3
   4   3 -15 59.3425 29.6207   4
   4  -3 -15 4.67400 28.7518   4
   4  -3 -14 2.20595 32.4554   3
   4  -3 -14 22.6459 29.7655   4
   4   3 -14 38.5074 29.8448   4
   4  -3 -13 1290.45 102.382   3
   4  -3 -13 1315.50 92.5535   4
   4   3 -13 1324.51 83.4494   4
   4  -3 -12 1107.75 90.4028   3
   4   3 -12 1047.86 72.2345   4
   4  -3 -12 907.517 75.6340   4
   4  -3 -11 737.035 72.2247   3
   4  -3 -11 756.273 66.2347   4
   4   3 -11 787.491 60.5975   4
   4  -3 -10 250.888 45.1141   3
   4  -3 -10 272.038 41.6651   4
   4   3 -10 283.554 38.9796   4
  -4  -3   9 3886.09 150.702   3
   4  -3  -9 3935.41 149.712   3
  -4   3   9 3872.37 150.609   3
   4   3  -9 3830.94 130.175   4
   4  -3  -9 3787.33 140.056   4
  -4  -3   9 3623.02 129.298   4
  -4  -3   8 989.887 69.8862   3
  -4   3   8 997.215 70.7071   3
   4  -3  -8 984.570 71.5407   3
   4  -3  -8 927.361 64.4099   4
  -4  -3   8 906.995 60.0608   4
   4   3  -8 994.976 60.8467   4
  -4   3   7 37029.6 665.404   3
   4  -3  -7 35977.8 659.355   3
  -4  -3   7 36544.6 662.507   3
   4   3  -7 36244.1 635.077   4
   4  -3  -7 36191.8 650.296   4
  -4  -3   7 35484.6 638.188   4
  -4  -3   6 3086.74 113.877   3
  -4   3   6 2926.72 111.659   3
   4   3  -6 3065.21 102.940   4
   4  -3  -6 2923.43 109.396   4
  -4  -3   6 2930.50 102.960   4
  -4   3   6 3101.27 112.065   4
  -4   3   5 8407.00 203.032   3
   4   3  -5 7961.71 190.431   4
  -4  -3   5 8128.29 192.847   4
   4  -3  -5 8136.45 198.207   4
  -4   3   5 8327.67 202.501   4
  -4   3   4 21569.8 403.251   3
   4   3  -4 21152.8 398.363   4
   4  -3  -4 21692.4 405.885   4
  -4  -3   4 21097.6 398.323   4
  -4   3   4 22187.5 409.729   4
   4   3  -3 15.6719 22.9364   4
   4  -3  -3-8.18990 24.0052   4
  -4   3   3 13.4624 18.4778   4
  -4  -3   3 1.81401 18.6531   4
   4   3  -2 45.1743 26.1213   4
  -4  -3   2 43.9033 19.4583   4
  -4   3   2 10.1146 17.5415   4
   4  -3  -2-3.93149 24.4452   4
   4   3  -1 6225.50 160.089   4
  -4  -3   1 6360.30 157.229   4
   4  -3  -1 6286.19 154.455   4
  -4   3   1 6314.44 153.941   4
   4  -3   0 4558.31 122.860   4
   4   3   0 4678.65 132.305   4
  -4  -3   0 4311.33 127.002   4
  -4   3   0 4602.21 122.276   4
  -4  -3  -1 7099.84 175.938   4
   4   3   1 7021.37 176.654   4
  -4   3  -1 6978.30 163.609   4
   4  -3   1 6975.92 165.203   4
   4  -3   2 369.397 34.5972   4
  -4  -3  -2 339.158 35.1802   4
  -4   3  -2 308.569 30.8222   4
  -4  -3  -2 345.839 44.7768   2
  -4   3  -2 322.932 33.6889   2
  -4  -3  -3 3886.23 124.079   4
  -4   3  -3 3660.73 107.333   4
   4  -3   3 3579.27 108.933   4
  -4   3  -3 3581.76 113.073   2
  -4  -3  -3 3559.76 131.298   2
  -4   3  -4 1452.44 71.5221   2
  -4  -3  -4 1487.39 82.9783   2
  -4   3  -4 1377.52 62.8298   4
  -4  -3  -4 1430.70 74.3464   4
  -4  -3  -4 1505.75 62.4873   1
  -4  -3  -5 1963.22 101.657   2
  -4   3  -5 1773.47 75.1460   4
  -4  -3  -5 1897.35 90.1820   4
  -4   3  -5 1742.46 86.2516   1
  -4  -3  -5 1861.85 72.8334   1
  -4  -3  -6 37.1580 22.2090   4
  -4   3  -6 40.4904 16.6782   4
  -4  -3  -6-6.24850 16.0828   1
  -4   3  -6 22.2564 17.7919   1
  -4  -3  -7 75.1095 26.5316   4
  -4   3  -7 75.6493 21.6090   4
  -4  -3  -7 77.7840 23.6507   1
  -4   3  -7 78.7452 28.7623   1
  -4   3  -8 6895.78 209.198   3
  -4  -3  -8 7211.34 210.458   4
  -4   3  -8 6676.18 181.148   4
  -4   3  -8 6699.17 208.596   1
  -4   3  -9 6347.45 208.566   3
  -4   3  -9 6709.42 182.543   4
  -4   3  -9 6263.12 207.514   1
  -4   3 -10 343.268 55.4442   1
  -4   3 -10 264.425 49.8435   3
  -4  -3 -10 286.739 53.2459   3
  -4  -3 -11 1538.05 118.124   3
  -4   3 -11 1589.89 109.650   3
  -4  -3 -12 84.3008 45.6362   3
  -4   3 -12-4.72235 30.6799   3
  -4   3 -13 91.9804 41.5159   3
  -4  -3 -13 70.6475 43.5128   3
  -4  -3 -14 782.155 98.7185   3
   4  -4 -17 879.357 88.6361   4
   4  -4 -16 2055.71 145.987   3
   4  -4 -16 1938.25 127.212   4
   4  -4 -15 43.8335 36.0042   3
   4  -4 -15 31.1492 33.3333   4
   4  -4 -14 1631.35 120.441   3
   4   4 -14 1704.14 94.2337   4
   4  -4 -14 1617.43 108.859   4
   4  -4 -13 282.052 54.3705   3
   4  -4 -13 272.882 48.6533   4
   4   4 -13 318.366 44.8524   4
   4  -4 -12 684.310 74.1757   3
   4   4 -12 777.545 62.2038   4
   4  -4 -12 686.438 68.7956   4
   4  -4 -11 463.633 57.6871   3
   4  -4 -11 532.561 58.3995   4
   4   4 -11 602.289 52.8449   4
   4  -4 -10 1730.61 102.540   3
   4  -4 -10 1658.51 96.3062   4
   4   4 -10 1786.12 85.6947   4
   4  -4  -9 48.7719 28.4414   3
  -4  -4   9 84.9427 28.1616   3
   4   4  -9 62.0874 23.7002   4
   4  -4  -9 16.6805 26.1989   4
  -4  -4   9 63.4683 22.2852   4
  -4  -4   8 4622.81 157.902   3
   4  -4  -8 4478.63 156.193   3
  -4   4   8 4766.02 162.106   3
   4   4  -8 4618.43 137.882   4
   4  -4  -8 4632.65 153.409   4
  -4  -4   8 4418.78 139.421   4
  -4   4   7 4176.30 142.696   3
   4  -4  -7 3717.15 135.749   3
  -4  -4   7 4134.48 141.302   3
   4   4  -7 3867.18 121.709   4
  -4  -4   7 3724.74 121.902   4
   4  -4  -7 4071.97 137.088   4
  -4   4   6 2913.66 111.606   3
   4  -4  -6 2901.00 110.459   3
  -4  -4   6 2776.46 108.750   3
   4   4  -6 2852.88 98.7365   4
  -4  -4   6 2614.18 96.2243   4
   4  -4  -6 2792.62 107.942   4
  -4   4   6 2971.93 111.389   4
  -4   4   5 405.679 40.5041   3
   4   4  -5 315.579 33.6668   4
  -4  -4   5 370.774 35.4196   4
  -4   4   5 371.990 39.2748   4
   4  -4  -5 358.824 39.3800   4
  -4   4   4 11776.6 250.005   3
  -4  -4   4 11581.3 246.550   4
   4   4  -4 11725.5 246.956   4
  -4   4   4 11993.8 257.942   4
   4  -4  -4 11785.1 254.977   4
  -4   4   3 47615.5 792.503   3
   4   4  -3 47799.7 799.641   4
  -4  -4   3 47512.2 798.180   4
  -4   4   3 47643.3 802.875   4
   4  -4  -3 48024.4 801.814   4
   4   4  -2 4469.60 127.484   4
  -4  -4   2 4346.85 125.032   4
   4  -4  -2 4461.67 126.265   4
  -4   4   2 4466.88 124.862   4
  -4  -4   1 4279.83 123.441   4
   4   4  -1 4348.98 127.220   4
   4  -4  -1 4307.69 120.843   4
  -4   4   1 4229.66 118.346   4
   4  -4   0 5871.01 144.896   4
  -4  -4   0 5792.37 153.844   4
   4   4   0 6060.50 157.870   4
  -4   4   0 5785.93 143.885   4
  -4  -4  -1 9714.94 221.535   4
   4  -4   1 9527.29 205.697   4
  -4   4  -1 9649.19 204.569   4
  -4   4  -2 9888.14 206.271   4
   4  -4   2 9710.18 207.082   4
  -4  -4  -2 9759.91 226.232   4
  -4   4  -2 9148.25 204.274   2
  -4  -4  -2 9396.44 235.840   2
  -4   4  -3 1838.14 74.5292   2
  -4  -4  -3 1930.66 86.2597   4
   4  -4   3 1910.05 73.0713   4
  -4   4  -3 1896.36 71.2582   4
  -4  -4  -3 1849.64 91.8972   2
  -4  -4  -4 40.6171 21.6044   4
  -4   4  -4 45.3798 15.6988   4
  -4  -4  -4 31.5726 28.7442   2
  -4   4  -4 27.8480 16.9636   2
  -4  -4  -4 50.7968 15.5047   1
  -4  -4  -5 798.758 66.0953   2
  -4   4  -5 802.489 47.2412   4
  -4  -4  -5 836.945 59.0991   4
  -4   4  -5 816.484 59.8132   1
  -4  -4  -5 817.143 45.5935   1
  -4   4  -6 43.4938 16.9138   4
  -4  -4  -6 55.1319 26.9720   4
  -4  -4  -6 23.4258 16.4439   1
  -4   4  -6 1.98293 22.0632   1
  -4   4  -7 982.383 56.2233   4
  -4  -4  -7 972.267 69.2126   4
  -4   4  -7 934.058 69.9344   1
  -4  -4  -7 918.653 55.2720   1
  -4   4  -8 2401.53 113.208   3
  -4   4  -8 2341.51 92.2939   4
  -4   4  -8 2176.15 112.726   1
  -4   4  -9 203.797 40.7683   3
  -4   4  -9 211.108 30.4100   4
  -4   4  -9 164.462 39.6355   1
  -4   4 -10 5508.02 202.617   1
  -4  -4 -10 5207.56 212.386   3
  -4   4 -10 5387.79 195.512   3
  -4   4 -11 103.655 34.2749   3
  -4  -4 -11 134.162 43.9552   3
  -4   4 -12 483.249 65.1689   3
  -4  -4 -12 435.679 72.1279   3
  -4  -4 -13 399.399 70.2800   3
  -4   4 -13 365.704 60.9099   3
   4  -5 -17 95.4649 41.1217   4
   4  -5 -16 1146.83 110.764   3
   4  -5 -16 1203.44 99.5128   4
   4  -5 -15 1327.76 111.782   3
   4  -5 -15 1319.07 103.392   4
   4  -5 -14 58.5852 37.8970   3
   4   5 -14 112.183 27.4882   4
   4  -5 -14 78.7763 35.5562   4
   4  -5 -13 173.669 46.9677   3
   4  -5 -13 145.814 40.9962   4
   4   5 -13 193.692 35.9923   4
   4  -5 -12 1293.38 99.3161   3
   4   5 -12 1317.45 76.1873   4
   4  -5 -12 1202.49 88.5627   4
   4  -5 -11 804.081 75.3140   3
   4   5 -11 801.045 59.4965   4
   4  -5 -11 813.167 70.6326   4
   4  -5 -10 203.336 42.1604   3
   4  -5 -10 202.000 39.5547   4
   4   5 -10 185.250 30.7623   4
  -4  -5   9 903.973 69.4357   3
   4  -5  -9 794.750 67.3214   3
   4   5  -9 933.122 58.9310   4
  -4  -5   9 819.482 56.4516   4
   4  -5  -9 779.502 64.8241   4
  -4   5   8 15387.5 344.714   3
  -4  -5   8 15589.5 342.527   3
   4  -5  -8 14648.7 337.100   3
   4   5  -8 14616.4 304.574   4
  -4  -5   8 14266.4 307.749   4
   4  -5  -8 14155.7 327.708   4
  -4   5   7 2731.45 113.316   3
   4  -5  -7 2517.90 109.042   3
  -4  -5   7 2548.07 108.912   3
   4   5  -7 2676.66 96.4670   4
  -4  -5   7 2559.71 96.6316   4
   4  -5  -7 2633.02 109.720   4
  -4   5   6 8575.06 213.498   3
  -4  -5   6 8291.58 211.899   3
   4  -5  -6 8278.06 210.389   3
   4   5  -6 8034.07 191.661   4
  -4  -5   6 8016.69 194.241   4
   4  -5  -6 8325.35 211.572   4
  -4   5   5 100.863 24.4048   3
   4   5  -5 84.6002 24.5268   4
  -4   5   5 107.190 24.9932   4
   4  -5  -5 96.5410 29.2027   4
  -4  -5   5 142.065 24.8655   4
  -4   5   4 38.0826 22.8089   3
   4   5  -4-26.5551 25.2689   4
   4  -5  -4-22.7966 24.6980   4
  -4  -5   4 10.4864 18.2948   4
  -4   5   4 21.0145 22.2352   4
  -4   5   3 5159.33 134.726   3
  -4  -5   3 5192.48 140.324   4
   4   5  -3 5462.27 144.264   4
   4  -5  -3 5412.55 145.820   4
  -4   5   3 5374.26 146.665   4
   4   5  -2 18954.2 360.640   4
  -4  -5   2 18602.3 356.659   4
   4  -5  -2 18589.3 354.857   4
  -4   5   2 18689.3 357.088   4
   4   5  -1 4936.37 140.120   4
   4  -5  -1 4947.14 131.973   4
  -4  -5   1 4993.93 137.745   4
  -4   5   1 4957.95 131.803   4
  -4  -5   0 3411.08 112.753   4
   4   5   0 3503.08 115.938   4
   4  -5   0 3466.77 104.020   4
  -4   5   0 3589.95 104.423   4
  -4  -5  -1 17167.5 339.385   4
   4  -5   1 16475.0 314.189   4
  -4   5  -1 16407.3 312.689   4
  -4   5  -2 64.1989 17.2999   2
  -4  -5  -2 73.6424 29.0558   2
  -4  -5  -2 92.7560 26.0334   4
   4  -5   2 78.1432 20.2964   4
  -4   5  -2 96.3265 18.3907   4
  -4   5  -3 2055.20 76.3837   2
  -4   5  -3 2076.99 74.8114   4
  -4  -5  -3 2338.13 96.9232   4
   4  -5   3 2187.25 77.8181   4
  -4  -5  -3 1994.49 98.4414   2
  -4  -5  -4 7826.05 224.857   2
  -4  -5  -4 8717.87 220.478   4
  -4   5  -4 8103.87 181.740   4
  -4  -5  -4 8216.38 169.937   1
  -4  -5  -5 6085.91 196.877   2
  -4   5  -5 6420.26 153.555   4
  -4  -5  -5 6532.83 189.126   4
  -4   5  -5 6160.22 187.485   1
  -4  -5  -5 6131.15 143.432   1
  -4  -5  -6 2468.10 111.890   4
  -4   5  -6 2435.30 85.7705   4
  -4  -5  -6 2451.74 83.0547   1
  -4   5  -6 2295.62 108.472   1
  -4   5  -7 7023.36 197.513   3
  -4  -5  -7 7596.72 220.922   4
  -4   5  -7 7555.01 179.066   4
  -4   5  -7 7235.36 218.921   1
  -4   5  -8 1190.66 75.7400   3
  -4   5  -8 1178.99 61.4799   4
  -4   5  -8 1199.68 86.1466   1
  -4   5  -9 201.646 38.9969   3
  -4   5  -9 144.954 25.2418   4
  -4   5  -9 155.284 38.1201   1
  -4   5 -10 220.264 47.7536   1
  -4   5 -10 162.088 36.4505   3
  -4  -5 -10 86.6319 40.9866   3
  -4  -5 -11 1945.38 133.072   3
  -4   5 -11 2115.23 119.634   3
  -4  -5 -12 239.036 56.9787   3
  -4   5 -12 334.845 60.1887   3
  -4   5 -13 13.2221 32.6671   3
  -4  -5 -13-16.8075 41.0837   3
   4  -6 -17 163.834 47.2771   4
   4  -6 -16 998.064 106.554   3
   4  -6 -16 870.227 89.0790   4
   4  -6 -15 975.822 96.7359   3
   4  -6 -15 785.648 82.2351   4
   4  -6 -14 48.6074 34.7445   3
   4  -6 -14 40.5103 29.3248   4
   4   6 -14 101.479 27.5270   4
   4  -6 -13 94.8666 41.1314   3
   4  -6 -13 61.3745 33.8607   4
   4   6 -13 35.8443 23.0144   4
   4  -6 -12-0.72284 30.5725   3
   4  -6 -12-3.17895 27.9148   4
   4   6 -12 4.58648 20.3099   4
   4  -6 -11 5323.20 198.056   3
   4   6 -11 5494.74 161.332   4
   4  -6 -11 5103.75 186.358   4
   4  -6 -10 7464.44 232.724   3
   4   6 -10 7722.83 196.129   4
   4  -6 -10 7214.20 223.384   4
  -4  -6   9 4934.14 170.819   3
   4  -6  -9 4761.09 171.341   3
   4   6  -9 4760.82 142.062   4
  -4  -6   9 4799.59 146.038   4
   4  -6  -9 4869.63 168.715   4
  -4   6   8 127.715 27.4265   3
   4  -6  -8 222.414 38.8916   3
  -4  -6   8 160.413 33.0528   3
   4   6  -8 108.357 25.1738   4
  -4  -6   8 156.548 27.7846   4
   4  -6  -8 129.208 35.7285   4
  -4  -6   7 3184.49 122.971   3
   4  -6  -7 3024.14 120.955   3
  -4   6   7 3287.15 126.838   3
   4   6  -7 3356.22 107.994   4
   4  -6  -7 3176.41 124.189   4
  -4  -6   7 3126.25 106.841   4
  -4   6   6 9358.89 229.266   3
   4  -6  -6 9051.68 224.561   3
   4   6  -6 8952.16 205.944   4
  -4  -6   6 8881.53 206.878   4
   4  -6  -6 8765.92 224.455   4
  -4   6   5 702.113 50.7997   3
   4  -6  -5 651.618 49.9928   3
   4   6  -5 647.424 45.8368   4
  -4  -6   5 708.888 47.1081   4
   4  -6  -5 783.373 56.7185   4
  -4   6   5 731.699 54.3622   4
  -4   6   4 5248.10 143.814   3
  -4  -6   4 5353.59 144.032   4
   4   6  -4 5314.27 143.365   4
   4  -6  -4 5366.41 151.738   4
  -4   6   4 5408.67 154.632   4
  -4   6   3 17689.9 336.190   3
   4   6  -3 17676.0 345.671   4
  -4  -6   3 17508.2 343.726   4
   4  -6  -3 18118.1 350.921   4
  -4   6   3 18428.0 354.917   4
  -4   6   2 1947.80 69.9673   3
  -4  -6   2 2178.45 83.9062   4
   4   6  -2 2219.96 87.3014   4
   4  -6  -2 2041.00 81.7439   4
  -4   6   2 2098.87 82.7673   4
  -4  -6   1 5537.20 151.249   4
   4   6  -1 5762.75 154.727   4
   4  -6  -1 5562.49 143.687   4
  -4   6   1 5414.20 142.932   4
  -4  -6   0 52.4388 21.9888   4
  -4   6   0 42.9866 20.5754   4
   4  -6   0 7.30603 19.0847   4
  -4  -6  -1 11740.2 259.639   4
   4  -6   1 11426.3 234.203   4
  -4   6  -1 11459.0 233.556   4
  -4   6  -2 2268.90 76.0825   2
  -4  -6  -2 2388.50 108.368   2
  -4  -6  -2 2536.37 101.624   4
   4  -6   2 2294.82 80.4769   4
  -4   6  -2 2521.73 81.4356   4
  -4   6  -3 4875.76 126.331   2
  -4  -6  -3 5047.49 165.429   2
   4  -6   3 4756.16 125.928   4
  -4   6  -3 4898.87 125.393   4
  -4  -6  -3 5268.53 159.208   4
  -4  -6  -4 293.161 44.5896   2
  -4  -6  -4 284.449 23.3667   1
  -4  -6  -4 338.613 43.1125   4
  -4   6  -4 257.582 26.5962   4
  -4  -6  -5 3326.84 139.876   2
  -4  -6  -5 3393.72 132.276   4
  -4   6  -5 3254.29 98.4565   4
  -4   6  -5 3200.34 131.158   1
  -4  -6  -5 3546.96 92.5338   1
  -4   6  -6 1413.17 60.8052   4
  -4  -6  -6 1588.83 90.4591   4
  -4   6  -6 1430.79 86.7851   1
  -4   6  -7 2385.00 100.521   3
  -4   6  -7 2243.84 80.7533   4
  -4   6  -7 2059.92 110.846   1
  -4   6  -8 7085.14 201.665   3
  -4   6  -8 7097.11 169.519   4
  -4   6  -8 6893.69 222.177   1
  -4   6  -9 2224.60 108.818   3
  -4   6  -9 2203.95 82.9539   4
  -4   6  -9 2033.15 118.425   1
  -4   6 -10 81.3720 40.1114   1
  -4  -6 -10 91.4311 42.0463   3
  -4   6 -10 66.6265 29.0798   3
  -4   6 -11-2.80346 34.5551   1
  -4   6 -11 18.9655 25.5731   3
  -4  -6 -11 37.2067 43.6638   3
  -4  -6 -12-21.0642 36.0031   3
  -4   6 -12-11.3828 25.2472   3
  -4  -6 -13 1107.09 112.429   3
   4  -7 -17 151.752 45.5547   4
   4  -7 -16 1592.30 130.871   3
   4  -7 -16 1632.08 121.238   4
   4  -7 -15 523.905 77.8147   3
   4  -7 -15 369.333 57.9146   4
   4  -7 -14 427.173 65.3980   3
   4   7 -14 517.808 47.3118   4
   4  -7 -14 371.714 56.9278   4
   4  -7 -13 5556.26 220.456   3
   4   7 -13 5184.58 159.561   4
   4  -7 -13 5239.58 203.397   4
   4  -7 -12 2294.02 133.398   3
   4   7 -12 2261.15 96.8157   4
   4  -7 -12 2096.13 122.097   4
   4  -7 -11 84.4692 37.5735   3
   4   7 -11 50.9531 21.1148   4
   4  -7 -11 88.2442 36.2803   4
   4  -7 -10 240.269 47.0865   3
   4   7 -10 187.940 29.4943   4
   4  -7 -10 194.599 38.8252   4
   4  -7  -9-24.4935 31.1354   3
  -4  -7   9 65.9960 27.8962   3
   4   7  -9 34.9429 22.2021   4
   4  -7  -9 31.6152 27.3917   4
  -4  -7   9-0.08626 15.8436   4
  -4   7   8 18267.5 391.883   3
   4  -7  -8 17325.0 382.375   3
  -4  -7   8 17532.0 379.183   3
  -4  -7   8 17430.8 392.186   1
   4   7  -8 17194.3 342.061   4
  -4  -7   8 16647.7 344.739   4
   4  -7  -8 17324.3 381.317   4
  -4   7   7 13467.6 307.645   3
  -4  -7   7 13383.2 304.079   3
   4  -7  -7 12960.2 303.016   3
   4   7  -7 13188.0 275.699   4
  -4  -7   7 13123.6 277.529   4
   4  -7  -7 13235.1 307.599   4
   4  -7  -6 455.933 45.9299   3
  -4   7   6 555.816 48.6683   3
   4   7  -6 590.922 43.9617   4
   4  -7  -6 486.418 50.4331   4
  -4  -7   6 551.294 41.2227   4
  -4   7   5 509.227 44.0993   3
   4  -7  -5 493.692 43.8568   3
   4   7  -5 485.666 40.1878   4
  -4  -7   5 490.920 40.1531   4
   4  -7  -5 462.219 47.1398   4
  -4   7   4 1329.79 65.8392   3
  -4  -7   4 1258.79 63.2497   4
   4   7  -4 1138.16 61.1303   4
  -4   7   4 1370.36 72.4261   4
   4  -7  -4 1381.49 74.2634   4
  -4   7   3 8641.74 192.931   3
  -4  -7   3 8762.43 202.387   4
   4   7  -3 8562.67 201.710   4
  -4   7   3 8793.65 209.181   4
   4  -7  -3 8644.63 205.796   4
  -4   7   2 12222.3 243.169   3
   4   7  -2 12868.0 270.099   4
  -4  -7   2 12589.0 267.104   4
   4  -7  -2 12772.1 265.924   4
  -4   7   2 12549.4 266.060   4
  -4   7   1 14261.0 264.847   3
  -4  -7   1 13860.8 296.692   4
   4   7  -1 14429.1 299.690   4
   4  -7  -1 14743.5 289.583   4
  -4   7   1 14649.2 290.557   4
   4  -7   0 983.078 53.1132   4
  -4  -7   0 1080.82 62.4347   4
  -4   7   0 996.309 52.5197   4
  -4  -7  -1 772.823 55.4670   4
   4  -7   1 782.018 45.3793   4
  -4   7  -1 749.898 43.7390   4
  -4   7  -2 21473.4 383.905   2
  -4  -7  -2 22496.4 454.160   2
   4  -7   2 22132.2 397.350   4
  -4  -7  -2 23947.4 446.264   4
  -4   7  -2 21815.3 394.883   4
  -4   7  -3 5532.92 132.800   2
  -4  -7  -3 5858.90 116.061   1
  -4  -7  -3 5763.36 182.290   2
   4  -7   3 5819.93 140.593   4
  -4  -7  -3 6181.00 179.172   4
  -4   7  -3 5675.21 136.735   4
  -4  -7  -4 96.6390 36.4113   2
  -4  -7  -4 25.2496 10.9281   1
  -4  -7  -4 80.5227 29.1107   4
  -4   7  -4 55.2564 14.9135   4
  -4  -7  -5 2817.36 131.556   2
  -4   7  -5 2995.56 89.1191   4
  -4  -7  -5 3190.13 129.452   4
  -4  -7  -5 3042.50 80.1038   1
  -4   7  -5 2743.28 123.579   1
  -4   7  -6 1970.64 81.3249   3
  -4   7  -6 1898.00 69.4513   4
  -4  -7  -6 2050.07 105.914   4
  -4   7  -6 1832.54 100.255   1
  -4   7  -7 5383.66 159.085   3
  -4   7  -7 5479.93 134.205   4
  -4   7  -7 5353.00 188.842   1
  -4   7  -8 700.874 56.0577   3
  -4   7  -8 702.178 42.1020   4
  -4   7  -8 651.056 67.5620   1
  -4   7  -9-36.9824 34.0272   1
  -4   7  -9 33.6256 25.6495   3
  -4   7 -10 3565.19 169.246   1
  -4  -7 -10 3724.55 182.761   3
  -4   7 -10 3847.40 151.319   3
  -4   7 -11 1393.54 111.015   1
  -4   7 -11 1603.39 100.051   3
  -4  -7 -11 1594.70 123.999   3
  -4  -7 -12 615.325 84.5877   3
  -4   7 -12 575.191 63.5214   3
  -4  -7 -13 480.417 81.9296   3
   4  -8 -17 347.106 64.7802   4
   4  -8 -16 729.390 83.5710   4
   4  -8 -15 318.501 62.2477   3
   4  -8 -15 274.331 58.8895   4
   4  -8 -14 1296.06 110.200   3
   4  -8 -14 1084.33 96.6359   4
   4  -8 -13 1962.58 128.774   3
   4   8 -13 1921.80 85.9419   4
   4  -8 -13 1768.26 116.425   4
   4  -8 -12 1758.18 117.537   3
   4   8 -12 1964.84 86.1894   4
   4  -8 -12 1882.96 115.662   4
   4  -8 -11 53.5008 33.7507   3
   4   8 -11 35.5290 20.5066   4
   4  -8 -11 70.1606 36.0268   4
   4  -8 -10 12.9966 28.1508   3
   4   8 -10-15.6335 18.1258   4
   4  -8 -10-13.0087 30.9845   4
  -4  -8  10-2.97915 18.4296   4
  -4  -8   9 1721.82 95.8700   3
   4  -8  -9 1743.80 99.8064   3
   4   8  -9 1799.81 77.7182   4
  -4  -8   9 1648.23 77.1791   4
   4  -8  -9 1607.56 95.9837   4
  -4   8   8 1651.40 93.8288   3
  -4  -8   8 1574.62 88.4927   3
   4  -8  -8 1515.42 88.5674   3
  -4  -8   8 1664.33 95.5386   1
   4   8  -8 1483.14 70.7966   4
   4  -8  -8 1492.02 91.5082   4
  -4  -8   8 1425.87 70.6976   4
  -4   8   7 32302.7 589.736   3
  -4  -8   7 30050.4 574.480   3
   4  -8  -7 30608.2 579.104   3
  -4  -8   7 30604.6 589.392   1
   4   8  -7 30240.0 542.833   4
  -4  -8   7 29660.0 542.991   4
   4  -8  -7 30321.3 583.615   4
  -4   8   6 13014.3 290.405   3
   4  -8  -6 12680.0 286.448   3
   4   8  -6 12340.0 264.104   4
  -4  -8   6 12563.8 266.192   4
   4  -8  -6 12573.9 293.199   4
  -4   8   5 3988.31 127.269   3
   4  -8  -5 3833.24 125.411   3
  -4  -8   5 3598.75 115.701   4
   4   8  -5 3596.60 115.287   4
   4  -8  -5 3903.91 134.138   4
  -4   8   4 8896.81 207.342   3
   4  -8  -4 9293.26 210.770   3
   4   8  -4 8856.17 207.615   4
  -4  -8   4 8908.62 206.715   4
   4  -8  -4 8958.09 221.796   4
  -4   8   3 32588.6 566.511   3
   4   8  -3 32110.6 579.909   4
  -4  -8   3 33040.4 581.735   4
  -4   8   3 33576.3 593.133   4
   4  -8  -3 33106.9 587.748   4
  -4   8   2 46.0500 17.1516   3
  -4  -8   2 41.8249 20.2228   4
   4   8  -2 17.6426 24.6044   4
   4  -8  -2 71.0050 26.2728   4
  -4   8   2 47.4175 23.5320   4
  -4   8   1 810.178 39.8722   3
  -4  -8   1 847.142 56.2251   4
   4  -8  -1 815.077 51.6711   4
  -4   8   1 850.747 51.6301   4
  -4  -8   0 69.8323 23.5951   4
   4  -8   0 60.7755 22.6118   4
  -4   8   0 78.5476 21.9016   4
   4  -8   1 13948.4 275.760   4
  -4  -8  -1 14884.2 313.045   4
  -4   8  -1 13820.3 275.949   4
  -4   8  -2 20074.1 350.486   2
  -4  -8  -2 20488.3 427.177   2
   4  -8   2 20020.1 367.368   4
  -4  -8  -2 21628.3 419.763   4
  -4   8  -2 19900.1 366.216   4
  -4  -8  -3 86.7674 29.1475   2
  -4  -8  -3 101.823 10.4360   1
   4  -8   3 91.1202 17.7225   4
  -4  -8  -3 70.7013 24.4228   4
  -4   8  -3 87.1775 15.0095   4
  -4  -8  -4 14857.0 354.259   2
   4  -8   4 14764.6 284.121   4
  -4  -8  -4 16480.4 352.689   4
  -4   8  -4 14859.3 280.536   4
  -4  -8  -5 1260.49 87.7112   2
  -4   8  -5 1293.54 58.4429   3
  -4   8  -5 1482.28 90.4911   1
  -4  -8  -5 1533.97 89.5192   4
  -4   8  -5 1294.53 52.9244   4
  -4   8  -6 623.048 60.9130   1
  -4   8  -6 675.377 45.0005   3
  -4   8  -6 683.253 37.6267   4
  -4   8  -7 5994.20 164.283   3
  -4   8  -7 6019.66 205.161   1
  -4   8  -7 5991.49 136.825   4
  -4   8  -8 183.809 43.4324   1
  -4   8  -8 194.671 30.6039   3
  -4   8  -8 157.823 19.4195   4
  -4   8  -9 426.416 58.1003   1
  -4   8  -9 559.964 52.1695   3
  -4   8 -10 315.597 58.1772   1
  -4   8 -10 233.476 41.5219   3
  -4   8 -11 1762.59 126.925   1
  -4   8 -11 1908.38 106.329   3
  -4  -8 -11 2104.21 143.447   3
  -4  -8 -12 79.9598 41.2255   3
   4  -9 -17 196.243 56.5051   4
   4  -9 -16 2727.69 164.275   4
   4  -9 -15 2254.65 150.242   3
   4  -9 -15 2127.84 138.083   4
   4  -9 -14 470.598 71.7505   3
   4  -9 -14 350.844 57.3386   4
   4  -9 -13 4227.79 192.230   3
   4   9 -13 4295.02 132.625   4
   4  -9 -13 3937.32 181.669   4
   4  -9 -12-29.6152 29.9927   3
   4   9 -12 60.0683 19.9946   4
   4  -9 -12 21.1714 32.5218   4
   4  -9 -11 110.453 37.6446   3
   4   9 -11 129.035 25.9252   4
   4  -9 -11 138.234 37.9479   4
   4  -9 -10 409.331 56.6443   3
   4   9 -10 341.957 36.4781   4
   4  -9 -10 325.920 56.2787   4
  -4  -9  10 377.869 38.5725   4
  -4  -9   9 1895.64 102.009   3
   4  -9  -9 1848.62 104.325   3
   4   9  -9 1888.44 80.0970   4
  -4  -9   9 1817.57 80.8824   4
   4  -9  -9 1845.31 105.638   4
  -4   9   8 1422.62 87.7717   3
  -4  -9   8 1360.28 82.0642   3
   4  -9  -8 1298.36 83.2383   3
   4   9  -8 1174.12 62.8729   4
   4  -9  -8 1342.72 87.5805   4
  -4  -9   8 1228.62 64.8641   4
  -4   9   7 8943.55 232.862   3
   4  -9  -7 8403.38 225.437   3
  -4  -9   7 8455.78 224.056   3
  -4  -9   7 8644.23 236.338   1
   4   9  -7 8112.65 196.258   4
   4  -9  -7 7935.44 227.463   4
  -4  -9   7 8181.48 197.769   4
  -4   9   6 3368.11 123.952   3
   4  -9  -6 3258.29 121.203   3
  -4  -9   6 3219.79 125.699   1
   4   9  -6 3151.22 106.415   4
  -4  -9   6 3173.45 106.171   4
   4  -9  -6 3266.28 127.781   4
  -4   9   5 5934.85 164.904   3
   4  -9  -5 5915.17 164.180   3
   4   9  -5 5555.67 153.042   4
  -4  -9   5 5590.09 153.771   4
   4  -9  -5 5837.20 174.992   4
   4  -9  -4 8884.26 204.675   3
  -4   9   4 8712.32 204.090   3
  -4  -9   4 8523.46 201.756   4
   4   9  -4 8154.23 200.194   4
   4  -9  -4 8546.55 216.385   4
  -4   9   3 6765.96 162.136   3
  -4  -9   3 6668.65 172.745   4
   4   9  -3 6651.86 173.451   4
   4  -9  -3 6777.81 180.924   4
  -4   9   2 377.899 30.3499   3
  -4  -9   2 397.993 39.5476   4
  -4   9   2 428.993 40.6994   4
   4  -9  -2 412.893 41.0450   4
  -4   9   1 9577.69 193.018   3
  -4  -9   1 10007.9 234.724   4
   4  -9  -1 10236.5 222.868   4
  -4   9   1 10071.8 223.593   4
  -4   9   0 2784.69 74.0472   3
  -4  -9   0 3368.42 117.493   4
  -4   9   0 2929.67 97.3268   4
   4  -9   0 3110.74 99.4493   4
  -4  -9  -1 439.576 45.8451   4
   4  -9   1 423.749 35.8128   4
  -4   9  -1 378.319 32.9293   4
  -4   9  -2 5496.14 116.741   2
  -4  -9  -2 5755.65 181.477   2
   4  -9   2 5577.64 137.214   4
  -4  -9  -2 5984.42 176.827   4
  -4   9  -2 5494.19 136.846   4
  -4  -9  -3 950.963 73.4088   2
  -4  -9  -3 928.654 67.4012   4
   4  -9   3 846.517 44.3276   4
  -4   9  -3 886.811 44.2008   4
  -4  -9  -4 127.859 41.1766   2
  -4  -9  -4 77.3818 25.8496   4
   4  -9   4 77.9795 16.9997   4
  -4   9  -4 68.6786 13.8516   4
  -4   9  -5 9857.38 270.987   1
  -4   9  -5 9748.93 202.984   3
  -4  -9  -5 10276.4 280.633   2
  -4   9  -5 9728.01 195.075   4
  -4   9  -6-3.96070 27.1413   1
  -4   9  -6 14.1917 13.7495   3
  -4   9  -6 10.0696 10.6939   4
  -4   9  -7 342.416 53.0564   1
  -4   9  -7 386.469 36.4048   3
  -4   9  -7 367.125 25.3982   4
  -4   9  -8 136.089 43.1396   1
  -4   9  -8 273.354 36.5379   3
  -4   9  -8 158.679 16.7163   4
  -4   9  -9 2309.31 134.044   1
  -4   9  -9 2354.44 103.749   3
  -4   9 -10 3121.21 161.360   1
  -4   9 -10 2964.08 123.454   3
  -4   9 -11 1062.76 100.990   1
  -4   9 -11 982.462 73.1523   3
  -4  -9 -11 1001.91 101.924   3
  -4  -9 -12 270.414 64.9287   3
   4 -10 -17 36.3817 37.4594   4
   4 -10 -16 2897.83 168.291   4
   4 -10 -15 91.3179 42.9883   3
   4 -10 -15 60.7463 35.9596   4
   4 -10 -14 1127.74 105.984   3
   4 -10 -14 963.659 91.3357   4
   4 -10 -13 115.641 46.6318   3
   4  10 -13 64.0792 22.0916   4
   4 -10 -13 46.7247 36.6742   4
   4 -10 -12 792.625 82.1288   3
   4  10 -12 750.223 50.3581   4
   4 -10 -12 740.068 79.4401   4
   4 -10 -11 196.682 47.0792   3
   4  10 -11 201.511 28.8125   4
   4 -10 -11 131.895 47.5817   4
   4 -10 -10 155.821 39.8806   3
   4  10 -10 210.908 30.6595   4
  -4 -10  10 244.775 32.1745   4
   4 -10 -10 198.966 45.0672   4
   4 -10  -9 492.975 56.5645   3
  -4 -10   9 515.983 53.4476   3
   4  10  -9 444.563 39.7952   4
  -4 -10   9 445.882 39.9986   4
   4 -10  -9 492.164 60.0292   4
  -4 -10   8 3798.58 143.185   3
   4 -10  -8 4098.41 154.283   3
   4  10  -8 4051.15 122.705   4
   4 -10  -8 3947.41 155.410   4
  -4 -10   8 3894.88 121.828   4
  -4  10   7 3171.34 129.394   3
  -4 -10   7 3208.26 124.374   3
   4 -10  -7 3120.80 126.259   3
  -4 -10   7 3316.26 135.326   1
   4  10  -7 3373.29 109.262   4
  -4 -10   7 3136.57 106.390   4
   4 -10  -7 3196.08 134.085   4
  -4  10   6 4727.29 152.047   3
   4 -10  -6 4548.28 148.145   3
  -4 -10   6 4380.66 152.380   1
  -4 -10   6 4527.85 133.211   4
   4  10  -6 4302.30 130.155   4
   4 -10  -6 4571.89 158.549   4
   4 -10  -5 40.8420 24.5068   3
  -4  10   5 24.9321 17.0381   3
  -4 -10   5 29.2181 23.2495   1
   4  10  -5 27.8611 20.3703   4
  -4 -10   5 24.8827 17.3886   4
   4 -10  -5 28.1458 26.2638   4
  -4  10   4 46625.7 795.999   3
   4 -10  -4 48288.4 797.902   3
  -4 -10   4 46290.2 806.281   1
  -4 -10   4 46490.2 797.976   4
   4  10  -4 46086.7 798.324   4
   4 -10  -4 47572.1 821.738   4
  -4  10   3 259.539 28.2500   3
   4  10  -3 224.917 33.1810   4
  -4 -10   3 265.023 32.5116   4
   4 -10  -3 227.899 35.9010   4
  -4  10   2 10649.7 217.924   3
  -4 -10   2 10721.7 247.003   4
   4 -10  -2 10951.3 244.556   4
  -4  10   1 1198.78 48.3518   3
  -4 -10   1 1262.63 69.9979   4
   4 -10  -1 1270.28 64.8659   4
  -4  10   1 1239.66 65.1119   4
  -4  10   0 4469.66 100.747   3
  -4 -10   0 4970.62 152.314   4
   4 -10   0 4733.33 131.879   4
  -4  10   0 4790.76 132.529   4
  -4  10  -1 1300.73 40.2030   3
  -4 -10  -1 1467.06 41.7011   1
  -4 -10  -1 1490.75 81.9273   4
   4 -10   1 1402.64 62.5193   4
  -4  10  -1 1357.78 61.3787   4
  -4  10  -2 15848.8 272.806   2
  -4 -10  -2 17213.9 374.293   2
   4 -10   2 16680.1 310.440   4
  -4 -10  -2 17733.3 368.787   4
  -4  10  -2 16653.9 311.816   4
  -4 -10  -3 116.572 37.7143   2
   4 -10   3 87.1818 17.2250   4
  -4 -10  -3 66.5082 26.3519   4
  -4  10  -3 97.9560 19.3368   4
  -4  10  -4 4059.79 95.2672   3
  -4 -10  -4 4420.18 169.258   2
   4 -10   4 4002.14 106.072   4
  -4  10  -4 4220.68 105.926   4
  -4  10  -5 1865.79 106.885   1
  -4 -10  -5 1912.86 112.938   2
  -4  10  -5 1810.14 62.1582   3
  -4  10  -5 1728.10 58.8083   4
  -4  10  -6 2628.14 130.858   1
  -4  10  -6 2626.77 85.8202   3
  -4  10  -6 2715.16 72.0921   4
  -4  10  -7 489.912 59.3362   1
  -4  10  -7 523.703 40.9975   3
  -4  10  -7 522.471 26.1874   4
  -4  10  -8 1792.82 114.669   1
  -4  10  -8 1709.88 78.3159   3
  -4  10  -8 1431.35 39.3512   4
  -4  10  -9 1497.53 108.606   1
  -4  10  -9 1626.62 81.5900   3
  -4  10 -10 144.576 47.8620   1
  -4  10 -10 119.798 29.8820   3
  -4  10 -11 41.2283 39.6050   1
  -4 -10 -11-35.5178 40.1056   3
  -4 -10 -12 96.7748 51.2387   3
   4 -11 -16 468.933 79.0783   4
   4 -11 -15 1105.05 109.365   3
   4 -11 -15 1142.60 105.201   4
   4 -11 -14 416.458 68.0012   3
   4 -11 -14 444.204 68.9466   4
   4 -11 -13 5616.00 229.826   3
   4 -11 -13 5502.80 222.438   4
   4 -11 -12 209.252 47.2091   3
   4  11 -12 234.400 30.4676   4
   4 -11 -12 209.516 53.0309   4
   4 -11 -11 1869.18 119.662   3
   4  11 -11 1807.24 76.9458   4
   4 -11 -11 1798.38 116.328   4
   4 -11 -10 34.8580 36.6109   3
   4  11 -10 3.24031 18.7195   4
   4 -11 -10 27.0352 32.1661   4
  -4 -11  10-4.38116 18.3216   4
  -4 -11   9 173.093 36.0812   3
   4 -11  -9 229.107 42.8194   3
   4  11  -9 181.557 29.3368   4
   4 -11  -9 139.703 38.5773   4
  -4 -11   9 193.318 27.3918   4
   4 -11  -8 1265.93 83.8819   3
  -4 -11   8 1143.70 74.8825   3
   4  11  -8 1237.45 63.3053   4
   4 -11  -8 1121.45 82.4561   4
  -4 -11   8 1179.12 61.7649   4
   4 -11  -7 5780.31 181.142   3
  -4  11   7 5941.52 185.131   3
  -4 -11   7 5661.20 187.169   1
   4  11  -7 5565.69 151.484   4
   4 -11  -7 5653.48 188.421   4
  -4 -11   7 5325.18 149.797   4
  -4  11   6 3361.10 126.972   3
   4 -11  -6 3084.08 120.291   3
  -4 -11   6 3236.50 128.353   1
  -4 -11   6 3092.11 106.925   4
   4  11  -6 3117.63 107.163   4
   4 -11  -6 3201.65 131.877   4
  -4  11   5 5640.20 163.358   3
   4 -11  -5 5571.74 161.189   3
  -4 -11   5 5452.73 167.615   1
  -4 -11   5 5486.17 152.500   4
   4  11  -5 5587.60 153.994   4
   4 -11  -5 5508.88 174.531   4
  -4  11   4 1646.04 74.8194   3
   4 -11  -4 1677.78 76.1275   3
  -4 -11   4 1730.62 81.3998   1
  -4 -11   4 1722.02 77.8007   4
   4  11  -4 1688.38 77.0240   4
   4 -11  -4 1619.12 86.1113   4
  -4  11   3 19537.9 370.238   3
  -4 -11   3 19517.0 379.292   1
  -4 -11   3 20026.4 390.556   4
   4 -11  -3 20021.4 398.459   4
  -4  11   2 441.986 32.3562   3
  -4 -11   2 453.695 35.5670   1
  -4 -11   2 459.247 43.4918   4
   4 -11  -2 445.636 44.8715   4
  -4  11   1 772.014 37.7893   3
  -4 -11   1 820.212 42.1457   1
  -4 -11   1 780.193 57.1710   4
   4 -11  -1 774.335 53.6464   4
  -4  11   0 750.375 31.7703   3
  -4 -11   0 768.101 35.5835   1
  -4 -11   0 782.184 58.4481   4
   4 -11   0 794.971 50.2192   4
  -4  11   0 739.339 48.3213   4
  -4  11  -1 203.864 13.7471   3
  -4 -11  -1 219.195 37.2282   2
  -4 -11  -1 232.568 15.3378   1
  -4 -11  -1 217.536 36.8201   4
   4 -11   1 222.312 28.6920   4
  -4  11  -1 249.346 27.9516   4
  -4 -11  -2 79.5983 32.8708   2
   4 -11   2 48.9253 16.5437   4
  -4 -11  -2 79.6123 28.3030   4
  -4  11  -2 53.4090 16.5030   4
  -4  11  -3 2579.16 55.9315   3
  -4 -11  -3 2939.26 131.166   2
   4 -11   3 3050.90 87.5079   4
  -4 -11  -3 3277.90 132.288   4
  -4  11  -3 2976.31 87.0561   4
  -4  11  -4 540.765 24.6059   3
  -4 -11  -4 607.272 66.3490   2
   4 -11   4 474.080 31.2335   4
  -4  11  -4 469.816 30.4228   4
  -4  11  -5 15625.7 378.792   1
  -4  11  -5 15501.3 276.173   3
  -4 -11  -5 15863.9 386.469   2
  -4  11  -5 15397.3 276.604   4
  -4  11  -6 2570.18 131.161   1
  -4  11  -6 2676.49 81.7122   3
  -4  11  -6 2667.73 66.7897   4
  -4  11  -7 230.210 46.4553   1
  -4  11  -7 176.955 23.0688   3
  -4  11  -8 2646.79 142.758   1
  -4  11  -8 2532.07 94.1534   3
  -4  11  -9 1060.43 94.1480   1
  -4  11  -9 1170.67 67.3483   3
  -4  11 -10 141.513 47.7479   1
  -4  11 -11 687.086 83.3996   1
  -4 -11 -11 583.492 80.6274   3
  -4  11 -12 64.5787 46.5339   1
  -4 -11 -12-50.0104 38.1232   3
   4 -12 -16 313.973 68.3133   4
   4 -12 -15 129.272 41.7788   3
   4 -12 -15 119.661 48.0400   4
   4 -12 -14 923.951 96.4837   3
   4 -12 -14 939.240 96.5756   4
   4 -12 -13 976.276 95.6492   3
   4 -12 -13 908.686 89.2506   4
   4 -12 -12 2245.00 136.202   3
   4  12 -12 2432.80 87.7606   4
   4 -12 -12 2179.27 136.021   4
   4 -12 -11-83.3936 41.6311   3
   4  12 -11 24.0169 17.9530   4
   4 -12 -11 0.27518 32.0884   4
   4 -12 -10 1273.27 94.9167   3
   4  12 -10 1317.19 65.0537   4
   4 -12 -10 1263.73 96.5255   4
  -4 -12  10 1288.21 65.6308   4
   4 -12  -9 675.525 67.9909   3
  -4 -12   9 610.256 58.1191   3
   4  12  -9 668.170 46.9762   4
  -4 -12   9 628.932 45.6739   4
   4 -12  -9 693.713 72.1880   4
   4 -12  -8 2967.44 132.008   3
  -4 -12   8 2887.17 121.350   3
   4  12  -8 3038.21 103.080   4
  -4 -12   8 2789.53 99.4401   4
   4 -12  -8 2736.52 132.250   4
   4 -12  -7 147.424 33.0827   3
  -4 -12   7 114.106 34.2533   1
   4  12  -7 131.804 25.9109   4
   4 -12  -7 90.8995 33.1329   4
  -4 -12   7 120.427 24.0228   4
   4 -12  -6 3185.30 122.402   3
  -4 -12   6 2973.95 124.367   1
  -4 -12   6 2854.12 102.967   4
   4  12  -6 2702.68 101.392   4
   4 -12  -6 2882.51 128.577   4
  -4  12   5 1215.36 69.8770   3
   4 -12  -5 1174.02 67.8767   3
  -4 -12   5 1145.45 71.6952   1
  -4 -12   5 1191.39 63.8857   4
   4 -12  -5 1019.71 75.6815   4
  -4  12   4 6027.16 163.337   3
   4 -12  -4 6182.32 162.792   3
  -4 -12   4 5758.44 167.482   1
  -4 -12   4 5603.57 161.277   4
   4 -12  -4 5740.29 177.705   4
  -4  12   3 969.183 53.7549   3
   4 -12  -3 1058.33 56.3885   3
  -4 -12   3 938.157 56.5766   1
  -4 -12   3 1034.95 62.6163   4
   4 -12  -3 993.599 67.6979   4
  -4  12   2 6349.76 150.038   3
  -4 -12   2 6356.71 158.968   1
  -4 -12   2 6805.39 183.930   4
   4 -12  -2 6560.51 180.052   4
  -4  12   1 1107.52 45.2226   3
  -4 -12   1 1005.77 48.7480   1
  -4 -12   1 1022.12 67.2629   4
   4 -12  -1 1123.74 64.3734   4
  -4  12   0 4399.24 95.4792   3
  -4 -12   0 4506.56 104.630   1
  -4 -12   0 4916.54 157.579   4
   4 -12   0 4719.60 134.293   4
  -4 -12  -1 1318.30 38.0929   1
  -4 -12  -1 1360.67 84.8490   2
  -4 -12  -1 1435.38 84.0863   4
   4 -12   1 1380.34 64.2106   4
   4 -12   2 6073.61 149.305   4
  -4 -12  -2 6195.99 194.419   4
  -4 -12  -2 6247.19 200.530   2
   4 -12   3 3421.22 97.1508   4
  -4 -12  -3 3465.24 147.283   2
  -4 -12  -4 13267.3 333.046   2
   4 -12   4 12077.2 234.824   4
  -4 -12  -5 101.372 35.6426   2
  -4  12  -5 134.979 41.7493   1
  -4  12  -5 54.6018 9.80444   3
  -4  12  -6 915.404 80.3102   1
  -4  12  -6 981.474 41.9556   3
  -4  12  -7 608.226 68.0120   1
  -4  12  -7 700.347 40.9210   3
  -4  12  -8 292.176 56.3730   1
  -4  12  -8 293.043 30.6091   3
  -4  12  -9 212.783 48.9375   1
  -4  12  -9 289.944 34.1250   3
  -4  12 -10 8.62604 40.3830   1
  -4  12 -11 103.643 51.8663   1
  -4 -12 -11 146.406 51.5014   3
  -4  12 -12 80.9341 47.3490   1
   4 -13 -15 1491.02 124.935   4
   4 -13 -14 324.490 61.7594   3
   4 -13 -14 293.672 58.5365   4
   4 -13 -13 5130.71 222.056   3
   4 -13 -13 4916.22 215.365   4
   4 -13 -12 464.321 67.7423   3
   4 -13 -12 403.948 65.5777   4
   4 -13 -11 336.277 55.1355   3
   4  13 -11 345.426 33.2510   4
   4 -13 -11 381.217 59.2386   4
   4 -13 -10 201.285 45.7651   3
   4  13 -10 148.499 23.8794   4
  -4 -13  10 118.836 22.4619   4
   4 -13 -10 123.216 41.4942   4
   4 -13  -9 1089.06 84.1593   3
  -4 -13   9 1001.18 73.6762   3
   4  13  -9 1133.00 60.2637   4
   4 -13  -9 1061.72 87.5331   4
  -4 -13   9 1006.48 56.6408   4
   4 -13  -8 1921.08 106.182   3
  -4 -13   8 1819.33 95.2050   3
   4  13  -8 1958.85 81.3811   4
  -4 -13   8 1865.52 78.9057   4
   4 -13  -8 1928.62 112.308   4
   4 -13  -7 32.0826 25.0277   3
   4  13  -7 84.2098 23.7621   4
  -4 -13   7 76.8208 19.4453   4
   4 -13  -7 48.3019 30.9951   4
   4 -13  -6 496.621 51.1340   3
  -4 -13   6 421.289 48.5615   1
  -4 -13   6 453.603 42.1808   4
   4 -13  -6 386.216 51.4563   4
   4 -13  -5 6565.96 180.595   3
  -4 -13   5 6233.53 186.380   1
  -4 -13   5 6193.40 169.867   4
   4 -13  -5 6266.11 197.005   4
   4 -13  -4 49.7071 22.4546   3
  -4 -13   4 28.4772 22.6335   1
  -4 -13   4 15.1844 18.1958   4
   4 -13  -4 60.0745 30.6618   4
   4 -13  -3 1834.35 75.3369   3
  -4 -13   3 1901.29 82.1760   1
  -4 -13   3 1886.94 87.3941   4
   4 -13  -3 1833.86 92.6295   4
  -4 -13   2 2809.36 95.5715   1
  -4 -13   2 3124.29 118.046   4
   4 -13  -2 2916.32 113.099   4
  -4 -13   1 3982.55 109.210   1
  -4 -13   1 4242.98 144.391   4
   4 -13  -1 4218.09 133.484   4
  -4 -13   0 2619.19 74.3461   1
  -4 -13   0 2723.63 117.401   4
   4 -13   0 2892.74 101.490   4
  -4 -13  -1 3752.61 148.083   2
  -4 -13  -1 3778.13 143.567   4
   4 -13   1 3718.88 114.065   4
   4 -13   2 8215.24 186.239   4
  -4 -13  -2 8396.02 237.090   4
  -4 -13  -2 8374.05 243.593   2
  -4 -13  -3 12567.2 321.634   2
   4 -13   3 12207.8 241.843   4
   4 -13   4 160.128 19.0988   4
  -4 -13  -4 180.793 42.8263   2
  -4  13  -5 2362.13 129.267   1
  -4 -13  -5 2731.45 140.823   2
  -4  13  -6 303.767 54.1093   1
  -4  13  -7 104.494 41.0728   1
  -4  13  -7 187.134 20.8909   3
  -4  13  -8 46.1243 32.5516   1
  -4  13  -8 33.2160 16.0381   3
  -4  13  -9 685.260 79.4581   1
  -4  13 -10 43.6393 38.1782   1
  -4  13 -11 753.977 96.4943   1
  -4 -13 -11 756.087 92.6266   3
  -4  13 -12 372.859 72.9832   1
   4 -14 -15 61.6269 41.7181   4
   4 -14 -14 378.483 67.6673   3
   4 -14 -14 393.175 64.6460   4
   4 -14 -13 211.643 54.1693   3
   4 -14 -13 289.827 62.6376   4
   4 -14 -12-32.1687 32.4051   3
   4 -14 -12 2.95949 35.1621   4
   4 -14 -11 1406.87 106.364   3
   4  14 -11 1433.70 63.8269   4
   4 -14 -11 1329.87 105.028   4
   4 -14 -10 304.382 53.4616   3
   4  14 -10 299.447 32.7678   4
   4 -14 -10 324.727 58.2581   4
  -4 -14  10 292.567 32.7003   4
  -4 -14   9 43.9508 21.9228   3
   4 -14  -9-3.00810 30.7631   3
   4 -14  -9 12.0516 32.3160   4
  -4 -14   9 43.6900 18.4827   4
   4 -14  -8 4794.30 176.851   3
  -4 -14   8 4762.79 162.924   3
  -4 -14   8 4860.30 139.255   4
   4 -14  -8 4842.45 186.084   4
   4 -14  -7 480.452 60.3945   3
  -4 -14   7 398.300 39.5137   4
   4 -14  -7 431.911 56.6085   4
   4 -14  -6 2711.24 115.541   3
  -4 -14   6 2690.23 122.183   1
  -4 -14   6 2539.34 98.8247   4
   4 -14  -6 2529.61 123.966   4
   4 -14  -5 303.240 38.6592   3
  -4 -14   5 257.972 36.4878   1
  -4 -14   5 300.408 35.2844   4
   4 -14  -5 264.433 44.9284   4
   4 -14  -4 10004.2 230.189   3
  -4 -14   4 9528.63 239.078   1
  -4 -14   4 9490.52 233.793   4
   4 -14  -4 9810.41 256.348   4
   4 -14  -3 575.042 42.2567   3
  -4 -14   3 582.743 46.2390   1
  -4 -14   3 511.077 47.0083   4
   4 -14  -3 588.578 54.3186   4
  -4 -14   2 1183.37 60.0908   1
  -4 -14   2 1137.59 70.9137   4
   4 -14  -2 1117.87 70.8633   4
  -4 -14   1 2405.05 80.7072   1
  -4 -14   1 2492.49 109.008   4
   4 -14  -1 2638.35 103.412   4
  -4 -14   0 107.644 29.8096   4
   4 -14   0 23.9432 21.3066   4
  -4 -14  -1 1224.02 82.2503   2
  -4 -14  -1 1155.09 79.1100   4
   4 -14   1 1180.72 62.0379   4
   4 -14   2 9425.54 208.536   4
  -4 -14  -2 9919.09 270.141   2
  -4 -14  -3 4101.58 165.219   2
   4 -14   3 3945.94 107.739   4
  -4 -14  -4 4252.29 175.207   2
   4 -14   4 4055.73 102.448   4
  -4  14  -5 2.56674 28.7568   1
  -4 -14  -5 19.6105 33.9928   2
  -4  14  -6 152.456 38.7206   1
  -4  14  -7 833.551 83.5002   1
  -4  14  -8 40.0567 36.6058   1
  -4  14  -9 50.6085 40.4380   1
  -4  14 -10 373.296 63.0059   1
  -4  14 -11 242.520 59.6840   1
  -4 -14 -11 289.187 66.5827   3
   4 -15 -15 1973.05 145.339   4
   4 -15 -14 238.044 58.5681   3
   4 -15 -14 207.111 50.9668   4
   4 -15 -13 807.523 90.6941   3
   4 -15 -13 732.900 89.2694   4
   4 -15 -12 33.4962 34.2477   3
   4 -15 -12 78.8099 46.3192   4
   4 -15 -11 46.0017 37.7336   3
   4 -15 -11 16.5293 36.3721   4
   4 -15 -10-26.6131 33.8179   3
   4 -15 -10 40.9050 38.2854   4
  -4 -15  10 1.45560 15.7260   4
  -4 -15   9 221.770 37.8041   3
   4 -15  -9 340.055 54.0451   3
   4 -15  -9 248.079 53.5987   4
  -4 -15   9 252.041 29.8548   4
   4 -15  -8 86.9106 33.7241   3
  -4 -15   8 116.830 29.7470   3
   4 -15  -8 110.868 40.8958   4
  -4 -15   8 162.045 26.5963   4
   4 -15  -7 71.2065 29.7804   3
   4 -15  -7-45.0736 30.6566   4
  -4 -15   7 38.7065 18.8305   4
   4 -15  -6 4105.71 148.041   3
  -4 -15   6 4023.44 154.226   1
  -4 -15   6 4067.07 130.555   4
   4 -15  -6 3906.09 160.011   4
   4 -15  -5 4359.02 143.954   3
  -4 -15   5 4096.38 149.001   1
  -4 -15   5 4260.46 137.641   4
   4 -15  -5 4025.13 157.738   4
   4 -15  -4 44.7597 22.4829   3
  -4 -15   4 63.8121 27.1466   1
  -4 -15   4 2.84952 17.2020   4
   4 -15  -4-16.6894 26.7456   4
   4 -15  -3 101.456 23.4441   3
  -4 -15   3 33.5092 16.5324   1
  -4 -15   3 103.473 26.0353   4
   4 -15  -3 58.6939 31.1379   4
  -4 -15   2 7623.21 185.934   1
  -4 -15   2 7815.11 213.949   4
   4 -15  -2 7843.65 211.933   4
  -4 -15   1 14.1060 14.0783   1
  -4 -15   1 14.1699 23.1230   4
   4 -15  -1 35.8697 26.2474   4
  -4  15   0 1800.03 48.6910   2
  -4 -15   0 2050.31 106.260   2
  -4 -15   0 1947.22 101.478   4
   4 -15   0 1985.81 86.2409   4
  -4 -15  -1 998.269 76.8513   2
   4 -15   1 975.276 57.4732   4
   4 -15   2 910.426 51.8840   4
  -4 -15  -2 830.647 72.2145   2
   4 -15   3 130.636 20.3869   4
  -4 -15  -3 172.796 41.2165   2
   4 -15   4 503.136 31.3214   4
  -4 -15  -4 624.697 67.8490   2
  -4  15  -5 6773.31 235.905   1
  -4  15  -6 1986.34 123.984   1
  -4  15  -7 275.177 53.5227   1
  -4  15  -8 10.2922 37.8448   1
  -4  15  -9 221.433 54.1153   1
  -4  15 -10 94.8035 39.1147   1
  -4  15 -11 1076.21 109.115   1
  -4 -15 -11 914.061 104.632   3
   4 -16 -14 41.6541 48.4229   3
   4 -16 -14-40.4879 36.6743   4
   4 -16 -13 285.914 62.6282   3
   4 -16 -13 92.8671 43.4730   4
   4 -16 -12 2639.32 154.440   3
   4 -16 -12 2200.06 144.708   4
   4 -16 -11 304.225 56.9368   3
   4 -16 -11 322.292 56.8652   4
   4 -16 -10 95.0624 39.8285   3
   4 -16 -10 110.450 38.9346   4
   4 -16  -9 822.802 77.4530   3
  -4 -16   9 750.134 64.9226   3
   4 -16  -9 799.709 82.0334   4
  -4 -16   9 759.571 48.1912   4
   4 -16  -8 228.180 44.4953   3
  -4 -16   8 210.858 36.6290   3
  -4 -16   8 193.140 30.4916   4
   4 -16  -8 199.519 48.7717   4
   4 -16  -7 158.855 36.8645   3
   4 -16  -7 182.252 45.2745   4
  -4 -16   7 166.632 28.3764   4
   4 -16  -6 54.1908 29.5181   3
  -4 -16   6-11.9908 17.6285   4
   4 -16  -6 85.0923 40.4625   4
   4 -16  -5 342.393 42.3483   3
  -4 -16   5 299.115 42.1470   1
  -4 -16   5 318.985 41.9701   4
   4 -16  -5 280.242 46.2047   4
   4 -16  -4 3560.21 121.417   3
  -4 -16   4 3494.71 129.730   1
  -4 -16   4 3367.40 125.493   4
   4 -16  -4 3530.46 142.574   4
   4 -16  -3 1593.23 71.8675   3
  -4 -16   3 1394.11 74.2374   1
  -4 -16   3 1298.87 78.0935   4
   4 -16  -3 1471.77 87.5972   4
  -4 -16   2 531.825 43.0600   1
  -4 -16   2 520.189 51.3918   4
   4 -16  -2 541.021 52.7334   4
  -4  16   1 384.802 27.3212   2
  -4 -16   1 415.569 47.3766   4
   4 -16  -1 436.412 47.0714   4
  -4 -16   0 365.940 49.0054   2
  -4  16   0 338.561 18.5918   2
  -4 -16   0 321.472 42.6469   4
   4 -16   0 299.703 37.4487   4
  -4 -16  -1 564.568 61.4455   2
   4 -16   1 529.054 44.0900   4
  -4 -16  -2 577.400 65.2095   2
   4 -16   2 511.126 40.9964   4
  -4 -16  -3 3095.25 145.375   2
   4 -16   3 3099.35 94.6351   4
  -4 -16  -4 4822.67 189.216   2
   4 -16   4 4515.34 110.195   4
  -4  16  -5 508.745 65.1467   1
  -4  16  -6 350.608 57.8432   1
  -4  16  -7 3119.45 164.197   1
  -4  16  -8 228.715 53.3858   1
  -4  16  -9 404.468 71.1606   1
  -4  16 -10 555.964 80.5007   1
   4 -17 -14 207.208 57.0834   3
   4 -17 -14 214.503 60.6135   4
   4 -17 -13 1836.90 136.313   3
   4 -17 -13 1527.21 128.662   4
   4 -17 -12 821.090 89.3652   3
   4 -17 -12 863.537 97.7784   4
   4 -17 -11 16.5115 33.5660   3
   4 -17 -11 48.8318 41.5952   4
   4 -17 -10 96.6356 38.4020   3
   4 -17 -10 197.446 51.2404   4
  -4 -17   9 21.1951 23.4881   3
   4 -17  -9 27.0538 29.8350   3
   4 -17  -9-8.65593 34.7259   4
  -4 -17   9 10.1730 15.1974   4
   4 -17  -8 201.875 43.8384   3
  -4 -17   8 166.213 31.8383   3
  -4 -17   8 155.173 25.4512   4
   4 -17  -8 190.829 48.9255   4
   4 -17  -7 1349.12 88.8474   3
  -4 -17   7 1351.44 72.2776   4
   4 -17  -7 1330.55 98.9934   4
   4 -17  -6 3287.07 133.492   3
  -4 -17   6 3542.99 123.254   4
   4 -17  -6 3281.55 150.284   4
   4 -17  -5 740.915 59.4073   3
  -4 -17   5 685.942 61.0763   1
  -4 -17   5 771.075 57.6314   4
   4 -17  -5 756.645 72.0305   4
   4 -17  -4 1352.17 71.8757   3
  -4 -17   4 1276.01 76.5140   1
  -4 -17   4 1302.51 76.6008   4
   4 -17  -4 1175.93 84.4182   4
   4 -17  -3 1223.32 63.1340   3
  -4 -17   3 1093.64 66.8630   1
  -4 -17   3 1129.35 73.1806   4
   4 -17  -3 1072.29 78.2629   4
  -4  17   2 2672.02 89.9054   2
  -4 -17   2 2638.88 117.081   4
   4 -17  -2 2546.57 116.018   4
  -4  17   1 1303.81 52.4322   2
  -4 -17   1 1394.08 85.9425   4
   4 -17  -1 1342.11 78.8359   4
  -4 -17   0 133.566 38.7360   2
   4 -17   0 135.502 31.1550   4
  -4 -17  -1 327.484 51.6387   2
   4 -17   1 229.972 32.8090   4
  -4 -17  -2 6050.15 210.315   2
   4 -17   2 6230.43 161.651   4
  -4 -17  -3 515.241 63.6116   2
   4 -17   3 422.891 33.2442   4
  -4 -17  -4 419.485 58.3958   2
  -4  17  -4 468.093 62.0522   1
   4 -17   4 445.372 29.4173   4
  -4  17  -5 3849.92 176.732   1
  -4  17  -6 783.904 83.1459   1
  -4  17  -7-37.3074 40.7199   1
  -4  17  -8 68.1179 46.4003   1
  -4  17  -9 744.573 89.1999   1
  -4  17 -10 315.065 61.4309   1
   4 -18 -13 643.851 83.1367   3
   4 -18 -13 565.778 81.7796   4
   4 -18 -12 1942.44 137.124   3
   4 -18 -12 1774.87 134.263   4
   4 -18 -11 394.620 64.2178   3
   4 -18 -11 351.622 57.9772   4
   4 -18 -10 484.466 65.2315   3
   4 -18 -10 489.354 69.9810   4
   4 -18  -9 1520.06 106.702   3
   4 -18  -9 1483.50 115.938   4
   4 -18  -8 1407.57 97.3331   3
  -4 -18   8 1313.24 81.9748   3
   4 -18  -8 1399.53 107.046   4
  -4 -18   8 1353.37 69.9145   4
   4 -18  -7-13.4848 28.8495   3
   4 -18  -7 35.2908 33.4822   4
  -4 -18   7 12.6073 17.6299   4
   4 -18  -6 1317.91 84.3084   3
  -4 -18   6 1346.55 74.9065   4
   4 -18  -6 1287.14 96.4789   4
   4 -18  -5 757.709 60.7722   3
  -4 -18   5 926.196 70.9016   1
  -4 -18   5 924.544 63.0778   4
   4 -18  -5 890.821 76.8920   4
   4 -18  -4 1924.66 88.5442   3
  -4 -18   4 1682.64 92.0372   1
  -4 -18   4 1769.48 92.0026   4
   4 -18  -4 1800.85 104.637   4
   4 -18  -3 225.429 30.3720   3
  -4  18   3 279.987 34.0005   2
  -4 -18   3 287.588 41.0836   4
   4 -18  -3 279.027 45.8210   4
   4 -18  -2 335.838 32.7144   3
  -4  18   2 333.279 33.1588   2
  -4 -18   2 290.772 42.4405   4
   4 -18  -2 308.345 46.2597   4
  -4  18   1 3872.73 102.397   2
   4 -18  -1 3900.88 141.823   4
  -4 -18   0 510.223 58.9302   2
   4 -18   0 565.089 50.9701   4
  -4 -18  -1-9.33349 29.0411   2
   4 -18   1 19.5220 20.3017   4
  -4 -18  -2 1593.68 104.983   2
   4 -18   2 1563.01 72.7952   4
  -4 -18  -3 2628.83 139.433   2
   4 -18   3 2618.92 88.4605   4
  -4  18  -4-11.0190 35.4652   1
  -4 -18  -4 55.4452 36.8382   2
   4 -18   4 2.88261 11.7261   4
  -4  18  -5 76.5112 38.1523   1
  -4  18  -6 17.2462 35.4070   1
  -4  18  -7 17.5133 39.0063   1
  -4  18  -8 1763.36 134.006   1
  -4  18  -9 55.0589 42.7347   1
  -4  18 -10 110.085 51.4801   1
   4 -19 -13 152.019 51.5917   3
   4 -19 -13 119.551 54.3467   4
   4 -19 -12 154.284 50.4962   3
   4 -19 -12 9.40234 37.9008   4
   4 -19 -11 419.846 65.7087   3
   4 -19 -11 361.862 66.6887   4
   4 -19 -10 557.177 70.0553   3
   4 -19 -10 621.512 82.7380   4
   4 -19  -9 717.195 75.1217   3
   4 -19  -9 616.459 78.8306   4
   4 -19  -8 77.0918 34.8385   3
  -4 -19   8 110.292 31.0513   3
  -4 -19   8 101.327 23.5653   4
   4 -19  -8 21.9534 35.4726   4
   4 -19  -7 43.1844 28.3281   3
   4 -19  -7 85.6246 39.4350   4
  -4 -19   7 76.0499 23.5185   4
   4 -19  -6 171.288 37.6897   3
  -4 -19   6 170.931 31.7102   4
   4 -19  -6 143.778 46.8310   4
   4 -19  -5 419.720 47.5117   3
  -4  19   5 479.287 50.7172   2
  -4 -19   5 389.729 43.7768   4
   4 -19  -5 456.940 62.5915   4
   4 -19  -4 53.8127 23.6066   3
  -4  19   4 62.4661 25.7641   2
  -4 -19   4 50.7823 24.1060   4
   4 -19  -4 82.2867 38.4254   4
   4 -19  -3 395.053 38.0804   3
  -4  19   3 393.403 40.5061   2
  -4 -19   3 454.865 49.9837   4
   4 -19  -3 330.580 51.5735   4
   4 -19  -2 704.133 44.0173   3
  -4  19   2 716.277 46.3348   2
  -4 -19   2 798.579 66.7037   4
   4 -19  -2 607.820 61.0004   4
  -4  19   1 1378.50 55.9889   2
  -4 -19   1 1421.00 91.9010   2
   4 -19  -1 1357.09 83.6071   4
  -4 -19   0 95.6563 34.5382   2
   4 -19   0 33.1050 25.0772   4
  -4 -19  -1 753.825 72.2553   2
   4 -19   1 883.931 59.3224   4
  -4 -19  -2 1362.87 96.7757   2
   4 -19   2 1393.43 69.6511   4
  -4 -19  -3 0.09170 31.5718   2
   4 -19   3 31.0164 14.9777   4
   4 -19   4 378.118 28.3726   4
  -4  19  -4 332.049 57.0130   1
  -4 -19  -4 348.831 59.2693   2
  -4  19  -5 15.5962 33.1717   1
  -4  19  -6 434.430 66.7883   1
  -4  19  -7 3439.11 182.316   1
  -4  19  -8 227.314 61.5682   1
  -4  19  -9-26.4439 40.3501   1
   4 -20 -13 15.3776 36.0772   3
   4 -20 -12 31.0290 39.6456   3
   4 -20 -12 71.1620 44.3530   4
   4 -20 -11 140.107 46.8299   3
   4 -20 -11 219.312 57.3758   4
   4 -20 -10 2483.23 144.700   3
   4 -20 -10 2360.73 151.832   4
   4 -20  -9 48.1311 33.3395   3
   4 -20  -9-28.2730 38.5830   4
   4 -20  -8 383.998 57.2016   3
  -4 -20   8 313.569 43.1988   3
   4 -20  -8 360.243 57.8847   4
   4 -20  -7 177.159 41.3152   3
  -4 -20   7 180.245 30.0733   4
   4 -20  -7 160.968 44.2387   4
   4 -20  -6 309.863 44.3608   3
  -4 -20   6 401.264 44.2266   4
   4 -20  -6 277.981 52.9147   4
   4 -20  -5 50.8615 26.8929   3
  -4  20   5 86.4018 27.1463   2
  -4 -20   5 26.7468 18.5495   4
   4 -20  -5 14.3699 30.8560   4
  -4  20   4 1137.82 72.0538   2
   4 -20  -4 1001.24 65.3224   3
  -4 -20   4 1156.61 76.1976   4
   4 -20  -4 893.410 76.4354   4
   4 -20  -3 317.808 35.5773   3
  -4  20   3 341.978 36.2194   2
  -4 -20   3 375.334 47.5495   4
   4 -20  -3 301.229 47.7738   4
  -4  20   2 451.506 39.2338   2
   4 -20  -2 549.009 39.8856   3
   4 -20  -2 499.212 56.4693   4
  -4 -20   1 72.7421 33.5140   2
   4 -20  -1 52.5253 28.6615   4
  -4 -20   0 943.654 79.3701   2
   4 -20   0 884.232 65.6104   4
  -4 -20  -1 270.625 49.8588   2
   4 -20   1 258.412 37.3454   4
  -4 -20  -2 919.379 82.5184   2
   4 -20   2 960.085 59.5066   4
  -4 -20  -3 1558.62 108.478   2
   4 -20   3 1530.10 67.7619   4
  -4  20  -4-1.07484 40.2947   1
  -4 -20  -4 8.29552 32.7509   2
   4 -20   4 22.4751 12.7127   4
  -4  20  -5 1477.80 114.322   1
  -4  20  -6 223.529 56.4670   1
  -4  20  -7 1012.32 107.105   1
  -4  20  -8 2301.59 156.064   1
  -4  20  -9-17.3470 37.7869   1
   4 -21 -12 123.572 52.7979   3
   4 -21 -12 236.710 65.4221   4
   4 -21 -11 49.1085 38.4736   3
   4 -21 -11 39.4943 39.8469   4
   4 -21 -10 1313.51 107.475   3
   4 -21 -10 1417.86 119.839   4
   4 -21  -9 1145.42 97.6693   3
   4 -21  -9 943.110 98.7346   4
   4 -21  -8 596.659 68.4853   3
   4 -21  -8 451.382 67.4239   4
   4 -21  -7 1297.52 91.8816   3
  -4 -21   7 1264.83 74.2605   4
   4 -21  -7 1259.51 104.613   4
   4 -21  -6 890.943 72.0864   3
  -4 -21   6 1042.77 70.0428   4
   4 -21  -6 972.311 88.5248   4
   4 -21  -5 3.49199 24.4908   3
  -4  21   5-35.7013 25.0696   2
  -4 -21   5 34.2446 21.6712   4
   4 -21  -5 18.2807 31.7283   4
  -4  21   4 730.753 59.1798   2
   4 -21  -4 728.260 57.6458   3
  -4 -21   4 621.179 59.0085   4
   4 -21  -4 701.007 82.4258   4
  -4  21   3 36.5891 20.6266   2
   4 -21  -3 51.4164 21.0099   3
   4 -21  -3-22.7459 29.7175   4
  -4  21   2 1680.06 74.9152   2
  -4 -21   2 1545.90 97.9688   2
   4 -21  -2 1863.04 74.3994   3
   4 -21  -2 1486.96 94.2470   4
  -4 -21   1 269.135 49.1127   2
   4 -21  -1 403.959 51.7258   4
  -4 -21   0 452.678 58.9156   2
   4 -21   0 582.033 56.6708   4
  -4 -21  -1 134.294 38.7073   2
   4 -21   1 210.144 36.2854   4
  -4 -21  -2 103.517 42.9848   2
   4 -21   2 32.4874 19.2317   4
  -4 -21  -3 121.451 42.2446   2
   4 -21   3 184.674 25.6172   4
   4 -21   4 103.107 16.9925   4
  -4  21  -4 128.310 44.6538   1
  -4  21  -5 27.5929 40.5804   1
  -4  21  -6-9.32400 36.5785   1
  -4  21  -7 697.943 91.8107   1
  -4  21  -8 243.604 63.3285   1
   4 -22 -12 259.422 58.3729   3
   4 -22 -11 739.223 85.7451   3
   4 -22 -11 499.416 75.9398   4
   4 -22 -10 526.537 74.9477   3
   4 -22 -10 580.823 84.8935   4
   4 -22  -9 919.913 88.3113   3
   4 -22  -9 628.111 88.5515   4
   4 -22  -8 736.727 74.6370   3
   4 -22  -8 550.069 73.8209   4
   4 -22  -7 122.568 36.2758   3
   4 -22  -7 82.0055 43.3678   4
   4 -22  -6 132.841 38.2545   3
  -4 -22   6 64.9736 24.5648   4
   4 -22  -6 64.8306 37.1900   4
   4 -22  -5 157.519 35.1834   3
  -4  22   5 235.931 40.3233   2
  -4 -22   5 269.703 40.7537   4
   4 -22  -5 208.350 47.3600   4
  -4  22   4 144.677 30.5915   2
   4 -22  -4 164.223 31.4484   3
   4 -22  -4 110.553 36.6064   4
  -4  22   3 1764.69 85.2453   2
   4 -22  -3 1585.64 76.5950   3
   4 -22  -3 1496.71 100.543   4
  -4 -22   2 3069.72 141.666   2
   4 -22  -2 3280.06 104.393   3
   4 -22  -2 2947.16 137.056   4
  -4 -22   1 11.2917 26.2518   2
   4 -22  -1 50.7421 30.0024   4
  -4 -22   0 1473.25 101.118   2
   4 -22   0 1348.21 86.0116   4
  -4 -22  -1 44.4910 30.6432   2
   4 -22   1-3.96360 23.2401   4
  -4 -22  -2 98.3153 38.7045   2
   4 -22   2 103.813 26.2454   4
  -4 -22  -3 2006.42 126.378   2
   4 -22   3 1971.51 81.2057   4
  -4  22  -3 2113.84 137.281   1
  -4  22  -4 181.055 47.9098   1
  -4  22  -5 1411.06 113.637   1
  -4  22  -6 49.8101 48.7405   1
  -4  22  -7 1463.38 128.197   1
  -4  22  -8 2413.51 161.990   1
   4 -23 -12 14.9610 33.9891   3
   4 -23 -11 178.894 52.5715   3
   4 -23 -11 105.103 48.8772   4
   4 -23 -10 783.493 85.4368   3
   4 -23 -10 880.266 97.7701   4
   4 -23  -9 2660.77 146.985   3
   4 -23  -9 2529.77 160.369   4
   4 -23  -8 609.825 69.5775   3
   4 -23  -8 524.561 75.6371   4
   4 -23  -7 63.6782 35.8648   3
   4 -23  -7 45.4238 38.1351   4
   4 -23  -6-14.7126 26.3586   3
   4 -23  -6-8.35370 33.7915   4
   4 -23  -5 262.555 42.5830   3
  -4  23   5 150.565 34.6055   2
  -4 -23   5 168.122 37.5627   4
   4 -23  -5 108.767 45.2403   4
  -4  23   4 162.665 33.3607   2
   4 -23  -4 168.573 31.7853   3
   4 -23  -4 156.836 43.9582   4
  -4  23   3 55.7038 23.2166   2
  -4 -23   3 50.7662 30.7067   2
   4 -23  -3 29.7479 19.6763   3
   4 -23  -3 60.4309 40.7562   4
  -4 -23   2 219.431 41.9774   2
   4 -23  -2 231.459 27.4071   3
   4 -23  -2 207.891 44.2786   4
  -4 -23   1 4243.03 174.783   2
   4 -23  -1 4039.73 162.710   4
  -4 -23   0 80.0424 35.4560   2
   4 -23   0 53.4832 25.8822   4
  -4 -23  -1 1545.90 108.390   2
   4 -23   1 1562.40 88.2399   4
  -4 -23  -2 352.950 55.2420   2
   4 -23   2 391.877 41.2324   4
  -4  23  -3 535.654 75.6461   1
  -4 -23  -3 454.789 63.0022   2
   4 -23   3 469.609 41.2324   4
  -4  23  -4 25.3291 38.6377   1
  -4  23  -5 34.8779 42.6203   1
  -4  23  -6-62.1337 76.3943   1
  -4  23  -7 78.9916 42.6710   1
   4 -24 -12 187.191 58.1018   3
   4 -24 -11 9.24856 38.6215   3
   4 -24 -10 2381.50 148.087   3
   4 -24 -10 2024.26 151.176   4
   4 -24  -9 71.4181 37.4784   3
   4 -24  -9 135.374 57.3764   4
   4 -24  -8 270.472 53.2019   3
   4 -24  -8 199.667 56.1020   4
   4 -24  -7 102.919 35.7860   3
   4 -24  -7 79.0086 40.2793   4
   4 -24  -6 547.744 60.5949   3
   4 -24  -6 340.446 62.4641   4
   4 -24  -5 662.468 60.6277   3
   4 -24  -5 447.602 65.7747   4
   4 -24  -4 63.0116 23.2563   3
   4 -24  -4 35.7442 33.1149   4
  -4 -24   3 1073.46 84.3456   2
   4 -24  -3 1076.57 64.3598   3
   4 -24  -3 1024.40 86.2993   4
  -4 -24   2 314.184 51.9403   2
   4 -24  -2 283.708 31.0920   3
   4 -24  -2 287.111 52.1131   4
  -4 -24   1 68.0626 35.3177   2
   4 -24  -1 80.0125 31.2504   4
  -4 -24   0 4120.66 177.315   2
   4 -24   0 3963.29 156.463   4
  -4 -24  -1 458.320 63.5190   2
   4 -24   1 447.845 49.3883   4
  -4 -24  -2-33.8225 34.8389   2
   4 -24   2 22.2267 20.2619   4
  -4  24  -3 173.742 48.4209   1
  -4  24  -4 1738.98 129.801   1
  -4  24  -5 296.722 62.4478   1
  -4  24  -6 86.1717 41.8698   1
  -4  24  -7 34.7865 44.1889   1
   4 -25 -11 487.632 78.9728   3
   4 -25 -10 384.009 67.7020   3
   4 -25 -10 371.017 73.1967   4
   4 -25  -9 2084.85 133.962   3
   4 -25  -9 1911.86 144.500   4
   4 -25  -8 771.654 85.4059   3
   4 -25  -8 810.163 92.0849   4
   4 -25  -7 31.1639 32.5246   3
   4 -25  -7 70.5325 47.8022   4
   4 -25  -6 276.309 47.3992   3
   4 -25  -6 221.390 55.4020   4
   4 -25  -5 45.1978 27.4006   3
   4 -25  -5-50.3950 42.4103   4
  -4 -25   4-10.3545 25.6441   2
   4 -25  -4 9.83290 18.8394   3
   4 -25  -4 30.8817 31.4580   4
  -4 -25   3-1.25012 29.1582   2
   4 -25  -3 39.9165 20.5093   3
   4 -25  -3-67.1854 37.3552   4
  -4 -25   2 33.7969 30.4339   2
   4 -25  -2 63.7114 32.8951   4
  -4 -25   1 1129.60 90.0821   2
   4 -25  -1 989.391 82.3758   4
  -4 -25   0 19.5528 27.6624   2
   4 -25   0 6.59359 24.5343   4
  -4 -25  -1 766.147 81.2388   2
   4 -25   1 739.089 63.5893   4
  -4  25  -2 534.199 74.6513   1
  -4 -25  -2 518.143 67.6261   2
   4 -25   2 521.770 49.8756   4
  -4  25  -3 782.316 88.0815   1
  -4  25  -4 221.072 55.8524   1
  -4  25  -5 68.3129 49.1038   1
  -4  25  -6 993.344 109.909   1
   4 -26 -11 540.412 82.9123   3
   4 -26 -10 667.755 86.9722   3
   4 -26  -9 605.883 76.2704   3
   4 -26  -9 434.786 73.4974   4
   4 -26  -8 707.587 77.9044   3
   4 -26  -8 706.121 90.8123   4
   4 -26  -7 382.137 57.7527   3
   4 -26  -7 489.210 78.3546   4
   4 -26  -6 35.9038 28.5278   3
   4 -26  -6 2.47732 37.7015   4
  -4 -26   5 59.3782 30.3380   2
   4 -26  -5 38.9973 23.6069   3
   4 -26  -5 34.2605 35.4570   4
  -4 -26   4 656.526 67.0543   2
   4 -26  -4 614.945 54.6234   3
   4 -26  -4 529.612 70.1418   4
  -4 -26   3 651.397 68.7507   2
   4 -26  -3 755.809 55.3133   3
   4 -26  -3 545.288 70.2113   4
  -4 -26   2 1193.58 91.3714   2
   4 -26  -2 1235.43 95.2459   4
  -4 -26   1 40.9961 31.6959   2
   4 -26  -1 49.5559 29.4836   4
  -4 -26   0 1805.69 118.172   2
   4 -26   0 1518.42 97.1386   4
  -4 -26  -1 362.436 60.2283   2
   4 -26   1 263.714 42.6665   4
  -4  26  -2 61.3266 41.6227   1
  -4 -26  -2 185.476 48.1873   2
  -4  26  -3 388.900 69.6245   1
  -4  26  -4-31.0370 43.0769   1
  -4  26  -5 963.598 102.884   1
  -4  26  -6 181.775 55.4832   1
   4 -27 -11 114.753 48.5666   3
   4 -27 -10 130.024 48.2458   3
   4 -27  -9 360.423 64.1375   3
   4 -27  -8 909.018 87.9438   3
   4 -27  -8 829.798 99.7399   4
   4 -27  -7 1622.85 110.479   3
   4 -27  -7 1473.45 125.256   4
   4 -27  -6 72.9227 34.4185   3
   4 -27  -6 54.8899 45.2830   4
  -4 -27   5 515.760 61.5715   2
   4 -27  -5 420.008 50.5785   3
   4 -27  -5 355.561 61.7115   4
  -4 -27   4 685.401 71.2617   2
   4 -27  -4 635.221 76.3156   4
  -4 -27   3-37.7544 27.1385   2
   4 -27  -3 35.1013 35.4344   4
  -4 -27   2 140.317 38.0604   2
   4 -27  -2 124.218 41.1040   4
  -4 -27   1 1127.22 93.5229   2
   4 -27  -1 1020.22 85.3135   4
  -4 -27   0 26.6737 29.6278   2
   4 -27   0 63.3121 28.2990   4
  -4 -27  -1 190.851 47.8299   2
  -4  27  -1 263.556 60.9507   1
   4 -27   1 214.543 38.1274   4
  -4  27  -2 366.309 67.8480   1
  -4  27  -3 349.403 68.5668   1
  -4  27  -4 305.281 62.9688   1
  -4  27  -5 109.374 48.4178   1
   4 -28 -10 227.427 54.8686   3
   4 -28  -9 381.490 66.1777   3
   4 -28  -8 562.327 70.1356   3
   4 -28  -8 589.673 85.5536   4
   4 -28  -7 2811.26 146.529   3
   4 -28  -7 2607.47 166.223   4
   4 -28  -6 5.10692 26.4394   3
   4 -28  -6 145.788 48.7762   4
  -4 -28   5 62.1518 30.7138   2
   4 -28  -5-76.8995 49.0054   4
  -4 -28   4 60.4897 33.0842   2
   4 -28  -4 39.6295 41.1500   4
  -4 -28   3 1352.95 97.6057   2
   4 -28  -3 1167.62 100.637   4
  -4 -28   2 55.6667 34.3739   2
   4 -28  -2 30.2915 35.9691   4
  -4 -28   1 78.7054 38.4667   2
   4 -28  -1-18.8012 31.6721   4
  -4 -28   0 265.920 59.2165   2
   4 -28   0 204.118 41.9395   4
  -4 -28  -1 357.389 62.7341   2
  -4  28  -1 260.323 55.6730   1
  -4  28  -2-64.0199 42.9109   1
  -4  28  -3 37.8257 37.7982   1
  -4  28  -4 128.875 41.0950   1
   4 -29 -10-1.59848 37.8890   3
   4 -29  -9 139.945 49.1455   3
   4 -29  -8 323.138 58.1507   3
   4 -29  -7-36.5605 36.9139   4
   4 -29  -6 177.668 59.9147   4
   4 -29  -5 151.068 51.3747   4
  -4 -29   4 1113.90 88.2785   2
   4 -29  -4 1066.27 102.553   4
  -4 -29   3 86.5091 33.2692   2
   4 -29  -3 61.2876 34.7864   4
  -4 -29   2-40.1335 28.1807   2
   4 -29  -2-45.9935 39.6192   4
  -4 -29   1 47.9914 38.8440   2
   4 -29  -1-16.2551 29.7276   4
  -4  29   0 202.332 50.2152   1
  -4 -29   0 120.289 43.1628   2
   4 -29   0 266.006 48.8987   4
  -4  29  -1 258.462 55.6171   1
  -4  29  -2 428.524 75.6252   1
  -4  29  -3-2.69399 37.4994   1
  -4  29  -4 577.488 85.7960   1
   4 -30  -6 40.1088 45.6696   4
   4 -30  -5-114.161 47.5487   4
   4 -30  -4 182.265 56.5542   4
  -4 -30   3 250.013 50.5035   2
   4 -30  -3 111.759 43.5051   4
  -4 -30   2 7.28530 28.5972   2
   4 -30  -2 9.07823 31.2338   4
  -4 -30   1 215.046 47.6158   2
   4 -30  -1 220.865 47.3825   4
  -4  30   0-18.5722 36.7942   1
  -4 -30   0 44.3254 38.3571   2
  -4  30  -1 204.285 52.8036   1
  -4  30  -2 233.917 60.2597   1
  -4  30  -3 158.276 50.6153   1
   4 -31  -6 75.6956 50.5551   4
   4 -31  -5-11.8698 36.2918   4
   4 -31  -4 250.659 64.7827   4
   4 -31  -3 135.734 53.4521   4
   4 -31  -2 136.689 46.1600   4
  -4 -31   1 91.9132 36.5845   2
  -4  31   1 128.357 48.3036   1
   4 -31  -1 92.8055 43.2784   4
  -4  31   0-17.7946 37.4527   1
  -4  31  -1 61.9007 43.4368   1
  -4  31  -2 70.7777 51.1876   1
   4 -32  -5 360.310 75.7740   4
   4 -32  -4 15.0147 40.9982   4
   4 -32  -3 390.123 70.8113   4
  -4  32   2 73.9720 41.1936   1
   4 -32  -2 58.4490 38.6635   4
  -4  32   1 57.3562 43.7277   1
  -4  32   0 24.0776 40.8205   1
  -4  32  -1 241.202 60.1788   1
   4 -33  -4 56.4195 45.1757   4
   4 -33  -3-16.2111 34.9868   4
  -4  33   2 9.07554 41.3236   1
  -4  33   1 121.440 49.5763   1
  -4  33   0 46.8143 41.2638   1
   5   0 -16 1829.43 116.568   4
   5   0 -15-30.0742 32.9170   4
   5   0 -14 1441.75 97.5701   4
   5   0 -13-3.04287 28.4971   4
   5   0 -12 3617.64 148.093   4
   5   0 -11-6.75625 25.6580   4
   5   0 -10 557.176 54.0720   4
  -5   0   9 19.1663 20.7746   4
   5   0  -9 8.65323 23.3762   4
  -5   0   8 13113.9 310.557   3
  -5   0   8 12382.8 294.242   4
   5   0  -8 12080.0 286.045   4
  -5   0   7 25.8819 23.0634   3
   5   0  -7 31.7087 24.7488   4
  -5   0   7-2.24909 18.4625   4
  -5   0   6 3030.66 117.366   3
  -5   0   6 2901.40 111.159   4
   5   0  -6 2823.93 109.287   4
   5   0  -5 79.7532 34.4382   4
  -5   0   5 88.1529 31.2814   4
   5   0  -4 929.012 58.5407   4
  -5   0   4 750.539 53.0920   4
   5   0  -3 71.5508 30.4506   4
  -5   0   3 53.7418 25.5783   4
   5   0  -2 2117.71 89.6754   4
  -5   0   2 2257.10 89.9410   4
   5   0  -1 12.2223 22.8060   4
  -5   0   1-4.27711 18.8864   4
   5   0   0 25029.3 467.142   4
  -5   0   0 24940.0 462.686   4
   5   0   1 14.5618 27.0286   4
  -5   0  -1 19.4451 21.0459   4
  -5   0  -2 3791.43 123.249   4
   5   0   2 3664.05 124.889   4
  -5   0  -3 10.6347 17.5793   4
  -5   0  -3 30.0384 29.9359   2
  -5   0  -4 14267.3 328.187   2
  -5   0  -4 14826.7 315.830   4
  -5   0  -5 8.35589 18.0137   4
  -5   0  -5-4.85556 19.8658   1
  -5   0  -5-1.46339 26.5411   2
  -5   0  -6 7574.73 206.779   4
  -5   0  -6 7302.02 201.346   1
  -5   0  -7 42.1644 21.4604   4
  -5   0  -7-28.2268 26.3382   1
  -5   0  -8 431.911 47.3477   4
  -5   0  -8 410.620 47.9588   1
  -5   0  -9 26.2613 23.7535   1
  -5   0 -10 1426.54 108.093   3
  -5   0 -11 17.8872 36.3788   3
  -5   0 -12 6265.26 251.398   3
  -5   0 -13 34.4684 33.8571   3
   5   1 -16 112.562 39.0554   4
   5  -1 -16 168.396 45.6702   4
   5   1 -15 68.1427 31.7506   4
   5  -1 -15 63.6251 38.7417   4
   5  -1 -14 1885.10 114.810   4
   5   1 -14 1968.49 111.569   4
   5   1 -13 718.017 67.4226   4
   5  -1 -13 646.404 66.8581   4
   5  -1 -12 1267.15 87.5853   4
   5   1 -12 1272.00 85.1725   4
   5   1 -11 193.462 38.1612   4
   5  -1 -11 138.866 34.5297   4
   5   1 -10 5.02524 23.7208   4
   5  -1 -10 13.6524 28.8111   4
   5  -1  -9 1841.25 94.5601   4
  -5  -1   9 1904.22 96.8107   4
  -5   1   9 1911.92 98.2339   4
   5   1  -9 1853.87 92.9551   4
  -5  -1   8 1295.95 82.8335   3
  -5   1   8 1324.00 82.8867   3
   5  -1  -8 1288.66 77.6817   4
  -5  -1   8 1212.05 75.6787   4
   5   1  -8 1224.54 73.5691   4
  -5   1   8 1325.67 79.5893   4
  -5   1   7 3263.18 128.075   3
  -5  -1   7 3228.19 127.385   3
   5   1  -7 3207.47 118.450   4
   5  -1  -7 3238.63 121.193   4
  -5   1   7 3188.34 123.005   4
  -5  -1   7 3111.42 119.432   4
  -5   1   6 287.386 37.1226   3
  -5  -1   6 277.087 37.8875   3
  -5  -1   6 278.872 35.0625   4
   5   1  -6 227.803 34.4223   4
  -5   1   6 227.019 35.5050   4
   5  -1  -6 254.361 38.2828   4
  -5   1   5 52697.5 901.713   3
   5   1  -5 52884.4 894.333   4
   5  -1  -5 52059.2 895.857   4
  -5  -1   5 52705.2 897.140   4
  -5   1   5 53099.0 900.691   4
   5   1  -4 2464.79 96.1110   4
   5  -1  -4 2457.12 97.4243   4
  -5   1   4 2493.77 97.5423   4
  -5  -1   4 2391.13 95.3984   4
   5  -1  -3 14401.7 299.724   4
   5   1  -3 14212.2 299.144   4
  -5   1   3 14104.5 299.657   4
  -5  -1   3 14591.6 301.886   4
  -5  -1   2 1438.85 71.0597   4
   5   1  -2 1365.38 70.2921   4
   5  -1  -2 1472.31 72.4124   4
  -5   1   2 1387.23 69.7675   4
   5  -1  -1 5162.59 147.891   4
   5   1  -1 5245.44 150.873   4
  -5   1   1 5312.63 147.205   4
  -5  -1   1 5346.56 148.678   4
   5   1   0 2655.02 101.146   4
  -5  -1   0 2559.39 96.8804   4
   5  -1   0 2584.70 97.9304   4
  -5   1   0 2576.52 95.3957   4
   5  -1   1 32200.1 576.188   4
  -5   1  -1 31883.4 570.947   4
  -5  -1  -1 31670.2 575.668   4
   5   1   1 32315.0 581.357   4
   5  -1   2 3009.17 110.258   4
  -5   1  -2 3169.96 109.043   4
  -5  -1  -2 3162.28 112.277   4
   5   1   2 3200.79 115.144   4
  -5  -1  -3 12575.5 277.262   4
  -5   1  -3 12450.6 270.671   4
  -5   1  -3 11918.5 280.358   2
  -5  -1  -3 11827.1 286.892   2
  -5   1  -4 72.9860 22.8631   4
  -5  -1  -4 72.2661 22.7453   4
  -5   1  -4 149.513 34.0069   2
  -5  -1  -4 97.9320 33.3097   2
  -5   1  -5 3586.23 138.684   2
  -5  -1  -5 3371.74 138.310   2
  -5  -1  -5 3587.24 130.390   4
  -5   1  -5 3611.51 125.712   4
  -5   1  -5 3584.77 129.817   1
  -5  -1  -5 3654.34 123.159   1
  -5   1  -6 369.282 39.5767   4
  -5  -1  -6 394.872 44.4692   4
  -5   1  -6 407.674 46.8974   1
  -5  -1  -6 365.878 40.9193   1
  -5  -1  -7 224.433 33.9686   4
  -5   1  -7 238.796 34.2870   4
  -5   1  -7 255.918 38.0605   1
  -5  -1  -7 183.804 32.8546   1
  -5  -1  -8-1.37603 17.9811   4
  -5   1  -8 28.1467 20.4198   4
  -5  -1  -8 28.0906 22.7365   1
  -5   1  -8-19.0473 21.2573   1
  -5   1  -9 2147.82 112.980   1
  -5  -1  -9 2255.36 110.436   1
  -5   1  -9 2048.38 118.934   3
  -5   1 -10 562.574 61.1307   1
  -5   1 -10 608.317 70.1669   3
  -5  -1 -10 531.028 70.0917   3
  -5   1 -11 482.982 67.6771   3
  -5  -1 -11 454.593 66.8537   3
  -5  -1 -12 79.1976 42.5401   3
  -5   1 -12 80.2787 45.2865   3
  -5   1 -13 1347.60 116.615   3
  -5  -1 -13 1429.49 123.583   3
   5  -2 -16 2008.60 125.340   4
   5  -2 -15 1410.85 101.205   4
   5   2 -15 1359.12 94.8740   4
   5   2 -14 547.637 60.4307   4
   5  -2 -14 698.829 70.3707   4
   5   2 -13 39.9853 29.1576   4
   5  -2 -13 97.1593 37.8781   4
   5   2 -12-12.5652 25.3257   4
   5  -2 -12-13.0212 28.7346   4
   5   2 -11 14.2803 23.8540   4
   5  -2 -11-13.3458 26.3693   4
   5   2 -10 445.080 48.4648   4
   5  -2 -10 403.151 49.8386   4
  -5  -2   9 6022.55 184.633   4
   5   2  -9 6216.88 182.030   4
   5  -2  -9 6066.52 187.066   4
  -5  -2   8 25886.5 515.680   3
  -5   2   8 26035.4 514.281   3
   5   2  -8 24846.0 487.333   4
   5  -2  -8 24874.1 495.406   4
  -5  -2   8 25098.9 493.916   4
  -5   2   8 25164.5 505.327   4
  -5  -2   7 31.2440 21.3678   3
  -5   2   7 21.7085 21.3128   3
   5  -2  -7 8.80188 23.4124   4
  -5  -2   7 36.9251 22.2870   4
  -5   2   7 41.8234 24.0861   4
   5   2  -7 12.7858 22.6143   4
  -5   2   6 53.5625 23.5639   3
  -5  -2   6 42.3636 24.6792   3
  -5   2   6 32.6083 22.3238   4
   5  -2  -6 36.5882 26.6796   4
   5   2  -6 57.7244 25.9330   4
  -5  -2   6 47.1615 18.5870   4
  -5   2   5 359.469 40.3218   3
   5   2  -5 273.980 38.6354   4
   5  -2  -5 330.397 41.2850   4
  -5   2   5 313.914 38.1557   4
  -5  -2   5 367.775 39.9476   4
   5  -2  -4 1815.70 83.2262   4
   5   2  -4 1765.15 81.2631   4
  -5   2   4 1897.49 84.9093   4
  -5  -2   4 1791.19 81.5471   4
   5  -2  -3 807.711 56.5686   4
  -5  -2   3 795.908 53.1724   4
   5   2  -3 802.775 55.2092   4
  -5   2   3 829.713 54.7411   4
   5   2  -2 72.7878 27.5237   4
   5  -2  -2 91.3131 27.2542   4
  -5   2   2 76.8214 23.5647   4
  -5  -2   2 57.0521 23.9187   4
  -5  -2   1 485.755 42.4698   4
  -5   2   1 518.839 42.8094   4
   5  -2  -1 404.367 40.1778   4
   5   2  -1 493.973 47.0689   4
   5   2   0 1681.36 80.6614   4
   5  -2   0 1601.59 75.3592   4
  -5   2   0 1642.94 74.4650   4
  -5  -2   0 1585.88 75.6783   4
   5   2   1 2517.26 101.693   4
   5  -2   1 2411.43 94.6138   4
  -5   2  -1 2464.65 92.9313   4
  -5  -2  -1 2502.22 98.1419   4
   5  -2   2 4765.95 141.935   4
  -5   2  -2 4723.98 138.738   4
  -5  -2  -2 5019.83 148.673   4
  -5   2  -3 8809.49 210.343   4
  -5  -2  -3 9012.64 222.830   4
  -5   2  -3 8724.68 221.283   2
  -5  -2  -3 8436.78 232.302   2
  -5  -2  -4 9000.70 246.772   2
  -5   2  -4 8930.24 232.062   2
  -5  -2  -4 9427.83 234.424   4
  -5   2  -4 9396.07 222.735   4
  -5  -2  -5 2265.33 113.953   2
  -5   2  -5 2435.33 97.8465   4
  -5  -2  -5 2339.14 104.039   4
  -5  -2  -5 2424.36 93.7291   1
  -5  -2  -6 429.342 47.9159   4
  -5   2  -6 447.786 42.9580   4
  -5  -2  -6 449.621 43.6573   1
  -5   2  -6 411.497 46.6678   1
  -5  -2  -7 2295.10 109.687   4
  -5   2  -7 2239.34 99.6776   4
  -5   2  -7 2319.88 110.477   1
  -5  -2  -7 2307.29 99.8450   1
  -5   2  -8 649.831 55.5132   4
  -5  -2  -8 648.493 55.5311   1
  -5   2  -8 620.032 59.7822   1
  -5   2  -9 1352.75 91.8513   1
  -5   2  -9 1342.24 94.6421   3
  -5   2 -10 7905.39 249.284   1
  -5   2 -10 7783.85 255.270   3
  -5  -2 -10 7498.28 267.002   3
  -5   2 -11 162.550 49.3325   3
  -5  -2 -11 39.0514 41.0743   3
  -5  -2 -12 2609.00 161.716   3
  -5   2 -12 2793.71 156.252   3
  -5   2 -13-15.8560 34.5781   3
  -5  -2 -13-37.0004 49.6757   3
   5  -3 -17 2676.03 152.058   4
   5  -3 -16 52.4423 32.9864   4
   5   3 -15 170.618 39.2999   4
   5  -3 -15 177.141 45.5935   4
   5  -3 -14 886.942 83.0352   4
   5   3 -14 840.616 72.7168   4
   5   3 -13 517.105 56.8326   4
   5  -3 -13 452.344 59.5855   4
   5   3 -12 54.9183 30.4682   4
   5  -3 -12 102.462 35.0637   4
   5  -3 -11 914.006 72.4176   4
   5   3 -11 926.556 67.8539   4
   5   3 -10 2611.44 113.690   4
   5  -3 -10 2673.28 122.033   4
  -5  -3  10 2668.73 116.233   4
   5   3  -9 5794.30 173.113   4
   5  -3  -9 5568.87 181.409   4
  -5  -3   9 5992.97 179.451   4
  -5   3   8 4229.85 153.555   3
  -5  -3   8 4240.51 153.555   3
   5   3  -8 4039.65 136.974   4
   5  -3  -8 3938.63 144.063   4
  -5   3   8 4149.99 150.089   4
  -5  -3   8 3977.57 138.486   4
  -5   3   7 19970.4 412.142   3
  -5  -3   7 19795.0 414.326   3
   5   3  -7 19074.7 390.481   4
   5  -3  -7 19357.3 402.154   4
  -5  -3   7 19545.8 396.066   4
  -5   3   7 19560.2 408.380   4
  -5   3   6 1666.01 85.1949   3
   5   3  -6 1778.41 83.3017   4
   5  -3  -6 1642.62 83.9308   4
  -5  -3   6 1781.02 83.8145   4
  -5   3   6 1878.71 91.4573   4
  -5   3   5 1929.26 87.6285   3
   5   3  -5 1888.68 84.5665   4
  -5   3   5 2047.81 91.2751   4
   5  -3  -5 1729.51 84.8732   4
  -5  -3   5 1890.14 84.8013   4
   5   3  -4 4131.20 130.013   4
   5  -3  -4 3931.10 130.044   4
  -5   3   4 4069.03 132.115   4
  -5  -3   4 4118.05 130.471   4
  -5  -3   3 719.142 51.3452   4
   5  -3  -3 670.234 50.6488   4
   5   3  -3 674.548 51.3082   4
  -5   3   3 672.297 49.9748   4
  -5  -3   2 38.7946 21.9009   4
   5   3  -2 48.3675 30.0284   4
  -5   3   2 20.6615 18.9561   4
   5  -3  -2 9.05228 23.2799   4
   5   3  -1 649.582 52.0519   4
   5  -3  -1 549.271 46.3072   4
  -5  -3   1 649.598 48.9111   4
  -5   3   1 588.810 46.5620   4
   5   3   0 39.9966 26.5162   4
   5  -3   0 64.3652 25.3983   4
  -5  -3   0 34.5147 18.6288   4
  -5   3   0 52.8289 21.0357   4
   5   3   1 27540.7 509.754   4
   5  -3   1 26539.3 491.311   4
  -5  -3  -1 26517.5 501.781   4
  -5   3  -1 26953.6 490.073   4
  -5  -3  -2 1124.55 67.0966   4
   5  -3   2 977.695 60.3189   4
  -5   3  -2 1079.66 59.7381   4
  -5   3  -3 15104.6 311.529   4
  -5  -3  -3 16079.2 335.126   4
   5  -3   3 15157.7 316.202   4
  -5   3  -3 15121.6 322.604   2
  -5  -3  -3 14805.2 344.290   2
  -5  -3  -4 165.838 33.5323   4
  -5   3  -4 137.812 23.9395   4
  -5   3  -4 159.003 31.7239   2
  -5  -3  -4 106.279 35.3525   2
  -5   3  -5 475.584 41.8266   4
  -5  -3  -5 468.829 46.9009   4
  -5  -3  -5 372.452 49.0846   2
  -5  -3  -5 450.946 39.0566   1
  -5  -3  -6 1728.06 93.2433   4
  -5   3  -6 1725.69 81.9124   4
  -5   3  -6 1538.73 88.4076   1
  -5  -3  -6 1670.78 78.1023   1
  -5   3  -7 569.601 49.2906   4
  -5  -3  -7 571.011 48.3546   1
  -5   3  -7 502.101 52.1285   1
  -5   3  -8 2774.59 111.259   4
  -5  -3  -8 2661.22 108.461   1
  -5   3  -8 2437.91 121.613   1
  -5   3  -9 907.452 77.8166   1
  -5   3  -9 1023.60 82.6569   3
  -5   3 -10 738.050 74.6283   1
  -5  -3 -10 795.603 86.1105   3
  -5   3 -10 898.727 82.6184   3
  -5  -3 -11 652.847 92.1568   3
  -5   3 -11 636.437 72.7825   3
  -5  -3 -12 124.016 47.8237   3
  -5   3 -12 152.739 44.1387   3
  -5  -3 -13 141.194 45.3029   3
   5  -4 -17 484.733 69.3995   4
   5  -4 -16 3137.30 165.148   4
   5   4 -15 115.013 31.3459   4
   5  -4 -15 63.5126 30.1646   4
   5  -4 -14 402.454 65.2322   3
   5  -4 -14 484.793 63.4545   4
   5   4 -14 493.771 54.8352   4
   5  -4 -13 2736.09 151.030   3
   5   4 -13 2809.61 126.104   4
   5  -4 -13 2651.02 136.810   4
   5  -4 -12-15.0475 32.1749   3
   5   4 -12 29.0711 25.3231   4
   5  -4 -12 26.5104 29.1338   4
   5  -4 -11 4.87611 28.8856   3
   5  -4 -11 5.00355 26.3065   4
   5   4 -11-10.9333 23.5873   4
   5   4 -10 2929.16 119.662   4
  -5  -4  10 3102.32 125.991   4
   5  -4 -10 3113.26 134.848   4
   5   4  -9 15590.6 335.046   4
   5  -4  -9 14811.2 347.458   4
  -5  -4   9 15313.1 338.885   4
  -5   4   8 6996.72 210.622   3
  -5  -4   8 7142.96 211.698   3
   5   4  -8 7029.67 191.255   4
   5  -4  -8 6943.57 202.779   4
  -5  -4   8 7135.49 195.786   4
  -5   4   7 2218.58 102.782   3
  -5  -4   7 2089.24 100.486   3
   5   4  -7 2225.36 94.3273   4
   5  -4  -7 2043.78 98.7754   4
  -5  -4   7 2089.96 92.1467   4
  -5   4   7 2229.48 103.587   4
  -5   4   6 1350.89 76.3611   3
   5   4  -6 1207.10 68.0766   4
   5  -4  -6 1298.51 75.9284   4
  -5  -4   6 1297.76 70.8970   4
  -5   4   6 1375.86 77.9026   4
  -5   4   5 11039.2 255.398   3
   5   4  -5 11066.0 251.484   4
  -5   4   5 11524.4 262.855   4
   5  -4  -5 11184.2 258.152   4
  -5  -4   5 10831.9 251.635   4
  -5   4   4 6.06852 17.5339   3
   5   4  -4-5.49312 24.2825   4
   5  -4  -4 18.1536 26.6052   4
  -5   4   4 20.1467 23.9170   4
  -5  -4   4-3.90815 17.9986   4
   5   4  -3 67.3153 26.6650   4
  -5   4   3 48.7062 22.7893   4
   5  -4  -3 79.0933 30.7653   4
  -5  -4   3 18.1392 18.4491   4
  -5  -4   2 64.9307 25.1469   4
   5   4  -2 43.2548 26.6788   4
  -5   4   2 48.7812 20.0020   4
   5  -4  -2 21.6960 23.3315   4
  -5  -4   1 4040.34 128.419   4
   5  -4  -1 4006.57 124.597   4
   5   4  -1 4112.92 132.516   4
  -5   4   1 3969.31 123.484   4
   5  -4   0 1328.81 67.3754   4
  -5  -4   0 1317.55 70.2885   4
   5   4   0 1343.93 73.4638   4
  -5   4   0 1302.05 65.8865   4
  -5   4  -1 6405.15 164.012   4
   5  -4   1 6212.85 164.647   4
  -5  -4  -1 6399.18 178.202   4
   5  -4   2 15354.3 314.101   4
  -5  -4  -2 15631.7 333.230   4
  -5   4  -2 15473.1 311.620   4
  -5  -4  -2 15042.4 342.930   2
  -5  -4  -3 551.028 49.9553   4
   5  -4   3 494.570 42.9119   4
  -5   4  -3 571.848 43.4595   4
  -5  -4  -3 527.555 58.8500   2
  -5   4  -3 568.317 45.5399   2
  -5   4  -4 2927.90 111.064   2
  -5  -4  -4 2882.01 131.224   2
  -5  -4  -4 3228.19 125.556   4
  -5   4  -4 2911.74 103.600   4
  -5  -4  -5 4142.90 161.873   2
  -5   4  -5 4285.72 131.711   4
  -5  -4  -5 4497.85 155.835   4
  -5  -4  -5 4262.88 123.245   1
  -5  -4  -6 280.623 39.5069   4
  -5   4  -6 334.324 36.6134   4
  -5  -4  -6 281.816 32.8580   1
  -5   4  -6 316.215 44.5479   1
  -5   4  -7 225.601 31.0811   4
  -5   4  -7 196.337 36.6308   1
  -5  -4  -7 217.084 30.5624   1
  -5   4  -8 127.869 33.5138   3
  -5   4  -8 153.899 28.7730   4
[truncated: 286,030 more chars]
