# Supplementary material for: A Series of Metal–Organic Frameworks with 2,2′-Bipyridyl Derivatives: Synthesis vs. Structure Relationships, Adsorption, and Magnetic Studies
Source: Molecules. 2023 Feb 24;28(5):2139. doi: 10.3390/molecules28052139 (PMC10004071; doi:10.3390/molecules28052139)
Supplement: Supplementary file 1 [file molecules-28-02139-s001.zip › 2-final.cif]

# [Mn3(C12H12N2)2(C10H4S2O4)3]*5(C3H7NO)
data_SSM-7C

_audit_creation_method           SHELXL-2018/3
_shelx_SHELXL_version_number     2018/3
_chemical_name_systematic        ?
_chemical_name_common            ?
_chemical_melting_point          ?
_chemical_formula_moiety         ?
_chemical_formula_sum            'C69 H71 Mn3 N9 O17 S6'
_chemical_formula_weight         1655.52

loop_
_atom_type_symbol
_atom_type_description
_atom_type_scat_dispersion_real
_atom_type_scat_dispersion_imag
_atom_type_scat_source
C C 0.0033 0.0016 'International Tables Vol C Tables 4.2.6.8 and 6.1.1.4'
H H 0.0000 0.0000 'International Tables Vol C Tables 4.2.6.8 and 6.1.1.4'
N N 0.0061 0.0033 'International Tables Vol C Tables 4.2.6.8 and 6.1.1.4'
O O 0.0106 0.0060 'International Tables Vol C Tables 4.2.6.8 and 6.1.1.4'
S S 0.1246 0.1234 'International Tables Vol C Tables 4.2.6.8 and 6.1.1.4'
Mn Mn 0.3368 0.7283 'International Tables Vol C Tables 4.2.6.8 and 6.1.1.4'

_space_group_crystal_system      monoclinic
_space_group_IT_number           14
_space_group_name_H-M_alt        'P 21/n'
_space_group_name_Hall           '-P 2yn'

_shelx_space_group_comment       
;
The symmetry employed for this shelxl refinement is uniquely defined
by the following loop, which should always be used as a source of
symmetry information in preference to the above space-group names.
They are only intended as comments.
;

loop_
_space_group_symop_operation_xyz
'x, y, z'
'-x+1/2, y+1/2, -z+1/2'
'-x, -y, -z'
'x-1/2, -y-1/2, z-1/2'

_cell_length_a                   16.4304(5)
_cell_length_b                   25.1354(9)
_cell_length_c                   18.4058(5)
_cell_angle_alpha                90
_cell_angle_beta                 94.705(3)
_cell_angle_gamma                90
_cell_volume                     7575.7(4)
_cell_formula_units_Z            4
_cell_measurement_temperature    150(2)
_cell_measurement_reflns_used    14977
_cell_measurement_theta_min      2.37
_cell_measurement_theta_max      28.85

_exptl_crystal_description       plate
_exptl_crystal_colour            colorless
_exptl_crystal_density_meas      ?
_exptl_crystal_density_method    ?
_exptl_crystal_density_diffrn    1.452
_exptl_crystal_F_000             3420
_exptl_transmission_factor_min   ?
_exptl_transmission_factor_max   ?
_exptl_crystal_size_max          0.68
_exptl_crystal_size_mid          0.21
_exptl_crystal_size_min          0.10
_exptl_absorpt_coefficient_mu    0.730
_shelx_estimated_absorpt_T_min   0.637
_shelx_estimated_absorpt_T_max   0.931
_exptl_absorpt_correction_type   multi-scan
_exptl_absorpt_correction_T_min  0.87538
_exptl_absorpt_correction_T_max  1.00000
_exptl_absorpt_process_details   
;
CrysAlisPro 1.171.41.98a (Rigaku Oxford Diffraction, 2021)
Empirical absorption correction using spherical harmonics,
implemented in SCALE3 ABSPACK scaling algorithm.
;
_exptl_absorpt_special_details   ?

_diffrn_radiation_probe          x-ray
_diffrn_radiation_source         'fine-focus sealed tube'
_diffrn_radiation_monochromator  graphite
_diffrn_measurement_device       'four-circle diffractometer'
_diffrn_detector                 'CCD plate'
_diffrn_detector_type            AtlasS2
_diffrn_ambient_temperature      150(2)
_diffrn_radiation_wavelength     0.71073
_diffrn_radiation_type           MoK\a
_diffrn_source                   'sealed X-ray tube'
_diffrn_measurement_device_type  'New Xcalibur, AtlasS2'
_diffrn_measurement_method       '\w scans'
_diffrn_detector_area_resol_mean 10.6
_diffrn_reflns_number            40975
_diffrn_reflns_av_unetI/netI     0.0273
_diffrn_reflns_av_R_equivalents  0.0194
_diffrn_reflns_limit_h_min       -21
_diffrn_reflns_limit_h_max       20
_diffrn_reflns_limit_k_min       -33
_diffrn_reflns_limit_k_max       31
_diffrn_reflns_limit_l_min       -18
_diffrn_reflns_limit_l_max       24
_diffrn_reflns_theta_min         2.043
_diffrn_reflns_theta_max         29.057
_diffrn_reflns_theta_full        25.242
_diffrn_measured_fraction_theta_max 0.832
_diffrn_measured_fraction_theta_full 0.999
_diffrn_reflns_Laue_measured_fraction_max 0.832
_diffrn_reflns_Laue_measured_fraction_full 0.999
_diffrn_reflns_point_group_measured_fraction_max 0.832
_diffrn_reflns_point_group_measured_fraction_full 0.999
_reflns_number_total             16855
_reflns_number_gt                13294
_reflns_threshold_expression     'I > 2\s(I)'
_reflns_Friedel_coverage         0.000
_reflns_Friedel_fraction_max     .
_reflns_Friedel_fraction_full    .

_reflns_special_details          
;
 Reflections were merged by SHELXL according to the crystal
 class for the calculation of statistics and refinement.
 
 _reflns_Friedel_fraction is defined as the number of unique
 Friedel pairs measured divided by the number that would be
 possible theoretically, ignoring centric projections and
 systematic absences.
;
_computing_data_collection       'CrysAlisPro 1.171.41.98a (Rigaku OD, 2021)'
_computing_cell_refinement       'CrysAlisPro 1.171.41.98a (Rigaku OD, 2021)'
_computing_data_reduction        'CrysAlisPro 1.171.41.98a (Rigaku OD, 2021)'
_computing_structure_solution    'SHELXT-2018 (Sheldrick, 2015)'
_computing_structure_refinement  'SHELXL-2018 (Sheldrick, 2015)'
_computing_molecular_graphics    'ShelXle (H\"ubschle, 2011)'
_computing_publication_material  'CIFTAB (Sheldrick, 2015)'

_refine_special_details          ?
_refine_ls_structure_factor_coef Fsqd
_refine_ls_matrix_type           full
_refine_ls_weighting_scheme      calc
_refine_ls_weighting_details     
'w=1/[\s^2^(Fo^2^)+(0.0395P)^2^+1.9737P] where P=(Fo^2^+2Fc^2^)/3'
_atom_sites_solution_primary     dual
_atom_sites_solution_secondary   difmap
_atom_sites_solution_hydrogens   geom
_refine_ls_hydrogen_treatment    constr
_refine_ls_extinction_method     none
_refine_ls_extinction_coef       .
_refine_ls_number_reflns         16855
_refine_ls_number_parameters     1052
_refine_ls_number_restraints     301
_refine_ls_R_factor_all          0.0467
_refine_ls_R_factor_gt           0.0323
_refine_ls_wR_factor_ref         0.0840
_refine_ls_wR_factor_gt          0.0787
_refine_ls_goodness_of_fit_ref   1.046
_refine_ls_restrained_S_all      1.075
_refine_ls_shift/su_max          0.003
_refine_ls_shift/su_mean         0.000

loop_
_atom_site_label
_atom_site_type_symbol
_atom_site_fract_x
_atom_site_fract_y
_atom_site_fract_z
_atom_site_U_iso_or_equiv
_atom_site_adp_type
_atom_site_occupancy
_atom_site_site_symmetry_order
_atom_site_calc_flag
_atom_site_refinement_flags_posn
_atom_site_refinement_flags_adp
_atom_site_refinement_flags_occupancy
_atom_site_disorder_assembly
_atom_site_disorder_group
Mn1 Mn 0.37299(2) 0.87116(2) 0.53755(2) 0.01711(6) Uani 1 1 d . . . . .
Mn2 Mn 0.26196(2) 0.75019(2) 0.50986(2) 0.01636(6) Uani 1 1 d . . . . .
Mn3 Mn 0.15333(2) 0.62758(2) 0.48012(2) 0.01760(6) Uani 1 1 d . . . . .
O11 O 0.29092(7) 0.86903(5) 0.61961(6) 0.0273(3) Uani 1 1 d . . . . .
O12 O 0.24403(7) 0.78509(5) 0.61353(6) 0.0254(3) Uani 1 1 d . . . . .
O13 O -0.04121(7) 0.66055(5) 0.95264(6) 0.0261(3) Uani 1 1 d . . . . .
O14 O -0.11418(6) 0.71591(4) 1.01395(6) 0.0197(2) Uani 1 1 d . . . . .
C10 C 0.24974(9) 0.83049(7) 0.64105(8) 0.0207(3) Uani 1 1 d . . . . .
C11 C 0.20486(9) 0.84028(7) 0.70675(8) 0.0207(3) Uani 1 1 d . . . . .
C12 C 0.19725(10) 0.88624(7) 0.74550(9) 0.0263(4) Uani 1 1 d . . . . .
H12 H 0.221749 0.918991 0.733546 0.032 Uiso 1 1 calc R U . . .
C13 C 0.14927(11) 0.87993(7) 0.80502(9) 0.0278(4) Uani 1 1 d . . . . .
H13 H 0.137997 0.907899 0.837433 0.033 Uiso 1 1 calc R U . . .
C14 C 0.12055(10) 0.82881(7) 0.81102(8) 0.0226(3) Uani 1 1 d . . . . .
C15 C 0.06754(10) 0.80844(7) 0.86442(9) 0.0232(4) Uani 1 1 d . . . . .
C16 C 0.02389(11) 0.83733(7) 0.91106(9) 0.0272(4) Uani 1 1 d . . . . .
H16 H 0.026133 0.875007 0.914697 0.033 Uiso 1 1 calc R U . . .
C17 C -0.02483(10) 0.80509(7) 0.95319(9) 0.0256(4) Uani 1 1 d . . . . .
H17 H -0.058952 0.818852 0.987969 0.031 Uiso 1 1 calc R U . . .
C18 C -0.01769(9) 0.75232(7) 0.93866(8) 0.0212(3) Uani 1 1 d . . . . .
C19 C -0.05973(9) 0.70688(7) 0.96886(8) 0.0196(3) Uani 1 1 d . . . . .
S11 S 0.15280(3) 0.78882(2) 0.74309(2) 0.02347(9) Uani 1 1 d . . . . .
S12 S 0.05035(2) 0.74109(2) 0.87350(2) 0.02303(9) Uani 1 1 d . . . . .
O21 O 0.28431(7) 0.89401(5) 0.45457(6) 0.0277(3) Uani 1 1 d . . . . .
O22 O 0.20901(7) 0.81924(5) 0.45125(6) 0.0268(3) Uani 1 1 d . . . . .
O23 O -0.18407(7) 0.81747(5) 0.07089(6) 0.0269(3) Uani 1 1 d . . . . .
O24 O -0.25490(7) 0.89394(5) 0.06138(6) 0.0268(3) Uani 1 1 d . . . . .
C20 C 0.22440(10) 0.86527(7) 0.43128(8) 0.0209(3) Uani 1 1 d . . . . .
C21 C 0.16662(10) 0.89034(7) 0.37458(8) 0.0221(3) Uani 1 1 d . . . . .
C22 C 0.17097(11) 0.93977(7) 0.34528(9) 0.0277(4) Uani 1 1 d . . . . .
H22 H 0.213920 0.964146 0.358218 0.033 Uiso 1 1 calc R U . . .
C23 C 0.10503(11) 0.95111(7) 0.29365(9) 0.0289(4) Uani 1 1 d . . . . .
H23 H 0.098691 0.984014 0.268436 0.035 Uiso 1 1 calc R U . . .
C24 C 0.05106(10) 0.90968(7) 0.28367(9) 0.0252(4) Uani 1 1 d . . . . .
C25 C -0.02443(10) 0.90968(7) 0.23558(8) 0.0254(4) Uani 1 1 d . . . . .
C26 C -0.07389(11) 0.95269(7) 0.21994(9) 0.0297(4) Uani 1 1 d . . . . .
H26 H -0.064827 0.986698 0.241632 0.036 Uiso 1 1 calc R U . . .
C27 C -0.13986(11) 0.94122(7) 0.16815(9) 0.0266(4) Uani 1 1 d . . . . .
H27 H -0.180126 0.966618 0.151874 0.032 Uiso 1 1 calc R U . . .
C28 C -0.13977(10) 0.89003(7) 0.14398(8) 0.0217(3) Uani 1 1 d . . . . .
C29 C -0.19764(10) 0.86461(7) 0.08773(8) 0.0213(3) Uani 1 1 d . . . . .
S21 S 0.08100(3) 0.85658(2) 0.33890(2) 0.02509(10) Uani 1 1 d . . . . .
S22 S -0.05830(3) 0.85475(2) 0.18564(2) 0.02437(9) Uani 1 1 d . . . . .
O31 O 0.27988(7) 0.71681(5) 0.40483(6) 0.0253(3) Uani 1 1 d . . . . .
O32 O 0.23066(7) 0.63354(5) 0.39520(6) 0.0266(3) Uani 1 1 d . . . . .
O33 O 0.63916(6) 0.78577(4) 0.00445(6) 0.0203(2) Uani 1 1 d . . . . .
O34 O 0.56831(7) 0.84186(5) 0.06696(6) 0.0279(3) Uani 1 1 d . . . . .
C30 C 0.27185(9) 0.67222(7) 0.37469(8) 0.0200(3) Uani 1 1 d . . . . .
C31 C 0.31444(9) 0.66363(7) 0.30741(8) 0.0205(3) Uani 1 1 d . . . . .
C32 C 0.31752(11) 0.61876(7) 0.26593(9) 0.0263(4) Uani 1 1 d . . . . .
H32 H 0.290103 0.586667 0.276083 0.032 Uiso 1 1 calc R U . . .
C33 C 0.36572(11) 0.62498(7) 0.20631(10) 0.0296(4) Uani 1 1 d . . . . .
H33 H 0.374210 0.597633 0.172121 0.035 Uiso 1 1 calc R U . . .
C34 C 0.39886(10) 0.67494(7) 0.20338(9) 0.0240(4) Uani 1 1 d . . . . .
C35 C 0.45287(10) 0.69516(7) 0.15098(9) 0.0239(4) Uani 1 1 d . . . . .
C36 C 0.49563(11) 0.66601(7) 0.10389(9) 0.0292(4) Uani 1 1 d . . . . .
H36 H 0.491855 0.628422 0.099451 0.035 Uiso 1 1 calc R U . . .
C37 C 0.54586(10) 0.69774(7) 0.06270(9) 0.0263(4) Uani 1 1 d . . . . .
H37 H 0.579470 0.683762 0.027663 0.032 Uiso 1 1 calc R U . . .
C38 C 0.54100(9) 0.75033(7) 0.07850(9) 0.0218(3) Uani 1 1 d . . . . .
C39 C 0.58503(9) 0.79536(7) 0.04965(8) 0.0205(3) Uani 1 1 d . . . . .
S31 S 0.37025(2) 0.71429(2) 0.27364(2) 0.02314(9) Uani 1 1 d . . . . .
S32 S 0.47307(2) 0.76205(2) 0.14355(2) 0.02376(9) Uani 1 1 d . . . . .
N11 N 0.41685(8) 0.95396(5) 0.55762(7) 0.0211(3) Uani 1 1 d . . . . .
N12 N 0.48153(8) 0.86632(5) 0.62101(7) 0.0212(3) Uani 1 1 d . . . . .
C101 C 0.38263(10) 0.99657(7) 0.52380(9) 0.0249(4) Uani 1 1 d . . . . .
H101 H 0.343217 0.990786 0.483878 0.030 Uiso 1 1 calc R U . . .
C102 C 0.40132(10) 1.04853(7) 0.54360(10) 0.0264(4) Uani 1 1 d . . . . .
C103 C 0.45852(11) 1.05574(7) 0.60225(10) 0.0322(4) Uani 1 1 d . . . . .
H103 H 0.472835 1.090703 0.618215 0.039 Uiso 1 1 calc R U . . .
C104 C 0.49492(11) 1.01236(7) 0.63771(10) 0.0314(4) Uani 1 1 d . . . . .
H104 H 0.534235 1.017305 0.677936 0.038 Uiso 1 1 calc R U . . .
C105 C 0.47346(10) 0.96158(7) 0.61398(9) 0.0219(3) Uani 1 1 d . . . . .
C106 C 0.51164(10) 0.91283(7) 0.64712(9) 0.0221(3) Uani 1 1 d . . . . .
C107 C 0.57584(11) 0.91436(8) 0.70170(9) 0.0294(4) Uani 1 1 d . . . . .
H107 H 0.596707 0.947485 0.719740 0.035 Uiso 1 1 calc R U . . .
C108 C 0.60859(11) 0.86734(8) 0.72911(10) 0.0314(4) Uani 1 1 d . . . . .
H108 H 0.651392 0.867972 0.767073 0.038 Uiso 1 1 calc R U . . .
C109 C 0.57931(11) 0.81912(7) 0.70148(10) 0.0289(4) Uani 1 1 d . . . . .
C110 C 0.51522(10) 0.82083(7) 0.64722(9) 0.0261(4) Uani 1 1 d . . . . .
H110 H 0.494218 0.788140 0.627725 0.031 Uiso 1 1 calc R U . . .
C111 C 0.36068(12) 1.09461(8) 0.50290(11) 0.0366(4) Uani 1 1 d . . . . .
H11A H 0.402476 1.118311 0.485830 0.055 Uiso 1 1 calc R U . . .
H11B H 0.327102 1.114277 0.535382 0.055 Uiso 1 1 calc R U . . .
H11C H 0.326020 1.081243 0.460980 0.055 Uiso 1 1 calc R U . . .
C112 C 0.61411(13) 0.76684(8) 0.72953(12) 0.0413(5) Uani 1 1 d . . . . .
H11D H 0.585851 0.737539 0.702934 0.062 Uiso 1 1 calc R U . . .
H11E H 0.606600 0.763585 0.781615 0.062 Uiso 1 1 calc R U . . .
H11F H 0.672493 0.765415 0.722276 0.062 Uiso 1 1 calc R U . . .
N21 N 0.03858(8) 0.63006(6) 0.40325(7) 0.0253(3) Uani 1 1 d . . . . .
N22 N 0.11403(8) 0.54415(6) 0.46177(8) 0.0249(3) Uani 1 1 d . . . . .
C201 C 0.00345(11) 0.67469(8) 0.37617(9) 0.0294(4) Uani 1 1 d . . . . .
H201 H 0.024499 0.707765 0.394235 0.035 Uiso 1 1 calc R U . . .
C202 C -0.06216(11) 0.67557(9) 0.32305(10) 0.0357(5) Uani 1 1 d . . . . .
C203 C -0.09081(12) 0.62650(9) 0.29819(11) 0.0414(5) Uani 1 1 d . . . . .
H203 H -0.134417 0.624807 0.261030 0.050 Uiso 1 1 calc R U . . .
C204 C -0.05685(12) 0.58007(9) 0.32670(11) 0.0385(5) Uani 1 1 d . . . . .
H204 H -0.077756 0.546553 0.310230 0.046 Uiso 1 1 calc R U . . .
C205 C 0.00846(10) 0.58278(7) 0.37993(9) 0.0269(4) Uani 1 1 d . . . . .
C206 C 0.04903(10) 0.53504(7) 0.41340(9) 0.0266(4) Uani 1 1 d . . . . .
C207 C 0.02211(12) 0.48356(8) 0.39877(11) 0.0381(5) Uani 1 1 d . . . . .
H207 H -0.024250 0.477387 0.365514 0.046 Uiso 1 1 calc R U . . .
C208 C 0.06302(14) 0.44151(8) 0.43278(13) 0.0463(6) Uani 1 1 d . . . . .
H208 H 0.044895 0.406182 0.422672 0.056 Uiso 1 1 calc R U . . .
C209 C 0.13027(13) 0.45018(8) 0.48155(12) 0.0411(5) Uani 1 1 d . . . . .
C210 C 0.15283(11) 0.50258(7) 0.49452(11) 0.0328(4) Uani 1 1 d . . . . .
H210 H 0.198304 0.509481 0.528480 0.039 Uiso 1 1 calc R U . . .
C211 C -0.09773(13) 0.72734(10) 0.29399(12) 0.0476(6) Uani 1 1 d . . . . .
H21A H -0.156688 0.727692 0.298788 0.071 Uiso 1 1 calc R U . . .
H21B H -0.087630 0.731014 0.242489 0.071 Uiso 1 1 calc R U . . .
H21C H -0.072000 0.756991 0.321787 0.071 Uiso 1 1 calc R U . . .
C212 C 0.17801(17) 0.40557(9) 0.51970(16) 0.0674(8) Uani 1 1 d . . . . .
H21D H 0.205820 0.418856 0.565257 0.101 Uiso 1 1 calc R U . . .
H21E H 0.218567 0.392112 0.488105 0.101 Uiso 1 1 calc R U . . .
H21F H 0.140659 0.376777 0.530536 0.101 Uiso 1 1 calc R U . . .
O1D O 0.60800(16) 0.53917(7) 0.43746(9) 0.0879(7) Uani 1 1 d . U . . .
C11D C 0.61972(15) 0.50659(9) 0.48649(12) 0.0501(6) Uani 1 1 d . U . . .
H11G H 0.642253 0.473165 0.474757 0.060 Uiso 1 1 calc R U . . .
N1D N 0.60330(11) 0.51460(7) 0.55442(9) 0.0381(4) Uani 1 1 d . U . . .
C12D C 0.6134(2) 0.47256(10) 0.60768(13) 0.0685(8) Uani 1 1 d . U . . .
H12A H 0.650024 0.484547 0.649150 0.103 Uiso 1 1 calc R U . . .
H12B H 0.636858 0.441238 0.585540 0.103 Uiso 1 1 calc R U . . .
H12C H 0.560139 0.463321 0.624549 0.103 Uiso 1 1 calc R U . . .
C13D C 0.57048(15) 0.56513(9) 0.57592(12) 0.0509(6) Uani 1 1 d . U . . .
H13A H 0.598547 0.576410 0.622401 0.076 Uiso 1 1 calc R U . . .
H13B H 0.511946 0.561319 0.581432 0.076 Uiso 1 1 calc R U . . .
H13C H 0.578724 0.591866 0.538468 0.076 Uiso 1 1 calc R U . . .
O2D O 0.83169(12) 0.52177(7) 0.73725(10) 0.0707(5) Uani 1 1 d . . . . .
C21D C 0.79892(15) 0.55984(10) 0.70694(13) 0.0505(6) Uani 1 1 d . . . . .
H21G H 0.760253 0.552543 0.666946 0.061 Uiso 1 1 calc R U . . .
N2D N 0.81140(11) 0.61046(8) 0.72374(10) 0.0451(4) Uani 1 1 d . . . . .
C22D C 0.76568(19) 0.65268(12) 0.6870(2) 0.0900(11) Uani 1 1 d . . . . .
H22A H 0.803123 0.676628 0.664138 0.135 Uiso 1 1 calc R U . . .
H22B H 0.736161 0.672607 0.722327 0.135 Uiso 1 1 calc R U . . .
H22C H 0.726568 0.637608 0.649495 0.135 Uiso 1 1 calc R U . . .
C23D C 0.8675(2) 0.62596(12) 0.78415(16) 0.0781(9) Uani 1 1 d . . . . .
H23A H 0.848904 0.659222 0.805071 0.117 Uiso 1 1 calc R U . . .
H23B H 0.921950 0.631215 0.767133 0.117 Uiso 1 1 calc R U . . .
H23C H 0.870027 0.598005 0.821375 0.117 Uiso 1 1 calc R U . . .
N3D N 0.60859(12) 0.48847(8) 0.05090(10) 0.0463(4) Uani 1 1 d . U . . .
O3D O 0.64613(19) 0.44827(9) -0.05318(12) 0.0763(8) Uani 0.776(2) 1 d . U P A 1
C31D C 0.65241(19) 0.48422(12) -0.00861(16) 0.0474(7) Uani 0.776(2) 1 d . U P A
1
H31D H 0.690958 0.511474 -0.015936 0.057 Uiso 0.776(2) 1 calc R U P A 1
C32D C 0.6169(3) 0.53210(16) 0.0977(2) 0.0810(11) Uani 0.776(2) 1 d . U P A 1
H32D H 0.639987 0.520372 0.145882 0.122 Uiso 0.776(2) 1 calc R U P A 1
H32E H 0.563254 0.548237 0.102167 0.122 Uiso 0.776(2) 1 calc R U P A 1
H32F H 0.653379 0.558356 0.078109 0.122 Uiso 0.776(2) 1 calc R U P A 1
C33D C 0.55309(19) 0.44595(14) 0.06497(17) 0.0568(9) Uani 0.776(2) 1 d . U P A
1
H33A H 0.499750 0.460905 0.073940 0.085 Uiso 0.776(2) 1 calc R U P A 1
H33B H 0.574791 0.425840 0.107887 0.085 Uiso 0.776(2) 1 calc R U P A 1
H33C H 0.547007 0.422201 0.022642 0.085 Uiso 0.776(2) 1 calc R U P A 1
O3A O 0.5062(5) 0.5326(3) 0.1206(4) 0.064(2) Uani 0.224(2) 1 d . U P A 2
C31A C 0.5327(7) 0.4927(5) 0.0899(6) 0.055(2) Uani 0.224(2) 1 d . U P A 2
H31A H 0.500869 0.461270 0.091581 0.066 Uiso 0.224(2) 1 calc R U P A 2
C32A C 0.6238(9) 0.4454(6) 0.0188(7) 0.076(2) Uani 0.224(2) 1 d . U P A 2
H32A H 0.604036 0.415234 0.046176 0.114 Uiso 0.224(2) 1 calc R U P A 2
H32B H 0.682909 0.441986 0.015878 0.114 Uiso 0.224(2) 1 calc R U P A 2
H32C H 0.596351 0.445559 -0.030532 0.114 Uiso 0.224(2) 1 calc R U P A 2
C33A C 0.6562(8) 0.5390(5) 0.0642(7) 0.061(2) Uani 0.224(2) 1 d . U P A 2
H33D H 0.686242 0.537537 0.112383 0.091 Uiso 0.224(2) 1 calc R U P A 2
H33E H 0.618632 0.569310 0.062054 0.091 Uiso 0.224(2) 1 calc R U P A 2
H33F H 0.694871 0.543047 0.026734 0.091 Uiso 0.224(2) 1 calc R U P A 2
O4D O 0.86763(19) 0.81995(12) 0.43028(18) 0.0940(10) Uani 0.766(2) 1 d D U P B
1
C41D C 0.8264(2) 0.82164(15) 0.4821(2) 0.0655(10) Uani 0.766(2) 1 d D U P B 1
H41D H 0.828594 0.853375 0.510244 0.079 Uiso 0.766(2) 1 calc R U P B 1
N4D N 0.77860(18) 0.78272(11) 0.50269(15) 0.0594(7) Uani 0.766(2) 1 d D U P B 1
C42D C 0.7333(4) 0.7867(3) 0.5670(4) 0.0751(16) Uani 0.766(2) 1 d D U P B 1
H42A H 0.675928 0.777694 0.554008 0.113 Uiso 0.766(2) 1 calc R U P B 1
H42B H 0.737071 0.823115 0.585934 0.113 Uiso 0.766(2) 1 calc R U P B 1
H42C H 0.756405 0.761952 0.604301 0.113 Uiso 0.766(2) 1 calc R U P B 1
C43D C 0.7760(4) 0.73216(17) 0.4642(3) 0.0892(15) Uani 0.766(2) 1 d D U P B 1
H43A H 0.734607 0.709177 0.483493 0.134 Uiso 0.766(2) 1 calc R U P B 1
H43B H 0.829505 0.714890 0.471182 0.134 Uiso 0.766(2) 1 calc R U P B 1
H43C H 0.761985 0.738332 0.412140 0.134 Uiso 0.766(2) 1 calc R U P B 1
O4A O 0.6373(6) 0.7036(4) 0.5711(6) 0.105(3) Uiso 0.234(2) 1 d D U P B 2
C41A C 0.6821(7) 0.7093(5) 0.5235(7) 0.076(3) Uiso 0.234(2) 1 d D U P B 2
H41A H 0.679009 0.682623 0.486732 0.091 Uiso 0.234(2) 1 calc R U P B 2
N4A N 0.7352(6) 0.7479(4) 0.5155(6) 0.076(2) Uiso 0.234(2) 1 d D U P B 2
C42A C 0.7825(14) 0.7472(8) 0.4520(9) 0.087(3) Uiso 0.234(2) 1 d D U P B 2
H42X H 0.781639 0.782633 0.429726 0.131 Uiso 0.234(2) 1 calc R U P B 2
H42Y H 0.758684 0.721329 0.416466 0.131 Uiso 0.234(2) 1 calc R U P B 2
H42Z H 0.839025 0.737109 0.466919 0.131 Uiso 0.234(2) 1 calc R U P B 2
C43A C 0.7507(16) 0.7919(11) 0.5664(13) 0.067(3) Uiso 0.234(2) 1 d D U P B 2
H43X H 0.786861 0.817797 0.545568 0.101 Uiso 0.234(2) 1 calc R U P B 2
H43Y H 0.776782 0.778337 0.612473 0.101 Uiso 0.234(2) 1 calc R U P B 2
H43Z H 0.698945 0.809129 0.575213 0.101 Uiso 0.234(2) 1 calc R U P B 2
N5D N 0.19761(12) 0.60056(8) 0.76661(11) 0.0504(5) Uani 1 1 d . U . . .
O5D O 0.1621(2) 0.52273(15) 0.7083(2) 0.0713(10) Uani 0.597(3) 1 d . U P C 1
C51D C 0.1619(2) 0.57116(18) 0.7092(2) 0.0534(10) Uani 0.597(3) 1 d . U P C 1
H51D H 0.136082 0.589541 0.668505 0.064 Uiso 0.597(3) 1 calc R U P C 1
C52D C 0.2018(3) 0.65772(18) 0.7557(3) 0.0724(13) Uani 0.597(3) 1 d . U P C 1
H52A H 0.186950 0.676076 0.799673 0.109 Uiso 0.597(3) 1 calc R U P C 1
H52B H 0.163863 0.667982 0.714222 0.109 Uiso 0.597(3) 1 calc R U P C 1
H52C H 0.257549 0.667648 0.745832 0.109 Uiso 0.597(3) 1 calc R U P C 1
C53D C 0.2506(3) 0.5753(2) 0.8191(2) 0.0614(12) Uani 0.597(3) 1 d . U P C 1
H53A H 0.236215 0.585369 0.867878 0.092 Uiso 0.597(3) 1 calc R U P C 1
H53B H 0.306864 0.586272 0.812988 0.092 Uiso 0.597(3) 1 calc R U P C 1
H53C H 0.245791 0.536685 0.813198 0.092 Uiso 0.597(3) 1 calc R U P C 1
O5A O 0.1733(4) 0.5126(2) 0.7554(4) 0.0799(16) Uani 0.403(3) 1 d . U P C 2
C51A C 0.2068(4) 0.5498(3) 0.7845(4) 0.0557(14) Uani 0.403(3) 1 d . U P C 2
H51A H 0.244431 0.542185 0.825093 0.067 Uiso 0.403(3) 1 calc R U P C 2
C52A C 0.2434(5) 0.6426(3) 0.8091(4) 0.0687(17) Uani 0.403(3) 1 d . U P C 2
H52D H 0.205604 0.663321 0.836380 0.103 Uiso 0.403(3) 1 calc R U P C 2
H52E H 0.269929 0.666175 0.775748 0.103 Uiso 0.403(3) 1 calc R U P C 2
H52F H 0.284962 0.626168 0.843152 0.103 Uiso 0.403(3) 1 calc R U P C 2
C53A C 0.1266(5) 0.6187(3) 0.7237(4) 0.082(2) Uani 0.403(3) 1 d . U P C 2
H53X H 0.102021 0.648350 0.748675 0.123 Uiso 0.403(3) 1 calc R U P C 2
H53Y H 0.087097 0.589525 0.717085 0.123 Uiso 0.403(3) 1 calc R U P C 2
H53Z H 0.141983 0.630594 0.676051 0.123 Uiso 0.403(3) 1 calc R U P C 2

loop_
_atom_site_aniso_label
_atom_site_aniso_U_11
_atom_site_aniso_U_22
_atom_site_aniso_U_33
_atom_site_aniso_U_23
_atom_site_aniso_U_13
_atom_site_aniso_U_12
Mn1 0.01623(12) 0.01893(13) 0.01609(12) -0.00095(10) 0.00079(9) -0.00226(9)
Mn2 0.01550(12) 0.01740(12) 0.01634(12) -0.00098(10) 0.00223(8) -0.00242(9)
Mn3 0.01656(12) 0.01913(13) 0.01705(12) -0.00039(10) 0.00097(9) -0.00209(9)
O11 0.0287(7) 0.0298(7) 0.0249(6) -0.0013(5) 0.0115(5) -0.0066(5)
O12 0.0285(6) 0.0280(7) 0.0204(6) -0.0045(5) 0.0066(5) -0.0038(5)
O13 0.0287(7) 0.0225(6) 0.0283(6) 0.0012(5) 0.0102(5) 0.0043(5)
O14 0.0164(5) 0.0238(6) 0.0196(5) 0.0033(5) 0.0050(4) 0.0027(5)
C10 0.0163(8) 0.0289(9) 0.0169(7) -0.0001(7) 0.0006(6) 0.0006(7)
C11 0.0187(8) 0.0248(9) 0.0184(8) 0.0017(7) 0.0014(6) -0.0029(7)
C12 0.0294(9) 0.0257(9) 0.0248(8) -0.0002(8) 0.0081(7) -0.0047(7)
C13 0.0332(10) 0.0250(9) 0.0268(9) -0.0050(8) 0.0122(7) -0.0032(7)
C14 0.0213(8) 0.0273(9) 0.0197(8) -0.0023(7) 0.0046(6) -0.0025(7)
C15 0.0238(9) 0.0246(9) 0.0217(8) -0.0010(7) 0.0058(6) -0.0028(7)
C16 0.0321(10) 0.0232(9) 0.0280(9) -0.0018(8) 0.0117(7) -0.0026(7)
C17 0.0265(9) 0.0266(9) 0.0250(8) -0.0014(8) 0.0106(7) -0.0010(7)
C18 0.0177(8) 0.0261(9) 0.0204(8) 0.0001(7) 0.0048(6) 0.0011(7)
C19 0.0163(8) 0.0244(9) 0.0181(7) 0.0018(7) 0.0010(6) 0.0027(6)
S11 0.0250(2) 0.0256(2) 0.0208(2) -0.00340(18) 0.00764(16) -0.00594(17)
S12 0.0220(2) 0.0238(2) 0.0245(2) 0.00064(18) 0.00942(16) 0.00115(16)
O21 0.0267(6) 0.0284(7) 0.0267(6) 0.0042(5) -0.0066(5) -0.0052(5)
O22 0.0254(6) 0.0244(6) 0.0297(6) 0.0048(5) -0.0027(5) -0.0009(5)
O23 0.0254(6) 0.0241(6) 0.0305(6) -0.0070(5) -0.0028(5) 0.0009(5)
O24 0.0260(6) 0.0275(7) 0.0254(6) -0.0022(5) -0.0074(5) 0.0021(5)
C20 0.0209(8) 0.0239(9) 0.0180(8) -0.0009(7) 0.0018(6) 0.0012(7)
C21 0.0217(8) 0.0241(9) 0.0200(8) -0.0027(7) -0.0021(6) -0.0024(7)
C22 0.0284(9) 0.0288(10) 0.0243(9) 0.0018(8) -0.0060(7) -0.0053(7)
C23 0.0342(10) 0.0260(9) 0.0251(9) 0.0055(8) -0.0062(7) -0.0026(8)
C24 0.0272(9) 0.0252(9) 0.0221(8) -0.0012(7) -0.0040(7) 0.0012(7)
C25 0.0276(9) 0.0264(9) 0.0210(8) -0.0004(7) -0.0050(7) -0.0022(7)
C26 0.0340(10) 0.0257(9) 0.0276(9) -0.0051(8) -0.0079(7) 0.0022(8)
C27 0.0288(9) 0.0262(9) 0.0237(9) -0.0015(8) -0.0048(7) 0.0041(7)
C28 0.0213(8) 0.0240(9) 0.0193(8) 0.0010(7) -0.0017(6) 0.0016(7)
C29 0.0200(8) 0.0270(9) 0.0169(8) -0.0003(7) 0.0019(6) -0.0017(7)
S21 0.0249(2) 0.0216(2) 0.0272(2) 0.00002(18) -0.00701(16) -0.00160(17)
S22 0.0238(2) 0.0215(2) 0.0265(2) -0.00002(18) -0.00543(16) 0.00078(17)
O31 0.0269(6) 0.0281(7) 0.0216(6) -0.0062(5) 0.0064(5) -0.0057(5)
O32 0.0290(7) 0.0289(7) 0.0233(6) -0.0012(5) 0.0101(5) -0.0070(5)
O33 0.0164(5) 0.0236(6) 0.0215(5) 0.0041(5) 0.0049(4) 0.0027(5)
O34 0.0288(7) 0.0237(6) 0.0327(7) 0.0007(5) 0.0114(5) 0.0047(5)
C30 0.0164(8) 0.0273(9) 0.0161(7) -0.0001(7) 0.0005(6) 0.0004(7)
C31 0.0185(8) 0.0250(9) 0.0182(8) 0.0007(7) 0.0027(6) -0.0035(7)
C32 0.0313(10) 0.0248(9) 0.0238(9) -0.0001(7) 0.0075(7) -0.0047(7)
C33 0.0386(11) 0.0259(9) 0.0260(9) -0.0054(8) 0.0129(8) -0.0043(8)
C34 0.0251(9) 0.0283(9) 0.0194(8) -0.0016(7) 0.0059(6) -0.0017(7)
C35 0.0242(9) 0.0265(9) 0.0214(8) -0.0004(7) 0.0046(6) -0.0022(7)
C36 0.0370(10) 0.0245(9) 0.0279(9) -0.0028(8) 0.0131(8) -0.0052(8)
C37 0.0269(9) 0.0290(9) 0.0242(8) -0.0021(8) 0.0099(7) 0.0002(7)
C38 0.0173(8) 0.0286(9) 0.0202(8) 0.0013(7) 0.0049(6) 0.0009(7)
C39 0.0163(8) 0.0260(9) 0.0191(8) 0.0018(7) 0.0011(6) 0.0029(7)
S31 0.0238(2) 0.0255(2) 0.0209(2) -0.00389(18) 0.00676(16) -0.00607(17)
S32 0.0221(2) 0.0245(2) 0.0260(2) 0.00084(18) 0.00953(16) 0.00116(17)
N11 0.0196(7) 0.0220(7) 0.0214(7) -0.0002(6) -0.0001(5) -0.0011(6)
N12 0.0220(7) 0.0197(7) 0.0214(7) -0.0001(6) -0.0011(5) -0.0022(6)
C101 0.0222(9) 0.0251(9) 0.0272(9) 0.0034(8) 0.0002(7) -0.0007(7)
C102 0.0244(9) 0.0227(9) 0.0329(9) 0.0051(8) 0.0068(7) -0.0012(7)
C103 0.0370(11) 0.0203(9) 0.0389(10) -0.0004(8) 0.0013(8) -0.0073(8)
C104 0.0354(10) 0.0258(10) 0.0315(10) -0.0010(8) -0.0067(8) -0.0087(8)
C105 0.0216(8) 0.0229(9) 0.0211(8) -0.0002(7) 0.0023(6) -0.0041(7)
C106 0.0213(8) 0.0237(9) 0.0211(8) 0.0000(7) 0.0004(6) -0.0034(7)
C107 0.0265(9) 0.0297(10) 0.0304(9) -0.0004(8) -0.0063(7) -0.0069(8)
C108 0.0247(9) 0.0365(11) 0.0310(10) 0.0034(8) -0.0098(7) -0.0021(8)
C109 0.0268(9) 0.0294(10) 0.0300(9) 0.0054(8) -0.0015(7) 0.0022(8)
C110 0.0277(9) 0.0225(9) 0.0275(9) 0.0008(8) -0.0018(7) -0.0015(7)
C111 0.0363(11) 0.0252(10) 0.0481(12) 0.0073(9) 0.0028(9) 0.0020(8)
C112 0.0398(12) 0.0345(11) 0.0475(12) 0.0090(10) -0.0091(9) 0.0081(9)
N21 0.0223(7) 0.0286(8) 0.0244(7) -0.0015(6) -0.0012(6) -0.0036(6)
N22 0.0245(8) 0.0233(8) 0.0273(7) -0.0003(6) 0.0048(6) -0.0039(6)
C201 0.0271(9) 0.0333(10) 0.0271(9) 0.0026(8) -0.0027(7) 0.0005(8)
C202 0.0251(10) 0.0501(13) 0.0310(10) 0.0069(9) -0.0025(7) 0.0037(9)
C203 0.0263(10) 0.0606(15) 0.0354(11) 0.0057(10) -0.0091(8) -0.0049(10)
C204 0.0308(11) 0.0465(13) 0.0371(11) -0.0052(10) -0.0043(8) -0.0140(9)
C205 0.0214(9) 0.0335(10) 0.0256(9) -0.0029(8) 0.0013(7) -0.0065(7)
C206 0.0251(9) 0.0271(9) 0.0284(9) -0.0057(8) 0.0071(7) -0.0083(7)
C207 0.0340(11) 0.0316(11) 0.0499(12) -0.0116(10) 0.0099(9) -0.0142(9)
C208 0.0478(13) 0.0244(10) 0.0701(15) -0.0092(11) 0.0256(12) -0.0139(9)
C209 0.0426(12) 0.0237(10) 0.0600(14) 0.0054(10) 0.0220(10) -0.0003(9)
C210 0.0312(10) 0.0264(10) 0.0416(11) 0.0051(9) 0.0075(8) -0.0004(8)
C211 0.0384(12) 0.0592(15) 0.0436(12) 0.0104(11) -0.0069(9) 0.0139(11)
C212 0.0745(18) 0.0286(12) 0.102(2) 0.0198(13) 0.0253(16) 0.0103(12)
O1D 0.177(2) 0.0428(11) 0.0497(10) 0.0139(9) 0.0466(12) 0.0258(12)
C11D 0.0754(16) 0.0327(12) 0.0451(12) 0.0030(10) 0.0234(11) 0.0079(11)
N1D 0.0500(10) 0.0319(9) 0.0331(9) 0.0017(7) 0.0066(7) 0.0065(8)
C12D 0.115(2) 0.0446(15) 0.0448(14) 0.0091(12) 0.0018(14) 0.0075(15)
C13D 0.0626(15) 0.0443(13) 0.0469(13) -0.0053(11) 0.0114(11) 0.0112(11)
O2D 0.0857(14) 0.0468(11) 0.0774(12) 0.0082(10) -0.0056(10) 0.0295(10)
C21D 0.0480(14) 0.0552(15) 0.0487(13) 0.0103(12) 0.0073(10) 0.0133(12)
N2D 0.0437(11) 0.0413(11) 0.0503(11) 0.0149(9) 0.0053(8) 0.0127(8)
C22D 0.070(2) 0.0548(18) 0.139(3) 0.0406(19) -0.0260(19) 0.0048(15)
C23D 0.102(2) 0.0631(19) 0.0643(18) 0.0111(15) -0.0220(16) 0.0002(17)
N3D 0.0564(11) 0.0418(11) 0.0399(10) 0.0001(9) -0.0003(8) 0.0012(9)
O3D 0.133(2) 0.0481(14) 0.0527(14) -0.0066(12) 0.0369(14) 0.0054(14)
C31D 0.0605(18) 0.0370(15) 0.0471(16) 0.0073(14) 0.0184(14) 0.0029(13)
C32D 0.134(3) 0.054(2) 0.055(2) -0.0071(18) 0.009(2) 0.010(2)
C33D 0.0521(18) 0.072(2) 0.0484(17) 0.0099(16) 0.0144(14) -0.0035(16)
O3A 0.091(5) 0.043(4) 0.062(4) 0.004(3) 0.026(4) 0.001(4)
C31A 0.071(4) 0.051(4) 0.044(4) 0.007(4) 0.013(4) -0.007(4)
C32A 0.089(5) 0.072(5) 0.069(4) 0.001(4) 0.016(4) 0.007(4)
C33A 0.069(5) 0.050(5) 0.064(5) 0.010(4) 0.015(4) -0.014(4)
O4D 0.092(2) 0.075(2) 0.115(2) -0.0133(18) 0.0138(18) -0.0077(16)
C41D 0.061(2) 0.050(2) 0.083(3) -0.0075(19) -0.0118(19) 0.0080(17)
N4D 0.0631(17) 0.0416(15) 0.0703(17) 0.0006(13) -0.0132(13) 0.0126(13)
C42D 0.082(4) 0.070(3) 0.071(2) 0.019(2) -0.007(2) 0.015(3)
C43D 0.103(3) 0.045(2) 0.120(4) -0.004(3) 0.010(3) 0.001(2)
N5D 0.0452(11) 0.0416(11) 0.0628(12) -0.0044(10) -0.0060(9) -0.0058(9)
O5D 0.079(2) 0.0481(19) 0.083(3) 0.003(2) -0.016(2) -0.0355(16)
C51D 0.048(2) 0.054(2) 0.057(2) 0.009(2) 0.0001(17) -0.0179(18)
C52D 0.091(3) 0.042(2) 0.088(3) -0.012(2) 0.034(3) 0.001(2)
C53D 0.054(2) 0.078(3) 0.052(2) -0.003(2) 0.0023(19) 0.003(2)
O5A 0.090(3) 0.056(3) 0.095(4) -0.010(3) 0.020(3) -0.028(3)
C51A 0.053(3) 0.054(3) 0.061(3) -0.006(3) 0.012(3) -0.015(3)
C52A 0.065(4) 0.060(4) 0.081(4) -0.027(3) 0.005(3) -0.007(3)
C53A 0.088(4) 0.081(4) 0.072(4) -0.007(4) -0.018(3) 0.009(4)

_geom_special_details            
;
 All esds (except the esd in the dihedral angle between two l.s. planes)
 are estimated using the full covariance matrix.  The cell esds are taken
 into account individually in the estimation of esds in distances, angles
 and torsion angles; correlations between esds in cell parameters are only
 used when they are defined by crystal symmetry.  An approximate (isotropic)
 treatment of cell esds is used for estimating esds involving l.s. planes.
;

loop_
_geom_bond_atom_site_label_1
_geom_bond_atom_site_label_2
_geom_bond_distance
_geom_bond_site_symmetry_2
_geom_bond_publ_flag
Mn1 O11 2.1063(11) . yes
Mn1 O13 2.3296(11) 4_675 ?
Mn1 O14 2.2444(11) 4_675 ?
Mn1 C19 2.6263(16) 4_675 ?
Mn1 O21 2.1025(12) . yes
Mn1 N11 2.2233(14) . yes
Mn1 N12 2.2595(14) . yes
Mn2 O12 2.1423(11) . yes
Mn2 O14 2.2019(10) 4_675 yes
Mn2 O22 2.1861(12) . yes
Mn2 O23 2.1856(12) 4_676 yes
Mn2 O31 2.1497(11) . yes
Mn2 O33 2.2057(11) 4_576 yes
Mn3 O24 2.1054(11) 4_676 yes
Mn3 O32 2.0990(11) . yes
Mn3 O33 2.2397(11) 4_576 yes
Mn3 O34 2.3372(11) 4_576 yes
Mn3 C39 2.6239(16) 4_576 ?
Mn3 N21 2.2635(14) . yes
Mn3 N22 2.2120(14) . yes
O11 C10 1.263(2) . ?
O12 C10 1.249(2) . ?
O13 C19 1.2461(19) . ?
O14 C19 1.2893(17) . ?
C10 C11 1.487(2) . ?
C11 C12 1.369(2) . ?
C11 S11 1.7163(16) . ?
C12 H12 0.9500 . ?
C12 C13 1.410(2) . ?
C13 H13 0.9500 . ?
C13 C14 1.376(2) . ?
C14 C15 1.458(2) . ?
C14 S11 1.7212(16) . ?
C15 C16 1.371(2) . ?
C15 S12 1.7266(17) . ?
C16 H16 0.9500 . ?
C16 C17 1.414(2) . ?
C17 H17 0.9500 . ?
C17 C18 1.360(2) . ?
C18 C19 1.468(2) . ?
C18 S12 1.7285(15) . ?
O21 C20 1.267(2) . ?
O22 C20 1.246(2) . ?
O23 C29 1.249(2) . ?
O24 C29 1.261(2) . ?
C20 C21 1.492(2) . ?
C21 C22 1.359(2) . ?
C21 S21 1.7259(16) . ?
C22 H22 0.9500 . ?
C22 C23 1.410(2) . ?
C23 H23 0.9500 . ?
C23 C24 1.370(2) . ?
C24 C25 1.463(2) . ?
C24 S21 1.7249(17) . ?
C25 C26 1.369(2) . ?
C25 S22 1.7256(18) . ?
C26 H26 0.9500 . ?
C26 C27 1.413(2) . ?
C27 H27 0.9500 . ?
C27 C28 1.361(2) . ?
C28 C29 1.491(2) . ?
C28 S22 1.7315(17) . ?
O31 C30 1.253(2) . ?
O32 C30 1.2602(19) . ?
O33 C39 1.2894(18) . ?
O34 C39 1.248(2) . ?
C30 C31 1.487(2) . ?
C31 C32 1.365(2) . ?
C31 S31 1.7152(16) . ?
C32 H32 0.9500 . ?
C32 C33 1.414(2) . ?
C33 H33 0.9500 . ?
C33 C34 1.371(2) . ?
C34 C35 1.455(2) . ?
C34 S31 1.7238(16) . ?
C35 C36 1.372(2) . ?
C35 S32 1.7214(18) . ?
C36 H36 0.9500 . ?
C36 C37 1.412(2) . ?
C37 H37 0.9500 . ?
C37 C38 1.357(2) . ?
C38 C39 1.466(2) . ?
C38 S32 1.7279(15) . ?
N11 C101 1.339(2) . ?
N11 C105 1.349(2) . ?
N12 C106 1.343(2) . ?
N12 C110 1.343(2) . ?
C101 H101 0.9500 . ?
C101 C102 1.384(2) . ?
C102 C103 1.384(3) . ?
C102 C111 1.505(2) . ?
C103 H103 0.9500 . ?
C103 C104 1.381(3) . ?
C104 H104 0.9500 . ?
C104 C105 1.385(2) . ?
C105 C106 1.485(2) . ?
C106 C107 1.396(2) . ?
C107 H107 0.9500 . ?
C107 C108 1.377(3) . ?
C108 H108 0.9500 . ?
C108 C109 1.385(3) . ?
C109 C110 1.391(2) . ?
C109 C112 1.507(3) . ?
C110 H110 0.9500 . ?
C111 H11A 0.9800 . ?
C111 H11B 0.9800 . ?
C111 H11C 0.9800 . ?
C112 H11D 0.9800 . ?
C112 H11E 0.9800 . ?
C112 H11F 0.9800 . ?
N21 C201 1.339(2) . ?
N21 C205 1.344(2) . ?
N22 C206 1.353(2) . ?
N22 C210 1.341(2) . ?
C201 H201 0.9500 . ?
C201 C202 1.395(2) . ?
C202 C203 1.385(3) . ?
C202 C211 1.506(3) . ?
C203 H203 0.9500 . ?
C203 C204 1.379(3) . ?
C204 H204 0.9500 . ?
C204 C205 1.394(3) . ?
C205 C206 1.482(3) . ?
C206 C207 1.387(3) . ?
C207 H207 0.9500 . ?
C207 C208 1.376(3) . ?
C208 H208 0.9500 . ?
C208 C209 1.383(3) . ?
C209 C210 1.384(3) . ?
C209 C212 1.508(3) . ?
C210 H210 0.9500 . ?
C211 H21A 0.9800 . ?
C211 H21B 0.9800 . ?
C211 H21C 0.9800 . ?
C212 H21D 0.9800 . ?
C212 H21E 0.9800 . ?
C212 H21F 0.9800 . ?
O1D C11D 1.222(3) . ?
C11D H11G 0.9500 . ?
C11D N1D 1.316(3) . ?
N1D C12D 1.442(3) . ?
N1D C13D 1.448(3) . ?
C12D H12A 0.9800 . ?
C12D H12B 0.9800 . ?
C12D H12C 0.9800 . ?
C13D H13A 0.9800 . ?
C13D H13B 0.9800 . ?
C13D H13C 0.9800 . ?
O2D C21D 1.211(3) . ?
C21D H21G 0.9500 . ?
C21D N2D 1.322(3) . ?
N2D C22D 1.437(3) . ?
N2D C23D 1.439(3) . ?
C22D H22A 0.9800 . ?
C22D H22B 0.9800 . ?
C22D H22C 0.9800 . ?
C23D H23A 0.9800 . ?
C23D H23B 0.9800 . ?
C23D H23C 0.9800 . ?
N3D C31D 1.363(3) . ?
N3D C32D 1.395(4) . ?
N3D C33D 1.442(4) . ?
N3D C31A 1.492(11) . ?
N3D C32A 1.269(13) . ?
N3D C33A 1.501(12) . ?
O3D C31D 1.219(4) . ?
C31D H31D 0.9500 . ?
C32D H32D 0.9800 . ?
C32D H32E 0.9800 . ?
C32D H32F 0.9800 . ?
C33D H33A 0.9800 . ?
C33D H33B 0.9800 . ?
C33D H33C 0.9800 . ?
O3A C31A 1.247(13) . ?
C31A H31A 0.9500 . ?
C32A H32A 0.9800 . ?
C32A H32B 0.9800 . ?
C32A H32C 0.9800 . ?
C33A H33D 0.9800 . ?
C33A H33E 0.9800 . ?
C33A H33F 0.9800 . ?
O4D C41D 1.215(4) . ?
C41D H41D 0.9500 . ?
C41D N4D 1.329(4) . ?
N4D C42D 1.451(6) . ?
N4D C43D 1.454(4) . ?
C42D H42A 0.9800 . ?
C42D H42B 0.9800 . ?
C42D H42C 0.9800 . ?
C43D H43A 0.9800 . ?
C43D H43B 0.9800 . ?
C43D H43C 0.9800 . ?
O4A C41A 1.199(9) . ?
C41A H41A 0.9500 . ?
C41A N4A 1.322(9) . ?
N4A C42A 1.458(9) . ?
N4A C43A 1.457(9) . ?
C42A H42X 0.9800 . ?
C42A H42Y 0.9800 . ?
C42A H42Z 0.9800 . ?
C43A H43X 0.9800 . ?
C43A H43Y 0.9800 . ?
C43A H43Z 0.9800 . ?
N5D C51D 1.380(4) . ?
N5D C52D 1.453(5) . ?
N5D C53D 1.398(5) . ?
N5D C51A 1.324(7) . ?
N5D C52A 1.483(7) . ?
N5D C53A 1.428(7) . ?
O5D C51D 1.217(5) . ?
C51D H51D 0.9500 . ?
C52D H52A 0.9800 . ?
C52D H52B 0.9800 . ?
C52D H52C 0.9800 . ?
C53D H53A 0.9800 . ?
C53D H53B 0.9800 . ?
C53D H53C 0.9800 . ?
O5A C51A 1.190(8) . ?
C51A H51A 0.9500 . ?
C52A H52D 0.9800 . ?
C52A H52E 0.9800 . ?
C52A H52F 0.9800 . ?
C53A H53X 0.9800 . ?
C53A H53Y 0.9800 . ?
C53A H53Z 0.9800 . ?

loop_
_geom_angle_atom_site_label_1
_geom_angle_atom_site_label_2
_geom_angle_atom_site_label_3
_geom_angle
_geom_angle_site_symmetry_1
_geom_angle_site_symmetry_3
_geom_angle_publ_flag
O11 Mn1 O13 158.53(5) . 4_675 ?
O11 Mn1 O14 100.94(4) . 4_675 ?
O11 Mn1 C19 130.22(5) . 4_675 ?
O11 Mn1 N11 97.03(5) . . ?
O11 Mn1 N12 91.55(5) . . ?
O13 Mn1 C19 28.32(4) 4_675 4_675 ?
O14 Mn1 O13 57.65(4) 4_675 4_675 ?
O14 Mn1 C19 29.38(4) 4_675 4_675 ?
O14 Mn1 N12 89.86(4) 4_675 . ?
O21 Mn1 O11 94.68(5) . . ?
O21 Mn1 O13 91.58(5) . 4_675 ?
O21 Mn1 O14 101.32(4) . 4_675 ?
O21 Mn1 C19 98.53(5) . 4_675 ?
O21 Mn1 N11 93.49(5) . . ?
O21 Mn1 N12 165.90(5) . . ?
N11 Mn1 O13 103.06(4) . 4_675 ?
N11 Mn1 O14 155.58(4) . 4_675 ?
N11 Mn1 C19 129.47(5) . 4_675 ?
N11 Mn1 N12 73.17(5) . . ?
N12 Mn1 O13 87.15(5) . 4_675 ?
N12 Mn1 C19 86.97(5) . 4_675 ?
O12 Mn2 O14 90.31(4) . 4_675 ?
O12 Mn2 O22 92.08(5) . . ?
O12 Mn2 O23 86.58(5) . 4_676 ?
O12 Mn2 O31 178.80(5) . . ?
O12 Mn2 O33 90.90(4) . 4_576 ?
O14 Mn2 O33 178.44(4) 4_675 4_576 ?
O22 Mn2 O14 92.23(4) . 4_675 ?
O22 Mn2 O33 88.71(4) . 4_576 ?
O23 Mn2 O14 87.06(4) 4_676 4_675 ?
O23 Mn2 O22 178.48(5) 4_676 . ?
O23 Mn2 O33 92.03(4) 4_676 4_576 ?
O31 Mn2 O14 89.28(4) . 4_675 ?
O31 Mn2 O22 86.81(5) . . ?
O31 Mn2 O23 94.52(5) . 4_676 ?
O31 Mn2 O33 89.53(4) . 4_576 ?
O24 Mn3 O33 100.83(4) 4_676 4_576 ?
O24 Mn3 O34 91.84(5) 4_676 4_576 ?
O24 Mn3 C39 98.82(5) 4_676 4_576 ?
O24 Mn3 N21 164.24(5) 4_676 . ?
O24 Mn3 N22 92.75(5) 4_676 . ?
O32 Mn3 O24 96.05(5) . 4_676 ?
O32 Mn3 O33 99.13(4) . 4_576 ?
O32 Mn3 O34 156.64(5) . 4_576 ?
O32 Mn3 C39 128.29(5) . 4_576 ?
O32 Mn3 N21 93.24(5) . . ?
O32 Mn3 N22 98.10(5) . . ?
O33 Mn3 O34 57.71(4) 4_576 4_576 ?
O33 Mn3 C39 29.41(4) 4_576 4_576 ?
O33 Mn3 N21 90.19(5) 4_576 . ?
O34 Mn3 C39 28.39(4) 4_576 4_576 ?
N21 Mn3 O34 84.52(5) . 4_576 ?
N21 Mn3 C39 85.23(5) . 4_576 ?
N22 Mn3 O33 156.73(5) . 4_576 ?
N22 Mn3 O34 103.46(5) . 4_576 ?
N22 Mn3 C39 130.03(5) . 4_576 ?
N22 Mn3 N21 73.31(5) . . ?
C10 O11 Mn1 129.37(11) . . ?
C10 O12 Mn2 136.40(10) . . ?
C19 O13 Mn1 89.19(9) . 4_576 ?
Mn2 O14 Mn1 106.42(4) 4_576 4_576 ?
C19 O14 Mn1 91.96(9) . 4_576 ?
C19 O14 Mn2 137.24(10) . 4_576 ?
O11 C10 C11 116.18(15) . . ?
O12 C10 O11 126.75(14) . . ?
O12 C10 C11 117.07(14) . . ?
C10 C11 S11 119.23(12) . . ?
C12 C11 C10 129.47(15) . . ?
C12 C11 S11 111.29(12) . . ?
C11 C12 H12 123.5 . . ?
C11 C12 C13 112.99(16) . . ?
C13 C12 H12 123.5 . . ?
C12 C13 H13 123.7 . . ?
C14 C13 C12 112.61(15) . . ?
C14 C13 H13 123.7 . . ?
C13 C14 C15 127.53(15) . . ?
C13 C14 S11 111.03(12) . . ?
C15 C14 S11 121.40(13) . . ?
C14 C15 S12 121.38(12) . . ?
C16 C15 C14 127.46(16) . . ?
C16 C15 S12 111.13(12) . . ?
C15 C16 H16 123.6 . . ?
C15 C16 C17 112.87(16) . . ?
C17 C16 H16 123.6 . . ?
C16 C17 H17 123.6 . . ?
C18 C17 C16 112.89(15) . . ?
C18 C17 H17 123.6 . . ?
C17 C18 C19 129.32(14) . . ?
C17 C18 S12 111.52(12) . . ?
C19 C18 S12 119.15(12) . . ?
O13 C19 Mn1 62.49(8) . 4_576 ?
O13 C19 O14 120.98(15) . . ?
O13 C19 C18 120.32(14) . . ?
O14 C19 Mn1 58.66(8) . 4_576 ?
O14 C19 C18 118.68(14) . . ?
C18 C19 Mn1 173.42(11) . 4_576 ?
C11 S11 C14 92.07(8) . . ?
C15 S12 C18 91.56(8) . . ?
C20 O21 Mn1 124.26(11) . . ?
C20 O22 Mn2 143.18(11) . . ?
C29 O23 Mn2 142.40(11) . 4_575 ?
C29 O24 Mn3 126.25(11) . 4_575 ?
O21 C20 C21 115.34(15) . . ?
O22 C20 O21 126.90(15) . . ?
O22 C20 C21 117.76(15) . . ?
C20 C21 S21 120.71(13) . . ?
C22 C21 C20 127.80(15) . . ?
C22 C21 S21 111.49(12) . . ?
C21 C22 H22 123.5 . . ?
C21 C22 C23 112.93(16) . . ?
C23 C22 H22 123.5 . . ?
C22 C23 H23 123.5 . . ?
C24 C23 C22 112.94(16) . . ?
C24 C23 H23 123.5 . . ?
C23 C24 C25 126.03(16) . . ?
C23 C24 S21 111.03(13) . . ?
C25 C24 S21 122.90(13) . . ?
C24 C25 S22 122.85(13) . . ?
C26 C25 C24 125.90(16) . . ?
C26 C25 S22 111.10(12) . . ?
C25 C26 H26 123.5 . . ?
C25 C26 C27 112.96(16) . . ?
C27 C26 H26 123.5 . . ?
C26 C27 H27 123.5 . . ?
C28 C27 C26 113.07(16) . . ?
C28 C27 H27 123.5 . . ?
C27 C28 C29 127.90(15) . . ?
C27 C28 S22 111.16(12) . . ?
C29 C28 S22 120.92(13) . . ?
O23 C29 O24 127.01(15) . . ?
O23 C29 C28 117.53(15) . . ?
O24 C29 C28 115.45(15) . . ?
C24 S21 C21 91.61(8) . . ?
C25 S22 C28 91.71(8) . . ?
C30 O31 Mn2 136.91(10) . . ?
C30 O32 Mn3 130.62(10) . . ?
Mn2 O33 Mn3 107.32(4) 4_675 4_675 ?
C39 O33 Mn2 136.42(10) . 4_675 ?
C39 O33 Mn3 92.04(10) . 4_675 ?
C39 O34 Mn3 88.67(9) . 4_675 ?
O31 C30 O32 126.67(14) . . ?
O31 C30 C31 117.32(14) . . ?
O32 C30 C31 116.00(14) . . ?
C30 C31 S31 119.74(12) . . ?
C32 C31 C30 128.84(15) . . ?
C32 C31 S31 111.41(11) . . ?
C31 C32 H32 123.5 . . ?
C31 C32 C33 113.05(15) . . ?
C33 C32 H32 123.5 . . ?
C32 C33 H33 123.8 . . ?
C34 C33 C32 112.41(15) . . ?
C34 C33 H33 123.8 . . ?
C33 C34 C35 127.71(15) . . ?
C33 C34 S31 111.24(12) . . ?
C35 C34 S31 121.04(13) . . ?
C34 C35 S32 121.73(13) . . ?
C36 C35 C34 127.18(17) . . ?
C36 C35 S32 111.06(13) . . ?
C35 C36 H36 123.5 . . ?
C35 C36 C37 112.95(17) . . ?
C37 C36 H36 123.5 . . ?
C36 C37 H37 123.6 . . ?
C38 C37 C36 112.81(15) . . ?
C38 C37 H37 123.6 . . ?
C37 C38 C39 129.41(14) . . ?
C37 C38 S32 111.54(12) . . ?
C39 C38 S32 119.04(12) . . ?
O33 C39 Mn3 58.54(8) . 4_675 ?
O33 C39 C38 118.44(15) . . ?
O34 C39 Mn3 62.94(9) . 4_675 ?
O34 C39 O33 121.18(15) . . ?
O34 C39 C38 120.34(14) . . ?
C38 C39 Mn3 171.92(11) . 4_675 ?
C31 S31 C34 91.87(8) . . ?
C35 S32 C38 91.62(8) . . ?
C101 N11 Mn1 123.60(11) . . ?
C101 N11 C105 118.72(14) . . ?
C105 N11 Mn1 117.02(11) . . ?
C106 N12 Mn1 116.33(11) . . ?
C110 N12 Mn1 124.70(11) . . ?
C110 N12 C106 118.93(14) . . ?
N11 C101 H101 118.1 . . ?
N11 C101 C102 123.85(16) . . ?
C102 C101 H101 118.1 . . ?
C101 C102 C103 116.79(16) . . ?
C101 C102 C111 121.03(17) . . ?
C103 C102 C111 122.18(17) . . ?
C102 C103 H103 119.8 . . ?
C104 C103 C102 120.34(17) . . ?
C104 C103 H103 119.8 . . ?
C103 C104 H104 120.4 . . ?
C103 C104 C105 119.29(17) . . ?
C105 C104 H104 120.4 . . ?
N11 C105 C104 120.99(16) . . ?
N11 C105 C106 116.12(14) . . ?
C104 C105 C106 122.88(15) . . ?
N12 C106 C105 116.14(14) . . ?
N12 C106 C107 121.06(16) . . ?
C107 C106 C105 122.80(15) . . ?
C106 C107 H107 120.4 . . ?
C108 C107 C106 119.30(17) . . ?
C108 C107 H107 120.4 . . ?
C107 C108 H108 119.9 . . ?
C107 C108 C109 120.19(16) . . ?
C109 C108 H108 119.9 . . ?
C108 C109 C110 117.14(16) . . ?
C108 C109 C112 121.77(17) . . ?
C110 C109 C112 121.08(17) . . ?
N12 C110 C109 123.34(16) . . ?
N12 C110 H110 118.3 . . ?
C109 C110 H110 118.3 . . ?
C102 C111 H11A 109.5 . . ?
C102 C111 H11B 109.5 . . ?
C102 C111 H11C 109.5 . . ?
H11A C111 H11B 109.5 . . ?
H11A C111 H11C 109.5 . . ?
H11B C111 H11C 109.5 . . ?
C109 C112 H11D 109.5 . . ?
C109 C112 H11E 109.5 . . ?
C109 C112 H11F 109.5 . . ?
H11D C112 H11E 109.5 . . ?
H11D C112 H11F 109.5 . . ?
H11E C112 H11F 109.5 . . ?
C201 N21 Mn3 124.56(12) . . ?
C201 N21 C205 119.06(15) . . ?
C205 N21 Mn3 116.18(12) . . ?
C206 N22 Mn3 117.76(12) . . ?
C210 N22 Mn3 123.23(12) . . ?
C210 N22 C206 118.98(16) . . ?
N21 C201 H201 118.0 . . ?
N21 C201 C202 123.99(18) . . ?
C202 C201 H201 118.0 . . ?
C201 C202 C211 121.18(19) . . ?
C203 C202 C201 116.09(18) . . ?
C203 C202 C211 122.72(18) . . ?
C202 C203 H203 119.6 . . ?
C204 C203 C202 120.82(18) . . ?
C204 C203 H203 119.6 . . ?
C203 C204 H204 120.3 . . ?
C203 C204 C205 119.36(19) . . ?
C205 C204 H204 120.3 . . ?
N21 C205 C204 120.64(17) . . ?
N21 C205 C206 116.23(15) . . ?
C204 C205 C206 123.14(17) . . ?
N22 C206 C205 116.13(15) . . ?
N22 C206 C207 120.52(18) . . ?
C207 C206 C205 123.32(17) . . ?
C206 C207 H207 120.2 . . ?
C208 C207 C206 119.51(19) . . ?
C208 C207 H207 120.2 . . ?
C207 C208 H208 119.7 . . ?
C207 C208 C209 120.59(19) . . ?
C209 C208 H208 119.7 . . ?
C208 C209 C210 116.79(19) . . ?
C208 C209 C212 122.9(2) . . ?
C210 C209 C212 120.4(2) . . ?
N22 C210 C209 123.59(19) . . ?
N22 C210 H210 118.2 . . ?
C209 C210 H210 118.2 . . ?
C202 C211 H21A 109.5 . . ?
C202 C211 H21B 109.5 . . ?
C202 C211 H21C 109.5 . . ?
H21A C211 H21B 109.5 . . ?
H21A C211 H21C 109.5 . . ?
H21B C211 H21C 109.5 . . ?
C209 C212 H21D 109.5 . . ?
C209 C212 H21E 109.5 . . ?
C209 C212 H21F 109.5 . . ?
H21D C212 H21E 109.5 . . ?
H21D C212 H21F 109.5 . . ?
H21E C212 H21F 109.5 . . ?
O1D C11D H11G 117.7 . . ?
O1D C11D N1D 124.5(2) . . ?
N1D C11D H11G 117.7 . . ?
C11D N1D C12D 120.85(19) . . ?
C11D N1D C13D 120.27(18) . . ?
C12D N1D C13D 118.80(18) . . ?
N1D C12D H12A 109.5 . . ?
N1D C12D H12B 109.5 . . ?
N1D C12D H12C 109.5 . . ?
H12A C12D H12B 109.5 . . ?
H12A C12D H12C 109.5 . . ?
H12B C12D H12C 109.5 . . ?
N1D C13D H13A 109.5 . . ?
N1D C13D H13B 109.5 . . ?
N1D C13D H13C 109.5 . . ?
H13A C13D H13B 109.5 . . ?
H13A C13D H13C 109.5 . . ?
H13B C13D H13C 109.5 . . ?
O2D C21D H21G 116.6 . . ?
O2D C21D N2D 126.7(2) . . ?
N2D C21D H21G 116.6 . . ?
C21D N2D C22D 122.4(2) . . ?
C21D N2D C23D 121.3(2) . . ?
C22D N2D C23D 116.2(2) . . ?
N2D C22D H22A 109.5 . . ?
N2D C22D H22B 109.5 . . ?
N2D C22D H22C 109.5 . . ?
H22A C22D H22B 109.5 . . ?
H22A C22D H22C 109.5 . . ?
H22B C22D H22C 109.5 . . ?
N2D C23D H23A 109.5 . . ?
N2D C23D H23B 109.5 . . ?
N2D C23D H23C 109.5 . . ?
H23A C23D H23B 109.5 . . ?
H23A C23D H23C 109.5 . . ?
H23B C23D H23C 109.5 . . ?
C31D N3D C32D 121.8(3) . . ?
C31D N3D C33D 118.0(2) . . ?
C32D N3D C33D 120.2(3) . . ?
C31A N3D C33A 107.8(7) . . ?
C32A N3D C31A 119.3(8) . . ?
C32A N3D C33A 132.7(8) . . ?
N3D C31D H31D 117.4 . . ?
O3D C31D N3D 125.3(3) . . ?
O3D C31D H31D 117.4 . . ?
N3D C32D H32D 109.5 . . ?
N3D C32D H32E 109.5 . . ?
N3D C32D H32F 109.5 . . ?
H32D C32D H32E 109.5 . . ?
H32D C32D H32F 109.5 . . ?
H32E C32D H32F 109.5 . . ?
N3D C33D H33A 109.5 . . ?
N3D C33D H33B 109.5 . . ?
N3D C33D H33C 109.5 . . ?
H33A C33D H33B 109.5 . . ?
H33A C33D H33C 109.5 . . ?
H33B C33D H33C 109.5 . . ?
N3D C31A H31A 116.1 . . ?
O3A C31A N3D 127.8(10) . . ?
O3A C31A H31A 116.1 . . ?
N3D C32A H32A 109.5 . . ?
N3D C32A H32B 109.5 . . ?
N3D C32A H32C 109.5 . . ?
H32A C32A H32B 109.5 . . ?
H32A C32A H32C 109.5 . . ?
H32B C32A H32C 109.5 . . ?
N3D C33A H33D 109.5 . . ?
N3D C33A H33E 109.5 . . ?
N3D C33A H33F 109.5 . . ?
H33D C33A H33E 109.5 . . ?
H33D C33A H33F 109.5 . . ?
H33E C33A H33F 109.5 . . ?
O4D C41D H41D 117.3 . . ?
O4D C41D N4D 125.3(4) . . ?
N4D C41D H41D 117.3 . . ?
C41D N4D C42D 122.4(4) . . ?
C41D N4D C43D 120.0(3) . . ?
C42D N4D C43D 117.4(4) . . ?
N4D C42D H42A 109.5 . . ?
N4D C42D H42B 109.5 . . ?
N4D C42D H42C 109.5 . . ?
H42A C42D H42B 109.5 . . ?
H42A C42D H42C 109.5 . . ?
H42B C42D H42C 109.5 . . ?
N4D C43D H43A 109.5 . . ?
N4D C43D H43B 109.5 . . ?
N4D C43D H43C 109.5 . . ?
H43A C43D H43B 109.5 . . ?
H43A C43D H43C 109.5 . . ?
H43B C43D H43C 109.5 . . ?
O4A C41A H41A 115.9 . . ?
O4A C41A N4A 128.2(13) . . ?
N4A C41A H41A 115.9 . . ?
C41A N4A C42A 118.7(12) . . ?
C41A N4A C43A 124.7(13) . . ?
C43A N4A C42A 116.6(11) . . ?
N4A C42A H42X 109.5 . . ?
N4A C42A H42Y 109.5 . . ?
N4A C42A H42Z 109.5 . . ?
H42X C42A H42Y 109.5 . . ?
H42X C42A H42Z 109.5 . . ?
H42Y C42A H42Z 109.5 . . ?
N4A C43A H43X 109.5 . . ?
N4A C43A H43Y 109.5 . . ?
N4A C43A H43Z 109.5 . . ?
H43X C43A H43Y 109.5 . . ?
H43X C43A H43Z 109.5 . . ?
H43Y C43A H43Z 109.5 . . ?
C51D N5D C52D 116.5(3) . . ?
C51D N5D C53D 119.2(3) . . ?
C53D N5D C52D 120.7(4) . . ?
C51A N5D C52A 120.9(5) . . ?
C51A N5D C53A 121.1(5) . . ?
C53A N5D C52A 114.8(5) . . ?
N5D C51D H51D 118.5 . . ?
O5D C51D N5D 123.0(4) . . ?
O5D C51D H51D 118.5 . . ?
N5D C52D H52A 109.5 . . ?
N5D C52D H52B 109.5 . . ?
N5D C52D H52C 109.5 . . ?
H52A C52D H52B 109.5 . . ?
H52A C52D H52C 109.5 . . ?
H52B C52D H52C 109.5 . . ?
N5D C53D H53A 109.5 . . ?
N5D C53D H53B 109.5 . . ?
N5D C53D H53C 109.5 . . ?
H53A C53D H53B 109.5 . . ?
H53A C53D H53C 109.5 . . ?
H53B C53D H53C 109.5 . . ?
N5D C51A H51A 116.3 . . ?
O5A C51A N5D 127.4(7) . . ?
O5A C51A H51A 116.3 . . ?
N5D C52A H52D 109.5 . . ?
N5D C52A H52E 109.5 . . ?
N5D C52A H52F 109.5 . . ?
H52D C52A H52E 109.5 . . ?
H52D C52A H52F 109.5 . . ?
H52E C52A H52F 109.5 . . ?
N5D C53A H53X 109.5 . . ?
N5D C53A H53Y 109.5 . . ?
N5D C53A H53Z 109.5 . . ?
H53X C53A H53Y 109.5 . . ?
H53X C53A H53Z 109.5 . . ?
H53Y C53A H53Z 109.5 . . ?

_refine_diff_density_max         0.348
_refine_diff_density_min         -0.274
_refine_diff_density_rms         0.052

_shelx_res_file                  
;
TITL SSM-7C_auto in P2(1)/n; 150K; Xcalibur
    SSM-7C.res
    created by SHELXL-2018/3 at 16:46:18 on 20-Apr-2021
CELL  0.71073  16.4304  25.1354  18.4058   90.000   94.705   90.000
ZERR    4.000   0.0005   0.0009   0.0005    0.000    0.003    0.000
LATT  1
SYMM 1/2-X, 1/2+Y, 1/2-Z
SFAC C   H   N  O  S  Mn
UNIT 276 284 36 68 24 12
 
LIST 4 ! automatically inserted. Change 6 to 4 for CHECKCIF!!
TEMP -123
 
L.S. 6
BOND $H
FMAP 2
PLAN 5
 
OMIT 0
 
SIMU 0.01 0.01 O1D > C13D
SIMU 0.01 0.01 O4D > C43A
SIMU 0.01 0.01 N5D > C53A
SIMU 0.01 0.01 N3D > C33A
 
SADI 0.01 O4D C41D  O4A C41A
SADI 0.01 C41D N4D  C41A N4A
SADI 0.01 N4D C42D  N4D C43D  N4A C42A  N4A C43A
SADI 0.01 C42D C43D  C42A C43A
 
ACTA
 
SIZE 0.68 0.21 0.10
 
WGHT    0.039500    1.973700
FVAR       1.15288   0.59655   0.77594   0.76601
MN1   6    0.372988    0.871162    0.537549    11.00000    0.01623    0.01893 =
         0.01609   -0.00095    0.00079   -0.00226
MN2   6    0.261964    0.750192    0.509859    11.00000    0.01550    0.01740 =
         0.01634   -0.00098    0.00223   -0.00242
MN3   6    0.153334    0.627576    0.480122    11.00000    0.01656    0.01913 =
         0.01705   -0.00039    0.00097   -0.00209
O11   4    0.290921    0.869030    0.619612    11.00000    0.02874    0.02985 =
         0.02488   -0.00131    0.01153   -0.00664
O12   4    0.244026    0.785089    0.613530    11.00000    0.02845    0.02795 =
         0.02043   -0.00451    0.00659   -0.00375
O13   4   -0.041208    0.660552    0.952636    11.00000    0.02872    0.02245 =
         0.02835    0.00118    0.01016    0.00432
O14   4   -0.114176    0.715907    1.013946    11.00000    0.01640    0.02375 =
         0.01960    0.00327    0.00502    0.00269
C10   1    0.249739    0.830490    0.641055    11.00000    0.01627    0.02888 =
         0.01695   -0.00009    0.00061    0.00058
C11   1    0.204857    0.840275    0.706745    11.00000    0.01873    0.02484 =
         0.01838    0.00167    0.00142   -0.00288
C12   1    0.197251    0.886244    0.745504    11.00000    0.02939    0.02567 =
         0.02480   -0.00015    0.00811   -0.00471
AFIX  43
H12   2    0.221749    0.918991    0.733546    11.00000   -1.20000
AFIX   0
C13   1    0.149269    0.879930    0.805022    11.00000    0.03323    0.02499 =
         0.02678   -0.00496    0.01220   -0.00319
AFIX  43
H13   2    0.137997    0.907899    0.837433    11.00000   -1.20000
AFIX   0
C14   1    0.120551    0.828806    0.811018    11.00000    0.02130    0.02731 =
         0.01972   -0.00228    0.00465   -0.00247
C15   1    0.067545    0.808443    0.864422    11.00000    0.02385    0.02458 =
         0.02171   -0.00099    0.00577   -0.00275
C16   1    0.023892    0.837325    0.911060    11.00000    0.03210    0.02317 =
         0.02799   -0.00181    0.01172   -0.00263
AFIX  43
H16   2    0.026133    0.875007    0.914697    11.00000   -1.20000
AFIX   0
C17   1   -0.024833    0.805094    0.953189    11.00000    0.02648    0.02660 =
         0.02499   -0.00144    0.01059   -0.00103
AFIX  43
H17   2   -0.058952    0.818852    0.987969    11.00000   -1.20000
AFIX   0
C18   1   -0.017686    0.752322    0.938655    11.00000    0.01769    0.02612 =
         0.02044    0.00011    0.00484    0.00114
C19   1   -0.059730    0.706880    0.968856    11.00000    0.01628    0.02438 =
         0.01807    0.00179    0.00097    0.00269
S11   5    0.152798    0.788822    0.743092    11.00000    0.02501    0.02560 =
         0.02076   -0.00340    0.00764   -0.00594
S12   5    0.050353    0.741094    0.873497    11.00000    0.02201    0.02378 =
         0.02454    0.00064    0.00942    0.00115
O21   4    0.284307    0.894011    0.454570    11.00000    0.02668    0.02836 =
         0.02668    0.00424   -0.00662   -0.00519
O22   4    0.209015    0.819240    0.451247    11.00000    0.02536    0.02444 =
         0.02973    0.00482   -0.00270   -0.00094
O23   4   -0.184074    0.817468    0.070889    11.00000    0.02537    0.02407 =
         0.03047   -0.00698   -0.00285    0.00093
O24   4   -0.254904    0.893944    0.061382    11.00000    0.02600    0.02748 =
         0.02539   -0.00217   -0.00743    0.00207
C20   1    0.224397    0.865269    0.431281    11.00000    0.02085    0.02389 =
         0.01804   -0.00090    0.00177    0.00116
C21   1    0.166623    0.890335    0.374582    11.00000    0.02167    0.02408 =
         0.01998   -0.00272   -0.00206   -0.00238
C22   1    0.170969    0.939772    0.345282    11.00000    0.02844    0.02885 =
         0.02431    0.00184   -0.00605   -0.00534
AFIX  43
H22   2    0.213920    0.964146    0.358218    11.00000   -1.20000
AFIX   0
C23   1    0.105026    0.951106    0.293651    11.00000    0.03423    0.02603 =
         0.02507    0.00553   -0.00615   -0.00264
AFIX  43
H23   2    0.098691    0.984014    0.268436    11.00000   -1.20000
AFIX   0
C24   1    0.051057    0.909683    0.283666    11.00000    0.02719    0.02520 =
         0.02214   -0.00119   -0.00403    0.00124
C25   1   -0.024430    0.909685    0.235583    11.00000    0.02764    0.02641 =
         0.02096   -0.00039   -0.00497   -0.00223
C26   1   -0.073894    0.952691    0.219939    11.00000    0.03404    0.02568 =
         0.02757   -0.00509   -0.00794    0.00216
AFIX  43
H26   2   -0.064827    0.986698    0.241632    11.00000   -1.20000
AFIX   0
C27   1   -0.139857    0.941221    0.168150    11.00000    0.02881    0.02621 =
         0.02366   -0.00154   -0.00479    0.00411
AFIX  43
H27   2   -0.180126    0.966618    0.151874    11.00000   -1.20000
AFIX   0
C28   1   -0.139767    0.890034    0.143978    11.00000    0.02126    0.02401 =
         0.01935    0.00100   -0.00171    0.00164
C29   1   -0.197639    0.864610    0.087729    11.00000    0.02004    0.02704 =
         0.01691   -0.00033    0.00195   -0.00168
S21   5    0.081001    0.856580    0.338902    11.00000    0.02495    0.02160 =
         0.02723    0.00002   -0.00701   -0.00160
S22   5   -0.058304    0.854745    0.185644    11.00000    0.02384    0.02149 =
         0.02653   -0.00002   -0.00543    0.00078
O31   4    0.279878    0.716810    0.404828    11.00000    0.02692    0.02807 =
         0.02159   -0.00618    0.00642   -0.00574
O32   4    0.230659    0.633541    0.395199    11.00000    0.02898    0.02895 =
         0.02326   -0.00120    0.01007   -0.00695
O33   4    0.639160    0.785767    0.004454    11.00000    0.01642    0.02357 =
         0.02150    0.00411    0.00489    0.00272
O34   4    0.568311    0.841856    0.066957    11.00000    0.02884    0.02367 =
         0.03274    0.00068    0.01137    0.00474
C30   1    0.271853    0.672224    0.374686    11.00000    0.01643    0.02727 =
         0.01612   -0.00015    0.00052    0.00045
C31   1    0.314437    0.663635    0.307414    11.00000    0.01852    0.02498 =
         0.01818    0.00073    0.00265   -0.00351
C32   1    0.317523    0.618762    0.265930    11.00000    0.03125    0.02475 =
         0.02376   -0.00013    0.00753   -0.00471
AFIX  43
H32   2    0.290103    0.586667    0.276083    11.00000   -1.20000
AFIX   0
C33   1    0.365724    0.624983    0.206314    11.00000    0.03857    0.02588 =
         0.02595   -0.00544    0.01290   -0.00426
AFIX  43
H33   2    0.374210    0.597633    0.172121    11.00000   -1.20000
AFIX   0
C34   1    0.398860    0.674936    0.203384    11.00000    0.02510    0.02831 =
         0.01937   -0.00162    0.00594   -0.00175
C35   1    0.452872    0.695158    0.150979    11.00000    0.02419    0.02649 =
         0.02139   -0.00043    0.00458   -0.00222
C36   1    0.495632    0.666014    0.103891    11.00000    0.03700    0.02449 =
         0.02788   -0.00276    0.01315   -0.00521
AFIX  43
H36   2    0.491855    0.628422    0.099451    11.00000   -1.20000
AFIX   0
C37   1    0.545864    0.697741    0.062695    11.00000    0.02693    0.02902 =
         0.02421   -0.00214    0.00987    0.00018
AFIX  43
H37   2    0.579470    0.683762    0.027663    11.00000   -1.20000
AFIX   0
C38   1    0.541003    0.750333    0.078496    11.00000    0.01734    0.02856 =
         0.02017    0.00130    0.00487    0.00086
C39   1    0.585030    0.795360    0.049648    11.00000    0.01630    0.02597 =
         0.01909    0.00184    0.00110    0.00289
S31   5    0.370246    0.714291    0.273642    11.00000    0.02378    0.02555 =
         0.02089   -0.00389    0.00676   -0.00607
S32   5    0.473072    0.762049    0.143554    11.00000    0.02206    0.02447 =
         0.02600    0.00084    0.00953    0.00116
N11   3    0.416847    0.953957    0.557624    11.00000    0.01955    0.02199 =
         0.02136   -0.00023   -0.00006   -0.00108
N12   3    0.481527    0.866318    0.621007    11.00000    0.02198    0.01974 =
         0.02141   -0.00010   -0.00108   -0.00224
C101  1    0.382632    0.996572    0.523803    11.00000    0.02224    0.02508 =
         0.02722    0.00343    0.00022   -0.00068
AFIX  43
H101  2    0.343217    0.990786    0.483878    11.00000   -1.20000
AFIX   0
C102  1    0.401317    1.048535    0.543596    11.00000    0.02442    0.02265 =
         0.03294    0.00505    0.00681   -0.00119
C103  1    0.458522    1.055742    0.602252    11.00000    0.03698    0.02035 =
         0.03895   -0.00039    0.00129   -0.00730
AFIX  43
H103  2    0.472835    1.090703    0.618215    11.00000   -1.20000
AFIX   0
C104  1    0.494916    1.012364    0.637709    11.00000    0.03543    0.02578 =
         0.03146   -0.00102   -0.00665   -0.00866
AFIX  43
H104  2    0.534235    1.017305    0.677936    11.00000   -1.20000
AFIX   0
C105  1    0.473464    0.961576    0.613977    11.00000    0.02162    0.02294 =
         0.02115   -0.00017    0.00225   -0.00410
C106  1    0.511640    0.912825    0.647123    11.00000    0.02133    0.02370 =
         0.02114    0.00003    0.00039   -0.00335
C107  1    0.575841    0.914356    0.701702    11.00000    0.02653    0.02972 =
         0.03037   -0.00037   -0.00631   -0.00685
AFIX  43
H107  2    0.596707    0.947485    0.719740    11.00000   -1.20000
AFIX   0
C108  1    0.608591    0.867340    0.729107    11.00000    0.02468    0.03646 =
         0.03103    0.00338   -0.00982   -0.00210
AFIX  43
H108  2    0.651392    0.867972    0.767073    11.00000   -1.20000
AFIX   0
C109  1    0.579310    0.819122    0.701478    11.00000    0.02675    0.02942 =
         0.02995    0.00540   -0.00150    0.00221
C110  1    0.515216    0.820827    0.647220    11.00000    0.02774    0.02253 =
         0.02748    0.00082   -0.00182   -0.00150
AFIX  43
H110  2    0.494218    0.788140    0.627725    11.00000   -1.20000
AFIX   0
C111  1    0.360683    1.094612    0.502896    11.00000    0.03629    0.02519 =
         0.04810    0.00732    0.00281    0.00204
AFIX 137
H11A  2    0.402476    1.118311    0.485830    11.00000   -1.50000
H11B  2    0.327102    1.114277    0.535382    11.00000   -1.50000
H11C  2    0.326020    1.081243    0.460980    11.00000   -1.50000
AFIX   0
C112  1    0.614106    0.766843    0.729529    11.00000    0.03976    0.03448 =
         0.04754    0.00896   -0.00908    0.00814
AFIX 137
H11D  2    0.585851    0.737539    0.702934    11.00000   -1.50000
H11E  2    0.606600    0.763585    0.781615    11.00000   -1.50000
H11F  2    0.672493    0.765415    0.722276    11.00000   -1.50000
AFIX   0
N21   3    0.038577    0.630057    0.403250    11.00000    0.02233    0.02856 =
         0.02437   -0.00150   -0.00116   -0.00362
N22   3    0.114033    0.544146    0.461768    11.00000    0.02448    0.02332 =
         0.02734   -0.00034    0.00478   -0.00385
C201  1    0.003453    0.674688    0.376171    11.00000    0.02707    0.03334 =
         0.02710    0.00264   -0.00272    0.00049
AFIX  43
H201  2    0.024499    0.707765    0.394235    11.00000   -1.20000
AFIX   0
C202  1   -0.062159    0.675573    0.323053    11.00000    0.02515    0.05011 =
         0.03104    0.00691   -0.00249    0.00366
C203  1   -0.090815    0.626502    0.298191    11.00000    0.02628    0.06062 =
         0.03540    0.00573   -0.00911   -0.00493
AFIX  43
H203  2   -0.134417    0.624807    0.261030    11.00000   -1.20000
AFIX   0
C204  1   -0.056854    0.580069    0.326700    11.00000    0.03079    0.04655 =
         0.03706   -0.00522   -0.00433   -0.01402
AFIX  43
H204  2   -0.077756    0.546553    0.310230    11.00000   -1.20000
AFIX   0
C205  1    0.008460    0.582777    0.379931    11.00000    0.02141    0.03349 =
         0.02558   -0.00288    0.00128   -0.00645
C206  1    0.049030    0.535038    0.413399    11.00000    0.02509    0.02710 =
         0.02840   -0.00571    0.00714   -0.00833
C207  1    0.022107    0.483562    0.398775    11.00000    0.03397    0.03158 =
         0.04988   -0.01165    0.00990   -0.01419
AFIX  43
H207  2   -0.024250    0.477387    0.365514    11.00000   -1.20000
AFIX   0
C208  1    0.063015    0.441505    0.432783    11.00000    0.04780    0.02441 =
         0.07013   -0.00923    0.02561   -0.01391
AFIX  43
H208  2    0.044895    0.406182    0.422672    11.00000   -1.20000
AFIX   0
C209  1    0.130266    0.450181    0.481546    11.00000    0.04264    0.02367 =
         0.05995    0.00541    0.02202   -0.00029
C210  1    0.152832    0.502575    0.494515    11.00000    0.03118    0.02640 =
         0.04162    0.00513    0.00755   -0.00038
AFIX  43
H210  2    0.198304    0.509481    0.528480    11.00000   -1.20000
AFIX   0
C211  1   -0.097726    0.727341    0.293990    11.00000    0.03837    0.05922 =
         0.04359    0.01040   -0.00687    0.01387
AFIX 137
H21A  2   -0.156688    0.727692    0.298788    11.00000   -1.50000
H21B  2   -0.087630    0.731014    0.242489    11.00000   -1.50000
H21C  2   -0.072000    0.756991    0.321787    11.00000   -1.50000
AFIX   0
C212  1    0.178009    0.405575    0.519702    11.00000    0.07449    0.02858 =
         0.10206    0.01981    0.02534    0.01028
AFIX 137
H21D  2    0.205820    0.418856    0.565257    11.00000   -1.50000
H21E  2    0.218567    0.392112    0.488105    11.00000   -1.50000
H21F  2    0.140659    0.376777    0.530536    11.00000   -1.50000
AFIX   0
O1D   4    0.607995    0.539165    0.437458    11.00000    0.17747    0.04279 =
         0.04972    0.01388    0.04662    0.02580
C11D  1    0.619723    0.506586    0.486490    11.00000    0.07541    0.03268 =
         0.04511    0.00304    0.02337    0.00793
AFIX  43
H11G  2    0.642253    0.473165    0.474757    11.00000   -1.20000
AFIX   0
N1D   3    0.603300    0.514600    0.554417    11.00000    0.04996    0.03188 =
         0.03307    0.00171    0.00661    0.00652
C12D  1    0.613388    0.472561    0.607678    11.00000    0.11533    0.04464 =
         0.04477    0.00907    0.00185    0.00750
AFIX 137
H12A  2    0.650024    0.484547    0.649150    11.00000   -1.50000
H12B  2    0.636858    0.441238    0.585540    11.00000   -1.50000
H12C  2    0.560139    0.463321    0.624549    11.00000   -1.50000
AFIX   0
C13D  1    0.570479    0.565129    0.575916    11.00000    0.06258    0.04429 =
         0.04693   -0.00527    0.01135    0.01118
AFIX 137
H13A  2    0.598547    0.576410    0.622401    11.00000   -1.50000
H13B  2    0.511946    0.561319    0.581432    11.00000   -1.50000
H13C  2    0.578724    0.591866    0.538468    11.00000   -1.50000
AFIX   0
O2D   4    0.831687    0.521770    0.737254    11.00000    0.08573    0.04684 =
         0.07743    0.00821   -0.00557    0.02951
C21D  1    0.798924    0.559836    0.706942    11.00000    0.04805    0.05518 =
         0.04870    0.01032    0.00733    0.01329
AFIX  43
H21G  2    0.760253    0.552543    0.666946    11.00000   -1.20000
AFIX   0
N2D   3    0.811402    0.610463    0.723745    11.00000    0.04373    0.04134 =
         0.05033    0.01489    0.00529    0.01273
C22D  1    0.765679    0.652682    0.687006    11.00000    0.07045    0.05485 =
         0.13888    0.04065   -0.02599    0.00476
AFIX 137
H22A  2    0.803123    0.676628    0.664138    11.00000   -1.50000
H22B  2    0.736161    0.672607    0.722327    11.00000   -1.50000
H22C  2    0.726568    0.637608    0.649495    11.00000   -1.50000
AFIX   0
C23D  1    0.867548    0.625962    0.784147    11.00000    0.10208    0.06307 =
         0.06427    0.01112   -0.02205    0.00022
AFIX 137
H23A  2    0.848904    0.659222    0.805071    11.00000   -1.50000
H23B  2    0.921950    0.631215    0.767133    11.00000   -1.50000
H23C  2    0.870027    0.598005    0.821375    11.00000   -1.50000
AFIX   0
N3D   3    0.608593    0.488468    0.050896    11.00000    0.05644    0.04181 =
         0.03993    0.00011   -0.00030    0.00120
PART 1  31.0
O3D   4    0.646128    0.448271   -0.053179    31.00000    0.13288    0.04812 =
         0.05274   -0.00660    0.03692    0.00542
C31D  1    0.652414    0.484220   -0.008611    31.00000    0.06052    0.03704 =
         0.04707    0.00735    0.01839    0.00289
AFIX  43
H31D  2    0.690958    0.511474   -0.015936    31.00000   -1.20000
AFIX   0
C32D  1    0.616923    0.532103    0.097748    31.00000    0.13404    0.05430 =
         0.05488   -0.00713    0.00899    0.01046
AFIX 137
H32D  2    0.639987    0.520372    0.145882    31.00000   -1.50000
H32E  2    0.563254    0.548237    0.102167    31.00000   -1.50000
H32F  2    0.653379    0.558356    0.078109    31.00000   -1.50000
AFIX   0
C33D  1    0.553088    0.445947    0.064969    31.00000    0.05214    0.07166 =
         0.04845    0.00992    0.01443   -0.00352
AFIX 137
H33A  2    0.499750    0.460905    0.073940    31.00000   -1.50000
H33B  2    0.574791    0.425840    0.107887    31.00000   -1.50000
H33C  2    0.547007    0.422201    0.022642    31.00000   -1.50000
AFIX   0
PART 2 -31.0
O3A   4    0.506178    0.532615    0.120615   -31.00000    0.09055    0.04271 =
         0.06181    0.00373    0.02568    0.00141
C31A  1    0.532737    0.492717    0.089920   -31.00000    0.07133    0.05143 =
         0.04450    0.00691    0.01305   -0.00743
AFIX  43
H31A  2    0.500869    0.461270    0.091581   -31.00000   -1.20000
AFIX   0
C32A  1    0.623840    0.445356    0.018775   -31.00000    0.08906    0.07237 =
         0.06908    0.00087    0.01643    0.00731
AFIX 137
H32A  2    0.604036    0.415234    0.046176   -31.00000   -1.50000
H32B  2    0.682909    0.441986    0.015878   -31.00000   -1.50000
H32C  2    0.596351    0.445559   -0.030532   -31.00000   -1.50000
AFIX   0
C33A  1    0.656215    0.538971    0.064168   -31.00000    0.06883    0.05021 =
         0.06450    0.01026    0.01475   -0.01364
AFIX 137
H33D  2    0.686242    0.537537    0.112383   -31.00000   -1.50000
H33E  2    0.618632    0.569310    0.062054   -31.00000   -1.50000
H33F  2    0.694871    0.543047    0.026734   -31.00000   -1.50000
AFIX   0
PART 1  41.0
O4D   4    0.867627    0.819952    0.430283    41.00000    0.09189    0.07543 =
         0.11546   -0.01331    0.01384   -0.00766
C41D  1    0.826438    0.821642    0.482115    41.00000    0.06101    0.04997 =
         0.08259   -0.00754   -0.01176    0.00797
AFIX  43
H41D  2    0.828594    0.853375    0.510244    41.00000   -1.20000
AFIX   0
N4D   3    0.778596    0.782725    0.502693    41.00000    0.06312    0.04158 =
         0.07033    0.00056   -0.01318    0.01256
C42D  1    0.733324    0.786693    0.566951    41.00000    0.08226    0.06989 =
         0.07112    0.01863   -0.00660    0.01516
AFIX 137
H42A  2    0.675928    0.777694    0.554008    41.00000   -1.50000
H42B  2    0.737071    0.823115    0.585934    41.00000   -1.50000
H42C  2    0.756405    0.761952    0.604301    41.00000   -1.50000
AFIX   0
C43D  1    0.775959    0.732163    0.464245    41.00000    0.10276    0.04489 =
         0.12014   -0.00401    0.01043    0.00146
AFIX 137
H43A  2    0.734607    0.709177    0.483493    41.00000   -1.50000
H43B  2    0.829505    0.714890    0.471182    41.00000   -1.50000
H43C  2    0.761985    0.738332    0.412140    41.00000   -1.50000
AFIX   0
PART 2 -41.0
O4A   4    0.637344    0.703591    0.571135   -41.00000    0.10502
C41A  1    0.682089    0.709268    0.523461   -41.00000    0.07615
AFIX  43
H41A  2    0.679009    0.682623    0.486732   -41.00000   -1.20000
AFIX   0
N4A   3    0.735168    0.747919    0.515545   -41.00000    0.07551
C42A  1    0.782506    0.747188    0.451955   -41.00000    0.08710
AFIX 137
H42X  2    0.781639    0.782633    0.429726   -41.00000   -1.50000
H42Y  2    0.758684    0.721329    0.416466   -41.00000   -1.50000
H42Z  2    0.839025    0.737109    0.466919   -41.00000   -1.50000
AFIX   0
C43A  1    0.750711    0.791894    0.566358   -41.00000    0.06733
AFIX 137
H43X  2    0.786861    0.817797    0.545568   -41.00000   -1.50000
H43Y  2    0.776782    0.778337    0.612473   -41.00000   -1.50000
H43Z  2    0.698945    0.809129    0.575213   -41.00000   -1.50000
AFIX   0
PART 0
N5D   3    0.197613    0.600562    0.766608    11.00000    0.04519    0.04156 =
         0.06280   -0.00437   -0.00600   -0.00585
PART 1  21.0
O5D   4    0.162135    0.522734    0.708329    21.00000    0.07872    0.04813 =
         0.08332    0.00254   -0.01570   -0.03555
C51D  1    0.161944    0.571160    0.709187    21.00000    0.04849    0.05387 =
         0.05727    0.00926    0.00006   -0.01791
AFIX  43
H51D  2    0.136082    0.589541    0.668505    21.00000   -1.20000
AFIX   0
C52D  1    0.201838    0.657719    0.755696    21.00000    0.09103    0.04227 =
         0.08824   -0.01223    0.03356    0.00095
AFIX 137
H52A  2    0.186950    0.676076    0.799673    21.00000   -1.50000
H52B  2    0.163863    0.667982    0.714222    21.00000   -1.50000
H52C  2    0.257549    0.667648    0.745832    21.00000   -1.50000
AFIX   0
C53D  1    0.250581    0.575336    0.819092    21.00000    0.05449    0.07793 =
         0.05155   -0.00323    0.00235    0.00316
AFIX 137
H53A  2    0.236215    0.585369    0.867878    21.00000   -1.50000
H53B  2    0.306864    0.586272    0.812988    21.00000   -1.50000
H53C  2    0.245791    0.536685    0.813198    21.00000   -1.50000
AFIX   0
PART 2 -21.0
O5A   4    0.173297    0.512559    0.755433   -21.00000    0.09024    0.05581 =
         0.09550   -0.00993    0.01955   -0.02753
C51A  1    0.206790    0.549781    0.784456   -21.00000    0.05329    0.05395 =
         0.06087   -0.00575    0.01165   -0.01474
AFIX  43
H51A  2    0.244431    0.542185    0.825093   -21.00000   -1.20000
AFIX   0
C52A  1    0.243408    0.642621    0.809071   -21.00000    0.06460    0.06031 =
         0.08104   -0.02701    0.00512   -0.00731
AFIX 137
H52D  2    0.205604    0.663321    0.836380   -21.00000   -1.50000
H52E  2    0.269929    0.666175    0.775748   -21.00000   -1.50000
H52F  2    0.284962    0.626168    0.843152   -21.00000   -1.50000
AFIX   0
C53A  1    0.126607    0.618679    0.723741   -21.00000    0.08800    0.08079 =
         0.07249   -0.00702   -0.01752    0.00920
AFIX 137
H53X  2    0.102021    0.648350    0.748675   -21.00000   -1.50000
H53Y  2    0.087097    0.589525    0.717085   -21.00000   -1.50000
H53Z  2    0.141983    0.630594    0.676051   -21.00000   -1.50000
PART 0
AFIX   0
HKLF 4
 
 
 
 
REM  SSM-7C_auto in P2(1)/n; 150K; Xcalibur
REM wR2 = 0.0840, GooF = S = 1.046, Restrained GooF = 1.075 for all data
REM R1 = 0.0323 for 13294 Fo > 4sig(Fo) and 0.0467 for all 16855 data
REM 1052 parameters refined using 301 restraints
 
END
 
WGHT      0.0395      1.9737
 
REM Highest difference peak  0.348,  deepest hole -0.274,  1-sigma level  0.052
Q1    1   0.0002  0.7490  0.8992  11.00000  0.05    0.35
Q2    1  -0.1745  0.8734  0.1237  11.00000  0.05    0.33
Q3    1   0.2919  0.6677  0.3401  11.00000  0.05    0.32
Q4    1   0.1846  0.8127  0.7187  11.00000  0.05    0.32
Q5    1   0.0649  0.8816  0.3028  11.00000  0.05    0.30
;
_shelx_res_checksum              7091

_shelx_hkl_file                  
;
   0   0  -2 94879.4 922.866   1
   0   0  -3-4.17114 17.4401   1
   0   0   3 16.8057 16.5355   1
   0   0   4 109721. 1088.27   1
   0   0  -4 107551. 1090.84   1
   0   0   5-33.0481 25.8124   1
   0   0  -5-21.5608 24.2425   1
   0   0  -6 1069.03 57.2481   1
   0   0   6 1127.37 57.6584   1
   0   0   7 10.8102 27.3499   1
   0   0  -7 37.9453 27.9945   1
   0   0  -8 6498.15 159.851   1
   0   0   8 6452.08 160.569   1
   0   0   9 11.6520 28.0193   1
   0   0  -9 12.2259 27.5509   1
   0   0  10 470.520 49.9963   1
   0   0 -10 402.960 48.1719   1
   0   0  11-95.0669 57.7893   3
   0   0 -11 14.6832 29.9501   1
   0   0  11-5.58471 32.4781   1
   0   0  12 11080.0 288.146   3
   0   0  12 10004.2 252.359   1
   0   0 -12 11064.3 258.771   1
   0   0  13-32.7045 51.5649   3
   0   0 -13-1.02492 29.5442   1
   0   0  13-23.4357 37.9174   1
   0   0  14 1235.82 108.494   3
   0   0  14 1237.86 91.2755   1
   0   0 -14 1194.24 92.5793   1
   0   0  15-37.1580 52.2101   3
   0   0 -15 70.9100 40.5962   1
   0   0  15 8.71854 39.0398   1
   0   0  16 1606.28 135.116   3
   0   0  16 1685.52 114.293   1
   0   0  17-14.1618 56.7132   3
   0   0  17-31.4103 44.9789   1
   0   0  18 9.85660 58.6671   3
   0   0  18-92.5922 52.7473   1
   0   0  19 10.8066 57.7086   3
   0   0  20 427.634 91.1752   3
   0   0  21-5.61720 68.4051   3
   0   0  22 30.7287 67.1082   3
   0   1  -2 157.473 17.7637   3
   0  -1   2 227.942 22.0172   3
   0  -1  -2 214.668 15.7869   1
   0  -1   2 243.189 17.9456   1
   0   1  -2 218.798 19.5256   1
   0  -1   3 1.43737 24.0533   3
   0  -1   3 43.4057 19.7100   1
   0  -1  -3 20.9956 15.1265   1
   0   1  -3 28.6275 19.0002   1
   0   1   3 10.5180 15.7846   1
   0  -1   4 51.5885 34.9022   3
   0   1   4 54.9823 21.2643   1
   0  -1   4 59.6626 26.2685   1
   0   1  -4 64.2058 25.0953   1
   0  -1  -4 3.09577 19.9546   1
   0  -1   5 1619.37 75.2472   3
   0   1  -5 1570.57 62.8783   1
   0  -1   5 1620.71 65.2445   1
   0   1   5 1633.23 60.8635   1
   0  -1  -5 1549.82 60.3038   1
   0  -1   6 637.891 57.7226   3
   0  -1  -6 598.698 44.1793   1
   0   1   6 674.421 44.8895   1
   0  -1   6 535.812 47.6001   1
   0   1  -6 572.244 47.1833   1
   0  -1   7 5881.58 160.833   3
   0   1  -7 6010.20 147.201   1
   0   1   7 6283.05 140.923   1
   0  -1   7 5794.34 144.238   1
   0  -1  -7 6069.45 141.588   1
   0  -1   8 677.050 63.4502   3
   0   1  -8 676.114 53.9953   1
   0   1   8 796.330 54.2955   1
   0  -1  -8 735.547 53.6949   1
   0  -1   8 708.578 56.4259   1
   0  -1   9 5118.54 168.763   3
   0   1   9 5620.51 149.002   1
   0  -1  -9 5340.30 149.602   1
   0  -1   9 5568.67 154.236   1
   0   1  -9 5496.48 157.086   1
   0  -1  10 109.396 41.1354   3
   0   1 -10 173.335 35.0752   1
   0  -1 -10 165.371 36.8731   1
   0   1  10 164.365 36.3792   1
   0  -1  10 194.981 38.2160   1
   0  -1  11 26154.4 468.353   3
   0   1  11 26626.6 418.507   1
   0  -1 -11 26898.5 427.451   1
   0   1 -11 27244.6 438.452   1
   0  -1  11 26902.6 425.696   1
   0  -1  12 1810.42 119.553   3
   0   1 -12 1887.51 104.692   1
   0  -1 -12 2028.18 105.838   1
   0  -1  12 1915.63 102.145   1
   0   1  12 2003.08 103.621   1
   0  -1  13 3334.74 163.390   3
   0  -1 -13 3403.52 143.715   1
   0  -1  13 3458.42 144.601   1
   0   1 -13 3440.63 147.923   1
   0   1  13 3449.79 139.939   1
   0  -1  14 352.630 67.6836   3
   0   1  14 327.962 67.3573   3
   0   1  14 382.673 61.0604   1
   0   1 -14 440.998 61.6750   1
   0  -1  14 278.121 58.1240   1
   0  -1 -14 336.902 55.5755   1
   0  -1  15 350.638 75.4491   3
   0   1  15 143.463 55.3251   3
   0   1  15 220.671 54.5480   1
   0   1 -15 245.017 52.9194   1
   0  -1  15 207.563 52.2890   1
   0  -1 -15 202.652 47.7096   1
   0   1  16 5231.72 231.668   3
   0  -1  16 4952.13 226.393   3
   0   1  16 5552.14 203.266   1
   0  -1  16 5359.21 200.065   1
   0   1  17 498.883 88.5154   3
   0  -1  17 472.318 85.2330   3
   0  -1  17 456.338 67.5410   1
   0  -1  18 98.9257 30.4963   2
   0  -1  18 183.939 74.0730   3
   0  -1  18 90.4517 29.8163   2
   0   1  18 58.9424 56.3902   3
   0  -1  18 145.906 53.6748   1
   0  -1  19 4054.30 119.031   2
   0   1  19 3652.34 215.053   3
   0  -1  19 3971.31 221.393   3
   0  -1  19 3733.32 191.040   1
   0  -1  20-73.3890 78.5469   3
   0   1  20 76.7504 60.8447   3
   0  -1  21-87.4124 71.0411   3
   0   1  21 126.572 75.9074   3
   0  -1  22 4509.58 258.598   3
   0   1  22 4558.05 260.523   3
   0   2  -2 91.8246 17.8387   1
   0   2  -2 73.4158 18.0655   3
   0  -2   2 56.6052 15.7628   1
   0   2  -3 10263.6 160.711   1
   0  -2   3 10789.0 167.389   3
   0   2  -3 10081.9 165.961   3
   0  -2   3 10711.6 160.488   1
   0  -2  -3 10312.2 141.751   1
   0   2  -4 290.395 36.8135   3
   0  -2   4 369.185 43.9670   3
   0  -2  -4 315.490 28.6679   1
   0   2  -4 364.727 36.1473   1
   0  -2   4 307.139 37.9193   1
   0  -2   5 153.580 42.0789   3
   0  -2  -5 100.185 24.3020   1
   0   2  -5 148.417 30.3909   1
   0   2   5 192.491 30.1985   1
   0  -2   5 141.386 31.4459   1
   0  -2   6 9918.50 201.480   3
   0  -2  -6 9216.69 166.758   1
   0   2  -6 9134.48 180.441   1
   0  -2   6 9519.69 181.365   1
   0   2   6 9179.83 167.475   1
   0  -2   7 9572.74 211.292   3
   0  -2   7 9292.07 189.719   1
   0  -2  -7 9416.81 179.539   1
   0   2   7 9162.99 175.190   1
   0   2  -7 8932.43 189.713   1
   0  -2   8 25138.2 401.789   3
   0  -2  -8 24538.3 356.325   1
   0   2  -8 24718.8 375.365   1
   0  -2   8 24531.5 374.713   1
   0   2   8 25036.2 354.292   1
   0  -2   9 21345.5 378.403   3
   0   2   9 21495.6 330.345   1
   0  -2  -9 21096.2 334.768   1
   0  -2   9 20878.4 342.477   1
   0   2  -9 20636.2 349.167   1
   0  -2  10 595.410 74.5191   3
   0   2  10 587.667 55.0611   1
   0  -2  10 602.012 59.5009   1
   0  -2 -10 566.771 53.6638   1
   0   2 -10 526.006 55.3706   1
   0  -2  11 70409.5 904.764   3
   0   2 -11 68029.3 857.341   1
   0  -2  11 66539.5 845.381   1
   0   2  11 67717.5 826.445   1
   0  -2 -11 68155.1 835.385   1
   0  -2  12 1719.28 113.046   3
   0  -2  12 1682.45 96.9841   1
   0  -2 -12 1664.29 93.9239   1
   0   2  12 1355.09 92.1956   1
   0   2 -12 1712.91 102.200   1
   0  -2  13 7339.33 243.077   3
   0   2 -13 8033.59 231.297   1
   0  -2 -13 7261.54 210.702   1
   0  -2  13 7087.33 212.137   1
   0   2  13 6854.74 208.353   1
   0   2 -14 4297.30 178.557   1
   0  -2  14 4566.17 197.994   3
   0  -2 -14 4401.93 169.534   1
   0  -2  14 4056.03 167.904   1
   0   2  14 3957.31 163.743   1
   0  -2  15 89.2816 60.3847   3
   0  -2 -15 86.3347 41.3765   1
   0  -2  15-45.3143 44.1627   1
   0  -2  16 4671.38 114.090   2
   0   2  16 4276.28 209.264   3
   0  -2  16 4545.26 214.179   3
   0  -2  16 4582.60 189.166   1
   0  -2 -16 4395.58 184.376   1
   0  -2  17 821.115 49.8309   2
   0  -2  17 727.933 49.0176   2
   0  -2  17 684.661 97.0425   3
   0   2  17 825.383 109.071   3
   0  -2  17 722.357 81.6419   1
   0  -2  18 547.347 41.1193   2
   0  -2  18 397.634 82.0336   3
   0   2  18 370.448 87.7982   3
   0  -2  18 590.571 78.7946   1
   0  -2  19 2014.75 162.000   3
   0   2  19 1802.31 156.152   3
   0  -2  19 1842.96 133.730   1
   0   2  20-159.649 81.2134   3
   0  -2  20-32.0103 66.7959   3
   0  -2  20 1.81151 52.9107   1
   0  -2  21-9.31030 64.2622   3
   0   2  21 56.9251 65.7515   3
   0  -2  21-5.86280 55.4125   1
   0  -2  22 680.780 111.531   3
   0   2  22 772.970 121.882   3
   0  -3   0-4.07700 11.7732   1
   0   3  -1 1820.03 54.4059   1
   0  -3   1 2102.11 54.7221   1
   0  -3   2 519.529 32.8334   1
   0   3  -2 497.469 33.4640   1
   0   3  -3 3974.50 96.5547   1
   0   3  -3 3909.22 99.8917   3
   0  -3   3 4208.23 97.2498   1
   0   3  -4 819.515 48.5498   1
   0  -3   4 939.593 60.4731   3
   0   3  -4 883.490 55.2791   3
   0  -3  -4 813.035 41.1304   1
   0  -3   4 903.277 52.4255   1
   0  -3   5 483.916 50.6996   3
   0   3  -5 530.077 48.0421   3
   0  -3   5 539.426 46.6100   1
   0   3  -5 536.520 45.0205   1
   0  -3  -5 550.830 38.5981   1
   0  -3   6 513.268 56.7510   3
   0   3  -6 495.331 50.7744   3
   0  -3  -6 518.658 40.0466   1
   0  -3   6 568.150 49.2434   1
   0   3  -6 476.380 45.2127   1
   0  -3   7 448.032 52.9946   3
   0  -3   7 501.305 51.1958   1
   0  -3  -7 514.725 42.3065   1
   0   3  -7 514.992 49.6398   1
   0  -3   8 14701.1 289.372   3
   0   3  -8 14484.5 271.295   1
   0  -3  -8 14652.7 247.743   1
   0  -3   8 14239.1 268.105   1
   0  -3   9 1046.29 84.3938   3
   0  -3  -9 1042.01 64.6032   1
   0  -3   9 1033.85 71.3209   1
   0   3  -9 1037.75 73.4427   1
   0  -3  10 574.851 70.8213   3
   0   3 -10 538.236 58.4642   1
   0  -3 -10 536.160 50.3479   1
   0  -3  10 567.597 59.7281   1
   0   3 -11 21572.2 389.173   1
   0  -3  11 20373.9 403.845   3
   0  -3 -11 21019.2 358.294   1
   0  -3  11 20758.0 369.897   1
   0   3 -12 8684.05 237.944   1
   0  -3  12 8101.85 131.963   2
   0  -3  12 8359.35 250.660   3
   0  -3 -12 8405.40 216.253   1
   0  -3  12 8339.74 225.974   1
   0  -3  13-3.82788 15.7209   2
   0  -3  13-30.4824 49.1021   3
   0  -3 -13-24.4711 31.3810   1
   0   3 -13-32.1080 36.7844   1
   0  -3  13 32.7468 36.0989   1
   0  -3  14 17805.5 240.379   2
   0   3 -14 18613.2 393.233   1
   0  -3 -14 18732.5 370.805   1
   0  -3  14 18343.1 376.872   1
   0  -3  14 16970.6 404.079   3
   0  -3 -15 2343.13 127.640   1
   0  -3  15 2496.50 137.034   1
   0  -3  15 2088.62 143.215   3
   0  -3  15 2205.90 69.5469   2
   0  -3  15 2314.31 69.3925   2
   0  -3 -16 8890.77 262.749   1
   0  -3  16 8782.05 268.249   1
   0  -3  16 8956.00 155.734   2
   0  -3  16 8526.24 297.982   3
   0  -3  16 8652.00 150.280   2
   0  -3  17 129.555 47.6244   1
   0  -3  17 240.636 72.7872   3
   0  -3  17 156.327 23.5892   2
   0   3  17 102.761 56.9534   3
   0  -3  17 159.393 22.7863   2
   0  -3  18 1699.80 129.246   1
   0  -3  18 1678.83 140.650   3
   0   3  18 1602.33 141.840   3
   0  -3  18 1694.65 59.0952   2
   0   3  19 4408.76 238.001   3
   0  -3  19 4031.93 224.396   3
   0  -3  19 4378.90 203.187   1
   0   3  20 4194.00 239.034   3
   0  -3  20 4183.32 239.909   3
   0  -3  20 4373.49 215.090   1
   0  -3  21 303.249 85.4069   3
   0   3  21 225.186 79.7458   3
   0  -3  21 380.193 75.9400   1
   0   3  22 6325.60 308.585   3
   0  -3  22 6474.28 311.996   3
   0  -3  22 6688.81 285.748   1
   0  -4   0 27197.4 311.471   1
   0  -4   1 209975. 2014.53   1
   0   4  -1 207112. 2016.91   1
   0  -4   2 82908.1 848.928   1
   0   4  -2 81162.7 849.785   1
   0  -4   3 41412.2 474.497   1
   0   4  -3 39892.2 474.505   1
   0   4  -4 2090.75 76.8717   1
   0   4  -4 2033.46 79.5977   3
   0  -4   4 2109.25 77.7438   1
   0   4  -5 51.3318 28.5707   1
   0   4  -5 125.962 36.9443   3
   0  -4   5 117.261 43.1565   3
   0  -4   5 32.3494 27.9565   1
   0  -4  -5 73.7365 22.6658   1
   0  -4   6 500.498 57.1667   3
   0   4  -6 560.972 52.3013   3
   0  -4  -6 516.163 38.3542   1
   0   4  -6 405.133 44.9322   1
   0  -4   6 442.293 47.8044   1
   0   4  -7 19488.2 322.186   1
   0  -4   7 20661.4 342.521   3
   0   4  -7 20123.4 339.957   3
   0  -4  -7 19332.4 286.752   1
   0  -4   7 20275.9 323.183   1
   0   4  -8 48417.7 632.126   1
   0  -4   8 48518.3 626.717   1
   0  -4  -8 48474.0 585.841   1
   0  -4   8 50271.5 655.299   3
   0  -4   9 770.975 68.7611   1
   0   4  -9 701.204 62.9442   1
   0  -4  -9 798.185 56.4883   1
   0  -4   9 668.695 68.3416   3
   0  -4 -10 267.231 36.4663   1
   0  -4  10 284.483 45.0207   1
   0   4 -10 356.542 50.2245   1
   0  -4  10 427.637 61.4099   3
   0  -4  10 317.453 17.2642   2
   0   4 -11 5540.49 181.159   1
   0  -4  11 5548.73 177.485   1
   0  -4 -11 5389.03 160.117   1
   0  -4  11 5636.94 196.929   3
   0  -4  11 5481.52 83.9381   2
   0   4 -12 10055.4 261.016   1
   0  -4  12 9658.73 246.576   1
   0  -4 -12 9698.43 233.786   1
   0  -4  12 9174.14 130.413   2
   0  -4  12 10078.9 277.573   3
   0  -4  12 9927.23 130.837   2
   0   4 -13 83.9812 38.4000   1
   0  -4 -13 80.7406 33.5937   1
   0  -4  13 80.5507 39.3870   1
   0  -4  13 153.323 52.5107   3
   0  -4  13 85.3506 14.3342   2
   0  -4  13 73.7557 15.3707   2
   0   4 -14 20676.9 426.377   1
   0  -4 -14 20627.5 392.604   1
   0  -4  14 20441.9 409.121   1
   0  -4  14 20640.7 447.598   3
   0  -4  14 19995.8 243.449   2
   0  -4  14 21025.5 243.316   2
   0  -4  15 1678.75 114.361   1
   0  -4 -15 1936.40 114.743   1
   0  -4  15 1778.61 49.6879   2
   0  -4  15 1831.33 135.045   3
   0  -4  15 1832.33 49.0762   2
   0  -4  16 6695.49 233.736   1
   0  -4 -16 6810.61 225.815   1
   0  -4  16 6271.29 103.659   2
   0  -4  16 7091.31 269.908   3
   0  -4  16 6728.49 104.422   2
   0  -4  17 0.73762 48.7170   1
   0  -4  17 42.7316 58.6716   3
   0  -4  17 28.7471 11.0076   2
   0  -4  17 54.2880 12.1494   2
   0  -4  18 2790.95 181.495   3
   0  -4  18 2706.47 163.146   1
   0   4  19-95.2496 73.9388   3
   0  -4  19 15.5131 61.8933   3
   0  -4  19 6.73876 48.9406   1
   0   4  20 919.763 128.587   3
   0  -4  20 1042.15 134.671   3
   0  -4  20 795.782 103.237   1
   0  -4  21-24.0525 69.3077   3
   0   4  21-14.3818 67.6251   3
   0  -4  21-23.4480 58.5344   1
   0   4  22 1434.74 157.520   3
   0  -4  22 1261.92 148.946   3
   0  -4  22 1202.51 131.574   1
   0  -4  23 103.999 68.8564   1
   0  -5   0 38.7721 25.2432   1
   0  -5   1 366.822 36.3789   1
   0   5  -1 416.981 36.5219   1
   0  -5   2 96.2515 31.2055   1
   0   5  -2 158.940 33.0677   1
   0  -5   3 3071.80 92.1601   1
   0   5  -3 2942.82 92.6667   1
   0   5  -4 1045.84 59.5838   1
   0  -5   4 1075.37 61.2638   1
   0   5  -4 1012.21 61.7511   3
   0   5  -5 7.98366 31.3432   1
   0   5  -5-43.5073 31.7044   3
   0  -5   5 2.83828 29.4081   1
   0   5  -6 1179.18 69.1973   1
   0   5  -6 1092.18 71.0955   3
   0  -5  -6 917.085 50.8979   1
   0  -5   6 1215.62 69.5614   1
   0   5  -7 2822.27 110.393   1
   0   5  -7 2600.27 111.293   3
   0  -5   7 2581.84 112.279   3
   0  -5   7 2813.37 107.912   1
   0  -5  -7 2629.71 86.8057   1
   0   5  -8 7432.01 190.673   1
   0  -5   8 7627.71 200.457   3
   0   5  -8 6900.34 196.055   3
   0  -5  -8 6404.89 157.236   1
   0  -5   8 7419.13 188.207   1
   0   5  -9 44.7836 34.2700   1
   0  -5   9 49.6146 43.8466   3
   0  -5  -9 9.88903 22.7515   1
   0  -5   9 72.4722 39.5840   1
   0   5 -10 874.317 73.9427   1
   0  -5  10 832.206 78.7699   3
   0  -5  10 923.796 77.5962   1
   0  -5 -10 808.175 60.2750   1
   0   5 -11 2339.90 119.898   1
   0  -5  11 2164.42 125.343   3
   0  -5 -11 2265.31 102.187   1
   0  -5  11 2226.08 115.890   1
   0   5 -12 1300.52 96.3369   1
   0  -5  12 1348.81 104.016   3
   0  -5  12 1121.92 90.0924   1
   0  -5 -12 1392.18 85.0234   1
   0   5 -13 180.441 46.3771   1
   0  -5  13 157.648 64.2252   3
   0  -5 -13 172.443 43.9514   1
   0  -5  13 153.105 49.3901   1
   0  -5  14 22618.6 481.319   3
   0  -5  14 22833.0 445.567   1
   0  -5 -14 23958.2 427.076   1
   0  -5  15-48.1841 58.2638   3
   0  -5 -15 0.81887 36.9436   1
   0  -5  15 34.6600 42.3127   1
   0  -5  16 5923.15 250.640   3
   0  -5  16 5993.02 227.337   1
   0  -5 -16 6419.77 218.467   1
   0  -5  17-19.2914 61.5931   3
   0  -5  17 49.9766 49.0193   1
   0  -5  18 3389.54 201.258   3
   0  -5  18 3462.55 184.498   1
   0  -5  19 1010.48 127.743   3
   0  -5  19 886.097 103.117   1
   0   5  20 7432.26 316.257   3
   0  -5  20 7620.86 318.515   3
   0  -5  20 7160.19 289.466   1
   0   5  21 244.973 88.7971   3
   0  -5  21 410.509 95.2761   3
   0  -5  21 224.712 71.2049   1
   0   5  22 6627.80 319.657   3
   0  -5  22 6860.54 319.905   3
   0  -5  22 6591.40 293.202   1
   0  -5  23 5882.30 278.818   1
   0  -6   0 1423.07 59.0885   1
   0  -6   1 11073.9 182.412   1
   0   6  -1 10595.3 185.039   1
   0  -6   2 145.986 31.8410   1
   0   6  -2 135.613 33.0515   1
   0  -6   3 1495.24 71.8880   1
   0   6  -3 1496.48 70.7444   1
   0  -6   4 15091.8 249.636   1
   0   6  -4 14343.7 250.335   1
   0   6  -5 2345.26 94.1805   1
   0   6  -5 2567.53 101.026   3
   0  -6   5 2272.80 93.4319   1
   0   6  -6 1318.53 75.8018   1
   0   6  -6 1369.20 80.5513   3
   0  -6   6 1356.81 74.9478   1
   0   6  -7 15234.2 291.984   1
   0   6  -7 15969.1 303.038   3
   0  -6  -7 15447.5 242.928   1
   0  -6   7 15933.2 289.006   1
   0   6  -8 36538.4 529.963   1
   0   6  -8 38393.0 554.858   3
   0  -6   8 36520.4 524.263   1
   0  -6  -8 36638.5 471.462   1
   0   6  -9 10759.4 254.480   1
   0  -6   9 11796.3 269.954   3
   0   6  -9 11641.1 274.934   3
   0  -6   9 11284.1 253.450   1
   0  -6  -9 10945.9 214.926   1
   0   6 -10 145.784 43.3650   1
   0  -6  10 38.0197 42.9066   3
   0  -6 -10 79.4944 26.4781   1
   0  -6  10 60.6890 35.1426   1
   0   6 -11 34810.0 555.529   1
   0  -6  11 35125.8 568.482   3
   0  -6  11 33892.2 542.050   1
   0  -6 -11 34275.2 495.460   1
   0   6 -12 974.869 85.3961   1
   0  -6  12 1170.90 103.507   3
   0  -6  12 944.656 82.4875   1
   0  -6 -12 1034.02 72.7852   1
   0   6 -13 1294.94 100.628   1
   0  -6  13 1195.56 105.163   3
   0  -6 -13 1212.73 82.4432   1
   0  -6  13 1267.67 95.9809   1
   0  -6  14 9368.57 293.005   3
   0  -6 -14 9313.23 244.678   1
   0  -6  14 9137.99 266.407   1
   0  -6  15 2016.14 144.239   3
   0  -6  15 2028.23 130.453   1
   0  -6 -15 1989.20 115.186   1
   0  -6  16 239.883 71.8296   3
   0  -6 -16 307.967 56.3574   1
   0  -6  16 154.482 54.5232   1
   0  -6  17 111.242 63.9237   3
   0  -6  17 35.7580 44.9563   1
   0  -6  18 867.508 112.574   3
   0  -6  18 923.410 98.7228   1
   0  -6  19 1445.20 145.438   3
   0  -6  19 1526.53 129.442   1
   0  -6  20 294.748 90.9838   3
   0  -6  20 275.996 69.8628   1
   0  -6  21 159.743 88.9407   3
   0   6  21 64.7379 70.7107   3
   0  -6  21 96.8801 56.3090   1
   0   6  22-70.0193 69.2231   3
   0  -6  22 140.283 68.5219   1
   0  -6  23 1310.64 144.317   1
   0  -7   0 9.43097 27.7734   1
   0   7  -1 240.915 36.4124   1
   0  -7   1 272.598 39.3450   1
   0   7  -2 42.4845 29.0744   1
   0  -7   2-14.0968 29.3671   1
   0   7  -3 788.196 56.7714   1
   0  -7   3 839.754 57.0907   1
   0   7  -4 4449.10 129.188   1
   0  -7   4 4262.26 126.490   1
   0   7  -5 143.833 36.8100   1
   0   7  -5 189.512 17.6116   2
   0   7  -5 199.793 44.4855   3
   0  -7   5 145.610 41.0698   1
   0   7  -6 37.7242 31.2060   1
   0   7  -6 58.9323 40.4744   3
   0  -7   6 20.0312 32.2301   1
   0   7  -7 166.821 43.3263   1
   0   7  -7 115.708 37.9502   3
   0  -7   7 133.796 39.7035   1
   0   7  -8 16282.0 313.611   1
   0   7  -8 14641.1 313.403   3
   0  -7   8 15984.3 305.565   1
   0  -7  -8 15463.8 255.550   1
   0   7  -9 5672.67 180.392   1
   0   7  -9 5782.50 192.680   3
   0  -7  -9 5317.31 142.653   1
   0  -7   9 5589.84 177.633   1
   0   7 -10 77.1982 35.7025   1
   0   7 -10 49.5497 35.7149   3
   0  -7  10 138.513 46.0601   1
   0  -7 -10 27.3599 23.8561   1
   0   7 -11 25650.9 455.979   1
   0  -7 -11 24008.3 387.557   1
   0  -7  11 24524.8 439.779   1
   0   7 -12 93.1998 39.9685   1
   0  -7  12 37.0340 40.2857   1
   0  -7 -12 27.7142 29.9083   1
   0   7 -13 414.551 64.4518   1
   0  -7  13 357.595 60.4130   1
   0  -7 -13 312.080 47.1252   1
   0  -7  14 568.934 88.3240   3
   0  -7 -14 555.245 62.4988   1
   0  -7  14 422.788 66.8547   1
   0  -7  15 2241.80 150.919   3
   0  -7 -15 2188.64 120.804   1
   0  -7  15 2433.86 139.839   1
   0  -7  16-110.316 66.6474   3
   0  -7  16 15.7987 47.6099   1
   0  -7 -16 23.1981 35.1934   1
   0  -7  17 559.244 81.2405   1
   0  -7 -17 690.849 77.2386   1
   0  -7  18 777.970 94.5184   1
   0  -7  19 2303.35 159.577   1
   0  -7  20 2466.04 169.753   1
   0  -7  21 283.264 75.2525   1
   0   7  22-98.8652 83.3496   3
   0  -7  22-110.838 70.9879   1
   0  -8   0 104612. 1094.90   1
   0  -8   1 25468.8 353.217   1
   0   8  -1 25139.1 353.078   1
   0   8  -2 21545.2 323.142   1
   0  -8   2 21597.5 321.313   1
   0  -8   3 37902.2 490.162   1
   0   8  -3 37217.9 494.660   1
   0   8  -4 31798.3 450.724   1
   0  -8   4 32832.5 450.281   1
   0  -8   5 12126.8 240.790   1
   0   8  -5 11440.8 237.595   1
   0   8  -6 18803.8 330.415   1
   0   8  -6 19014.9 337.185   3
   0   8  -6 17809.7 210.619   2
   0  -8   6 18976.8 324.423   1
   0   8  -7 655.882 64.0004   1
   0   8  -7 722.362 67.9436   3
   0  -8   7 538.639 58.8403   1
   0   8  -8 62216.3 804.982   1
   0   8  -8 63860.7 825.417   3
   0  -8  -8 61635.9 721.827   1
   0  -8   8 62308.5 795.830   1
   0   8  -9 395.393 55.6273   1
   0   8  -9 388.036 59.4401   3
   0  -8   9 339.547 53.4384   1
   0  -8  -9 296.637 38.5349   1
   0   8 -10 5092.64 183.062   1
   0   8 -10 5032.46 188.984   3
   0  -8 -10 4491.71 137.896   1
   0  -8  10 5056.78 176.598   1
   0   8 -11 10535.3 278.592   1
   0   8 -11 10747.2 292.108   3
   0  -8  11 10215.8 267.438   1
   0  -8 -11 10176.6 225.358   1
   0   8 -12 39.4581 42.2957   1
   0  -8 -12 17.5159 29.3775   1
   0  -8  12-8.83133 39.9868   1
   0  -8  13 3971.46 173.089   1
   0  -8 -13 4117.99 149.233   1
   0  -8  14 549.122 77.5946   1
   0  -8 -14 572.798 64.5774   1
   0  -8 -15 38.6010 33.3013   1
   0  -8  15 17.6015 47.6867   1
   0  -8  16 127.105 55.4027   1
   0  -8 -16 72.6198 39.9283   1
   0  -8 -17 106.372 39.5821   1
   0  -8  17 100.825 50.1341   1
   0  -8  18 1307.81 121.561   1
   0  -8  19 452.137 81.2243   1
   0  -8  20 1058.48 116.436   1
   0  -8  21 409.471 88.4503   1
   0  -8  22-83.4236 72.8170   1
   0  -9   0 1.31998 26.0459   1
   0  -9  -1 831.487 54.7454   1
   0  -9   1 837.880 59.6196   1
   0  -9   2 39.6576 31.5405   1
   0   9  -2 57.6754 31.7997   1
   0   9  -3 119.497 32.4235   1
   0  -9   3 111.380 36.2088   1
   0  -9   4 318.911 53.2764   1
   0   9  -4 256.408 41.9497   1
   0  -9   5 1568.94 87.3626   1
   0   9  -5 1613.28 89.0518   1
   0   9  -6 2437.06 110.827   1
   0   9  -6 2349.15 58.9715   2
   0   9  -6 2480.90 115.978   3
   0  -9   6 2452.74 110.727   1
   0   9  -7 419.060 55.3595   1
   0   9  -7 335.607 54.6626   3
   0   9  -7 376.279 20.8690   2
   0  -9   7 370.569 52.2406   1
   0   9  -8 613.096 68.1919   1
   0   9  -8 631.236 69.2354   3
   0  -9   8 623.471 68.8016   1
   0   9  -9 1111.84 86.9415   1
   0   9  -9 1196.37 95.8716   3
   0  -9   9 1061.83 85.9793   1
   0  -9  -9 1093.34 64.3632   1
   0   9 -10 7513.05 228.463   1
   0   9 -10 7648.33 239.932   3
   0  -9  10 7667.73 225.549   1
   0  -9 -10 7319.61 179.467   1
   0   9 -11 189.340 45.5662   1
   0   9 -11 141.654 51.1191   3
   0  -9 -11 99.0224 29.5666   1
   0  -9  11 130.214 45.0446   1
   0   9 -12 3158.32 157.490   1
   0  -9 -12 2883.21 120.099   1
   0  -9  12 2822.60 146.195   1
   0  -9  13 6148.42 222.024   1
   0  -9 -13 6342.72 188.318   1
   0  -9  14 333.083 65.6065   1
   0  -9 -14 337.333 51.2931   1
   0  -9 -15 87.6838 38.5304   1
   0  -9  15 32.6536 48.9837   1
   0  -9  16 887.363 100.500   1
   0  -9 -16 874.941 84.0908   1
   0  -9  17 2498.43 159.465   1
   0  -9 -17 2381.39 135.861   1
   0  -9  18 107.151 55.2388   1
   0  -9  19 6494.61 274.496   1
   0  -9  20 2008.42 158.764   1
   0  -9  21 830.112 111.648   1
   0  -9  22 517.236 92.6463   1
   0 -10   0 36593.0 476.300   1
   0 -10   1 2052.82 88.5626   1
   0 -10  -1 2056.91 84.5648   1
   0 -10   2 3645.84 121.247   1
   0  10  -2 3636.97 122.949   1
   0  10  -3 10146.3 220.871   1
   0 -10   3 10009.0 217.438   1
   0 -10   4 32054.7 464.294   1
   0  10  -4 31474.2 469.811   1
   0 -10   5 140430. 1515.22   1
   0  10  -5 139962. 1526.37   1
   0  10  -6 9009.78 225.868   1
   0 -10   6 8964.18 223.553   1
   0  10  -7 95.7092 34.9508   1
   0  10  -7 149.862 47.0199   3
   0  10  -7 135.325 18.1980   2
   0 -10   7 135.092 44.0495   1
   0  10  -8 13217.1 300.069   1
   0  10  -8 13222.0 307.542   3
   0 -10   8 12901.8 291.272   1
   0  10  -9 4329.00 169.234   1
   0  10  -9 4421.38 176.674   3
   0 -10   9 4321.78 164.682   1
   0 -10  -9 3666.64 120.827   1
   0  10 -10 7750.73 238.480   1
   0  10 -10 8023.54 249.511   3
   0 -10  10 7472.22 227.063   1
   0 -10 -10 7564.33 183.565   1
   0  10 -11 9742.82 279.903   1
   0  10 -11 9704.42 288.186   3
   0 -10 -11 9405.51 216.282   1
   0 -10  11 9616.08 266.975   1
   0 -10 -12 27.0037 27.4054   1
   0 -10  12-40.3423 48.1492   1
   0 -10  13 14100.3 351.359   1
   0 -10 -13 14220.1 295.728   1
   0 -10  14 92.5602 51.7161   1
   0 -10 -14 48.2724 30.4574   1
   0 -10 -15 112.658 37.9318   1
   0 -10  15-3.94219 48.9752   1
   0 -10 -16 154.244 43.7646   1
   0 -10  16 59.7276 51.3135   1
   0 -10  17 1304.04 123.231   1
   0 -10 -17 1258.51 100.518   1
   0 -10  18 93.7871 57.0682   1
   0 -10  19 1169.93 126.065   1
   0 -10  20 9.62975 50.5818   1
   0 -10  21 114.011 61.9712   1
   0 -11   0 49.5989 35.1311   1
   0 -11   1 35.5580 31.2207   1
   0 -11  -1 47.8237 30.5312   1
   0  11  -2 371.781 48.0647   1
   0 -11   2 347.534 48.1608   1
   0 -11   3-91.8267 38.5584   1
   0  11  -3 16.1080 33.0776   1
   0  11  -4 944.475 71.5777   1
   0 -11   4 808.555 69.4783   1
   0 -11   5 14837.8 295.996   1
   0  11  -5 14563.8 303.855   1
   0 -11   6 6435.68 191.911   1
   0  11  -6 6208.11 191.683   1
   0  11  -7 1100.73 85.8741   1
   0 -11   7 1106.62 83.8425   1
   0  11  -7 1083.61 87.2867   3
   0  11  -7 1014.69 42.0207   2
   0  11  -8 293.531 52.8967   1
   0 -11   8 291.138 54.4124   1
   0  11  -8 278.333 58.2986   3
   0  11  -8 240.303 19.5187   2
   0  11  -9 1728.15 110.811   1
   0  11  -9 1547.98 109.360   3
   0 -11   9 1706.82 109.771   1
   0  11 -10 621.321 70.3122   1
   0  11 -10 631.566 78.9173   3
   0 -11 -10 551.685 51.7282   1
   0 -11  10 561.766 69.5412   1
   0 -11 -11 6153.87 171.331   1
   0 -11  11 5853.08 211.111   1
   0 -11 -12 2376.98 108.021   1
   0 -11  12 2689.56 146.696   1
   0 -11 -13 2976.57 126.777   1
   0 -11  13 2847.18 158.661   1
   0 -11 -14 6126.46 192.469   1
   0 -11  14 6138.83 234.992   1
   0 -11 -15 78.9631 37.1941   1
   0 -11  15 74.4958 50.3276   1
   0 -11  16 12322.8 361.835   1
   0 -11 -16 11739.7 295.501   1
   0 -11  17 8198.24 296.258   1
   0 -11 -17 8165.32 250.884   1
   0 -11  18 560.739 96.5245   1
   0 -11  19 9.64769 55.6675   1
   0 -11  20 414.799 90.7936   1
   0 -11  21 1521.30 148.517   1
   0 -12   0 39591.8 529.810   1
   0 -12  -1 3127.47 116.727   1
   0 -12   1 3393.06 121.640   1
   0 -12   2 3822.71 134.885   1
   0 -12  -2 3764.47 120.347   1
   0  12  -3 8.58857 29.3793   1
   0 -12   3-9.38796 36.8303   1
   0 -12   4 16863.5 322.547   1
   0  12  -4 17618.7 334.142   1
   0  12  -5 74596.3 932.531   1
   0 -12   5 74069.6 917.511   1
   0  12  -6 28931.1 484.005   1
   0 -12   6 29001.1 473.588   1
   0  12  -7 7538.97 221.730   1
   0  12  -7 6900.54 131.273   2
   0 -12   7 7460.07 215.620   1
   0  12  -8-20.7216 37.7579   1
   0  12  -8-26.2281 38.8441   3
   0  12  -8 5.82955 14.0471   2
   0  12  -9 2777.69 142.383   1
   0  12  -9 2950.40 149.856   3
   0 -12   9 2776.58 138.333   1
   0  12 -10 2793.75 148.813   1
   0  12 -10 2841.08 153.876   3
   0 -12  10 2657.43 139.741   1
   0 -12 -10 2498.06 106.457   1
   0 -12  11 1983.64 126.166   1
   0 -12 -11 2099.50 98.9568   1
   0 -12 -12 1768.13 96.4222   1
   0 -12  12 2084.86 134.529   1
   0 -12  13 51.5539 45.1769   1
   0 -12 -13 136.871 37.7449   1
   0 -12  14 15556.9 394.491   1
   0 -12 -14 15969.8 328.201   1
   0 -12  15 607.879 88.0027   1
   0 -12 -15 593.365 66.7154   1
   0 -12 -16 9739.95 265.577   1
   0 -12  16 10208.8 327.919   1
   0 -12  17 1875.13 147.350   1
   0 -12  18 18.7821 54.8652   1
   0 -12  19 203.382 73.0375   1
   0 -12  20 375.796 85.1770   1
   0 -12  21 174.600 71.8389   1
   0 -13   0 102.514 41.5759   1
   0 -13  -1 152.233 38.6530   1
   0 -13   1 139.989 40.4620   1
   0 -13   2 1262.18 82.3398   1
   0 -13  -2 1290.73 75.0834   1
   0  13  -3 1197.52 83.4263   1
   0 -13   3 1154.99 81.5685   1
   0  13  -4 5239.73 174.267   1
   0 -13   4 4796.01 164.109   1
   0 -13   5 199.525 55.8239   1
   0  13  -5 221.525 46.6291   1
   0  13  -6 40.2633 41.5607   1
   0 -13   6-50.8038 42.7571   1
   0  13  -7 2057.25 119.465   1
   0  13  -7 1785.91 66.1925   2
   0 -13   7 2019.74 116.368   1
   0  13  -8 1210.82 95.5849   1
   0 -13   8 974.103 84.9157   1
   0  13  -8 1038.71 90.7760   3
   0  13  -8 996.500 45.4460   2
   0  13  -9 1558.26 108.963   1
   0 -13   9 1606.63 110.196   1
   0  13  -9 1559.70 116.006   3
   0  13  -9 1544.70 46.4966   2
   0 -13  10 57.6404 49.5935   1
   0 -13 -11 84.0653 33.7637   1
   0 -13  11 85.1934 44.5812   1
   0 -13 -12-14.1580 33.4960   1
   0 -13  12-10.1107 47.7119   1
   0 -13  13 1373.48 117.045   1
   0 -13 -13 1270.72 84.8323   1
   0 -13 -14 25997.8 448.660   1
   0 -13  14 26888.8 546.760   1
   0 -13 -15 118.089 40.9908   1
   0 -13  15 144.588 66.8579   1
   0 -13  16 12511.1 370.151   1
   0 -13 -16 11710.0 295.063   1
   0 -13  17 83.4886 54.4574   1
   0 -13  18 961.327 117.073   1
   0 -13  19 150.110 69.4805   1
   0 -13  20 5812.83 276.625   1
   0 -14   0 654.666 62.1965   1
   0 -14  -1 11460.3 241.839   1
   0 -14   1 11376.9 254.910   1
   0 -14  -2 7083.85 182.342   1
   0 -14   2 6928.16 195.007   1
   0  14  -3 6901.78 203.937   1
   0 -14   3 6859.91 197.548   1
   0  14  -4 2844.14 131.703   1
   0 -14   4 3004.43 132.567   1
   0 -14   5 16971.1 346.362   1
   0  14  -5 17552.5 361.277   1
   0  14  -6 264.103 53.7978   1
   0 -14   6 284.508 55.4570   1
   0  14  -7 1851.56 117.734   1
   0  14  -7 1591.61 66.3892   2
   0 -14   7 1810.16 113.615   1
   0  14  -8 20.5177 34.4350   1
   0  14  -8 56.5157 18.6064   2
   0  14  -8 27.0891 42.0991   3
   0 -14   8 91.3050 47.2831   1
   0  14  -9 30108.1 543.355   1
   0  14  -9 28438.6 341.007   2
   0 -14   9 29238.8 522.927   1
   0 -14  10 359.402 69.3019   1
   0 -14  11 408.669 68.1476   1
   0 -14 -11 527.539 55.3117   1
   0 -14 -12 3027.30 134.184   1
   0 -14  12 3730.58 183.070   1
   0 -14  13 40.4223 51.4623   1
   0 -14 -13 23.9302 31.2039   1
   0 -14 -14 9377.07 243.916   1
   0 -14  14 9723.08 314.477   1
   0 -14 -15 1070.28 86.4500   1
   0 -14  15 1290.06 123.987   1
   0 -14 -16 3712.48 163.131   1
   0 -14  16 3973.50 208.308   1
   0 -14  17 79.5113 55.0851   1
   0 -14  18 175.244 69.6759   1
   0 -14  19 394.748 90.2997   1
   0 -14  20 607.334 107.543   1
   0 -15   0-5.03124 33.0572   1
   0 -15   1 256.227 48.1505   1
   0 -15  -1 141.246 37.4885   1
   0 -15  -2 46.8777 30.8970   1
   0 -15   2 64.6816 46.1836   1
   0 -15  -3 2168.98 102.049   1
   0 -15   3 2273.33 116.058   1
   0 -15   4 219.359 47.4640   1
   0  15  -4 189.452 45.3148   1
   0 -15   5 986.313 86.0081   1
   0  15  -5 947.963 83.0716   1
   0  15  -6 5.06705 35.2352   1
   0 -15   6 41.1221 40.1873   1
   0  15  -7 385.452 63.3183   1
   0 -15   7 323.980 61.0214   1
   0  15  -8 247.316 58.1503   1
   0 -15   8 234.870 56.5858   1
   0  15  -8 312.042 32.6012   2
   0 -15   9 10679.2 296.109   1
   0  15  -9 10485.3 173.247   2
   0 -15  10-15.2349 48.0174   1
   0  15 -10-10.7914 14.7103   2
   0 -15 -11 4055.34 147.920   1
   0 -15  11 4913.02 206.033   1
   0 -15 -12 3020.57 129.078   1
   0 -15  12 3279.65 174.027   1
   0 -15  13 151.998 57.9951   1
   0 -15 -13 206.862 46.5197   1
   0 -15  14 7065.17 270.522   1
   0 -15 -14 6377.80 200.466   1
   0 -15 -15 437.526 57.2672   1
   0 -15  15 418.307 88.4029   1
   0 -15  16 626.531 96.5141   1
   0 -15  17 88.1878 53.6824   1
   0 -15  18 1761.52 160.215   1
   0 -15  19-51.1999 70.9939   1
   0 -16   0 24455.5 415.091   1
   0 -16  -1 80.2797 39.1100   1
   0 -16   1 47.7870 35.6721   1
   0 -16  -2 46070.3 629.005   1
   0 -16   2 46292.3 660.265   1
   0 -16  -3 3902.28 140.564   1
   0 -16   3 3942.15 158.007   1
   0 -16   4 848.580 80.8508   1
   0  16  -4 780.925 77.6219   1
   0  16  -5 1185.52 92.7672   1
   0 -16   5 1173.32 94.0549   1
   0 -16   6 13743.8 327.361   1
   0  16  -6 15003.8 352.783   1
   0 -16   7 4311.62 180.981   1
   0  16  -7 4600.19 192.603   1
   0 -16   8 438.442 68.1838   1
   0  16  -8 556.169 43.8767   2
   0 -16   9 14790.3 362.091   1
   0  16  -9 14781.5 229.666   2
   0 -16  10 12.8375 45.8045   1
   0  16 -10 52.5437 17.6720   2
   0 -16  11 1264.34 109.999   1
   0 -16  12 2082.76 142.633   1
   0 -16 -12 1906.17 110.005   1
   0 -16 -13 1238.59 85.8348   1
   0 -16  13 903.481 107.352   1
   0 -16  14 567.079 89.3534   1
   0 -16 -14 563.610 62.4485   1
   0 -16  15 796.768 104.791   1
   0 -16  16 56.4404 54.2962   1
   0 -16  17-30.4730 62.6972   1
   0 -16  18 1196.37 128.894   1
   0 -16  19 124.969 72.0783   1
   0 -17   0 70.3194 39.8769   1
   0 -17  -1 47.3298 38.2434   1
   0 -17   1-84.4817 43.9774   1
   0 -17   2 285.269 58.9230   1
   0 -17  -2 232.233 45.4669   1
   0 -17  -3 179.911 43.3307   1
   0 -17   3 195.358 50.5860   1
   0 -17   4 519.575 68.7592   1
   0 -17  -4 520.143 58.4520   1
   0 -17   5 1069.89 90.4529   1
   0  17  -5 1060.69 94.7793   1
   0  17  -6 8453.41 265.817   1
   0 -17   6 8095.44 249.478   1
   0 -17   7 5883.85 217.273   1
   0 -17   8 39.8542 47.4817   1
   0  17  -8 62.3349 24.3700   2
   0 -17   9 104.492 53.2143   1
   0  17  -9 8.26657 19.3110   2
   0 -17  10 775.841 91.6866   1
   0  17 -10 628.203 39.9204   2
   0 -17  11 521.614 81.3200   1
   0  17 -11 411.956 20.4843   2
   0  17 -11 404.340 21.9840   2
   0 -17 -12-5.99774 31.2291   1
   0 -17  12 20.2218 58.1651   1
   0 -17 -13 5160.21 178.928   1
   0 -17  13 6150.62 253.751   1
   0 -17  14 49.5440 61.4591   1
   0 -17  15 76.9725 57.5785   1
   0 -17  16 30.7531 52.8323   1
   0 -17  17 386.617 79.4900   1
   0 -17  18 1461.79 151.158   1
   0 -18   0 1398.71 95.2003   1
   0 -18   1 4.04668 37.3588   1
   0 -18  -1-1.95972 33.6278   1
   0 -18  -2 3567.37 143.586   1
   0 -18   2 3664.79 157.515   1
   0 -18   3 830.210 82.3046   1
   0 -18  -3 733.423 67.5751   1
   0 -18   4 3101.88 149.504   1
   0 -18  -4 3277.27 135.304   1
   0 -18   5 886.150 88.2517   1
   0 -18  -5 1047.25 77.9147   1
   0 -18   6 7041.17 237.768   1
   0 -18   7 25228.3 496.362   1
   0 -18   8 376.859 66.8007   1
   0  18  -8 405.286 40.7267   2
   0 -18   9 535.628 78.8746   1
   0  18  -9 547.046 44.1434   2
   0 -18  10 291.192 72.6605   1
   0  18 -10 336.428 32.7979   2
   0 -18  11 13580.9 373.378   1
   0  18 -11 13092.1 178.390   2
   0  18 -11 12648.8 181.616   2
   0 -18  12 844.318 100.588   1
   0 -18 -12 656.200 67.0179   1
   0 -18 -13 3739.29 149.125   1
   0 -18  13 4382.13 218.397   1
   0 -18  14 39.1439 52.8977   1
   0 -18  15-11.0105 53.3411   1
   0 -18  16-1.27972 59.8327   1
   0 -18  17 181.791 69.9526   1
   0 -18  18-59.6233 69.2589   1
   0 -19   0-49.5176 41.3078   1
   0 -19  -1 200.901 47.8781   1
   0 -19   1 191.364 51.8142   1
   0 -19   2 70.7163 44.3856   1
   0 -19  -2 32.6887 35.5119   1
   0 -19  -3 299.360 52.8018   1
   0 -19   3 446.538 69.2797   1
   0 -19   4 541.029 73.0617   1
   0 -19  -4 459.843 58.0314   1
   0 -19   5 1009.55 95.6691   1
   0 -19  -5 907.766 77.6587   1
   0 -19   6 839.725 89.8530   1
   0 -19   7 1357.55 111.850   1
   0 -19   8 22.1219 46.0332   1
   0  19  -8 0.11528 28.2918   2
   0 -19   9 120.231 54.8735   1
   0  19  -9 73.8288 25.5714   2
   0 -19  10-2.66064 54.1828   1
   0  19 -10 109.538 25.4296   2
   0 -19  11 1258.50 120.668   1
   0  19 -11 1082.84 47.0294   2
   0 -19  12 3825.44 204.970   1
   0 -19  13 125.073 61.8202   1
   0 -19  14 691.529 101.765   1
   0 -19  15 131.850 70.6735   1
   0 -19  16 1029.15 120.548   1
   0 -19  17 182.089 72.7663   1
   0 -20   0-1.99259 36.9795   1
   0 -20  -1 1391.52 101.424   1
   0 -20   1 1455.21 108.927   1
   0 -20  -2 833.024 78.9079   1
   0 -20   2 1007.06 90.8253   1
   0 -20  -3 15583.8 336.604   1
   0 -20   3 15139.5 355.336   1
   0 -20   4 373.008 66.0854   1
   0 -20  -4 400.070 58.5546   1
   0 -20   5 3720.47 176.148   1
   0 -20  -5 3678.62 154.845   1
   0 -20  -6 2387.94 121.180   1
   0 -20   6 2271.20 142.269   1
   0 -20   7 5255.41 218.194   1
   0  20  -8 636.613 57.7359   2
   0 -20   8 727.293 90.9233   1
   0  20  -9 101.411 27.7556   2
   0 -20   9 158.382 57.3978   1
   0  20 -10 578.635 47.0668   2
   0 -20  10 795.754 95.1579   1
   0 -20  11 988.701 109.263   1
   0 -20  12 3749.53 206.609   1
   0 -20  13 1033.97 116.637   1
   0 -20  14 3519.50 209.479   1
   0 -20  15 486.143 91.5142   1
   0 -20  16 2801.80 195.264   1
   0 -21   0 32.7482 44.8435   1
   0 -21  -1 891.520 93.1238   1
   0 -21   1 1226.14 110.764   1
   0 -21   2 273.722 63.1350   1
   0 -21  -2 249.783 53.8372   1
   0 -21   3 1525.92 116.673   1
   0 -21  -3 1340.62 101.316   1
   0 -21  -4 397.408 57.5030   1
   0 -21   4 413.678 72.4359   1
   0 -21  -5 84.8171 41.2038   1
   0 -21   5 17.9682 45.3893   1
   0 -21  -6 2983.64 141.115   1
   0 -21   6 3071.67 166.411   1
   0 -21  -7 958.657 82.4045   1
   0 -21   7 988.924 99.9056   1
   0  21  -8 11.6256 32.7851   2
   0 -21   8 2.33936 49.2171   1
   0  21  -9 1051.13 69.0071   2
   0 -21   9 1141.99 116.142   1
   0 -21  10 791.630 100.528   1
   0 -21  11 42.7214 54.1914   1
   0 -21  12 2381.91 170.570   1
   0 -21  13 1346.94 133.489   1
   0 -21  14 4647.33 253.277   1
   0 -21  15 7.78215 59.2566   1
   0 -21  16 2766.13 196.082   1
   0 -22   0 1570.75 114.288   1
   0 -22  -1 69457.0 941.777   1
   0 -22   1 70130.7 960.559   1
   0 -22   2 392.073 69.7404   1
   0 -22  -2 250.187 53.9074   1
   0 -22  -3 6953.87 225.180   1
   0 -22   3 6870.06 243.300   1
   0 -22   4 1111.29 101.640   1
   0 -22  -4 1135.74 92.6892   1
   0 -22  -5 75.4755 37.4380   1
   0 -22   5 93.0309 49.1845   1
   0 -22  -6 1146.68 94.9798   1
   0 -22   6 1100.69 107.268   1
   0 -22  -7 462.730 64.4516   1
   0 -22   7 397.937 70.9593   1
   0 -22  -8 1793.18 112.403   1
   0  22  -8 1600.04 93.0082   2
   0 -22   8 1523.96 127.061   1
   0 -22   9 4451.10 215.827   1
   0 -22  10 99.2809 57.0827   1
   0 -22  11 3283.64 197.772   1
   0 -22  12 2280.76 167.492   1
   0 -22  13 733.206 107.754   1
   0 -22  14 804.454 111.494   1
   0 -22  15 22.8483 62.6009   1
   0 -23   0 176.156 60.5960   1
   0 -23   1 1093.23 101.758   1
   0 -23  -1 932.762 92.6701   1
   0 -23   2 125.899 58.9951   1
   0 -23  -2 81.8439 46.9136   1
   0 -23   3 690.538 87.4467   1
   0 -23  -3 559.132 72.4318   1
   0 -23   4 549.318 87.8407   1
   0 -23  -4 553.134 72.0150   1
   0 -23  -5-8.55674 48.4488   1
   0 -23   5-50.0700 49.2232   1
   0 -23  -6 65.9755 37.4689   1
   0 -23   6 59.3040 46.9850   1
   0 -23  -7 1874.31 117.431   1
   0 -23   7 1650.88 134.331   1
   0 -23  -8 1272.85 99.7066   1
   0 -23   8 1195.75 117.605   1
   0 -23  -9 4898.55 186.419   1
   0 -23   9 4671.31 227.727   1
   0 -23  10 871.446 108.946   1
   0 -23  11 2280.53 166.521   1
   0 -23  12 102.245 58.7917   1
   0 -23  13 1046.14 121.266   1
   0 -23  14 1250.33 139.215   1
   0 -24   0 27068.7 521.551   1
   0 -24  -1 2051.97 134.364   1
   0 -24   1 1993.49 133.201   1
   0 -24  -2 13519.7 340.075   1
   0 -24   2 13717.5 359.420   1
   0 -24  -3 759.579 83.1671   1
   0 -24   3 948.522 100.834   1
   0 -24  -4 18340.8 396.717   1
   0 -24   4 17907.9 430.684   1
   0 -24  -5 335.630 60.1705   1
   0 -24   5 347.443 69.1524   1
   0 -24  -6 18.3913 38.1496   1
   0 -24   6-114.396 62.6937   1
   0 -24  -7 74.6709 37.9347   1
   0 -24   7 91.1482 51.9034   1
   0 -24  -8 7762.41 243.748   1
   0 -24   8 7714.37 291.737   1
   0 -24  -9 7526.81 238.073   1
   0 -24   9 7465.62 293.696   1
   0 -24 -10 2832.92 143.879   1
   0 -24  10 2807.88 185.036   1
   0 -24  11 3036.15 192.593   1
   0 -24  12 748.253 104.717   1
   0 -24  13 171.642 75.2271   1
   0 -24  14 358.665 89.9939   1
   0 -25   0 481.287 82.7644   1
   0 -25  -1 353.458 63.9686   1
   0 -25   1 477.920 77.8424   1
   0 -25   2 98.4793 54.7659   1
   0 -25  -2 68.6774 45.3785   1
   0 -25  -3 284.757 57.9203   1
   0 -25   3 255.182 67.0745   1
   0 -25   4 2018.65 145.756   1
   0 -25  -4 2034.60 128.194   1
   0 -25  -5 430.683 65.6726   1
   0 -25   5 604.351 89.7831   1
   0 -25  -6-14.8088 43.3323   1
   0 -25   6 71.2009 54.1345   1
   0 -25  -7 2523.60 141.492   1
   0 -25   7 2431.99 166.975   1
   0 -25  -8 1466.03 108.939   1
   0 -25   8 1381.99 131.985   1
   0 -25  -9 1016.28 90.8297   1
   0 -25   9 933.327 113.000   1
   0 -25  10 375.475 79.9030   1
   0 -25  11-56.9979 61.9752   1
   0 -25  12-83.4975 64.6281   1
   0 -25  13 1192.48 136.821   1
   0 -26   0 28950.4 564.451   1
   0 -26  -1 1286.04 109.787   1
   0 -26   1 1256.11 112.450   1
   0 -26  -2 3562.13 176.784   1
   0 -26   2 3206.11 176.971   1
   0 -26  -3 855.897 88.7917   1
   0 -26   3 670.782 90.8431   1
   0 -26  -4 4854.38 201.975   1
   0 -26   4 4718.20 222.925   1
   0 -26   5 1901.99 147.194   1
   0 -26  -5 1709.49 121.638   1
   0 -26  -6 55.5552 45.7201   1
   0 -26   6 181.043 69.8266   1
   0 -26  -7 12216.7 324.170   1
   0 -26   7 11933.3 375.185   1
   0 -26  -8 4078.56 179.696   1
   0 -26   8 4293.59 225.597   1
   0 -26   9 10.6872 54.3188   1
   0 -26  10 1107.52 127.793   1
   0 -26  11 168.121 75.2351   1
   0 -26  12 613.029 106.416   1
   0 -27   0 113.912 52.4271   1
   0 -27   1 243.471 63.0943   1
   0 -27  -1 146.007 59.5159   1
   0 -27  -2-9.51322 47.8874   1
   0 -27   2 25.7616 50.2226   1
   0 -27   3 44.6783 49.1518   1
   0 -27  -3 139.687 50.5029   1
   0 -27  -4 280.008 63.3408   1
   0 -27   4 371.469 80.3168   1
   0 -27  -5 19.6120 38.0301   1
   0 -27   5-88.2341 56.6005   1
   0 -27  -6 657.505 78.7463   1
   0 -27   6 662.399 97.1968   1
   0 -27  -7 1329.60 108.749   1
   0 -27   7 1276.42 127.894   1
   0 -27   8 204.087 73.7955   1
   0 -27   9-2.90896 55.6753   1
   0 -27  10 477.965 95.5641   1
   0 -27  11 1171.07 133.714   1
   0 -28   0 245.786 61.4643   1
   0 -28   1 30.5355 50.5265   1
   0 -28  -1 43.0578 51.4054   1
   0 -28   2 413.978 76.1491   1
   0 -28  -2 335.710 65.1284   1
   0 -28  -3 89.7910 51.0410   1
   0 -28   3 55.9096 52.5312   1
   0 -28  -4-66.9471 53.4711   1
   0 -28   4-86.0950 59.0310   1
   0 -28  -5 687.598 85.6118   1
   0 -28   5 593.567 99.8262   1
   0 -28  -6 284.344 64.0849   1
   0 -28   6 212.162 67.3967   1
   0 -28   7 49.9684 53.7021   1
   0 -28   8 824.164 112.703   1
   0 -28   9 125.540 72.8119   1
   0 -28  10 937.650 121.635   1
   0 -29   0 55.6476 54.4370   1
   0 -29   1 102.889 49.8935   1
   0 -29  -1 71.5101 44.4723   1
   0 -29  -2 358.690 80.2873   1
   0 -29   2 251.634 70.5947   1
   0 -29  -3 12.1357 52.2188   1
   0 -29   3 20.2393 51.9843   1
   0 -29  -4 19.3076 49.1649   1
   0 -29   4-105.584 64.7201   1
   0 -29  -5 46.0045 44.7370   1
   0 -29   5-11.9380 56.7199   1
   0 -29   6 149.994 61.2227   1
   0 -29   7 386.741 87.7796   1
   0 -29   8 106.718 64.6269   1
   0 -29   9 450.109 91.7860   1
   0 -30   0 1724.73 141.599   1
   0 -30  -1 996.081 111.525   1
   0 -30   1 926.688 111.790   1
   0 -30  -2 1007.23 109.172   1
   0 -30   2 914.230 109.099   1
   0 -30   3 3155.74 193.413   1
   0 -30  -3 3610.72 191.126   1
   0 -30  -4 3022.47 172.331   1
   0 -30   4 2698.00 182.601   1
   0 -30   5 785.937 112.719   1
   0 -30   6 432.024 87.9238   1
   0 -30   7 4578.67 246.072   1
   0 -30   8 256.962 81.1444   1
   0 -31   0 149.389 63.4238   1
   0 -31  -1 208.399 68.7422   1
   0 -31   1 202.603 64.6591   1
   0 -31  -2-8.59832 47.2850   1
   0 -31   2-22.5686 53.6530   1
   0 -31   3 310.023 77.8205   1
   0 -31   4 182.320 76.5708   1
   0 -31   5 30.7532 56.1849   1
   0 -31   6 268.804 79.7972   1
   0 -31   7 579.532 107.486   1
   0 -32   0 1309.29 128.184   1
   0 -32  -1 1036.24 116.188   1
   0 -32   1 957.859 115.527   1
   0 -32   2 5005.07 249.802   1
   0 -32   3 4764.61 249.202   1
   0 -32   4 6340.30 286.451   1
   0 -32   5 242.939 73.6847   1
   0 -32   6 16.9938 60.2733   1
   0 -33   1 71.7053 77.0300   1
   0 -33   2 331.909 84.6643   1
   0 -33   3 1.71530 56.8116   1
   0 -33   4 420.113 95.2705   1
  -1   0  22-106.839 87.5701   3
  -1   0  21 311.155 84.0471   3
  -1   0  20 29.0669 63.3055   3
  -1   0  19 2114.08 167.917   3
  -1   0  19 2177.60 147.580   1
  -1   0  18-22.6670 66.8661   3
  -1   0  18 24.0394 28.1454   2
  -1   0  18-24.0864 44.6677   1
  -1   0  17 1576.26 80.7489   2
  -1   0  17 1539.68 135.028   3
  -1   0  17 1479.47 109.071   1
  -1   0  16 80.3851 62.6266   3
  -1   0  16 8.06211 39.2062   1
   1   0 -16 10.5396 36.1990   1
   1   0 -15 3713.52 162.573   1
  -1   0  15 3388.81 180.596   3
  -1   0  15 3687.61 158.253   1
  -1   0  14-115.975 61.2266   3
  -1   0  14 7.03043 36.9453   1
   1   0 -14 45.7476 34.6288   1
   1   0 -13 24650.3 425.182   1
  -1   0  13 21221.0 443.525   3
  -1   0  13 21650.4 398.086   1
  -1   0  12-86.2937 61.0819   3
   1   0 -12 35.4461 32.8442   1
  -1   0  12-76.7637 43.3482   1
  -1   0  11 9131.12 215.029   1
   1   0 -11 9239.23 219.807   1
   1   0 -10 37.9940 29.0245   1
  -1   0  10-5.35995 29.6074   1
   1   0  -9 1766.53 85.0504   1
  -1   0   9 1859.38 84.1490   1
  -1   0   8-5.07150 25.7229   1
   1   0  -8-6.47338 25.0601   1
   1   0  -7 5377.66 130.624   1
  -1   0   7 5590.65 131.632   1
  -1   0   6 30.7481 25.0638   1
   1   0  -6 11.5295 22.6008   1
  -1   0   5 980.606 48.6454   1
   1   0  -5 914.272 47.3151   1
  -1   0   4 101.263 22.2572   1
   1   0  -4 83.9510 22.2785   1
   1   0  -3 4227.24 79.6894   1
  -1   0   3 4336.91 79.3454   1
   1   0  -2 176.238 15.5791   1
  -1   0   2 164.930 13.0242   1
   1   0  -2 152.742 13.7013   2
  -1   0  -2 65.8225 16.4506   1
   1   0   2 77.1063 15.2781   1
   1   0   3 5026.65 101.799   1
  -1   0  -3 5463.36 103.983   1
  -1   0  -4-18.1364 23.3187   1
   1   0   4-1.13891 24.9238   1
   1   0   5 5000.46 122.887   1
  -1   0  -5 5495.17 123.638   1
   1   0   6 43.3918 29.5127   1
  -1   0  -6 8.35133 25.5558   1
  -1   0  -7 100.871 30.6674   1
   1   0   7 60.6983 30.0808   1
   1   0   8-9.25740 29.8393   1
  -1   0  -8 39.7790 29.8004   1
   1   0   9 3364.55 134.570   3
  -1   0  -9 3610.36 127.347   1
   1   0   9 3390.76 122.120   1
   1   0  10-65.0505 46.8625   3
   1   0  10-19.0171 34.2692   1
  -1   0 -10 24.7115 29.8710   1
   1   0  11 17827.8 366.255   3
   1   0  11 18064.3 335.834   1
  -1   0 -11 18847.7 347.332   1
   1   0  12 28.9594 43.4088   3
  -1   0 -12 28.5901 34.0782   1
   1   0  12 49.7595 34.4669   1
   1   0  13 5201.23 204.429   3
   1   0  13 5376.85 184.012   1
  -1   0 -13 5713.66 191.413   1
   1   0  14 39.9252 49.1025   3
   1   0  14-42.3026 38.9738   1
  -1   0 -14 16.3838 31.6094   1
   1   0  15 5679.99 229.879   3
   1   0  15 5799.98 209.467   1
  -1   0 -15 6019.69 215.930   1
   1   0  16-118.969 67.5067   3
   1   0  16 5.92733 42.1361   1
   1   0  17 17188.1 442.131   3
   1   0  18 51.0606 30.4901   2
   1   0  18 120.022 66.7293   3
   1   0  19 5314.82 152.330   2
   1   0  19 5069.13 248.762   3
   1   0  20-72.5839 71.7138   3
   1   0  21 2583.47 190.301   3
   1   0  22 40.8876 71.6486   3
  -1   1  22-22.3771 75.5119   3
  -1  -1  22-160.258 93.7949   3
  -1  -1  21-67.7519 94.0305   3
  -1   1  21 58.2208 65.0051   3
  -1  -1  21 219.634 69.5639   1
  -1   1  20 146.909 77.3420   3
  -1  -1  20-23.7593 75.1672   3
  -1  -1  20 89.6477 53.2800   1
  -1  -1  19 371.163 87.5916   3
  -1   1  19 331.194 79.9917   3
  -1  -1  19 361.718 71.3026   1
  -1   1  18 1477.03 137.593   3
  -1  -1  18 1678.11 144.645   3
  -1  -1  18 1586.83 76.8931   2
  -1   1  18 1610.70 88.7360   2
  -1   1  18 1506.50 115.629   1
  -1  -1  18 1475.28 112.231   1
  -1  -1  17 574.320 48.1965   2
  -1   1  17 776.225 104.351   3
  -1  -1  17 708.975 98.4435   3
  -1   1  17 635.219 77.1123   1
  -1  -1  17 489.867 77.2682   1
  -1   1  16-49.9586 59.1074   3
  -1  -1  16 2.73389 23.0036   2
  -1  -1  16-10.2054 52.4777   3
   1  -1 -16-43.0289 46.3931   1
  -1  -1  16-39.4427 42.6062   1
  -1   1  16-35.6946 43.1252   1
   1   1 -15 1210.66 96.6477   1
   1  -1 -15 1333.50 98.6076   1
  -1   1  15 1342.04 113.988   3
  -1  -1  15 1148.27 112.771   3
  -1  -1  15 1101.51 60.0106   2
  -1  -1  15 1237.14 94.1127   1
  -1   1  15 1123.15 90.2235   1
   1   1 -14 9932.73 266.827   1
  -1  -1  14 9385.99 289.771   3
  -1  -1  14 9288.63 246.327   1
  -1   1  14 9801.13 246.931   1
   1  -1 -14 9597.41 255.341   1
   1   1 -13 19333.9 375.483   1
  -1  -1  13 19435.2 418.629   3
   1  -1 -13 18804.2 361.015   1
  -1   1  13 19445.0 357.580   1
  -1  -1  13 18592.1 360.793   1
   1   1 -12 23180.8 408.705   1
  -1  -1  12 23316.6 451.385   3
  -1  -1  12 23112.7 394.567   1
   1  -1 -12 23150.2 395.402   1
  -1   1  12 23734.1 391.164   1
   1   1 -11 4429.26 152.753   1
  -1  -1  11 4896.43 180.336   3
   1  -1 -11 4482.43 146.338   1
  -1   1  11 3955.85 141.585   1
  -1  -1  11 4326.35 146.795   1
   1   1 -10 19894.4 342.288   1
  -1  -1  10 20100.4 377.911   3
  -1   1  10 18572.6 317.895   1
  -1  -1  10 20274.9 334.044   1
   1  -1 -10 19600.8 328.055   1
   1   1  -9 5391.90 152.200   1
  -1  -1   9 5481.69 172.698   3
  -1  -1   9 5286.54 146.125   1
  -1   1   9 5040.44 138.697   1
   1  -1  -9 5374.99 144.257   1
   1   1  -8 14188.0 252.925   1
  -1  -1   8 14577.3 282.833   3
   1  -1  -8 13771.9 238.731   1
  -1  -1   8 13428.6 244.777   1
  -1   1   8 14268.9 237.739   1
   1   1  -7 41719.1 518.739   1
  -1   1   7 42253.6 498.630   1
   1  -1  -7 40764.7 500.956   1
  -1  -1   7 42097.7 514.986   1
   1   1  -6 2440.47 83.8139   1
  -1   1   6 2217.80 73.2677   1
   1  -1  -6 2359.26 75.8315   1
  -1  -1   6 2400.96 82.9771   1
   1   1  -5 10996.2 183.111   1
   1  -1  -5 11057.3 171.892   1
  -1   1   5 11702.9 171.947   1
  -1  -1   5 11482.9 184.528   1
   1   1  -4 7281.91 133.948   1
  -1  -1   4 7659.89 101.799   2
  -1  -1   4 7478.56 131.917   1
  -1   1   4 7590.08 119.191   1
   1  -1  -4 7163.97 119.133   1
  -1  -1   3 9782.70 141.719   1
   1   1  -3 9136.41 141.816   1
  -1  -1   3 10051.3 155.513   3
   1  -1  -3 9170.77 124.282   1
  -1   1   3 9183.43 123.711   1
  -1  -1   2 16094.6 199.080   1
   1   1  -2 16252.7 198.738   1
  -1  -1   2 16552.2 204.042   3
  -1   1  -2 42039.7 450.400   1
   1  -1   2 44047.9 451.057   1
   1  -1   2 43051.4 449.398   3
  -1   1  -2 42575.4 449.472   3
   1  -1   2 42524.8 426.358   2
  -1   1  -2 41244.6 425.056   2
   1  -1   3 48511.8 539.905   1
  -1   1  -3 50682.7 539.767   1
  -1  -1  -3 49554.8 533.775   1
   1  -1   3 50612.4 541.879   3
  -1   1  -3 49814.3 541.757   3
   1  -1   3 50185.5 501.833   2
   1  -1   4 38591.7 396.666   2
   1  -1   4 39014.5 452.184   3
  -1  -1  -4 35369.9 437.833   1
  -1   1  -4 37479.3 442.170   1
   1  -1   4 38300.6 443.325   1
   1  -1   5 4789.54 123.809   3
  -1  -1  -5 4478.57 107.539   1
   1   1   5 4308.97 111.233   1
   1  -1   5 4700.97 114.555   1
  -1   1  -5 4489.54 114.568   1
   1  -1   6 1630.42 82.3371   3
  -1   1  -6 1447.19 69.3613   1
  -1  -1  -6 1503.47 69.5930   1
   1  -1   6 1555.59 71.6837   1
   1   1   6 1404.59 67.7662   1
   1  -1   7 6467.12 168.921   3
   1  -1   7 6225.30 151.560   1
   1   1   7 6519.21 150.260   1
  -1  -1  -7 6227.95 150.123   1
  -1   1  -7 6314.50 154.231   1
   1  -1   8 10682.5 234.027   3
  -1  -1  -8 10231.8 210.632   1
  -1   1  -8 10102.4 214.960   1
   1  -1   8 9767.28 210.727   1
   1   1   8 10492.5 208.781   1
   1  -1   9 13525.3 284.553   3
  -1   1  -9 13115.8 262.419   1
  -1  -1  -9 13582.1 259.772   1
   1   1   9 13146.3 253.164   1
   1  -1   9 13064.6 256.776   1
   1  -1  10 28419.0 471.806   3
  -1  -1 -10 28388.0 437.638   1
   1   1  10 28181.9 431.845   1
   1  -1  10 28978.9 441.370   1
  -1   1 -10 28074.0 443.107   1
   1  -1  11 8582.80 241.260   3
  -1  -1 -11 8727.93 221.518   1
   1   1  11 8684.90 216.776   1
   1  -1  11 8594.97 218.574   1
  -1   1 -11 8733.59 225.004   1
   1  -1  12-4.90665 43.3821   3
  -1  -1 -12 16.6001 28.8605   1
   1   1  12-33.8279 36.6975   1
  -1   1 -12 17.1614 29.8275   1
   1  -1  12 38.3022 39.3228   1
   1  -1  13 4762.02 193.716   3
   1   1  13 4979.05 194.585   3
  -1  -1 -13 5113.93 180.313   1
  -1   1 -13 5195.30 185.575   1
   1   1  13 4891.96 179.695   1
   1  -1  13 5063.08 178.535   1
   1  -1  14 2.49630 51.6323   3
   1   1  14 50.6666 47.8282   3
  -1  -1 -14-31.3312 36.8826   1
  -1   1 -14 25.4554 41.7339   1
   1   1  14 1.35919 40.1663   1
   1  -1  14 63.3952 39.1207   1
   1  -1  15 4247.92 118.693   2
   1  -1  15 3795.34 186.732   3
   1   1  15 3884.11 191.099   3
  -1  -1 -15 4375.67 181.037   1
   1  -1  15 3869.92 170.146   1
   1  -1  16 2796.24 97.9666   2
   1   1  16 2674.96 168.865   3
   1  -1  16 2832.17 169.034   3
   1  -1  16 2690.42 149.124   1
   1  -1  17 2909.76 102.297   2
   1   1  17 2795.61 176.915   3
   1  -1  17 2914.36 181.009   3
   1  -1  17 3081.09 165.212   1
   1  -1  18 90.6190 29.7272   2
   1  -1  18 104.655 66.9308   3
   1   1  18 179.876 78.5520   3
   1  -1  18 63.2848 49.7134   1
   1   1  19 704.108 63.8420   2
   1  -1  19 640.694 51.3034   2
   1  -1  19 611.791 97.5739   3
   1   1  19 677.358 102.159   3
   1   1  20 1258.16 136.280   3
   1  -1  20 1021.62 121.476   3
   1   1  21 44.5947 62.8075   3
   1  -1  21 29.9011 60.9335   3
   1   1  22-78.7602 76.8688   3
   1  -1  22-171.241 94.9632   3
  -1  -2  22 555.226 106.184   3
  -1   2  22 625.797 111.387   3
  -1  -2  22 641.055 99.3377   1
  -1  -2  21 4265.13 247.563   3
  -1   2  21 4634.07 258.878   3
  -1  -2  21 4579.08 222.824   1
  -1   2  20 1029.89 128.825   3
  -1  -2  20 1094.56 132.094   3
  -1  -2  20 1088.36 108.585   1
  -1  -2  19 2429.56 174.032   3
  -1   2  19 2131.79 167.497   3
  -1  -2  19 2360.69 149.682   1
  -1  -2  18 2462.95 80.5975   2
  -1  -2  18 2509.01 174.834   3
  -1   2  18 2359.14 170.822   3
  -1  -2  18 2324.62 148.160   1
  -1   2  17 4048.75 210.644   3
  -1  -2  17 4640.36 117.866   2
  -1  -2  17 4409.61 222.955   3
  -1  -2  17 4575.55 191.566   1
  -1  -2  16 187.380 28.8939   2
  -1  -2  16 230.889 72.0929   3
  -1   2  16 151.110 62.1837   3
   1  -2 -16 161.987 46.9211   1
  -1   2  16 132.185 45.1388   1
  -1  -2  16 203.700 53.0567   1
   1   2 -15 339.350 60.6940   1
  -1  -2  15 231.297 63.1174   3
  -1  -2  15 313.378 32.1792   2
  -1  -2  15 330.909 57.7950   1
   1  -2 -15 313.526 55.1707   1
  -1   2  15 209.724 46.4631   1
   1   2 -14 4441.70 175.813   1
  -1  -2  14 4468.42 108.995   2
  -1  -2  14 4191.15 193.170   3
  -1   2  14 4641.22 165.641   1
  -1  -2  14 4317.00 170.009   1
   1  -2 -14 4235.27 162.962   1
   1   2 -13 11437.4 279.704   1
  -1  -2  13 10872.2 182.885   2
  -1  -2  13 10610.6 300.978   3
  -1   2  13 10864.5 249.295   1
   1  -2 -13 11090.0 259.397   1
  -1  -2  13 10734.4 263.454   1
   1   2 -12 36693.0 556.623   1
  -1  -2  12 35119.9 591.783   3
  -1  -2  12 36381.7 427.491   2
  -1  -2  12 36096.0 539.284   1
   1  -2 -12 36344.6 531.367   1
  -1   2  12 36043.3 516.320   1
   1   2 -11 2216.86 107.572   1
  -1  -2  11 1996.38 118.566   3
  -1   2  11 2057.45 97.0389   1
  -1  -2  11 2147.16 103.849   1
   1  -2 -11 2182.88 100.190   1
   1   2 -10 12313.6 258.751   1
  -1  -2  10 11983.6 282.463   3
  -1  -2  10 12114.2 251.749   1
   1  -2 -10 12015.3 240.892   1
  -1   2  10 12250.4 234.493   1
  -1  -2   9 65.1646 42.5400   3
  -1   2   9 111.523 32.7551   1
   1  -2  -9 105.546 30.5219   1
   1   2  -9 138.221 35.9881   1
  -1  -2   9 126.359 37.9346   1
  -1  -2   8 49.4002 43.4548   3
   1   2  -8 83.0830 30.2997   1
   1  -2  -8 41.2539 25.0789   1
  -1  -2   8 21.5269 29.0235   1
  -1   2   8 107.536 30.4082   1
   1   2  -7 2481.97 93.7558   1
  -1  -2   7 2285.64 103.407   3
  -1  -2   7 2416.13 55.4221   2
  -1   2   7 2428.75 79.7442   1
   1  -2  -7 2410.86 81.1679   1
  -1  -2   7 2461.21 92.2434   1
   1   2  -6 1649.48 73.3314   1
  -1  -2   6 1657.02 40.6527   2
  -1  -2   6 1665.34 84.9466   3
  -1  -2   6 1611.87 71.0541   1
   1  -2  -6 1609.39 61.1598   1
  -1   2   6 1664.76 60.3550   1
   1   2  -5 189.434 31.2419   1
  -1  -2   5 230.024 41.9133   3
  -1   2   5 235.529 26.0693   1
  -1  -2   5 258.056 36.4194   1
   1  -2  -5 203.990 25.7558   1
  -1  -2   4 1570.70 61.9558   1
   1   2  -4 1557.85 61.4570   1
  -1  -2   4 1562.81 70.6420   3
   1  -2  -4 1457.50 45.2999   1
  -1  -2   3 48.0457 24.0831   1
   1   2  -3 92.8520 26.9100   1
   1   2  -3 61.1075 25.5623   3
  -1  -2   3 58.4345 27.1526   3
   1  -2  -3 56.2836 13.2025   1
  -1   2   3 45.9628 12.6396   1
   1   2  -2 165.033 23.2074   1
  -1  -2   2 154.197 21.5515   1
  -1  -2   2 149.183 22.6563   3
   1   2  -2 144.686 20.1379   3
  -1  -2   1 44.3094 12.6645   1
  -1   2   0 707.701 26.2492   2
  -1   2  -1 837.654 30.8877   1
   1  -2   1 836.934 30.7347   1
   1  -2   1 832.972 27.7950   2
  -1   2  -1 829.686 27.2268   2
   1  -2   2 5045.12 92.4235   1
  -1   2  -2 4791.47 93.2866   1
   1  -2   2 4875.15 72.8075   2
  -1   2  -2 4903.13 72.8436   2
   1  -2   3 5989.37 113.961   1
  -1   2  -3 5604.82 112.921   1
   1  -2   3 5587.04 113.193   3
  -1   2  -3 5234.61 111.174   3
   1  -2   3 5370.27 79.4754   2
  -1   2  -3 5122.95 77.7909   2
  -1  -2  -4 4330.01 102.620   1
   1  -2   4 4467.98 113.869   1
  -1   2  -4 4694.12 111.461   1
   1  -2   4 4732.93 114.820   3
  -1   2  -4 4712.86 114.356   3
   1  -2   4 4421.21 73.2206   2
   1  -2   5 4064.57 113.228   1
  -1   2  -5 4396.39 113.918   1
  -1  -2  -5 4141.85 103.722   1
   1  -2   5 4028.39 116.198   3
  -1   2  -5 3868.60 112.611   3
   1  -2   5 3850.85 70.9159   2
   1  -2   6 541.737 28.1719   2
   1  -2   6 607.674 57.3076   3
   1  -2   6 547.847 49.0312   1
  -1   2  -6 588.243 47.7435   1
  -1  -2  -6 576.259 44.7214   1
   1  -2   7 2802.42 64.8664   2
   1  -2   7 2801.08 111.333   3
  -1   2  -7 2810.05 103.672   1
   1  -2   7 2870.98 103.799   1
  -1  -2  -7 2655.09 94.7414   1
   1  -2   8 5406.88 100.263   2
   1  -2   8 5418.81 163.968   3
  -1   2  -8 5699.73 156.612   1
  -1  -2  -8 5553.71 147.428   1
   1  -2   8 5625.30 152.164   1
   1  -2   9 23490.3 290.452   2
   1  -2   9 23070.0 399.948   3
  -1  -2  -9 24080.9 373.624   1
  -1   2  -9 24226.0 389.005   1
   1  -2   9 24069.6 380.595   1
   1  -2  10 19031.3 253.324   2
   1  -2  10 18858.3 364.765   3
  -1  -2 -10 19400.3 338.458   1
   1  -2  10 19300.3 341.970   1
  -1   2 -10 19678.0 353.392   1
   1  -2  11 2111.03 67.5945   2
   1  -2  11 2224.48 122.377   3
  -1   2 -11 2340.40 115.654   1
   1  -2  11 2257.90 110.810   1
  -1  -2 -11 2052.99 101.973   1
   1  -2  12 767.375 43.6003   2
   1  -2  12 755.608 83.7575   3
  -1   2 -12 779.746 73.4765   1
  -1  -2 -12 730.553 69.1195   1
   1  -2  12 795.753 76.2576   1
   1  -2  13 104.683 23.6879   2
   1  -2  13 93.7703 49.6640   3
  -1   2 -13 92.7184 42.0944   1
  -1  -2 -13 85.0100 35.8698   1
   1  -2  13 62.2347 39.6194   1
   1  -2  14 973.892 52.4555   2
   1  -2  14 1034.40 103.524   3
   1  -2  14 1038.43 88.8331   1
  -1   2 -14 1140.12 91.3714   1
  -1  -2 -14 1159.58 92.2582   1
   1  -2  15 16.6370 21.7672   2
   1   2  15 16.4482 52.0642   3
   1  -2  15-4.15603 56.4053   3
  -1  -2 -15 20.4356 34.7525   1
   1  -2  15 88.5973 49.0911   1
   1  -2  16 52.3908 23.1913   2
   1  -2  16 138.729 49.6847   1
   1   2  16-9.83413 62.3003   3
   1  -2  16-45.9857 72.8475   3
   1  -2  17 10701.7 308.745   1
   1  -2  17 9262.52 321.678   3
   1   2  17 9731.45 330.085   3
   1  -2  17 10337.7 192.007   2
   1  -2  18 2554.85 153.389   1
   1   2  18 2446.42 173.660   3
   1  -2  18 2544.38 175.192   3
   1  -2  18 2599.01 88.4130   2
   1  -2  19 45.7098 50.7672   1
   1   2  19-13.0708 72.6407   3
   1  -2  19 68.6287 58.8754   3
   1   2  20 605.661 104.707   3
   1  -2  20 511.031 91.5516   3
   1   2  21 1138.54 132.064   3
   1  -2  21 806.331 116.330   3
   1  -2  22 420.238 91.6019   3
   1   2  22 469.118 100.909   3
  -1  -3  23 135.147 65.6256   1
  -1  -3  22-41.8325 53.5768   1
  -1   3  22 53.2648 75.7330   3
  -1  -3  22 3.75733 72.6085   3
  -1  -3  21 4647.41 233.760   1
  -1   3  21 4489.04 257.448   3
  -1  -3  21 4874.71 268.441   3
  -1  -3  20 19.5335 51.0228   1
  -1   3  20 78.7517 74.0069   3
  -1  -3  20 5.67536 65.4137   3
  -1  -3  19 848.506 96.7366   1
  -1   3  19 878.982 115.971   3
  -1  -3  19 944.769 117.988   3
  -1  -3  18 188.124 59.2989   1
  -1   3  18 43.6383 64.4153   3
  -1  -3  18 207.317 74.2929   3
  -1  -3  18 225.108 24.3613   2
  -1  -3  17 2533.73 69.8855   2
  -1  -3  17 2339.03 160.977   3
  -1  -3  17 2518.15 72.1695   2
  -1  -3  17 2277.35 139.008   1
  -1  -3  16 52.2287 19.3440   2
  -1  -3  16 77.6262 20.9098   2
  -1  -3  16-54.6758 64.0459   3
   1  -3 -16 61.3452 42.5667   1
  -1  -3  16 46.5942 41.2172   1
  -1  -3  15 905.361 101.776   3
  -1  -3  15 928.502 44.0355   2
   1  -3 -15 873.902 80.3694   1
  -1  -3  15 963.599 90.3957   1
   1   3 -14 3715.00 164.550   1
  -1  -3  14 3401.85 83.9530   2
  -1  -3  14 3387.98 173.181   3
   1  -3 -14 3418.29 143.338   1
  -1  -3  14 3410.87 149.776   1
   1   3 -13 15949.6 345.891   1
  -1  -3  13 15279.7 212.718   2
  -1  -3  13 16149.7 373.735   3
  -1   3  13 15341.1 314.208   1
   1  -3 -13 15599.2 314.568   1
  -1  -3  13 15674.0 329.078   1
   1   3 -12 24369.4 432.335   1
  -1  -3  12 23061.5 286.909   2
  -1  -3  12 24664.2 463.069   3
  -1   3  12 23805.7 390.753   1
   1  -3 -12 24099.7 396.639   1
  -1  -3  12 24042.6 417.565   1
   1   3 -11 10403.6 250.882   1
  -1  -3  11 10050.1 150.014   2
  -1  -3  11 10858.0 276.500   3
  -1  -3  11 10243.9 243.422   1
  -1   3  11 10887.2 224.354   1
   1  -3 -11 10710.2 228.773   1
   1   3 -10 43995.3 601.513   1
  -1  -3  10 42028.6 454.838   2
  -1  -3  10 43786.2 631.962   3
  -1  -3  10 44149.1 590.359   1
  -1   3  10 42517.5 549.170   1
   1  -3 -10 43192.0 557.537   1
   1   3  -9 282.676 43.5927   1
  -1  -3   9 231.769 53.4329   3
  -1  -3   9 169.203 17.5915   2
  -1  -3   9 149.516 36.3190   1
   1  -3  -9 187.501 31.4415   1
  -1   3   9 193.922 36.0440   1
   1   3  -8 996.887 66.1977   1
  -1  -3   8 998.615 77.5096   3
  -1  -3   8 805.595 29.9063   2
  -1  -3   8 869.498 65.1232   1
   1  -3  -8 1013.13 57.6286   1
  -1   3   8 1047.18 57.2256   1
   1   3  -7 1428.10 74.9432   1
  -1  -3   7 1414.58 84.1799   3
  -1  -3   7 1392.49 72.9418   1
   1  -3  -7 1366.98 58.4874   1
  -1   3   7 1419.01 59.5288   1
   1   3  -6 9130.84 187.870   1
  -1  -3   6 9887.25 205.500   3
  -1  -3   6 9619.69 188.266   1
   1  -3  -6 9099.31 155.975   1
  -1   3   6 9794.03 157.670   1
   1   3  -5 46352.4 530.432   1
   1   3  -5 47199.6 548.461   3
  -1  -3   5 47771.4 548.002   3
  -1  -3   5 46623.1 526.992   1
   1  -3  -5 44639.3 477.300   1
   1   3  -4 28660.2 364.368   1
  -1  -3   4 28148.2 362.800   1
   1   3  -4 28833.2 372.232   3
  -1  -3   4 29511.4 372.336   3
   1  -3  -4 27651.9 311.659   1
  -1  -3   3 4732.35 106.463   1
   1   3  -3 4466.98 105.588   1
   1   3  -3 4625.67 105.748   3
  -1  -3   3 4988.13 109.324   3
   1  -3  -3 4359.45 69.5028   1
   1   3  -2 67574.1 715.098   1
  -1  -3   2 68950.8 716.953   1
  -1  -3   1 136743. 1343.00   1
  -1   3   0 152.357 14.7532   1
   1  -3   0 131.368 14.1050   1
  -1   3  -1 91225.2 908.417   1
   1  -3   1 92439.1 907.927   1
   1  -3   2 32081.6 356.333   1
  -1   3  -2 31219.5 355.751   1
  -1   3  -2 30435.0 325.142   2
   1  -3   2 30655.5 325.450   2
   1  -3   3 93295.2 939.668   1
  -1   3  -3 91386.9 937.664   1
  -1   3  -3 91398.7 943.068   3
   1  -3   3 90609.1 880.785   2
  -1   3  -3 90143.7 881.837   2
   1  -3   4 664.685 46.0564   1
  -1   3  -4 708.278 45.8612   1
  -1   3  -4 632.085 46.6185   3
  -1   3  -4 624.749 24.3437   2
   1  -3   4 607.508 24.1110   2
  -1   3  -5 9098.73 174.490   1
   1  -3   5 8974.96 174.421   1
   1  -3   5 9082.08 181.066   3
  -1   3  -5 9000.76 180.586   3
   1  -3   5 8862.32 113.227   2
  -1   3  -6 3291.82 107.721   1
  -1  -3  -6 2874.86 96.7692   1
   1  -3   6 3343.09 106.670   1
  -1   3  -6 3600.41 116.830   3
   1  -3   6 3642.09 117.779   3
   1  -3   6 3268.03 61.8443   2
  -1  -3  -7 2675.59 92.7353   1
   1  -3   7 2661.64 103.584   1
  -1   3  -7 2655.19 102.168   1
   1  -3   7 2850.19 110.540   3
   1  -3   7 2567.36 57.5511   2
  -1   3  -8 1689.77 88.1497   1
   1  -3   8 1790.49 88.8277   1
  -1  -3  -8 1715.86 79.7786   1
   1  -3   8 1807.18 96.8489   3
   1  -3   8 1782.55 48.8459   2
  -1  -3  -9 73833.5 869.053   1
   1  -3   9 75239.1 890.223   1
  -1   3  -9 74734.9 899.733   1
   1  -3   9 76075.1 923.697   3
   1  -3   9 74598.6 758.331   2
  -1   3 -10 19621.4 360.300   1
  -1  -3 -10 19595.8 340.222   1
   1  -3  10 19830.8 353.459   1
   1  -3  10 20306.4 380.098   3
   1  -3  10 19898.0 248.652   2
  -1   3 -11 9750.48 245.796   1
   1  -3  11 9738.43 239.657   1
  -1  -3 -11 9829.73 232.820   1
   1  -3  11 9968.65 262.534   3
   1  -3  11 9883.56 154.118   2
   1  -3  12 366.848 28.9322   2
  -1   3 -12 369.795 52.7128   1
  -1  -3 -12 425.562 55.4612   1
   1  -3  12 322.310 53.8589   1
   1  -3  12 360.990 60.3870   3
  -1   3 -13 2965.93 143.506   1
  -1  -3 -13 3096.94 138.360   1
   1  -3  13 2935.65 137.337   1
   1  -3  13 2723.24 148.416   3
   1  -3  13 3122.13 82.0083   2
  -1   3 -14 4553.95 183.945   1
   1  -3  14 4269.06 174.748   1
  -1  -3 -14 4557.31 174.725   1
   1  -3  14 4187.54 191.587   3
   1  -3  14 4331.36 101.771   2
   1  -3  15 1892.70 126.312   1
  -1  -3 -15 1919.57 118.520   1
   1  -3  15 2060.49 143.554   3
   1  -3  15 2098.84 69.8083   2
   1  -3  16 444.523 67.6331   1
   1  -3  16 204.993 62.7280   3
   1  -3  16 349.350 31.7580   2
   1  -3  17 5560.22 221.196   1
   1  -3  17 5631.30 246.055   3
   1   3  17 5330.74 239.183   3
   1  -3  17 5649.86 121.933   2
   1  -3  18 859.433 97.0539   1
   1  -3  18 783.182 106.924   3
   1   3  18 798.029 106.509   3
   1  -3  18 860.004 45.8363   2
   1  -3  19 326.760 77.5416   1
   1   3  19 296.596 85.4412   3
   1  -3  19 219.929 70.4861   3
   1  -3  20 701.332 102.243   1
   1  -3  20 806.766 115.010   3
   1   3  20 665.003 107.318   3
   1   3  21-91.0905 75.5284   3
   1  -3  21-143.567 74.3029   3
   1  -3  22 78.8338 67.1373   3
   1   3  22 153.936 78.8368   3
  -1  -4  24 1043.99 134.919   1
  -1  -4  23 1262.26 129.858   1
  -1  -4  22 221.546 67.2768   1
  -1  -4  22 437.062 107.890   3
  -1   4  22 297.674 102.132   3
  -1  -4  21 29434.0 610.531   1
  -1  -4  21 28923.4 680.945   3
  -1   4  21 28648.5 678.050   3
  -1  -4  20-64.9620 55.4614   1
  -1   4  20 35.2681 81.5791   3
  -1  -4  20 84.1279 82.5099   3
  -1  -4  19 5118.47 222.147   1
  -1  -4  19 4972.65 253.018   3
  -1   4  19 4546.30 241.631   3
  -1  -4  18 430.138 72.5194   1
  -1  -4  18 388.888 84.1529   3
   1  -4 -17 838.363 82.8677   1
  -1  -4  17 863.187 90.2158   1
  -1  -4  17 837.301 109.687   3
   1  -4 -16 107.702 40.0015   1
  -1  -4  16 144.460 49.1368   1
  -1  -4  16 105.895 57.0595   3
  -1  -4  16 77.7912 12.5504   2
  -1  -4  16 89.8827 12.9049   2
  -1  -4  15 4082.76 173.023   1
   1  -4 -15 4187.22 164.991   1
  -1  -4  15 3952.55 194.464   3
  -1  -4  15 3840.88 71.1683   2
  -1  -4  15 3742.70 69.1708   2
   1   4 -14 18.8241 33.5195   1
  -1  -4  14 30.3572 12.9087   2
  -1  -4  14 35.8896 40.2978   1
   1  -4 -14 12.9912 28.8541   1
  -1  -4  14-56.0244 56.6704   3
  -1  -4  14 29.9537 12.3698   2
  -1  -4  13 2410.72 51.8719   2
   1   4 -13 2495.64 131.525   1
  -1  -4  13 2491.27 54.2793   2
  -1  -4  13 2361.68 138.511   3
  -1  -4  13 2589.72 132.136   1
   1  -4 -13 2540.13 117.363   1
   1   4 -12 2299.51 122.019   1
  -1  -4  12 2081.58 45.8121   2
  -1  -4  12 2028.65 124.876   3
  -1  -4  12 2148.29 48.1554   2
   1  -4 -12 2433.75 107.508   1
  -1  -4  12 2252.36 117.480   1
   1   4 -11 7176.19 206.051   1
  -1  -4  11 6409.98 210.444   3
  -1  -4  11 6062.61 89.0620   2
  -1  -4  11 6720.07 194.020   1
   1  -4 -11 6667.05 171.469   1
   1   4 -10 2544.91 118.226   1
  -1  -4  10 2165.90 119.977   3
   1  -4 -10 2357.61 96.5437   1
  -1  -4  10 2282.53 109.266   1
   1   4  -9 151.102 38.1667   1
  -1  -4   9 67.3381 41.3264   3
   1  -4  -9 165.876 30.9541   1
  -1  -4   9 131.269 40.1843   1
   1   4  -8 4040.42 136.185   1
  -1  -4   8 3974.44 143.317   3
  -1  -4   8 4191.79 134.203   1
   1  -4  -8 4009.85 108.987   1
   1   4  -7-8.30085 26.3528   1
  -1  -4   7 2.47701 41.7891   3
   1  -4  -7 13.3847 19.5548   1
  -1  -4   7 9.27671 30.4717   1
   1   4  -6 1612.63 77.9733   1
  -1  -4   6 1529.39 82.7053   3
   1   4  -6 1506.44 79.3257   3
   1  -4  -6 1442.54 55.0038   1
  -1  -4   6 1660.11 78.9743   1
   1   4  -5 2891.46 98.1722   1
  -1  -4   5 2871.82 100.093   1
  -1  -4   5 2663.80 100.411   3
   1   4  -5 2622.20 96.1938   3
   1  -4  -5 2656.17 66.2502   1
  -1  -4   4 1570.91 72.1459   1
   1   4  -4 1549.76 69.4641   1
   1   4  -4 1478.72 68.5990   3
   1  -4  -4 1501.79 43.6847   1
   1   4  -3 6.01898 28.4116   1
  -1  -4   3 6.22200 29.9109   1
   1   4  -3 12.0528 28.3527   3
   1   4  -2 484.477 43.7833   1
  -1  -4   2 443.962 41.1166   1
  -1  -4   1 67.9637 24.4880   1
   1  -4  -1 102.695 18.2086   1
  -1   4   0 2224.06 54.0648   1
   1  -4   0 2182.94 53.0220   1
  -1   4  -1 236.006 25.8243   1
   1  -4   1 283.451 25.9865   1
  -1   4  -2 7439.88 133.624   1
   1  -4   2 7750.53 134.958   1
  -1   4  -2 7572.67 112.596   2
  -1   4  -3 2866.15 84.3925   1
   1  -4   3 2927.64 85.1105   1
  -1   4  -3 2776.94 57.1403   2
   1  -4   3 2748.95 56.3014   2
  -1   4  -4 1308.46 61.8061   1
   1  -4   4 1268.55 65.0349   1
  -1   4  -4 1269.55 65.2625   3
   1  -4   4 1208.49 34.7313   2
  -1   4  -4 1214.13 33.6835   2
  -1   4  -5 76.8825 12.2103   2
   1  -4   5 88.6337 31.2531   1
  -1   4  -5 175.351 34.4908   1
   1  -4   5 118.447 13.9617   2
  -1   4  -5 95.0553 32.7012   3
  -1  -4  -6 6159.79 136.628   1
  -1   4  -6 6137.67 153.435   1
   1  -4   6 6140.77 150.556   1
   1  -4   6 5737.14 153.768   3
  -1   4  -6 5890.37 157.300   3
   1  -4   6 5847.49 84.3431   2
  -1  -4  -7 9097.88 182.373   1
  -1   4  -7 9035.80 201.278   1
   1  -4   7 9006.17 200.242   1
  -1   4  -7 8775.44 209.092   3
   1  -4   7 9109.14 208.834   3
   1  -4   7 8681.56 115.726   2
  -1  -4  -8 436.563 45.8782   1
  -1   4  -8 620.441 58.0890   1
   1  -4   8 576.412 54.7270   1
   1  -4   8 563.440 64.7595   3
   1  -4   8 520.984 24.6039   2
  -1   4  -9 22763.2 382.241   1
  -1  -4  -9 22642.1 353.104   1
   1  -4   9 23041.7 377.605   1
   1  -4   9 22170.4 391.747   3
   1  -4   9 21848.2 252.580   2
   1  -4  10 6091.43 180.626   1
  -1  -4 -10 6159.24 169.462   1
  -1   4 -10 6356.80 189.643   1
   1  -4  10 5815.50 189.496   3
   1  -4  10 6032.97 99.2200   2
   1  -4  11 10798.5 260.721   1
  -1   4 -11 11591.3 270.985   1
  -1  -4 -11 11206.2 247.365   1
   1  -4  11 10348.9 272.777   3
   1  -4  11 10491.9 150.796   2
  -1   4 -12 89.3469 34.3923   1
  -1  -4 -12 181.926 42.3420   1
   1  -4  12 157.389 46.5557   1
   1  -4  12 139.344 54.0908   3
   1  -4  12 179.559 20.9119   2
  -1  -4 -13 11444.1 272.373   1
   1  -4  13 10871.7 284.459   1
  -1   4 -13 11980.2 302.115   1
   1  -4  13 10927.4 302.619   3
   1  -4  13 11086.8 163.235   2
  -1  -4 -14 11839.6 288.161   1
   1  -4  14 10273.7 285.943   1
   1  -4  14 10735.9 311.445   3
   1  -4  14 10984.4 163.265   2
  -1  -4 -15 5548.35 200.080   1
   1  -4  15 5286.03 203.498   1
   1  -4  15 4919.82 216.732   3
   1  -4  15 5371.01 103.627   2
   1  -4  16 348.841 65.8766   1
   1  -4  16 248.982 74.2235   3
   1  -4  16 323.021 27.3024   2
   1  -4  17 10342.9 310.123   1
   1  -4  17 9912.69 334.452   3
   1  -4  17 10110.0 152.133   2
   1  -4  17 9842.54 151.563   2
   1   4  18-42.1143 62.1671   3
   1  -4  18 59.8914 64.0012   3
   1  -4  18-28.3251 54.5016   1
   1   4  19 11081.0 377.500   3
   1  -4  19 11346.1 381.243   3
   1  -4  19 11289.7 347.780   1
   1   4  20 1415.33 144.195   3
   1  -4  20 1569.99 154.616   3
   1  -4  20 1358.41 128.705   1
   1  -4  21 212.735 76.1993   3
   1   4  21 370.045 96.6275   3
   1  -4  21 232.792 69.9778   1
   1  -4  22-57.7530 72.2839   3
   1   4  22 7.98783 68.9909   3
  -1  -5  23 25.8187 58.2833   1
  -1   5  22 101.271 74.4072   3
  -1  -5  22 172.506 76.4739   3
  -1  -5  22 124.805 65.1281   1
  -1   5  21 3470.18 231.378   3
  -1  -5  21 3681.48 235.126   3
  -1  -5  21 2890.29 188.068   1
  -1  -5  20-59.9593 66.9182   3
  -1   5  20-72.4901 68.4427   3
  -1  -5  20 9.73406 49.2541   1
  -1  -5  19 1961.43 162.489   3
  -1  -5  19 1852.50 138.019   1
  -1  -5  18 195.089 71.7438   3
  -1  -5  18 97.2570 45.3712   1
  -1  -5  17-27.7871 62.3064   3
  -1  -5  17 11.4974 44.4806   1
   1  -5 -17-13.1690 34.7447   1
  -1  -5  16 1734.92 139.214   3
  -1  -5  16 1479.86 113.945   1
   1  -5 -16 1538.16 103.233   1
  -1  -5  15 779.815 97.4856   3
  -1  -5  15 794.799 84.9193   1
   1  -5 -15 746.410 74.3071   1
   1   5 -14 1925.20 122.713   1
  -1  -5  14 1930.64 134.182   3
  -1  -5  14 2087.56 123.737   1
   1  -5 -14 2039.25 110.142   1
   1   5 -13 3679.59 162.203   1
  -1  -5  13 3677.31 176.132   3
   1  -5 -13 3735.18 139.918   1
  -1  -5  13 3498.61 153.327   1
   1   5 -12 6289.33 203.821   1
  -1  -5  12 5993.56 215.407   3
  -1  -5  12 5910.09 193.248   1
   1  -5 -12 5930.86 170.002   1
   1   5 -11 8013.29 226.256   1
  -1  -5  11 8286.75 242.318   3
   1  -5 -11 8170.51 192.481   1
  -1  -5  11 7895.58 219.322   1
   1   5 -10 1168.81 84.6453   1
  -1  -5  10 1124.62 90.1384   3
  -1  -5  10 1218.97 81.9256   1
   1  -5 -10 1128.63 65.9983   1
   1   5  -9 249.729 45.7063   1
  -1  -5   9 248.207 57.9403   3
   1  -5  -9 214.802 31.9868   1
  -1  -5   9 247.546 44.7122   1
   1   5  -8 11064.2 242.362   1
  -1  -5   8 11924.0 258.151   3
   1   5  -8 11528.1 259.119   3
   1  -5  -8 11157.7 197.275   1
  -1  -5   8 11012.8 236.220   1
   1   5  -7 2133.46 95.9198   1
   1   5  -7 2191.70 102.503   3
  -1  -5   7 2275.71 104.891   3
  -1  -5   7 2117.08 94.9803   1
   1  -5  -7 2260.04 73.3460   1
   1   5  -6 18700.3 310.427   1
   1   5  -6 19213.8 320.465   3
  -1  -5   6 19407.9 319.074   3
  -1  -5   6 18886.6 307.990   1
   1  -5  -6 18780.7 251.146   1
   1   5  -5 45629.6 566.167   1
  -1  -5   5 46715.9 564.673   1
   1   5  -5 46385.5 575.113   3
   1  -5  -5 45093.1 491.559   1
   1   5  -4 1181.87 65.1187   1
  -1  -5   4 1226.83 64.3968   1
   1   5  -4 1144.62 63.9991   3
  -1  -5   3 42476.0 509.025   1
   1   5  -3 41767.6 509.162   1
  -1  -5   2 41775.7 495.745   1
   1   5  -2 41532.1 494.814   1
  -1  -5   1 131011. 1308.86   1
   1  -5  -1 128896. 1257.58   1
   1  -5   0 28454.1 323.552   1
  -1   5   0 28090.0 326.489   1
   1  -5   1 8251.43 137.163   1
  -1   5  -1 8056.16 139.450   1
  -1   5  -2 327.648 35.0645   1
  -1   5  -2 330.993 26.5103   2
   1  -5   2 400.962 37.8633   1
  -1   5  -3 23876.2 318.819   1
   1  -5   3 24232.8 317.593   1
  -1   5  -3 22825.4 267.955   2
   1  -5   4 15504.1 244.508   1
  -1   5  -4 15274.7 244.094   1
  -1   5  -4 14976.4 181.772   2
  -1   5  -5 364.719 43.5895   1
   1  -5   5 382.772 44.7072   1
  -1   5  -5 442.290 46.5939   3
  -1   5  -5 374.987 20.6428   2
  -1   5  -6 603.146 22.3927   2
   1  -5   6 655.650 55.9603   1
  -1   5  -6 606.039 53.2444   1
  -1   5  -6 627.965 55.1698   3
   1  -5   7 5729.61 157.820   1
  -1   5  -7 5564.27 158.022   1
  -1  -5  -7 5837.43 140.817   1
  -1   5  -7 5612.25 166.981   3
   1  -5   8 1531.26 86.8383   1
  -1   5  -8 1459.90 86.3046   1
  -1  -5  -8 1477.08 73.7177   1
   1  -5   8 1552.00 93.3950   3
  -1   5  -8 1490.21 90.0513   3
  -1   5  -9 62826.5 799.524   1
   1  -5   9 62238.3 788.747   1
  -1  -5  -9 63030.8 751.425   1
   1  -5   9 62441.0 808.351   3
  -1   5 -10 42.9389 30.9079   1
   1  -5  10 41.3354 35.0052   1
  -1  -5 -10 60.1446 28.5628   1
   1  -5  10 58.5469 42.8398   3
  -1   5 -11 15842.7 333.314   1
  -1  -5 -11 15590.9 299.086   1
   1  -5  11 14923.3 317.212   1
   1  -5  11 15843.9 343.682   3
   1  -5  11 14782.3 173.889   2
  -1   5 -12 1512.70 102.457   1
  -1  -5 -12 1536.53 93.0374   1
   1  -5  12 1555.31 99.7038   1
   1  -5  12 1573.80 112.160   3
   1  -5  12 1466.95 37.3842   2
  -1   5 -13 13526.3 329.222   1
  -1  -5 -13 14409.3 307.308   1
   1  -5  13 13620.0 317.450   1
   1  -5  13 14392.4 350.814   3
   1  -5  13 12906.6 159.074   2
   1  -5  14 300.642 58.3085   1
  -1  -5 -14 231.789 46.8339   1
   1  -5  14 290.515 64.4766   3
   1  -5  14 261.264 16.4289   2
   1  -5  14 238.835 16.0866   2
   1  -5  15 356.213 79.3388   3
   1  -5  15 255.541 59.3333   1
  -1  -5 -15 201.286 45.9629   1
   1  -5  16 69.5711 63.9577   3
   1  -5  16-20.3812 53.7758   1
  -1  -5 -16 26.6210 39.1765   1
   1  -5  17 3672.74 202.559   3
   1  -5  17 3382.77 176.795   1
   1  -5  18 82.2307 66.9862   3
   1  -5  18 60.4448 53.4007   1
   1   5  19 1122.48 131.409   3
   1  -5  19 1074.30 129.060   3
   1  -5  19 842.943 102.319   1
   1   5  20-67.7765 69.6261   3
   1  -5  20 166.291 79.0334   3
   1  -5  20 189.072 65.9324   1
   1   5  21 76.4489 67.8245   3
   1  -5  21 120.123 76.7809   3
   1  -5  21-11.4254 56.1720   1
   1  -5  22 462.700 105.102   3
   1   5  22 480.045 112.943   3
   1  -5  22 471.399 99.5351   1
  -1  -6  23 401.758 85.5633   1
  -1  -6  22 305.444 95.2596   3
  -1   6  22 148.069 83.2952   3
  -1  -6  22 91.0416 60.3706   1
  -1   6  21 4776.76 264.681   3
  -1  -6  21 5411.73 278.768   3
  -1  -6  21 5774.69 257.994   1
  -1  -6  20 1259.98 144.070   3
  -1  -6  20 1054.41 114.323   1
  -1  -6  19 385.692 89.6143   3
  -1  -6  19 483.919 82.9905   1
  -1  -6  18 131.189 70.6026   3
  -1  -6  18 130.548 55.5427   1
  -1  -6  17 46.4156 59.4339   3
  -1  -6  17 75.3194 49.0512   1
   1  -6 -17 86.4441 39.7050   1
  -1  -6  16 9235.43 314.743   3
   1  -6 -16 9737.79 263.330   1
  -1  -6  16 9545.52 286.819   1
  -1  -6  15 553.744 84.8680   3
  -1  -6  15 587.020 75.4705   1
   1  -6 -15 511.200 60.9704   1
  -1  -6  14 123.364 61.7311   3
  -1  -6  14 16.1419 46.2353   1
   1  -6 -14 50.1830 29.5832   1
   1   6 -13 640.095 74.6867   1
  -1  -6  13 560.169 81.2216   3
  -1  -6  13 615.174 68.6865   1
   1  -6 -13 579.740 55.9882   1
   1   6 -12 12198.2 300.391   1
  -1  -6  12 10924.9 298.836   3
   1  -6 -12 11585.1 246.016   1
  -1  -6  12 11537.5 283.965   1
   1   6 -11 1330.75 93.6327   1
  -1  -6  11 1150.34 97.8000   3
  -1  -6  11 1221.26 87.2115   1
   1  -6 -11 1183.34 69.7221   1
   1   6 -10 2481.82 121.259   1
  -1  -6  10 2288.03 124.708   3
   1  -6 -10 2354.27 92.9839   1
  -1  -6  10 2347.64 117.231   1
   1   6  -9 182.593 41.6108   1
  -1  -6   9 138.004 51.2790   3
   1   6  -9 82.2371 36.9170   3
  -1  -6   9 155.308 39.1893   1
   1  -6  -9 118.110 27.1157   1
   1   6  -8 1064.60 76.2233   1
   1   6  -8 910.208 74.4268   3
  -1  -6   8 1017.40 81.6728   3
   1  -6  -8 1087.98 55.7608   1
  -1  -6   8 1069.19 75.6644   1
   1   6  -7 1467.06 83.4940   1
   1   6  -7 1370.56 84.5798   3
   1  -6  -7 1384.75 57.0291   1
  -1  -6   7 1500.35 84.8779   1
   1   6  -6 3390.61 120.320   1
  -1  -6   6 3462.63 120.166   1
   1   6  -6 3042.32 116.811   3
   1  -6  -6 3154.84 80.7263   1
   1   6  -5 2226.89 95.9613   1
  -1  -6   5 2410.68 97.8894   1
   1   6  -5 2345.84 97.9204   3
  -1  -6   4 67.7416 34.5989   1
   1   6  -4 15.6112 29.3424   1
  -1  -6   3 120.037 32.6739   1
   1   6  -3 177.887 34.6272   1
   1   6  -2 87.0501 29.6527   1
  -1  -6   2 111.761 39.4916   1
  -1  -6   1-11.6040 31.0734   1
   1  -6  -1 274.554 35.7969   1
  -1   6   0 1552.10 57.2176   1
   1  -6   0 1659.78 57.0126   1
  -1   6  -1 607.771 40.7021   1
   1  -6   1 653.907 42.5942   1
   1  -6   2 825.997 49.8828   1
  -1   6  -2 794.790 48.9186   1
  -1   6  -3 1169.11 62.2949   1
  -1   6  -3 1175.77 43.7886   2
   1  -6   3 1238.44 62.1577   1
  -1   6  -4 3246.19 106.400   1
   1  -6   4 3330.41 104.259   1
  -1   6  -4 3145.66 68.3083   2
  -1   6  -5 3867.38 121.694   1
   1  -6   5 4224.04 125.368   1
  -1   6  -5 4005.19 128.123   3
  -1   6  -5 3808.94 70.9191   2
  -1   6  -6 4542.79 138.155   1
   1  -6   6 4586.72 137.485   1
  -1   6  -6 4269.42 139.049   3
  -1   6  -6 4135.95 68.0345   2
  -1   6  -7 788.524 63.9280   1
  -1   6  -7 771.358 68.0904   3
   1  -6   7 919.370 69.5304   1
  -1   6  -8 15854.9 304.362   1
  -1   6  -8 14511.8 307.809   3
   1  -6   8 15691.0 296.468   1
  -1  -6  -8 14563.2 259.661   1
  -1   6  -9 13374.5 286.190   1
  -1   6  -9 12829.3 295.788   3
   1  -6   9 12772.2 281.989   1
  -1  -6  -9 13113.3 251.402   1
   1  -6  10 225.313 48.7253   1
  -1   6 -10 135.656 36.5800   1
  -1  -6 -10 171.393 35.3794   1
  -1   6 -11 1587.53 101.892   1
   1  -6  11 1517.51 107.944   3
   1  -6  11 1620.78 103.213   1
  -1  -6 -11 1506.71 85.7011   1
  -1   6 -12 2004.31 117.689   1
   1  -6  12 1799.54 121.214   3
  -1  -6 -12 2019.10 104.261   1
   1  -6  12 2059.12 115.724   1
  -1   6 -13 9169.04 268.236   1
   1  -6  13 8464.56 267.163   3
   1  -6  13 9013.95 261.256   1
  -1  -6 -13 9041.77 237.911   1
   1  -6  14 144.844 54.3685   3
  -1  -6 -14 251.799 49.7777   1
   1  -6  14 172.366 53.2615   1
   1  -6  15 180.867 65.5130   3
   1  -6  15 122.323 49.5545   1
  -1  -6 -15 119.668 39.9841   1
   1  -6  16 633.368 95.6834   3
  -1  -6 -16 650.312 76.5251   1
   1  -6  16 696.753 88.4499   1
   1  -6  17 5589.59 250.687   3
   1  -6  17 5974.92 238.032   1
   1  -6  18 5796.93 264.504   3
   1  -6  18 5803.06 242.109   1
   1  -6  19 5342.73 260.137   3
   1  -6  19 5367.81 240.737   1
   1   6  20 504.986 101.147   3
   1  -6  20 518.484 87.6745   1
   1   6  21 346.843 85.2205   3
   1  -6  21 405.499 92.3074   1
   1   6  22 12097.7 433.786   3
   1  -6  22 12661.4 409.258   1
  -1  -7  23 1.35626 55.0509   1
  -1   7  22 284.399 90.7434   3
  -1  -7  22 60.1682 58.3684   1
  -1  -7  21 319.594 82.6710   1
  -1  -7  20 1719.43 151.315   1
  -1  -7  19 640.328 110.476   3
  -1  -7  19 352.375 74.7777   1
  -1  -7  18 899.102 118.482   3
  -1  -7  18 616.849 86.9987   1
  -1  -7  17 289.778 85.2485   3
  -1  -7  17 162.178 64.0789   1
   1  -7 -17 135.799 43.7976   1
  -1  -7  16 3592.96 197.638   3
  -1  -7  16 3511.82 176.790   1
   1  -7 -16 3375.11 151.400   1
  -1  -7  15 72.2740 63.3098   3
  -1  -7  15-43.0252 48.4344   1
   1  -7 -15 51.6593 37.4770   1
  -1  -7  14 94.9520 60.8429   3
  -1  -7  14-3.25286 44.6789   1
   1  -7 -14 83.1202 32.9575   1
   1   7 -13 6841.51 231.807   1
  -1  -7  13 6851.22 240.935   3
  -1  -7  13 6485.96 218.472   1
   1  -7 -13 6573.55 186.509   1
   1   7 -12 7855.53 242.880   1
  -1  -7  12 8618.20 260.757   3
  -1  -7  12 7980.87 236.749   1
   1  -7 -12 7994.64 196.757   1
   1   7 -11 12975.1 306.822   1
   1  -7 -11 12325.4 243.296   1
  -1  -7  11 13012.9 297.941   1
   1   7 -10 20134.4 384.377   1
   1   7 -10 20449.2 402.135   3
   1  -7 -10 19004.7 308.733   1
  -1  -7  10 19541.0 368.773   1
   1   7  -9 4017.25 153.466   1
   1   7  -9 4191.14 162.819   3
   1  -7  -9 3856.53 111.948   1
  -1  -7   9 3730.87 144.635   1
   1   7  -8 8023.59 211.452   1
   1   7  -8 8463.37 223.741   3
  -1  -7   8 7948.87 206.069   1
   1  -7  -8 7794.12 156.757   1
   1   7  -7 12485.3 264.394   1
   1   7  -7 13328.0 277.493   3
   1  -7  -7 12833.1 201.790   1
  -1  -7   7 12893.0 262.061   1
   1   7  -6 50356.3 651.898   1
  -1  -7   6 51040.9 646.569   1
   1   7  -6 50848.4 658.993   3
   1   7  -5 29585.7 442.146   1
  -1  -7   5 31269.1 441.002   1
   1   7  -5 31351.6 445.623   3
  -1  -7   4 2939.28 108.383   1
   1   7  -4 2941.50 107.850   1
  -1  -7   3 57687.8 677.176   1
   1   7  -3 56851.9 680.888   1
   1   7  -2 53.2313 28.7546   1
  -1  -7   2 80.5449 37.4729   1
  -1  -7   1 39031.1 486.926   1
   1  -7  -1 39355.1 443.372   1
  -1   7   0 326.395 35.4110   1
   1  -7   0 325.804 32.5658   1
  -1   7  -1 16189.0 242.778   1
   1  -7   1 16422.8 240.009   1
  -1   7  -2 1439.58 67.1951   1
   1  -7   2 1595.02 67.4702   1
  -1   7  -3 28889.9 393.260   1
   1  -7   3 29485.7 391.925   1
  -1   7  -4 43449.8 544.870   1
  -1   7  -4 42577.0 468.197   2
   1  -7   4 44305.3 543.688   1
  -1   7  -5 1977.23 90.6178   1
   1  -7   5 1980.04 89.5578   1
  -1   7  -5 1906.92 51.9169   2
  -1   7  -6 13260.0 259.251   1
   1  -7   6 13166.0 255.516   1
  -1   7  -6 13593.2 269.853   3
  -1   7  -6 12708.0 162.741   2
  -1   7  -7 1072.04 79.5036   1
   1  -7   7 1162.60 77.9817   1
  -1   7  -7 1166.62 81.6766   3
  -1   7  -7 1107.40 29.6829   2
  -1   7  -8 42399.1 593.373   1
  -1   7  -8 43662.0 613.224   3
  -1  -7  -8 38962.3 536.664   1
   1  -7   8 43212.0 588.192   1
  -1   7  -9 16.3110 33.5716   1
  -1   7  -9 49.7948 40.2337   3
   1  -7   9-30.5209 37.6500   1
  -1  -7  -9 47.1095 26.0796   1
  -1   7 -10-15.8352 35.8888   1
  -1   7 -10 4.63475 39.8322   3
  -1  -7 -10 79.4805 30.5633   1
   1  -7  10 29.3377 37.9173   1
  -1   7 -11 968.551 85.6932   1
  -1  -7 -11 998.103 71.1098   1
   1  -7  11 931.107 83.6239   1
  -1   7 -12 652.950 76.2905   1
   1  -7  12 506.808 67.3370   1
  -1  -7 -12 561.762 57.6346   1
  -1  -7 -13 1871.26 107.667   1
   1  -7  13 1855.28 117.285   1
   1  -7  14 1306.83 105.193   1
  -1  -7 -14 1201.75 90.4730   1
  -1  -7 -15 125.261 46.0302   1
   1  -7  15 81.6809 47.3314   1
   1  -7  16 711.723 84.8186   1
  -1  -7 -16 574.808 69.1906   1
   1  -7  17 1379.28 115.570   1
   1  -7  18 760.687 97.2981   1
   1  -7  19 163.751 63.1304   1
   1  -7  20 818.162 112.641   1
   1   7  21 222.286 83.1267   3
   1  -7  21 66.3075 59.0369   1
   1   7  22 436.197 106.520   3
   1  -7  22 316.640 93.1762   1
  -1  -8  22 116.310 66.7360   1
  -1  -8  21 116.597 70.4452   1
  -1  -8  20 348.361 74.0540   1
  -1  -8  19 93.0878 61.9744   1
  -1  -8  18 3698.34 195.980   1
  -1  -8  17 2653.80 163.445   1
   1  -8 -17 2409.72 131.545   1
  -1  -8  16 2667.73 157.384   1
   1  -8 -16 2368.43 126.175   1
   1  -8 -15 636.227 66.3625   1
  -1  -8  15 638.721 85.1352   1
   1  -8 -14 3930.50 149.162   1
  -1  -8  14 4082.86 180.508   1
  -1  -8  13 3430.42 162.512   1
   1  -8 -13 3684.54 135.262   1
   1   8 -12 12.3422 34.8697   1
   1  -8 -12-13.0502 27.4996   1
  -1  -8  12-40.9146 45.1109   1
   1   8 -11 15710.7 351.743   1
   1  -8 -11 14807.2 272.852   1
  -1  -8  11 15366.4 333.804   1
   1   8 -10 1875.41 111.343   1
   1   8 -10 1698.97 112.671   3
   1  -8 -10 1787.71 79.6468   1
  -1  -8  10 1683.46 103.856   1
   1   8  -9 2640.05 128.586   1
   1   8  -9 2382.47 128.099   3
  -1  -8   9 2415.53 119.333   1
   1  -8  -9 2416.39 87.1137   1
   1   8  -8 583.450 61.4300   1
   1   8  -8 545.171 64.5259   3
   1  -8  -8 560.858 41.6121   1
  -1  -8   8 498.738 59.9941   1
   1   8  -7 9214.63 223.999   1
  -1  -8   7 9402.22 222.063   1
   1   8  -7 8319.73 217.797   3
  -1  -8   6 1733.62 92.8906   1
   1   8  -6 1585.86 90.7504   1
   1   8  -6 1614.46 92.5981   3
   1   8  -5 264.855 43.7240   1
  -1  -8   5 239.132 44.6503   1
   1   8  -4 1890.51 90.7631   1
  -1  -8   4 2106.76 94.5455   1
   1   8  -3 695.732 61.5971   1
  -1  -8   3 773.560 63.6073   1
   1  -8  -2 147.464 26.3823   1
  -1  -8   2 173.110 39.7027   1
  -1  -8   1 2651.54 101.001   1
   1  -8  -1 2824.77 82.3148   1
   1  -8   0 226.794 31.4176   1
  -1   8   0 286.845 34.7076   1
   1  -8   1 764.584 50.6444   1
  -1   8  -1 700.964 49.3307   1
  -1   8  -2 341.529 42.0318   1
   1  -8   2 444.031 43.9195   1
  -1   8  -3 6664.09 160.316   1
   1  -8   3 7000.67 160.375   1
  -1   8  -4 5419.36 147.513   1
  -1   8  -4 5017.61 104.737   2
   1  -8   4 5326.32 143.330   1
  -1   8  -5 772.254 60.9880   1
   1  -8   5 796.822 63.2598   1
  -1   8  -5 723.636 36.4860   2
  -1   8  -6 5198.98 158.671   1
   1  -8   6 5394.19 157.928   1
  -1   8  -6 5314.03 165.514   3
  -1   8  -6 5233.78 92.5238   2
  -1   8  -7 4241.25 148.154   1
   1  -8   7 4467.90 149.208   1
  -1   8  -7 4506.60 159.157   3
  -1   8  -7 4177.01 72.7909   2
  -1   8  -8 1932.08 104.315   1
  -1   8  -8 1822.39 105.746   3
   1  -8   8 1885.44 101.574   1
  -1   8  -9 14.6866 31.6376   1
  -1   8  -9 148.573 45.8392   3
   1  -8   9 50.7196 40.0604   1
  -1  -8  -9 142.008 33.2606   1
  -1   8 -10 146.311 38.0687   1
  -1   8 -10 125.360 44.8261   3
  -1  -8 -10 157.872 36.6468   1
   1  -8  10 214.097 50.9549   1
  -1   8 -11 52.5378 40.3436   1
  -1   8 -11 13.6090 41.8555   3
   1  -8  11 22.4226 38.4209   1
  -1  -8 -11 7.42170 26.0280   1
  -1   8 -12 869.426 85.0472   1
  -1  -8 -12 858.479 68.8589   1
   1  -8  12 752.632 80.3552   1
  -1  -8 -13 12101.3 277.753   1
   1  -8  13 11980.7 311.349   1
   1  -8  14 3603.60 172.085   1
  -1  -8 -14 3782.42 155.464   1
  -1  -8 -15 180.125 49.8927   1
   1  -8  15 146.517 58.8160   1
   1  -8  16 10.1255 51.5492   1
  -1  -8 -16 14.4508 34.0705   1
   1  -8  17 4036.69 198.324   1
   1  -8  18 525.312 86.2810   1
   1  -8  19 3465.21 198.615   1
   1  -8  20 525.261 92.0508   1
   1  -8  21 21.6176 64.2732   1
   1   8  22 1278.31 147.714   3
   1  -8  22 1312.15 137.174   1
  -1  -9  22 163.257 71.2703   1
  -1  -9  21 529.181 88.5202   1
  -1  -9  20-128.409 68.7202   1
  -1  -9  19 3.31673 52.9323   1
  -1  -9  18 3710.88 197.364   1
  -1  -9  17 5820.61 244.501   1
   1  -9 -17 6218.94 210.976   1
   1  -9 -16 793.200 73.7153   1
  -1  -9  16 816.590 93.8083   1
  -1  -9  15 776.535 88.3268   1
   1  -9 -15 847.311 73.9850   1
   1  -9 -14 5306.57 171.338   1
  -1  -9  14 5435.45 212.388   1
   1  -9 -13 5758.65 170.835   1
  -1  -9  13 5679.51 213.975   1
   1   9 -12 467.807 68.6110   1
  -1  -9  12 421.548 65.7533   1
   1  -9 -12 402.378 46.3477   1
   1   9 -11 18816.8 394.471   1
   1   9 -11 18697.2 407.057   3
  -1  -9  11 17633.2 372.984   1
   1  -9 -11 17796.8 304.058   1
   1   9 -10 25.3791 35.1904   1
   1   9 -10 50.1115 42.0112   3
   1  -9 -10 36.4057 20.6548   1
  -1  -9  10 14.2231 39.0963   1
   1   9  -9 8083.40 231.883   1
   1   9  -9 8306.89 239.620   3
  -1  -9   9 7892.67 222.975   1
   1  -9  -9 7949.02 168.290   1
   1   9  -8 1431.61 94.4187   1
   1   9  -8 1591.10 102.289   3
   1  -9  -8 1457.30 63.7187   1
  -1  -9   8 1515.60 95.5766   1
   1   9  -7 65628.9 830.584   1
  -1  -9   7 66372.8 823.537   1
   1   9  -7 63995.6 638.824   2
   1   9  -7 65886.6 838.010   3
   1   9  -6 9003.73 229.212   1
  -1  -9   6 8995.63 221.862   1
   1   9  -6 9933.14 234.975   3
   1   9  -5 44257.9 603.194   1
  -1  -9   5 43733.5 591.203   1
  -1  -9   4 502.960 56.3772   1
   1   9  -4 447.581 54.2901   1
   1   9  -3 5525.80 155.395   1
  -1  -9   3 5230.41 155.880   1
  -1  -9   2 1465.57 78.0629   1
   1  -9  -2 1475.39 61.0763   1
   1  -9  -1 54571.0 613.711   1
  -1  -9   1 54081.2 655.559   1
  -1  -9   0 31492.2 431.217   1
   1  -9   0 31597.0 404.117   1
   1  -9   1 55679.0 645.865   1
  -1   9  -1 55718.6 651.980   1
  -1   9  -2 8639.13 183.795   1
   1  -9   2 8631.44 180.677   1
   1  -9   3 12706.1 236.482   1
  -1   9  -3 12982.2 243.331   1
  -1   9  -4 212.483 38.1902   1
   1  -9   4 174.740 39.4700   1
  -1   9  -5 377.395 48.8443   1
  -1   9  -5 361.433 29.4718   2
   1  -9   5 397.348 52.2623   1
  -1   9  -6 17973.7 328.191   1
   1  -9   6 17889.9 322.337   1
  -1   9  -6 17337.3 227.414   2
  -1   9  -7 327.092 48.9679   1
   1  -9   7 289.632 49.4845   1
  -1   9  -7 337.108 57.9528   3
  -1   9  -7 297.312 22.3962   2
  -1   9  -8 496.266 58.5600   1
   1  -9   8 414.327 57.8342   1
  -1   9  -8 656.113 70.9716   3
  -1   9  -8 432.859 19.8947   2
  -1   9  -9 485.721 61.9038   1
  -1   9  -9 503.380 66.2380   3
   1  -9   9 507.916 60.7029   1
  -1  -9  -9 367.911 45.2087   1
  -1   9 -10 15971.9 347.993   1
  -1   9 -10 16363.5 365.723   3
  -1  -9 -10 15922.5 295.225   1
   1  -9  10 15980.2 341.715   1
  -1   9 -11 4928.51 189.963   1
  -1   9 -11 4819.03 196.888   3
   1  -9  11 4956.14 185.667   1
  -1  -9 -11 4765.69 155.228   1
   1  -9  12 21.9820 39.7508   1
  -1  -9 -12 66.4289 32.7266   1
  -1  -9 -13 8981.19 235.181   1
   1  -9  13 8878.87 269.391   1
  -1  -9 -14 9907.07 258.672   1
   1  -9  14 9655.21 290.518   1
  -1  -9 -15 197.640 49.7320   1
   1  -9  15 142.934 53.8522   1
   1  -9  16 6434.47 248.802   1
  -1  -9 -16 6634.73 223.482   1
   1  -9  17 197.780 68.8793   1
   1  -9  18 152.138 60.0978   1
   1  -9  19 162.300 64.9107   1
   1  -9  20 92.7499 65.0943   1
   1  -9  21 231.602 78.9325   1
  -1 -10  22 1990.62 166.518   1
  -1 -10  21 800.511 109.667   1
  -1 -10  20 156.392 60.9023   1
  -1 -10  19 1567.70 137.649   1
  -1 -10  18 437.603 81.6594   1
   1 -10 -17 7481.84 232.381   1
  -1 -10  17 7084.76 279.331   1
  -1 -10  16 1617.19 130.507   1
   1 -10 -16 1642.19 103.375   1
  -1 -10  15 98.4085 51.3011   1
   1 -10 -15 63.6291 29.8027   1
  -1 -10  14 1512.05 119.863   1
   1 -10 -14 1414.56 88.7212   1
   1 -10 -13 4703.26 153.613   1
  -1 -10  13 5133.96 204.171   1
  -1 -10  12 7441.72 239.712   1
   1 -10 -12 7016.22 182.150   1
   1  10 -11 3248.83 156.819   1
   1  10 -11 2899.66 156.082   3
   1 -10 -11 2829.69 108.507   1
  -1 -10  11 2883.30 145.121   1
   1  10 -10 1197.81 97.0831   1
   1  10 -10 1143.15 94.7259   3
   1 -10 -10 1153.12 65.3741   1
  -1 -10  10 1116.88 92.7875   1
   1  10  -9 2379.92 127.192   1
   1  10  -9 2268.11 129.053   3
   1 -10  -9 2278.50 85.6573   1
  -1 -10   9 2337.07 122.842   1
   1  10  -8 232.870 49.5268   1
   1  10  -8 178.555 42.0247   3
  -1 -10   8 229.285 50.7208   1
  -1 -10   7 7463.51 207.942   1
   1  10  -7 7027.83 210.747   1
   1  10  -7 7255.61 213.321   3
   1  10  -6 4401.26 158.435   1
  -1 -10   6 4296.94 152.901   1
  -1 -10   5 2194.01 106.101   1
   1  10  -5 2208.02 108.502   1
  -1 -10   4 99.4395 38.8840   1
   1  10  -4 117.833 38.6768   1
  -1 -10   3 991.251 76.8893   1
   1  10  -3 870.314 67.0516   1
  -1 -10   2 48.5767 34.9731   1
   1 -10  -2 134.262 29.0949   1
  -1 -10   1 216.074 41.4193   1
   1 -10  -1 354.538 40.1176   1
  -1 -10   0 372.415 48.2065   1
   1 -10   0 460.527 47.6541   1
   1 -10   1 537.486 49.4021   1
  -1  10  -1 522.591 47.6562   1
  -1  10  -2 7060.82 171.797   1
   1 -10   2 7091.09 167.912   1
   1 -10   3 1018.06 68.3353   1
  -1  10  -3 863.325 65.5100   1
  -1  10  -4 2733.90 112.313   1
   1 -10   4 2783.98 113.083   1
  -1  10  -5 306.865 47.4032   1
  -1  10  -5 333.536 31.7056   2
   1 -10   5 367.809 51.3721   1
  -1  10  -6 446.327 54.5045   1
   1 -10   6 463.710 58.2694   1
  -1  10  -6 492.080 33.8966   2
  -1  10  -7 848.481 74.3080   1
   1 -10   7 811.146 71.6844   1
  -1  10  -7 933.775 82.8077   3
  -1  10  -7 791.346 37.6300   2
  -1  10  -8 3010.85 134.240   1
   1 -10   8 2701.72 125.954   1
  -1  10  -8 2622.50 134.919   3
  -1  10  -8 2663.00 58.9987   2
  -1  10  -9 79.0753 36.0082   1
  -1  10  -9 20.9796 39.2264   3
   1 -10   9 55.3479 38.1046   1
  -1  10 -10 10191.9 275.843   1
  -1  10 -10 9896.58 281.624   3
   1 -10  10 9912.88 264.797   1
  -1 -10 -10 9855.30 224.175   1
  -1  10 -11 7951.24 248.011   1
  -1  10 -11 7373.86 248.654   3
   1 -10  11 7472.09 234.539   1
  -1 -10 -11 6365.49 193.571   1
  -1 -10 -12-21.1300 31.2779   1
   1 -10  12 78.4807 49.3876   1
  -1 -10 -13 8502.57 234.074   1
   1 -10  13 8675.63 272.438   1
   1 -10  14 2408.05 150.196   1
  -1 -10 -14 2210.22 119.656   1
   1 -10  15 1377.86 118.170   1
  -1 -10 -15 1193.17 92.5829   1
   1 -10  16 17121.7 428.439   1
  -1 -10 -16 17510.9 382.796   1
   1 -10  17 7252.99 277.454   1
   1 -10  18-18.8545 59.1456   1
   1 -10  19 542.464 88.7644   1
   1 -10  20 336.910 80.1998   1
   1 -10  21 285.871 76.0953   1
  -1 -11  21 143.348 62.2662   1
  -1 -11  20 64.4641 51.9856   1
  -1 -11  19 3489.43 204.076   1
  -1 -11  18 616.970 94.2836   1
   1 -11 -17 511.316 64.2273   1
  -1 -11  17 539.880 83.0786   1
   1 -11 -16 25.8847 34.9780   1
  -1 -11  16-10.1603 46.5254   1
   1 -11 -15 4527.03 163.880   1
  -1 -11  15 4705.42 211.395   1
   1 -11 -14 800.178 68.9295   1
  -1 -11  14 887.983 93.8090   1
  -1 -11  13 8550.44 273.013   1
   1 -11 -13 8238.97 207.781   1
  -1 -11  12 25453.4 489.771   1
   1 -11 -12 25080.5 393.279   1
   1  11 -11 1049.07 96.3309   1
   1  11 -11 1272.87 109.991   3
   1 -11 -11 987.531 63.6625   1
  -1 -11  11 1109.81 97.6733   1
   1  11 -10 17815.0 388.162   1
   1  11 -10 18137.7 399.887   3
   1 -11 -10 17439.1 291.283   1
  -1 -11  10 17711.9 376.480   1
   1  11  -9 490.558 67.0582   1
   1  11  -9 438.431 60.8134   3
  -1 -11   9 392.823 60.2882   1
   1 -11  -9 453.395 41.4943   1
   1  11  -8 187.582 17.4527   2
   1  11  -8 265.119 48.5043   1
   1  11  -8 222.213 18.3963   2
   1  11  -8 223.778 53.5232   3
  -1 -11   8 240.431 51.9220   1
   1  11  -7 1802.57 107.441   1
  -1 -11   7 1862.90 106.475   1
   1  11  -7 2073.28 114.659   3
  -1 -11   6 9694.27 241.584   1
   1  11  -6 9762.69 249.092   1
  -1 -11   5 3424.54 135.542   1
   1  11  -5 3560.33 140.494   1
   1  11  -4 7357.05 199.850   1
  -1 -11   4 6893.67 191.226   1
   1  11  -3 32702.4 491.344   1
  -1 -11   3 33110.2 483.787   1
  -1 -11   2 8495.51 203.640   1
   1 -11  -2 8308.16 169.890   1
  -1 -11   1 2.73981 33.2749   1
   1 -11  -1 18.2721 26.6495   1
   1 -11   0 24366.6 354.870   1
  -1 -11   0 24709.2 379.358   1
  -1  11  -1 26305.8 389.026   1
   1 -11   1 26340.5 383.802   1
  -1  11  -2 94171.1 1061.62   1
   1 -11   2 95370.6 1053.64   1
  -1  11  -3 40650.1 557.610   1
   1 -11   3 41256.7 550.737   1
  -1  11  -4 40723.5 570.762   1
   1 -11   4 41323.6 563.557   1
  -1  11  -5 11583.1 257.248   1
  -1  11  -5 11082.7 191.052   2
   1 -11   5 11418.9 249.839   1
  -1  11  -6 416.011 52.2147   1
  -1  11  -6 360.948 30.4539   2
   1 -11   6 370.253 53.6086   1
  -1  11  -7 4915.66 173.104   1
   1 -11   7 4779.17 167.170   1
  -1  11  -7 4740.83 102.163   2
  -1  11  -8 13188.0 306.328   1
   1 -11   8 12819.6 291.847   1
  -1  11  -8 12992.8 313.309   3
  -1  11  -8 12261.6 173.713   2
  -1  11  -9 39.2338 31.2075   1
   1 -11   9 16.4796 35.9232   1
  -1  11  -9-4.79026 38.4661   3
  -1  11  -9 35.8229 10.1068   2
  -1  11 -10 6768.52 225.191   1
  -1  11 -10 7272.18 241.326   3
   1 -11  10 6740.74 218.528   1
  -1 -11 -11 17702.2 329.654   1
   1 -11  11 17565.1 387.093   1
   1 -11  12 473.284 73.4793   1
  -1 -11 -12 571.116 59.0613   1
  -1 -11 -13 249.785 50.1374   1
   1 -11  13 351.473 67.8895   1
  -1 -11 -14 12.3527 32.2033   1
   1 -11  14 1.66012 45.2551   1
  -1 -11 -15 7702.11 234.299   1
   1 -11  15 7714.96 274.871   1
   1 -11  16 1459.49 125.983   1
  -1 -11 -16 1507.49 107.865   1
   1 -11  17 763.520 102.922   1
   1 -11  18 709.998 94.5231   1
   1 -11  19 634.511 96.0549   1
   1 -11  20 269.478 73.0349   1
   1 -11  21-3.62681 55.2776   1
  -1 -12  21 293.963 92.1884   1
  -1 -12  20 1122.14 126.887   1
  -1 -12  19 8978.03 328.608   1
  -1 -12  18 372.586 82.6329   1
  -1 -12  17 2765.64 174.329   1
   1 -12 -16 137.745 43.2549   1
  -1 -12  16 91.6797 58.1784   1
  -1 -12  15 7702.42 275.140   1
   1 -12 -15 7495.69 212.203   1
  -1 -12  14 9463.08 300.059   1
   1 -12 -14 9417.41 232.420   1
  -1 -12  13 1319.74 111.725   1
   1 -12 -13 1231.07 78.9526   1
   1 -12 -12 6193.15 169.081   1
  -1 -12  12 6073.68 225.468   1
   1 -12 -11 42.7979 26.5866   1
  -1 -12  11-28.1160 46.4754   1
   1  12 -10 868.078 86.2927   1
   1  12 -10 887.382 93.7940   3
   1 -12 -10 762.640 55.3274   1
  -1 -12  10 873.050 86.8232   1
   1  12  -9 188.878 52.0663   1
   1  12  -9 137.189 44.4951   3
  -1 -12   9 75.5189 40.8236   1
   1  12  -8 1615.89 109.803   1
  -1 -12   8 1518.44 105.370   1
   1  12  -8 1552.75 49.7667   2
   1  12  -8 1433.52 103.934   3
   1  12  -7 130.425 42.1844   1
   1  12  -7 164.988 49.8445   3
  -1 -12   7 45.2367 41.9595   1
  -1 -12   6 65.7942 39.3811   1
   1  12  -6 2.14632 33.2395   1
   1  12  -5 42.9341 37.4530   1
  -1 -12   5-10.3200 37.5349   1
  -1 -12   4 472.983 57.6215   1
   1  12  -4 466.878 54.8645   1
   1 -12  -3 284.699 36.9712   1
  -1 -12   3 324.657 58.0003   1
  -1 -12   2 108.767 39.2695   1
   1 -12  -2 83.1293 27.8061   1
   1 -12  -1 580.802 52.0859   1
  -1 -12   1 519.109 57.6849   1
   1 -12   0 132.748 37.6571   1
  -1 -12   0 100.211 37.5363   1
   1 -12   1 796.506 61.4811   1
  -1  12  -1 697.520 57.8868   1
  -1  12  -2 42.4290 31.4046   1
   1 -12   2 66.2459 41.0944   1
   1 -12   3 1950.83 98.2153   1
  -1  12  -3 2007.37 99.8279   1
   1 -12   4 2254.84 107.435   1
  -1  12  -4 2227.30 108.472   1
  -1  12  -5 5954.65 185.969   1
   1 -12   5 6005.46 180.357   1
  -1  12  -6 2866.28 131.049   1
  -1  12  -6 2775.00 85.3065   2
   1 -12   6 3080.68 131.680   1
  -1  12  -7 5372.61 185.211   1
   1 -12   7 5089.33 176.792   1
  -1  12  -7 5142.71 114.016   2
  -1  12  -8 7189.02 223.027   1
   1 -12   8 6885.90 211.978   1
  -1  12  -8 6756.06 223.504   3
  -1  12  -8 6654.63 122.809   2
  -1  12  -9 1176.73 93.5125   1
   1 -12   9 1058.59 88.3514   1
  -1  12  -9 1016.78 93.8076   3
  -1  12  -9 1032.57 36.8725   2
  -1  12 -10 354.276 59.6889   1
  -1  12 -10 428.702 67.6329   3
   1 -12  10 358.387 61.0880   1
  -1 -12 -11 11740.8 263.576   1
   1 -12  11 12204.8 316.866   1
   1 -12  12 9212.50 278.928   1
  -1 -12 -12 8892.56 231.417   1
   1 -12  13 9247.07 288.973   1
  -1 -12 -13 9209.24 242.209   1
   1 -12  14 331.860 72.0146   1
  -1 -12 -14 266.728 49.1127   1
  -1 -12 -15 27951.5 494.088   1
   1 -12  15 27655.0 575.259   1
  -1 -12 -16 268.739 58.2240   1
   1 -12  16 180.584 58.4990   1
   1 -12  17 1274.38 126.579   1
   1 -12  18 226.659 71.3205   1
   1 -12  19 5409.98 256.807   1
   1 -12  20 99.9726 62.5872   1
  -1 -13  20 103.822 70.8609   1
  -1 -13  19 1487.55 145.733   1
  -1 -13  18 115.800 65.7496   1
  -1 -13  17 83.0177 59.2402   1
   1 -13 -16 363.593 56.1538   1
  -1 -13  16 294.371 74.6189   1
  -1 -13  15 11017.1 339.815   1
   1 -13 -15 10879.9 260.537   1
   1 -13 -14 22253.3 388.844   1
  -1 -13  14 22234.1 491.335   1
  -1 -13  13 48.3933 51.1714   1
   1 -13 -13 90.0118 32.0957   1
   1 -13 -12 39.0694 30.3535   1
  -1 -13  12 41.7976 45.9484   1
  -1 -13  11 296.984 65.0442   1
   1 -13 -11 328.618 42.3834   1
   1 -13 -10 409.330 43.3463   1
  -1 -13  10 482.898 71.6774   1
   1  13  -9 2982.73 62.9782   2
   1  13  -9 3440.45 165.277   1
   1  13  -9 2940.92 65.5103   2
   1  13  -9 3034.29 156.112   3
  -1 -13   9 3096.71 150.598   1
   1  13  -8 8948.88 261.427   1
  -1 -13   8 8798.54 252.522   1
   1  13  -8 9087.65 265.634   3
  -1 -13   7 1086.29 89.0354   1
   1  13  -7 1190.54 93.5820   1
  -1 -13   6 715.222 71.8990   1
   1  13  -6 737.098 77.1990   1
  -1 -13   5 2989.54 134.898   1
   1  13  -5 3078.25 139.901   1
  -1 -13   4 2450.61 120.442   1
   1  13  -4 2351.60 120.513   1
  -1 -13   3 7307.17 203.273   1
   1 -13  -3 7436.10 168.890   1
   1 -13  -2 3813.61 120.313   1
  -1 -13   2 3851.69 144.364   1
  -1 -13   1 35205.0 515.848   1
   1 -13  -1 35445.0 481.383   1
   1 -13   0 2020.00 92.5460   1
  -1 -13   0 1944.99 100.146   1
  -1 -13  -1 98.9812 35.9563   1
   1 -13   1 69.4744 33.5804   1
   1 -13   2 240.191 44.2105   1
  -1  13  -2 252.693 41.9275   1
   1 -13   3 31127.1 470.838   1
  -1  13  -3 30954.6 478.958   1
  -1  13  -4 15159.4 311.722   1
   1 -13   4 14919.3 300.856   1
  -1  13  -5 5719.69 185.721   1
   1 -13   5 5563.29 178.506   1
  -1  13  -6 2054.13 115.034   1
  -1  13  -6 1760.88 72.2709   2
   1 -13   6 1856.31 105.649   1
  -1  13  -7 4540.74 175.668   1
   1 -13   7 4656.78 172.253   1
  -1  13  -7 4342.23 109.887   2
  -1  13  -8 185.811 47.9908   1
   1 -13   8 68.4193 38.8366   1
  -1  13  -8 226.752 56.6054   3
  -1  13  -8 176.594 24.0566   2
  -1  13  -9 658.607 73.4521   1
   1 -13   9 657.239 71.1135   1
  -1  13  -9 640.017 78.8849   3
  -1  13  -9 676.326 34.8968   2
   1 -13  10 5630.16 207.039   1
   1 -13  11 7867.57 253.818   1
  -1 -13 -11 7117.63 204.183   1
  -1 -13 -12 5904.99 184.298   1
   1 -13  12 5857.49 225.370   1
   1 -13  13 2621.44 156.730   1
  -1 -13 -13 2617.17 127.264   1
  -1 -13 -14 258.871 48.4320   1
   1 -13  14 322.950 70.3173   1
   1 -13  15 14304.8 390.739   1
  -1 -13 -15 14021.3 327.408   1
   1 -13  16 4140.47 212.951   1
  -1 -13 -16 3998.16 175.325   1
   1 -13  17 1068.11 114.966   1
   1 -13  18 234.941 76.8913   1
   1 -13  19 861.957 119.384   1
   1 -13  20 80.2024 59.5646   1
  -1 -14  20 62.0713 61.3456   1
  -1 -14  19 88.6183 63.2481   1
  -1 -14  18 319.366 87.4909   1
  -1 -14  17 31.2333 53.4237   1
  -1 -14  16 610.780 91.0547   1
   1 -14 -15 5028.82 171.067   1
  -1 -14  15 4868.70 228.357   1
  -1 -14  14 11560.7 345.927   1
   1 -14 -14 11230.0 256.787   1
  -1 -14  13 113.659 56.6252   1
   1 -14 -13 89.2462 26.6297   1
   1 -14 -12 1146.96 73.3256   1
  -1 -14  12 1139.77 107.242   1
   1 -14 -11 152.148 35.0676   1
  -1 -14  11 218.901 62.0549   1
  -1 -14  10 31.6362 47.2169   1
   1 -14 -10 14.9189 22.4477   1
   1  14  -9 81.8506 43.3070   1
   1  14  -9 26.9519 14.0445   2
   1  14  -9 83.2962 49.8287   3
  -1 -14   9-8.58595 43.8883   1
   1  14  -8 431.094 64.0331   1
   1  14  -8 412.137 65.0958   3
  -1 -14   8 467.560 69.0069   1
   1  14  -7 818.200 81.7770   1
  -1 -14   7 832.270 79.4721   1
  -1 -14   6 996.897 88.2256   1
   1  14  -6 937.074 83.6852   1
  -1 -14   5 1345.81 95.7534   1
   1  14  -5 1280.44 95.0203   1
  -1 -14   4 188.468 44.9182   1
   1 -14  -4 173.659 33.5493   1
   1 -14  -3 2509.69 99.6501   1
  -1 -14   3 2602.05 124.834   1
  -1 -14   2 2127.20 112.679   1
   1 -14  -2 2293.12 97.8331   1
  -1 -14   1 164.207 41.4543   1
   1 -14  -1 201.751 38.8091   1
  -1 -14   0 105.971 41.0656   1
   1 -14   0 180.053 39.6501   1
   1 -14   1 396.227 52.0505   1
  -1 -14  -1 398.668 54.2710   1
  -1  14  -2 1069.40 76.9698   1
   1 -14   2 1060.92 76.8254   1
  -1  14  -3 2621.91 122.779   1
   1 -14   3 2714.58 121.863   1
  -1  14  -4 2146.25 113.564   1
   1 -14   4 2383.25 117.528   1
  -1  14  -5 413.162 58.5902   1
   1 -14   5 451.632 58.3039   1
  -1  14  -6 1801.07 109.005   1
  -1  14  -6 1623.31 72.7477   2
   1 -14   6 1680.94 104.647   1
  -1  14  -7 3203.08 149.954   1
  -1  14  -7 3080.49 95.8518   2
   1 -14   7 3118.34 144.628   1
  -1  14  -8 1697.56 114.954   1
   1 -14   8 1636.23 112.508   1
  -1  14  -8 1600.38 64.0513   2
   1 -14   9 1462.32 106.942   1
  -1  14  -9 1607.48 116.009   1
  -1  14  -9 1397.93 53.6938   2
   1 -14  10 3359.63 164.087   1
  -1  14 -10 3124.95 66.7636   2
   1 -14  11 1280.87 110.706   1
   1 -14  12 1013.71 103.127   1
  -1 -14 -12 1076.53 81.4969   1
   1 -14  13 1963.93 137.569   1
  -1 -14 -13 1787.67 105.033   1
  -1 -14 -14 5263.69 185.832   1
   1 -14  14 5573.21 237.917   1
   1 -14  15 13121.6 379.326   1
  -1 -14 -15 12667.7 311.366   1
   1 -14  16 9577.25 334.109   1
   1 -14  17 2605.80 176.750   1
   1 -14  18 243.192 73.7193   1
   1 -14  19 11784.3 397.635   1
  -1 -15  19-15.5622 60.3174   1
  -1 -15  18 51.5432 57.1469   1
  -1 -15  17 208.411 66.4398   1
  -1 -15  16 173.767 59.6168   1
  -1 -15  15 2481.19 165.235   1
  -1 -15  14 4653.68 220.758   1
   1 -15 -14 4745.71 159.169   1
  -1 -15  13 1450.96 124.134   1
   1 -15 -13 1283.76 79.6236   1
   1 -15 -12 5672.74 164.647   1
  -1 -15  12 5935.75 235.518   1
  -1 -15  11 1085.58 102.115   1
   1 -15 -11 864.401 67.4761   1
  -1 -15  10 132.105 54.4610   1
   1  15 -10 139.994 16.9990   2
   1  15 -10 166.061 17.5380   2
   1  15  -9 104.743 20.5778   2
  -1 -15   9 16.2927 42.4608   1
  -1 -15   8 2308.56 135.545   1
   1  15  -8 2518.04 144.956   1
   1  15  -8 2481.81 143.705   3
  -1 -15   7 2011.27 123.020   1
   1  15  -7 1971.78 126.090   1
   1  15  -6 13015.5 322.697   1
  -1 -15   6 12800.5 311.115   1
   1  15  -5 17729.2 377.212   1
  -1 -15   5 17220.8 361.615   1
  -1 -15   4 1703.14 107.997   1
   1 -15  -4 1807.64 86.3119   1
   1 -15  -3 21259.3 344.299   1
  -1 -15   3 20915.6 395.015   1
   1 -15  -2 3654.19 126.948   1
  -1 -15   2 3432.81 145.796   1
   1 -15  -1 5316.28 157.168   1
  -1 -15   1 5328.30 174.635   1
   1 -15   0 1254.46 81.7633   1
  -1 -15   0 1399.06 90.4021   1
   1 -15   1 17167.3 321.401   1
  -1 -15  -1 17146.1 333.560   1
  -1 -15  -2 13318.9 279.849   1
   1 -15   2 13205.1 280.675   1
  -1  15  -3 29215.0 483.485   1
   1 -15   3 29151.0 470.540   1
  -1  15  -4 41247.4 624.719   1
   1 -15   4 40773.7 601.035   1
   1 -15   5 2196.09 120.282   1
  -1  15  -5 2415.70 126.334   1
  -1  15  -6 5371.13 194.489   1
  -1  15  -6 4823.93 134.693   2
   1 -15   6 5104.28 182.407   1
  -1  15  -7 11563.2 304.751   1
  -1  15  -7 11140.2 210.348   2
   1 -15   7 11535.9 291.845   1
  -1  15  -8 4171.35 180.885   1
   1 -15   8 4171.29 175.978   1
  -1  15  -8 4096.30 111.286   2
   1 -15   9 3123.19 157.216   1
  -1  15  -9 3169.94 88.7501   2
   1 -15  10 20254.3 436.742   1
  -1  15 -10 20228.8 256.293   2
   1 -15  11 235.632 59.7320   1
   1 -15  12 94.6846 49.7522   1
  -1 -15 -12 94.2036 39.8351   1
   1 -15  13 162.002 61.2038   1
  -1 -15 -13 34.0494 31.6929   1
   1 -15  14 2700.49 166.828   1
  -1 -15 -14 2105.47 121.289   1
  -1 -15 -15 22.2746 34.7312   1
   1 -15  15-1.53758 51.1778   1
   1 -15  16 3395.20 200.973   1
   1 -15  17 438.479 82.7547   1
   1 -15  18 141.484 73.5013   1
   1 -15  19-28.4149 61.0827   1
  -1 -16  19-82.5105 68.5992   1
  -1 -16  18 798.757 109.015   1
  -1 -16  17 830.904 109.472   1
  -1 -16  16 1210.36 124.567   1
  -1 -16  15-59.9869 59.6353   1
   1 -16 -14 220.413 41.2417   1
  -1 -16  14 213.675 68.5645   1
  -1 -16  13 1295.44 122.541   1
   1 -16 -13 1204.33 78.6831   1
   1 -16 -12 31.8158 25.4747   1
  -1 -16  12 46.6108 47.1991   1
   1 -16 -11 2677.47 114.785   1
  -1 -16  11 2781.73 161.833   1
   1  16 -10 56.7738 17.7302   2
   1  16 -10 44.5253 16.0458   2
  -1 -16  10 32.0909 46.4846   1
   1  16  -9 136.966 25.2813   2
  -1 -16   9 131.546 50.8525   1
  -1 -16   8 199.288 60.0999   1
   1  16  -7 453.545 65.5438   1
  -1 -16   7 267.190 59.4576   1
   1  16  -6 1453.90 106.905   1
  -1 -16   6 1224.77 101.552   1
   1 -16  -5 1516.52 82.1582   1
  -1 -16   5 1779.66 114.989   1
   1 -16  -4 41.6756 31.3771   1
  -1 -16   4 69.4430 42.4097   1
  -1 -16   3 2447.35 129.565   1
   1 -16  -3 2463.00 106.578   1
  -1 -16   2 12.2183 37.7705   1
   1 -16  -2-8.45421 27.8073   1
   1 -16  -1 311.940 49.7643   1
  -1 -16   1 255.455 53.5738   1
   1 -16   0 27.5335 34.5062   1
  -1 -16   0 27.1971 35.1323   1
   1 -16   1 73.0893 39.2249   1
  -1 -16  -1-16.4386 33.7087   1
   1 -16   2 292.490 51.4398   1
  -1 -16  -2 188.214 43.1819   1
   1 -16   3 1572.05 99.8276   1
  -1  16  -3 1605.17 102.604   1
   1 -16   4 1389.79 97.3814   1
  -1  16  -4 1284.55 95.3623   1
   1 -16   5 2142.26 120.954   1
  -1  16  -5 2290.30 127.290   1
  -1  16  -6 570.277 70.4147   1
  -1  16  -6 478.590 47.5941   2
   1 -16   6 577.630 70.6354   1
  -1  16  -7 1390.21 107.521   1
   1 -16   7 1324.33 102.177   1
  -1  16  -7 1252.79 68.3260   2
   1 -16   8 198.815 56.7846   1
  -1  16  -8 171.964 30.8200   2
   1 -16   9 146.996 59.0273   1
  -1  16  -9 133.760 26.7436   2
   1 -16  10 11350.4 320.029   1
  -1  16 -10 11390.9 180.243   2
   1 -16  11 296.666 65.8502   1
  -1  16 -11 266.656 17.3647   2
   1 -16  12 131.247 58.3712   1
  -1 -16 -12 32.7520 30.6724   1
   1 -16  13 820.226 97.7623   1
  -1 -16 -13 809.725 74.5875   1
   1 -16  14 191.974 64.7087   1
  -1 -16 -14 162.632 42.0655   1
   1 -16  15 40.3528 55.2075   1
   1 -16  16 2387.43 171.434   1
   1 -16  17 131.195 56.8827   1
   1 -16  18 1332.11 136.310   1
   1 -16  19 166.299 73.3646   1
  -1 -17  18 501.104 96.9010   1
  -1 -17  17 1449.75 144.706   1
  -1 -17  16 1142.99 123.690   1
  -1 -17  15 518.841 90.7103   1
  -1 -17  14 431.855 81.5365   1
  -1 -17  13 4638.36 222.579   1
   1 -17 -13 4653.25 154.539   1
  -1 -17  12 1060.10 110.872   1
   1 -17 -12 1264.62 79.4463   1
  -1 -17  11 5560.84 231.363   1
   1 -17 -11 5115.90 158.443   1
   1  17 -10 3982.57 93.4797   2
   1  17 -10 3955.50 96.4058   2
  -1 -17  10 3854.28 188.408   1
   1  17  -9 1424.57 64.5468   2
  -1 -17   9 1492.89 118.848   1
  -1 -17   8 1205.57 104.322   1
  -1 -17   7 16326.4 378.720   1
   1  17  -6 1104.01 98.3857   1
  -1 -17   6 1194.01 100.833   1
  -1 -17   5 31709.0 548.163   1
   1 -17  -5 32205.5 472.319   1
   1 -17  -4 2720.22 112.466   1
  -1 -17   4 2630.54 138.461   1
  -1 -17   3 32256.8 541.347   1
   1 -17  -3 32418.5 483.184   1
   1 -17  -2 4390.65 148.894   1
  -1 -17   2 3997.25 163.007   1
   1 -17  -1 22658.0 389.299   1
  -1 -17   1 23152.6 426.998   1
   1 -17   0 16956.6 331.898   1
  -1 -17   0 17235.2 350.425   1
  -1 -17  -1 4672.91 167.873   1
   1 -17   1 4765.10 165.558   1
  -1 -17  -2 3353.91 141.014   1
   1 -17   2 3366.86 141.072   1
  -1 -17  -3 12416.7 280.229   1
   1 -17   3 11908.4 285.911   1
  -1  17  -4 197.992 51.3085   1
   1 -17   4 160.602 45.3162   1
  -1  17  -5 978.585 90.0101   1
   1 -17   5 896.293 84.9579   1
  -1  17  -6 1304.24 104.724   1
   1 -17   6 1215.26 100.026   1
  -1  17  -6 1145.73 71.1320   2
   1 -17   7 119.128 43.3235   1
  -1  17  -7 138.531 30.5069   2
   1 -17   8 14101.2 348.299   1
  -1  17  -8 13408.5 244.455   2
   1 -17   9 98.1431 52.8645   1
  -1  17  -9 69.1767 24.3080   2
   1 -17  10 490.321 77.0390   1
  -1  17 -10 543.638 38.9495   2
   1 -17  11 1521.05 122.391   1
  -1  17 -11 1513.82 48.2352   2
   1 -17  12 429.846 76.3935   1
  -1 -17 -13 3593.28 155.376   1
   1 -17  13 3752.44 200.322   1
   1 -17  14-73.7156 57.0338   1
  -1 -17 -14-4.61997 33.8038   1
   1 -17  15 5.59361 58.2462   1
   1 -17  16 277.898 76.0021   1
   1 -17  17 4.17281 56.6402   1
   1 -17  18 6.35871 57.3186   1
  -1 -18  18 466.775 97.9763   1
  -1 -18  17 332.920 85.0403   1
  -1 -18  16 2040.85 162.400   1
  -1 -18  15 1371.68 133.655   1
  -1 -18  14 110.651 70.8053   1
  -1 -18  13 3011.34 182.277   1
   1 -18 -12 1806.33 93.1987   1
  -1 -18  12 2276.11 159.093   1
  -1 -18  11 4756.09 218.662   1
   1  18 -11 4381.73 88.0658   2
   1  18 -11 4319.81 84.7282   2
   1  18 -10 742.513 45.4744   2
  -1 -18  10 662.307 87.9613   1
   1  18  -9 179.645 31.1591   2
  -1 -18   9 202.208 61.2423   1
  -1 -18   8 217.309 62.6833   1
  -1 -18   7 669.181 83.6301   1
  -1 -18   6 702.564 83.3621   1
   1 -18  -6 567.660 57.7999   1
  -1 -18   5 480.373 72.7102   1
   1 -18  -5 410.101 51.1924   1
   1 -18  -4 49.7952 31.4534   1
  -1 -18   4 100.338 51.3422   1
  -1 -18   3 238.197 60.2878   1
   1 -18  -3 139.094 41.2129   1
   1 -18  -2 44.4064 33.4247   1
  -1 -18   2 128.102 50.3255   1
  -1 -18   1 133.610 49.3267   1
   1 -18  -1 118.834 41.9304   1
  -1 -18   0 148.387 47.6925   1
   1 -18   0 265.757 55.7586   1
  -1 -18  -1 159.808 45.3673   1
   1 -18   1 124.922 43.4336   1
   1 -18   2 48.6656 40.4698   1
  -1 -18  -2 48.7572 38.1373   1
  -1 -18  -3 933.004 81.1360   1
   1 -18   3 972.686 86.5196   1
  -1  18  -4 19.7924 34.6356   1
   1 -18   4 164.391 53.1047   1
  -1  18  -5 560.804 72.6619   1
   1 -18   5 586.801 74.0474   1
  -1  18  -6 1654.97 119.150   1
   1 -18   6 1662.71 115.703   1
  -1  18  -6 1470.96 84.7472   2
   1 -18   7 438.761 70.4943   1
  -1  18  -7 439.258 49.1646   2
   1 -18   8 9345.62 284.411   1
  -1  18  -8 8709.03 195.477   2
   1 -18   9 501.710 78.0900   1
  -1  18  -9 414.371 40.7657   2
   1 -18  10 1538.84 123.854   1
  -1  18 -10 1639.51 68.9433   2
   1 -18  11 1554.13 127.056   1
  -1  18 -11 1550.14 55.4616   2
   1 -18  12 596.903 87.3928   1
  -1 -18 -13 3713.33 157.317   1
   1 -18  13 3880.43 206.938   1
   1 -18  14 28.9857 53.9153   1
   1 -18  15 2978.91 191.460   1
   1 -18  16 355.388 82.9812   1
   1 -18  17 915.198 116.567   1
  -1 -19  17 35.9320 58.2700   1
  -1 -19  16 521.421 91.7409   1
  -1 -19  15 635.721 100.095   1
  -1 -19  14 64.5985 57.4210   1
  -1 -19  13 2739.60 177.838   1
  -1 -19  12 6854.17 274.786   1
  -1 -19  11 5452.26 236.911   1
   1  19 -11 5289.22 109.741   2
   1  19 -11 5573.91 109.569   2
   1  19 -10 1700.64 71.7539   2
  -1 -19  10 1832.26 136.984   1
   1  19  -9 2947.80 103.577   2
  -1 -19   9 3076.01 172.170   1
  -1 -19   8 1213.04 113.338   1
   1 -19  -7 1033.08 76.2699   1
  -1 -19   7 849.337 93.0673   1
  -1 -19   6 1810.34 124.598   1
   1 -19  -6 1585.46 95.3652   1
  -1 -19   5 66.9264 44.8796   1
   1 -19  -5 11.5433 30.5831   1
   1 -19  -4 14047.3 294.803   1
  -1 -19   4 14122.3 347.309   1
  -1 -19   3 3888.13 172.748   1
   1 -19  -3 4045.12 148.211   1
  -1 -19   2 11435.8 296.825   1
   1 -19  -2 11568.4 267.854   1
   1 -19  -1 7714.34 221.305   1
  -1 -19   1 7626.95 236.311   1
  -1 -19   0 19105.4 389.440   1
   1 -19   0 19206.2 373.412   1
  -1 -19  -1 2847.98 140.696   1
   1 -19   1 2939.83 138.290   1
   1 -19   2 4098.15 166.091   1
  -1 -19  -2 4294.05 169.304   1
   1 -19   3 11920.2 299.058   1
  -1 -19  -3 12052.0 290.802   1
   1 -19   4 3036.25 148.985   1
  -1 -19  -4 3186.29 143.193   1
   1 -19   5 7653.45 246.754   1
  -1  19  -5 7783.25 257.062   1
   1 -19   6 340.694 64.8796   1
  -1  19  -6 264.116 42.9281   2
   1 -19   7-26.3385 51.6017   1
  -1  19  -7 35.4780 29.8293   2
   1 -19   8 35189.7 622.110   1
  -1  19  -8 34027.4 484.150   2
   1 -19   9 3060.80 170.111   1
  -1  19  -9 3175.10 110.717   2
   1 -19  10 87.1815 57.8961   1
  -1  19 -10 227.047 33.8085   2
   1 -19  11 2469.36 162.245   1
   1 -19  12-6.99504 56.0216   1
   1 -19  13 330.134 76.5587   1
   1 -19  14 487.201 84.9845   1
   1 -19  15 839.995 105.884   1
   1 -19  16 507.870 94.2468   1
   1 -19  17 850.296 114.946   1
  -1 -20  16 506.378 93.5120   1
  -1 -20  15 932.407 118.836   1
  -1 -20  14 279.805 73.8979   1
  -1 -20  13 5321.41 250.741   1
  -1 -20  12 3422.77 198.007   1
   1  20 -11-19.2756 19.3461   2
  -1 -20  11 3.40792 49.7961   1
   1  20 -10 481.448 42.8622   2
  -1 -20  10 455.054 81.2756   1
   1  20  -9 270.951 38.2993   2
  -1 -20   9 386.674 79.5787   1
   1 -20  -8 1047.41 77.1667   1
  -1 -20   8 824.990 99.3835   1
   1 -20  -7 992.732 80.6711   1
  -1 -20   7 991.280 102.085   1
  -1 -20   6 68.6355 54.9205   1
   1 -20  -6 46.2395 35.8833   1
  -1 -20   5 1338.03 114.240   1
   1 -20  -5 1185.89 84.1328   1
   1 -20  -4 443.848 58.9070   1
  -1 -20   4 574.586 82.6661   1
  -1 -20   3 101.860 55.4423   1
   1 -20  -3 66.0419 39.7615   1
  -1 -20   2 3127.68 162.595   1
   1 -20  -2 3209.68 139.203   1
   1 -20  -1 275.101 57.3472   1
  -1 -20   1 119.341 52.5009   1
  -1 -20   0 171.923 52.8370   1
   1 -20   0 267.081 52.4703   1
   1 -20   1 1958.48 116.122   1
  -1 -20  -1 1955.12 120.279   1
   1 -20   2 178.809 51.7679   1
  -1 -20  -2 126.884 45.0999   1
  -1 -20  -3 97.8465 37.9602   1
   1 -20   3 173.059 54.4415   1
  -1 -20  -4 55.4697 40.3311   1
   1 -20   4-27.6717 43.3164   1
   1 -20   5 5231.83 208.226   1
  -1 -20  -5 5173.45 187.973   1
  -1  20  -6 1560.36 94.0493   2
   1 -20   6 1587.79 119.480   1
  -1  20  -7 87.6520 35.0455   2
   1 -20   7 32.8368 46.0955   1
  -1  20  -8 9652.59 223.314   2
   1 -20   8 10237.7 310.093   1
  -1  20  -9 5834.00 159.993   2
   1 -20   9 5725.34 237.165   1
  -1  20 -10 784.777 54.5644   2
   1 -20  10 713.651 90.8862   1
   1 -20  11 5065.46 230.508   1
   1 -20  12 2387.19 164.262   1
   1 -20  13 162.942 65.9546   1
   1 -20  14 1061.46 121.161   1
   1 -20  15 3396.55 209.742   1
   1 -20  16 73.1570 58.0479   1
  -1 -21  16 47.0719 69.5065   1
  -1 -21  15 2136.89 171.475   1
  -1 -21  14 3597.23 213.638   1
  -1 -21  13 2136.19 166.377   1
  -1 -21  12 1537.91 141.046   1
  -1 -21  11-24.0535 57.5470   1
  -1 -21  10 783.314 103.436   1
   1 -21  -9 3138.12 132.978   1
   1  21  -9 3033.88 114.280   2
  -1 -21   9 3046.64 178.319   1
  -1 -21   8 3750.37 194.568   1
   1 -21  -8 3956.56 153.316   1
   1 -21  -7 99.9156 39.1924   1
  -1 -21   7 31.5055 50.0416   1
   1 -21  -6 792.797 71.8112   1
  -1 -21   6 570.178 82.2424   1
   1 -21  -5 127.484 42.9575   1
  -1 -21   5 176.257 57.2082   1
  -1 -21   4 2206.14 140.129   1
   1 -21  -4 2077.13 112.241   1
  -1 -21   3 12226.6 327.719   1
   1 -21  -3 12243.0 289.785   1
   1 -21  -2 773.094 77.3886   1
  -1 -21   2 783.612 88.6303   1
  -1 -21   1 18083.4 398.752   1
   1 -21  -1 18530.8 376.791   1
  -1 -21   0 146.687 53.4729   1
   1 -21   0 106.681 47.7798   1
   1 -21   1 4442.10 180.075   1
  -1 -21  -1 4258.18 178.274   1
   1 -21   2 5241.90 199.246   1
  -1 -21  -2 5585.66 205.705   1
  -1 -21  -3 4611.32 181.488   1
   1 -21   3 4623.66 189.717   1
  -1 -21  -4 687.437 75.4903   1
   1 -21   4 483.232 68.1314   1
   1 -21   5 19108.4 426.155   1
  -1 -21  -5 19193.7 395.556   1
  -1  21  -6 6344.14 195.569   2
   1 -21   6 6722.53 242.842   1
  -1  21  -7 1313.00 87.0027   2
   1 -21   7 1322.80 113.760   1
  -1  21  -8 8162.47 209.277   2
   1 -21   8 8404.85 285.318   1
  -1  21  -9 3915.87 135.568   2
   1 -21   9 4030.64 202.833   1
   1 -21  10 700.959 92.6180   1
   1 -21  11 5437.04 246.673   1
   1 -21  12 153.314 62.1935   1
   1 -21  13 2145.30 165.612   1
   1 -21  14 1096.69 122.326   1
   1 -21  15 2096.18 170.626   1
   1 -21  16 991.140 124.277   1
  -1 -22  15 630.577 109.055   1
  -1 -22  14 6901.82 299.211   1
  -1 -22  13 1301.28 136.122   1
  -1 -22  12 48.0892 55.1519   1
  -1 -22  11 115.453 64.8485   1
   1 -22 -10 975.628 80.0188   1
  -1 -22  10 999.130 113.273   1
   1 -22  -9 817.206 75.4998   1
  -1 -22   9 860.447 103.765   1
   1 -22  -8 1328.71 97.7700   1
  -1 -22   8 1276.51 120.182   1
   1 -22  -7 669.861 68.7469   1
  -1 -22   7 558.016 81.1711   1
  -1 -22   6 36.4036 50.6194   1
   1 -22  -6-0.76042 35.0941   1
   1 -22  -5 8.06689 32.7808   1
  -1 -22   5-15.6637 46.8963   1
   1 -22  -4 572.835 65.2175   1
  -1 -22   4 550.904 82.9193   1
   1 -22  -3 455.772 65.1839   1
  -1 -22   3 671.414 88.2153   1
  -1 -22   2 202.515 60.3820   1
   1 -22  -2 134.974 48.9538   1
  -1 -22   1 381.332 72.0685   1
   1 -22  -1 321.210 56.7811   1
   1 -22   0 290.380 59.3270   1
  -1 -22   0 209.877 61.1969   1
  -1 -22  -1 317.817 72.2582   1
   1 -22   1 483.609 75.8924   1
  -1 -22  -2 541.468 76.8368   1
   1 -22   2 612.375 81.5867   1
  -1 -22  -3 37.1162 40.2965   1
   1 -22   3 69.6699 45.1994   1
  -1 -22  -4 290.686 58.2754   1
   1 -22   4 232.595 56.9775   1
  -1 -22  -5 82.8235 44.0035   1
   1 -22   5 103.919 55.0138   1
  -1 -22  -6 3815.69 170.001   1
  -1  22  -6 3249.09 142.054   2
   1 -22   6 3724.27 185.206   1
  -1  22  -7 823.449 72.3132   2
   1 -22   7 896.611 100.020   1
  -1  22  -8-41.8961 32.4937   2
   1 -22   8-7.55899 48.3350   1
   1 -22   9 325.406 70.9028   1
   1 -22  10 2223.18 157.444   1
   1 -22  11 940.130 110.358   1
   1 -22  12 762.072 112.532   1
   1 -22  13 677.706 102.017   1
   1 -22  14-45.2648 57.8036   1
   1 -22  15 978.299 127.281   1
  -1 -23  14 6548.96 296.118   1
  -1 -23  13 1333.61 140.831   1
  -1 -23  12 1387.00 134.975   1
  -1 -23  11 1020.89 123.175   1
   1 -23 -10 4107.54 164.271   1
  -1 -23  10 4027.22 215.695   1
   1 -23  -9 12883.6 297.129   1
  -1 -23   9 12167.5 375.920   1
  -1 -23   8 7065.92 278.219   1
   1 -23  -8 6974.31 211.747   1
   1 -23  -7 299.021 51.4365   1
  -1 -23   7 349.454 71.5843   1
   1 -23  -6 2890.59 136.529   1
  -1 -23   6 2830.02 169.298   1
  -1 -23   5 2049.41 143.727   1
   1 -23  -5 2079.12 118.469   1
  -1 -23   4 1414.12 120.046   1
   1 -23  -4 1470.79 104.251   1
   1 -23  -3 9079.95 256.819   1
  -1 -23   3 9186.92 294.720   1
  -1 -23   2 1760.03 127.916   1
   1 -23  -2 1978.54 121.520   1
   1 -23  -1 294.679 57.7963   1
  -1 -23   1 334.324 65.4998   1
   1 -23   0 3708.56 167.947   1
  -1 -23   0 3654.94 174.327   1
  -1 -23  -1 30157.2 555.259   1
   1 -23   1 30741.0 550.059   1
  -1 -23  -2 22792.1 462.652   1
   1 -23   2 22622.3 465.827   1
   1 -23   3 4091.25 185.785   1
  -1 -23  -3 3897.06 178.653   1
   1 -23   4 5659.84 223.840   1
  -1 -23  -4 5676.99 209.488   1
  -1 -23  -5 9920.90 284.520   1
   1 -23   5 10191.7 312.030   1
  -1 -23  -6 7517.03 247.756   1
  -1  23  -6 7555.08 226.521   2
   1 -23   6 7198.22 263.293   1
  -1 -23  -7 2828.12 146.627   1
  -1  23  -7 2664.30 132.950   2
   1 -23   7 2840.39 168.986   1
   1 -23   8 2057.00 148.921   1
   1 -23   9 2583.70 169.876   1
   1 -23  10 4211.96 218.214   1
   1 -23  11 1402.56 133.665   1
   1 -23  12 914.407 115.512   1
   1 -23  13 133.519 67.1376   1
   1 -23  14 100.375 61.8912   1
  -1 -24  14 568.617 106.191   1
  -1 -24  13 56.8344 64.0451   1
  -1 -24  12 284.880 76.4506   1
  -1 -24  11 1732.16 154.378   1
  -1 -24  10 201.593 68.9857   1
   1 -24  -9 5255.68 184.130   1
  -1 -24   9 4970.83 242.152   1
   1 -24  -8-68.4837 40.1277   1
  -1 -24   8-21.5445 60.8754   1
   1 -24  -7 49.7146 36.4788   1
  -1 -24   7 102.893 57.3602   1
   1 -24  -6 582.969 69.7791   1
  -1 -24   6 359.405 74.0750   1
  -1 -24   5 181.528 66.6011   1
   1 -24  -5 235.081 54.4407   1
  -1 -24   4 77.5194 50.0924   1
   1 -24  -4 181.253 52.4020   1
  -1 -24   3 433.621 77.0861   1
   1 -24  -3 430.064 70.3450   1
  -1 -24   2 491.661 78.6455   1
   1 -24  -2 486.357 71.4355   1
  -1 -24   1 149.057 54.2554   1
   1 -24  -1 135.884 49.9434   1
   1 -24   0 681.020 82.6095   1
  -1 -24   0 551.188 81.7047   1
   1 -24   1 1501.78 119.010   1
  -1 -24  -1 1347.94 116.958   1
  -1 -24  -2 85.2696 51.4086   1
   1 -24   2 91.7965 50.9396   1
  -1 -24  -3 384.347 64.5630   1
   1 -24   3 317.066 65.6587   1
  -1 -24  -4 415.482 68.9509   1
   1 -24   4 508.714 77.5919   1
  -1 -24  -5 27.6692 42.4381   1
   1 -24   5 33.9083 52.5215   1
  -1 -24  -6 13.6332 42.4195   1
  -1  24  -6 12.0679 34.7644   2
   1 -24   6-20.1635 48.2423   1
  -1 -24  -7 227.703 56.5589   1
  -1  24  -7 249.673 49.7991   2
   1 -24   7 179.277 61.4389   1
  -1 -24  -8 384.665 64.8341   1
   1 -24   8 390.936 80.3049   1
  -1 -24  -9 612.649 80.6416   1
   1 -24   9 380.088 80.1368   1
   1 -24  10 3127.12 192.306   1
   1 -24  11 4190.73 225.047   1
   1 -24  12 236.194 73.5731   1
   1 -24  13 364.263 83.3562   1
   1 -24  14 90.6162 61.0928   1
  -1 -25  13 17.1152 54.6987   1
  -1 -25  12 129.790 66.5327   1
  -1 -25  11 577.519 103.207   1
  -1 -25  10 984.227 122.094   1
  -1 -25   9 14112.1 422.160   1
   1 -25  -8 2443.34 128.360   1
  -1 -25   8 2181.42 161.202   1
   1 -25  -7 4236.16 171.026   1
  -1 -25   7 4121.19 218.480   1
   1 -25  -6 119.031 46.6561   1
  -1 -25   6 93.0163 57.1067   1
   1 -25  -5 7131.31 228.785   1
  -1 -25   5 6759.19 269.567   1
   1 -25  -4 485.165 67.2406   1
  -1 -25   4 496.834 87.6779   1
  -1 -25   3 9506.81 311.100   1
   1 -25  -3 9564.15 276.612   1
  -1 -25   2 580.418 87.3565   1
   1 -25  -2 580.502 76.9592   1
  -1 -25   1 5605.41 231.047   1
   1 -25  -1 5802.92 217.804   1
   1 -25   0 7415.29 251.007   1
  -1 -25   0 7349.25 262.397   1
   1 -25   1 9352.17 290.070   1
  -1 -25  -1 9292.08 292.773   1
  -1 -25  -2 685.306 85.3152   1
   1 -25   2 719.985 87.6158   1
  -1 -25  -3 712.873 85.9365   1
   1 -25   3 721.408 87.0130   1
  -1 -25  -4 520.447 78.5572   1
   1 -25   4 591.869 85.1620   1
  -1 -25  -5 733.142 85.7930   1
   1 -25   5 702.647 90.7639   1
  -1 -25  -6 2857.91 156.250   1
   1 -25   6 2936.05 174.919   1
  -1 -25  -7 138.733 56.9381   1
   1 -25   7 124.334 61.1720   1
  -1 -25  -8 2196.20 142.321   1
   1 -25   8 2240.09 162.288   1
  -1 -25  -9 325.603 60.2931   1
   1 -25   9 258.691 70.5448   1
  -1 -25 -10 2593.45 147.847   1
   1 -25  10 2693.47 184.148   1
   1 -25  11 1507.67 144.962   1
   1 -25  12 21.5203 58.5783   1
   1 -25  13 936.969 123.858   1
  -1 -26  12-65.7151 70.6329   1
  -1 -26  11 1001.15 123.491   1
  -1 -26  10 1173.15 130.468   1
  -1 -26   9 1670.19 151.729   1
  -1 -26   8 804.719 109.189   1
   1 -26  -7-32.6302 40.7830   1
  -1 -26   7 63.8031 60.5063   1
   1 -26  -6 89.3676 38.9306   1
  -1 -26   6-36.0519 58.9290   1
  -1 -26   5 30.9403 48.7808   1
   1 -26  -5 72.7423 36.2325   1
   1 -26  -4 28.6992 37.4731   1
  -1 -26   4 184.523 64.5152   1
  -1 -26   3 143.703 57.0092   1
   1 -26  -3 121.243 47.0066   1
  -1 -26   2 105.401 57.5101   1
   1 -26  -2 27.8917 43.7122   1
  -1 -26   1 248.534 68.6145   1
   1 -26  -1 240.504 58.8778   1
   1 -26   0 118.350 54.2854   1
  -1 -26   0 177.120 63.7669   1
   1 -26   1 37.1369 47.3987   1
  -1 -26  -1 102.411 58.3205   1
  -1 -26  -2-21.1797 47.9489   1
   1 -26   2-33.2162 52.0984   1
  -1 -26  -3 94.0710 49.4901   1
   1 -26   3-70.8324 53.4727   1
  -1 -26  -4-11.6666 43.7177   1
   1 -26   4 28.4364 51.1937   1
  -1 -26  -5 53.3086 50.5891   1
   1 -26   5 86.7376 63.0706   1
  -1 -26  -6 1924.64 133.277   1
   1 -26   6 1708.60 139.471   1
  -1 -26  -7 91.6209 44.7603   1
   1 -26   7 107.113 58.9557   1
  -1 -26  -8 503.091 77.3580   1
   1 -26   8 684.353 98.1600   1
  -1 -26  -9 1397.26 117.370   1
   1 -26   9 1509.78 140.022   1
   1 -26  10 2029.17 162.296   1
   1 -26  11 124.464 65.3178   1
   1 -26  12 183.262 70.5383   1
  -1 -27  11 173.056 75.4074   1
  -1 -27  10 3671.17 223.883   1
  -1 -27   9 963.461 118.219   1
  -1 -27   8 824.903 109.791   1
  -1 -27   7 2717.60 184.165   1
   1 -27  -6 656.868 78.6965   1
  -1 -27   6 624.041 95.3649   1
   1 -27  -5 1866.01 124.839   1
  -1 -27   5 1736.98 145.827   1
   1 -27  -4 2802.33 151.190   1
  -1 -27   4 2877.16 180.970   1
  -1 -27   3 1948.13 151.022   1
   1 -27  -3 2089.04 133.752   1
   1 -27  -2 332.928 62.6397   1
  -1 -27   2 252.484 65.1603   1
   1 -27  -1 5383.05 218.760   1
  -1 -27   1 5449.07 238.312   1
  -1 -27   0 11644.7 347.825   1
   1 -27   0 11928.8 338.995   1
  -1 -27  -1 3709.93 193.521   1
   1 -27   1 3901.28 191.918   1
   1 -27   2 6564.49 253.040   1
  -1 -27  -2 6208.97 248.010   1
  -1 -27  -3 1018.37 107.951   1
   1 -27   3 1169.76 114.273   1
  -1 -27  -4-15.2547 43.5703   1
   1 -27   4-99.6557 62.2956   1
  -1 -27  -5 4742.87 209.598   1
   1 -27   5 4498.19 222.252   1
  -1 -27  -6 3169.24 170.747   1
   1 -27   6 2958.38 186.393   1
  -1 -27  -7 55.1450 47.5256   1
   1 -27   7 89.5198 59.7507   1
  -1 -27  -8 4980.60 209.601   1
   1 -27   8 4655.16 242.111   1
   1 -27   9 462.796 90.8604   1
   1 -27  10-18.3144 57.1566   1
   1 -27  11 1135.87 131.828   1
  -1 -28  10 1666.67 159.223   1
  -1 -28   9 134.175 70.2115   1
  -1 -28   8 19.1519 60.9826   1
  -1 -28   7 75.4680 57.0735   1
  -1 -28   6-63.2341 57.3508   1
   1 -28  -5 83.8877 48.1376   1
  -1 -28   5-28.5539 56.2679   1
  -1 -28   4-30.3602 54.2249   1
   1 -28  -4 6.58170 45.4802   1
   1 -28  -3 14.7250 44.0589   1
  -1 -28   3 2.11430 54.2566   1
   1 -28  -2-9.33633 39.8015   1
  -1 -28   2-67.7788 56.3460   1
  -1 -28   1 75.8332 55.9932   1
   1 -28  -1 68.0283 51.9544   1
  -1 -28   0 140.754 60.0786   1
   1 -28   0 101.279 56.6962   1
  -1 -28  -1 191.630 64.2317   1
   1 -28   1 218.054 60.0279   1
  -1 -28  -2 53.7104 54.9299   1
   1 -28   2-40.5140 48.6198   1
  -1 -28  -3 54.9147 55.0416   1
   1 -28   3 149.980 61.0163   1
  -1 -28  -4 288.724 68.7442   1
   1 -28   4 477.625 84.7339   1
  -1 -28  -5 1258.18 115.550   1
   1 -28   5 1434.13 135.970   1
  -1 -28  -6 233.474 63.9300   1
   1 -28   6 375.849 97.5354   1
  -1 -28  -7 109.517 55.4616   1
   1 -28   7-44.8696 53.8286   1
   1 -28   8 986.112 123.151   1
   1 -28   9 1904.88 162.222   1
   1 -28  10 185.752 70.3602   1
  -1 -29   9 20.0259 65.0929   1
  -1 -29   8 2486.78 184.957   1
  -1 -29   7 712.984 109.581   1
  -1 -29   6 961.067 121.525   1
  -1 -29   5 1723.04 151.711   1
   1 -29  -4 10.1193 40.4765   1
  -1 -29   4-61.2327 59.1378   1
  -1 -29   3 433.600 83.4186   1
   1 -29  -3 544.767 78.8369   1
   1 -29  -2 73.1130 47.4380   1
  -1 -29   2 53.9134 55.1338   1
  -1 -29   1 1639.95 138.965   1
   1 -29  -1 1645.53 130.493   1
  -1 -29   0 121.357 63.2572   1
   1 -29   0 22.3767 44.2661   1
  -1 -29  -1 216.848 64.0169   1
   1 -29   1 75.1309 52.6635   1
  -1 -29  -2-4.44727 48.6956   1
   1 -29   2 22.7092 47.5789   1
  -1 -29  -3 950.150 111.858   1
   1 -29   3 896.931 106.371   1
  -1 -29  -4 1832.70 137.990   1
   1 -29   4 1508.38 136.441   1
  -1 -29  -5 6273.91 249.556   1
   1 -29   5 6436.51 276.645   1
  -1 -29  -6 543.237 83.6352   1
   1 -29   6 535.674 90.5981   1
   1 -29   7 135.320 60.0356   1
   1 -29   8-32.4586 59.2104   1
   1 -29   9 5105.82 262.552   1
  -1 -30   8 1270.66 141.036   1
  -1 -30   7 85.3781 65.2832   1
  -1 -30   6-44.3073 59.6460   1
  -1 -30   5 252.098 79.3486   1
  -1 -30   4 132.090 61.1044   1
   1 -30  -3 710.254 89.0919   1
  -1 -30   3 563.073 94.9836   1
   1 -30  -2-43.7401 54.1274   1
  -1 -30   2 43.9251 60.4097   1
  -1 -30   1 164.039 65.8781   1
   1 -30  -1-8.10355 48.6274   1
  -1 -30   0 85.1271 57.2483   1
   1 -30   0 8.70021 50.0242   1
  -1 -30  -1 138.080 67.8330   1
   1 -30   1-9.80607 50.8640   1
  -1 -30  -2 15.5659 55.2335   1
   1 -30   2 24.1033 53.3547   1
  -1 -30  -3 420.393 81.1211   1
   1 -30   3 381.612 82.2590   1
  -1 -30  -4 329.046 76.3923   1
   1 -30   4 481.252 91.4956   1
  -1 -30  -5 409.332 81.3239   1
   1 -30   5 189.626 78.7596   1
   1 -30   6 153.343 67.1958   1
   1 -30   7-67.7924 62.1098   1
   1 -30   8 204.164 76.7360   1
  -1 -31   7 1769.07 164.539   1
  -1 -31   6 566.980 101.155   1
  -1 -31   5 258.026 84.4655   1
  -1 -31   4 2612.98 184.399   1
  -1 -31   3 670.337 104.873   1
  -1 -31   2 419.096 84.3256   1
  -1 -31   1 105.717 64.8860   1
   1 -31  -1 148.931 55.9888   1
  -1 -31   0 911.187 110.055   1
   1 -31   0 1002.20 110.720   1
  -1 -31  -1 702.283 101.428   1
   1 -31   1 644.940 98.1680   1
  -1 -31  -2 358.519 77.1535   1
   1 -31   2 455.199 83.0189   1
  -1 -31  -3 889.391 103.409   1
   1 -31   3 854.331 106.514   1
   1 -31   4 6117.07 272.256   1
   1 -31   5 3141.66 200.783   1
   1 -31   6 1343.57 141.600   1
   1 -31   7 0.15503 58.2793   1
  -1 -32   5 147.488 76.9030   1
  -1 -32   4 75.2524 56.9600   1
  -1 -32   3 557.401 99.0098   1
  -1 -32   2 188.536 68.0594   1
  -1 -32   1 269.523 75.2623   1
  -1 -32   0 54.4738 59.6885   1
   1 -32   0 5.25876 55.6548   1
  -1 -32  -1 363.702 83.7680   1
   1 -32   1 333.402 80.2462   1
  -1 -32  -2 96.0977 60.2419   1
   1 -32   2 20.6805 56.8196   1
   1 -32   3-11.4141 54.8970   1
   1 -32   4 550.905 97.7766   1
   1 -32   5 95.1270 62.0221   1
   1 -32   6 27.4117 60.3220   1
  -1 -33   4 972.795 129.173   1
  -1 -33   3 6633.44 300.010   1
  -1 -33   2 596.694 100.288   1
  -1 -33   1 2254.10 176.156   1
  -1 -33   0-21.7646 80.8427   1
  -1 -33  -1 7117.19 294.902   1
   1 -33   2 1117.44 130.175   1
   1 -33   3 1156.11 127.828   1
   1 -33   4 642.477 102.720   1
   1 -33   5-146.939 85.6716   1
  -2   0  22 2376.40 198.795   3
  -2   0  21 132.228 81.5489   3
  -2   0  21-73.1608 52.1673   1
  -2   0  20 651.964 106.957   3
  -2   0  20 595.518 86.7877   1
  -2   0  19-65.5320 69.9730   3
  -2   0  19-58.7621 48.2502   1
  -2   0  18 271.320 40.3051   2
  -2   0  18 230.529 72.5722   3
  -2   0  18 182.731 51.0004   1
  -2   0  17-51.0329 28.6012   2
  -2   0  17-68.6461 69.6783   3
  -2   0  17 4.63328 42.3644   1
   2   0 -16 12342.0 316.299   1
  -2   0  16 11902.6 235.022   2
  -2   0  16 11730.4 355.091   3
  -2   0  16 12396.4 303.055   1
   2   0 -15-58.3021 46.8336   1
  -2   0  15 6.12984 25.5508   2
  -2   0  15 10.8008 53.4130   3
  -2   0  15 17.8039 40.3967   1
   2   0 -14 656.913 70.1465   1
  -2   0  14 676.049 83.5920   3
  -2   0  14 576.682 48.4569   2
  -2   0  14 652.613 67.6779   1
   2   0 -13 38.5216 35.7417   1
  -2   0  13-62.7881 58.7663   3
  -2   0  13 10.8466 23.0515   2
  -2   0  13-9.21372 31.1098   1
   2   0 -12 57473.7 744.742   1
  -2   0  12 55270.7 655.522   2
  -2   0  12 57633.3 725.899   1
   2   0 -11 17.3386 31.0890   1
  -2   0  11 7.16741 19.2811   2
  -2   0  11 22.1961 29.2779   1
   2   0 -10 50746.3 652.762   1
  -2   0  10 51508.5 593.774   2
  -2   0  10 52680.4 648.421   1
   2   0  -9-20.9083 29.0201   1
  -2   0   9 32.9743 20.6201   2
  -2   0   9-36.0860 32.7543   1
   2   0  -8 183736. 1875.91   1
  -2   0   8 186999. 1827.47   2
  -2   0   8 184692. 1867.04   1
   2   0  -7 44.8468 24.9492   1
  -2   0   7 5.89324 16.8112   2
  -2   0   7-11.6635 24.0138   1
   2   0  -6 856.427 49.4516   1
  -2   0   6 907.018 43.2233   2
  -2   0   6 858.304 48.5527   1
   2   0  -5 15.4309 23.8070   1
  -2   0   5 7.00733 18.0169   2
  -2   0   5 15.5963 21.5178   1
  -2   0   4 321693. 3030.55   1
   2   0  -4 312030. 3032.80   1
  -2   0   4 319778. 3027.22   2
  -2   0   3 39.2881 18.2186   1
   2   0  -3-7.50104 19.2012   1
  -2   0   3 6.76197 15.8636   2
   2   0  -3-1.10631 19.8776   2
  -2   0   2 130563. 1271.56   1
   2   0  -2 132832. 1279.68   2
  -2   0   2 130994. 1278.74   2
  -2   0   1 3.21571 11.4336   2
   2   0  -1 7.32573 15.4310   2
   2   0   0 1497.17 44.7258   2
  -2   0   0 1596.82 44.8813   2
   2   0   1 18.2526 15.1179   2
  -2   0  -1 22.3639 13.3823   2
  -2   0  -2 22207.1 263.731   2
   2   0   2 22370.7 253.352   3
   2   0   2 22855.4 264.768   2
   2   0   3 35.9414 21.8352   2
   2   0   3 9.58928 25.7765   3
  -2   0  -3 19.3720 24.1270   1
   2   0   4 212305. 2015.59   2
   2   0   4 206446. 2038.94   3
  -2   0  -4 205076. 2046.47   1
   2   0   5-10.1686 32.6691   3
  -2   0  -5 5.48159 25.7909   1
   2   0   5-20.1798 29.8963   1
   2   0   6 5504.85 141.418   3
   2   0   6 5486.86 141.330   1
  -2   0  -6 5049.05 137.393   1
   2   0   7 9.31201 34.9676   3
  -2   0  -7-3.35662 26.7435   1
   2   0   7 19.9116 34.2499   1
   2   0   8 36578.6 511.361   3
  -2   0  -8 36290.5 499.942   1
   2   0   8 35591.5 495.943   1
   2   0   9 1.86567 42.1363   3
  -2   0  -9-15.4094 32.3362   1
   2   0   9-26.3039 33.7107   1
   2   0  10-4.30866 39.9956   3
   2   0  10 38.7786 36.0726   1
  -2   0 -10 1.26570 28.2807   1
   2   0  11-17.7779 47.1449   3
  -2   0 -11-18.9292 33.3609   1
   2   0  11-11.5464 34.3347   1
   2   0  12 3269.18 152.207   3
   2   0  12 2984.64 137.078   1
  -2   0 -12 3554.09 148.988   1
   2   0  13-7.38065 43.8507   3
  -2   0 -13 9.43400 31.4993   1
   2   0  13-18.3868 37.1269   1
   2   0  14 950.626 62.2730   2
   2   0  14 825.805 93.2139   3
  -2   0 -14 785.804 80.6674   1
   2   0  15 25.1653 29.3858   2
   2   0  15 11.4485 54.9053   3
   2   0  16 2451.44 101.779   2
   2   0  16 2564.99 163.055   3
   2   0  17-3.58856 28.1750   2
   2   0  17-39.5288 60.7925   3
   2   0  18 1378.89 133.774   3
   2   0  18 1326.24 77.9662   2
   2   0  19-1.07744 29.2757   2
   2   0  19-148.639 74.9268   3
   2   0  20 38.0136 64.1626   3
   2   0  21-47.2844 75.4222   3
   2   0  22 220.423 101.911   3
  -2   1  22 6161.64 304.702   3
  -2  -1  22 6185.58 305.303   3
  -2  -1  22 5996.07 263.861   1
  -2   1  21 4.51191 66.0228   3
  -2  -1  21-128.560 91.5224   3
  -2  -1  21-0.40060 47.7600   1
  -2   1  20 3285.86 212.848   3
  -2  -1  20 3411.11 218.215   3
  -2  -1  20 3451.25 180.488   1
  -2   1  19 1365.38 137.708   3
  -2  -1  19 1426.46 141.851   3
  -2   1  19 1339.80 110.043   1
  -2  -1  19 1384.21 114.819   1
  -2   1  18 1075.70 73.0681   2
  -2  -1  18 988.252 122.404   3
  -2  -1  18 1150.52 66.4897   2
  -2   1  18 1088.70 124.810   3
  -2   1  18 900.114 93.2699   1
  -2  -1  18 1129.47 102.801   1
  -2  -1  17 2486.96 94.4849   2
  -2   1  17 2132.67 159.988   3
  -2   1  17 2289.24 103.121   2
  -2  -1  17 2122.28 155.677   3
  -2   1  17 2337.14 131.581   1
  -2  -1  17 2450.25 137.750   1
   2   1 -16 4409.46 186.453   1
   2  -1 -16 4277.58 179.157   1
  -2  -1  16 4212.47 121.228   2
  -2   1  16 3743.56 194.490   3
  -2   1  16 4349.72 138.859   2
  -2  -1  16 3894.81 202.873   3
  -2   1  16 4254.94 167.690   1
  -2  -1  16 4122.47 173.480   1
   2   1 -15 1699.60 114.384   1
   2  -1 -15 1555.80 104.331   1
  -2  -1  15 1581.17 71.4261   2
  -2   1  15 1630.22 129.384   3
  -2   1  15 1655.08 82.4570   2
  -2  -1  15 1644.90 129.948   3
  -2  -1  15 1683.71 105.047   1
  -2   1  15 1824.33 108.998   1
   2  -1 -14 178.508 42.3141   1
   2   1 -14 107.133 36.9747   1
  -2  -1  14 205.479 32.7531   2
  -2  -1  14 253.971 65.6034   3
  -2  -1  14 183.658 44.9097   1
  -2   1  14 116.971 36.7715   1
   2  -1 -13 5649.77 180.742   1
   2   1 -13 5655.85 186.915   1
  -2  -1  13 5148.70 207.312   3
  -2  -1  13 5598.39 132.424   2
  -2   1  13 5411.91 168.652   1
  -2  -1  13 5566.60 177.122   1
   2   1 -12 14713.3 303.915   1
   2  -1 -12 14690.7 292.955   1
  -2  -1  12 14173.7 227.821   2
  -2  -1  12 13110.2 327.717   3
  -2   1  12 14052.3 278.232   1
  -2  -1  12 14289.4 289.073   1
   2   1 -11 432.252 52.0480   1
  -2  -1  11 433.006 36.5813   2
  -2  -1  11 390.164 58.5916   3
  -2   1  11 408.270 48.4123   1
   2  -1 -11 382.787 45.4123   1
  -2  -1  11 369.335 50.8544   1
   2  -1 -10 1863.83 87.4174   1
   2   1 -10 1861.51 92.8244   1
  -2  -1  10 1785.29 64.6352   2
  -2  -1  10 1673.34 104.253   3
  -2  -1  10 1770.67 90.2603   1
  -2   1  10 1726.71 81.3712   1
   2   1  -9 255.703 39.9463   1
  -2  -1   9 270.663 28.1484   2
  -2  -1   9 211.778 39.5811   1
   2  -1  -9 208.059 35.1173   1
  -2   1   9 212.411 34.1385   1
   2   1  -8 11198.5 218.774   1
   2  -1  -8 11287.5 206.070   1
  -2  -1   8 11412.3 175.829   2
  -2  -1   8 11876.7 218.860   1
  -2   1   8 11423.2 204.208   1
   2   1  -7 241.113 35.9925   1
  -2  -1   7 233.124 24.3625   2
   2  -1  -7 275.733 33.0158   1
  -2   1   7 296.252 34.4110   1
  -2  -1   7 238.169 32.0917   1
   2   1  -6 3633.20 101.809   1
   2  -1  -6 3422.96 90.2892   1
  -2  -1   6 3393.65 78.6714   2
  -2  -1   6 3578.41 101.067   1
  -2   1   6 3346.71 87.4852   1
   2   1  -5 6411.89 133.068   1
  -2  -1   5 6857.88 133.512   1
   2  -1  -5 6302.92 118.280   1
  -2   1   5 6237.55 114.847   1
  -2  -1   5 6460.02 107.894   2
  -2   1   5 6476.61 121.645   2
  -2  -1   4 344.496 34.3448   1
   2  -1  -4 315.538 27.0582   1
   2   1  -4 300.407 33.2983   1
  -2   1   4 283.595 23.9100   1
  -2   1   4 317.836 27.4462   2
   2   1  -4 298.513 25.0222   2
  -2  -1   4 301.576 24.5382   2
  -2  -1   3 2692.40 69.1479   1
   2   1  -3 2488.91 69.0577   1
   2  -1  -3 2447.21 55.1216   1
  -2   1   3 2447.62 52.3100   1
   2   1  -3 2423.19 58.5719   2
   2  -1  -3 2600.44 67.7369   2
  -2   1   3 2408.52 64.6009   2
  -2  -1   3 2281.53 56.5528   2
  -2  -1   2 906.270 49.3336   1
  -2   1   2 582.838 31.6299   2
   2  -1  -2 561.341 32.3703   2
  -2  -1   2 551.247 27.5486   2
   2   1  -2 661.701 33.7920   2
   2  -1  -1 376.946 26.6723   2
  -2  -1   1 435.516 23.8828   2
   2   1  -1 391.832 24.7968   2
  -2   1   1 366.890 24.6215   2
  -2  -1   0 978.421 35.9969   2
   2  -1   0 1032.26 38.3025   2
  -2   1   0 1046.87 37.4872   2
   2   1   0 956.202 36.6162   2
  -2  -1  -1 682.566 32.3171   2
   2  -1   1 723.879 33.4355   2
   2   1   1 680.155 33.1169   2
  -2   1  -1 652.007 30.8314   2
   2   1   2 1583.18 51.8988   2
  -2   1  -2 1695.84 55.1763   1
   2  -1   2 1615.42 57.6257   1
  -2   1  -2 1498.32 47.0952   3
   2  -1   2 1644.10 49.7204   2
  -2   1  -2 1547.45 47.7830   2
  -2   1  -3 381.858 28.9485   2
   2  -1   3 390.032 38.3378   1
  -2   1  -3 447.922 35.8567   1
   2  -1   3 362.990 34.4356   3
  -2   1  -3 322.481 32.2901   3
   2  -1   3 360.547 29.8107   2
  -2  -1  -4 6250.95 134.887   1
   2  -1   4 6535.74 137.200   1
  -2   1  -4 6557.79 136.219   1
   2  -1   4 6413.74 133.080   3
   2  -1   4 6472.59 112.062   2
   2  -1   5 179.220 26.4596   2
   2  -1   5 159.906 38.5913   3
  -2   1  -5 184.411 32.3504   1
  -2  -1  -5 207.107 34.0955   1
   2  -1   5 143.513 34.3661   1
   2  -1   6 1731.03 58.8871   2
   2  -1   6 1837.02 82.8811   3
   2  -1   6 1820.37 81.0246   1
  -2  -1  -6 1573.10 76.8018   1
  -2   1  -6 1816.18 81.7808   1
   2  -1   7 4595.65 102.976   2
   2  -1   7 4607.84 139.105   3
  -2  -1  -7 4817.26 134.257   1
   2  -1   7 4973.36 139.069   1
  -2   1  -7 4844.95 137.866   1
   2  -1   8 11207.8 181.902   2
   2  -1   8 10892.4 238.189   3
   2  -1   8 11337.8 232.074   1
  -2   1  -8 11532.4 235.959   1
  -2  -1  -8 10876.1 229.623   1
   2  -1   9 2655.43 81.9226   2
   2  -1   9 2748.38 123.028   3
  -2   1  -9 2725.81 113.940   1
   2  -1   9 2660.47 112.349   1
  -2  -1  -9 2725.74 114.074   1
   2  -1  10 4830.64 116.247   2
   2  -1  10 4810.32 169.884   3
  -2  -1 -10 5017.37 160.267   1
  -2   1 -10 4989.60 162.732   1
   2  -1  10 4524.28 156.783   1
   2  -1  11 561.599 42.9062   2
   2   1  11 405.542 61.0815   3
   2  -1  11 499.927 66.5805   3
   2  -1  11 442.929 56.9086   1
  -2  -1 -11 591.181 61.5309   1
  -2   1 -11 577.569 62.0654   1
   2  -1  12 1638.07 71.3949   2
   2  -1  12 1712.88 112.445   3
   2   1  12 1515.30 106.014   3
  -2  -1 -12 1738.77 102.220   1
   2  -1  12 1440.47 97.8531   1
  -2   1 -12 1670.80 102.658   1
   2  -1  13 3395.99 105.670   2
   2   1  13 3229.86 160.503   3
   2  -1  13 3045.02 154.932   3
   2  -1  13 3194.88 148.023   1
  -2   1 -13 3512.93 154.181   1
  -2  -1 -13 3345.85 147.768   1
   2  -1  14-26.5167 24.2397   2
   2  -1  14-1.25421 47.8522   3
   2   1  14-41.8127 51.9796   3
  -2  -1 -14-3.11424 34.9148   1
  -2   1 -14 25.7419 36.1909   1
   2  -1  14-28.3791 45.0210   1
   2  -1  15 1155.04 66.6470   2
   2  -1  15 1259.89 104.931   1
   2   1  15 1207.63 112.371   3
   2  -1  15 1237.40 114.822   3
   2  -1  16 1991.36 137.141   1
   2   1  16 2099.38 147.751   3
   2  -1  16 1991.65 147.333   3
   2  -1  16 2261.68 91.8186   2
   2   1  17 9439.50 219.147   2
   2   1  17 8902.95 312.621   3
   2  -1  17 9015.96 311.438   3
   2  -1  17 9634.51 202.632   2
   2   1  18 3296.93 127.646   2
   2   1  18 3022.99 188.085   3
   2  -1  18 2838.15 183.562   3
   2  -1  18 3156.08 111.821   2
   2   1  19 250.806 45.5840   2
   2   1  19 333.015 85.3103   3
   2  -1  19 176.865 64.3276   3
   2  -1  19 291.422 40.7830   2
   2  -1  20 1593.29 148.970   3
   2   1  20 1732.85 155.577   3
   2   1  21 597.916 105.959   3
   2  -1  21 714.910 114.266   3
   2   1  22 1179.06 150.279   3
   2  -1  22 1368.15 156.216   3
  -2  -2  23-22.0749 56.0260   1
  -2   2  22 270.940 89.3968   3
  -2  -2  22 152.461 78.8541   3
  -2  -2  22 130.876 61.6967   1
  -2  -2  21 504.154 97.8013   3
  -2   2  21 852.267 127.233   3
  -2  -2  21 685.142 94.9387   1
  -2  -2  20 312.019 86.5699   3
  -2   2  20 135.417 71.4713   3
  -2  -2  20 320.154 69.4495   1
  -2  -2  19 156.181 70.8929   3
  -2   2  19 312.707 87.4859   3
  -2  -2  19 184.225 56.5815   1
  -2  -2  18 1048.21 124.758   3
  -2   2  18 776.038 109.349   3
  -2   2  18 898.303 73.8327   2
  -2   2  18 931.596 93.3851   1
  -2  -2  18 803.931 92.9492   1
   2  -2 -17 6929.91 236.567   1
  -2  -2  17 7009.14 149.881   2
  -2   2  17 6991.91 277.734   3
  -2  -2  17 6991.55 278.916   3
  -2   2  17 6726.07 190.327   2
  -2  -2  17 7071.66 237.555   1
  -2   2  17 6587.94 220.230   1
   2  -2 -16 3932.22 170.537   1
  -2  -2  16 3988.28 203.171   3
  -2  -2  16 3953.02 108.270   2
  -2   2  16 3621.96 135.598   2
  -2  -2  16 3866.46 173.938   1
  -2   2  16 4006.52 164.048   1
   2   2 -15 51.9453 35.6060   1
  -2  -2  15 20.0492 53.7494   3
  -2  -2  15 29.0338 19.5574   2
   2  -2 -15-15.1150 40.7691   1
  -2  -2  15-20.9497 36.5888   1
  -2   2  15-2.48019 35.0667   1
   2   2 -14 6069.11 205.841   1
   2  -2 -14 6270.12 195.402   1
  -2  -2  14 5910.91 231.531   3
  -2  -2  14 5907.22 131.566   2
  -2  -2  14 5993.94 196.271   1
  -2   2  14 6203.37 185.155   1
   2  -2 -13 33812.1 520.138   1
   2   2 -13 34952.4 551.636   1
  -2  -2  13 33819.1 418.818   2
  -2  -2  13 35600.4 603.016   3
  -2  -2  13 33894.6 528.451   1
  -2   2  13 34362.5 506.659   1
   2  -2 -12 17914.2 328.593   1
   2   2 -12 18219.1 352.033   1
  -2  -2  12 17718.7 252.657   2
  -2  -2  12 17739.3 384.680   3
  -2   2  12 18145.6 319.660   1
  -2  -2  12 17791.1 336.776   1
   2   2 -11 4557.55 155.575   1
   2  -2 -11 4529.50 142.964   1
  -2  -2  11 4666.68 177.672   3
  -2  -2  11 4435.69 101.243   2
  -2  -2  11 4428.97 150.952   1
  -2   2  11 4679.27 138.867   1
   2   2 -10 7173.11 189.308   1
  -2  -2  10 7620.20 220.243   3
  -2  -2  10 6858.48 128.063   2
  -2   2  10 7102.96 165.093   1
   2  -2 -10 6995.62 171.158   1
  -2  -2  10 7223.39 185.529   1
   2   2  -9 8985.88 206.549   1
  -2  -2   9 9612.95 238.340   3
  -2  -2   9 8730.16 146.086   2
   2  -2  -9 9021.90 184.993   1
  -2   2   9 9310.66 183.235   1
  -2  -2   9 9458.68 205.910   1
   2   2  -8 20317.0 323.457   1
  -2  -2   8 21427.5 360.170   3
  -2  -2   8 19063.2 247.689   2
  -2  -2   8 19986.2 316.632   1
   2  -2  -8 19486.9 289.265   1
  -2   2   8 20438.4 289.342   1
   2   2  -7 2010.15 83.5196   1
  -2  -2   7 2162.28 102.642   3
  -2  -2   7 2089.27 55.1011   2
  -2  -2   7 2043.94 84.9719   1
  -2   2   7 2000.91 69.4356   1
   2  -2  -7 1981.17 69.9840   1
   2  -2  -6 91903.2 966.992   1
   2   2  -6 96409.3 1018.30   1
  -2   2   6 94407.9 964.267   1
  -2  -2   6 96276.2 1009.92   1
  -2  -2   6 97741.9 1049.83   3
  -2  -2   6 94426.6 937.659   2
   2  -2  -5 4554.01 90.6403   1
   2   2  -5 4585.21 116.375   1
  -2  -2   5 4709.10 115.727   1
  -2   2   5 4613.03 88.8005   1
  -2  -2   5 4891.14 129.318   3
   2   2  -5 4673.64 83.6572   2
  -2  -2   5 4546.50 82.0424   2
   2   2  -4 3296.61 92.7886   1
  -2  -2   4 3572.37 93.6296   1
   2  -2  -4 3474.98 66.8672   1
  -2   2   4 3460.85 65.4236   1
   2   2  -4 3534.62 70.0412   2
  -2  -2   4 3583.49 101.279   3
  -2  -2   4 3544.16 68.1086   2
  -2  -2   3 257145. 2456.55   1
   2   2  -3 250904. 2458.89   1
  -2  -2   3 257983. 2455.74   3
  -2   2   3 250741. 2448.14   2
  -2  -2   3 253350. 2412.96   2
   2   2  -3 255061. 2413.80   2
  -2  -2   2 18412.5 241.860   1
   2   2  -2 18035.7 228.508   3
  -2  -2   2 19344.4 230.498   3
  -2   2   2 17893.9 235.529   2
   2  -2  -2 17867.7 235.999   2
   2   2  -2 18430.1 218.102   2
  -2  -2   2 18178.2 215.661   2
   2   2  -1 68089.4 682.975   3
   2  -2  -1 70581.9 709.857   2
  -2   2   1 68104.6 709.098   2
  -2  -2   1 69359.9 693.187   2
   2   2  -1 68705.3 694.145   2
   2   2   0 19583.1 233.742   2
  -2   2   0 19297.7 214.739   1
   2  -2   0 19303.4 236.117   2
  -2   2   0 18684.7 235.534   2
  -2   2  -1 11578.3 157.495   1
   2  -2   1 12145.4 158.816   1
   2  -2   1 11725.9 160.239   2
  -2   2  -1 11514.1 160.736   2
   2  -2   2 73379.6 745.074   1
  -2   2  -2 71209.1 743.446   1
   2  -2   2 72241.7 728.522   2
  -2   2  -2 71191.5 727.845   2
  -2   2  -3 106774. 1084.33   1
   2  -2   3 108390. 1085.02   1
  -2   2  -3 106478. 1077.96   3
   2  -2   3 106766. 1051.09   2
  -2   2  -3 104784. 1048.36   2
  -2   2  -4 15417.9 199.304   2
   2  -2   4 16323.9 240.105   1
  -2   2  -4 15918.7 239.427   1
  -2   2  -4 15668.1 237.954   3
   2  -2   4 15589.0 235.684   3
   2  -2   4 15500.8 201.948   2
   2  -2   5 185.543 36.7482   1
  -2  -2  -5 139.695 32.9552   1
  -2   2  -5 174.311 34.1359   1
  -2   2  -5 193.433 35.4715   3
   2  -2   5 186.423 39.5227   3
   2  -2   5 216.740 24.9160   2
   2  -2   6 33172.7 434.921   1
  -2  -2  -6 32917.3 429.838   1
  -2   2  -6 32229.9 435.760   1
   2  -2   6 32481.6 438.779   3
   2  -2   6 31865.5 369.595   2
   2  -2   7 1827.72 85.4865   1
  -2   2  -7 1729.73 83.3662   1
  -2  -2  -7 1814.95 81.3768   1
   2  -2   7 1807.83 88.3547   3
   2  -2   7 1837.82 58.8941   2
   2  -2   8 95.0509 22.0856   2
   2  -2   8 92.8759 42.7006   3
   2  -2   8 99.2710 36.5949   1
  -2  -2  -8 108.280 34.0257   1
  -2   2  -8 94.1226 32.6178   1
   2  -2   9-12.8305 21.0122   2
  -2   2  -9 42.0544 32.7805   1
   2  -2   9 40.7415 33.4785   1
  -2  -2  -9 20.1120 27.6292   1
   2  -2   9 10.2527 39.9065   3
  -2   2 -10 44570.4 623.031   1
  -2  -2 -10 44431.3 608.766   1
   2  -2  10 43375.4 613.567   1
   2  -2  10 44520.6 636.336   3
   2  -2  10 44562.7 510.913   2
   2  -2  11 58.9574 23.2725   2
   2  -2  11 123.267 50.0050   3
   2  -2  11 14.4655 38.3204   1
  -2  -2 -11 79.8870 35.8699   1
  -2   2 -11 141.283 43.4005   1
   2  -2  12 344.620 35.3125   2
  -2   2 -12 357.137 55.5263   1
  -2  -2 -12 317.691 52.4052   1
   2  -2  12 264.567 54.9107   1
   2  -2  12 355.890 63.8059   3
  -2   2 -13 4966.12 187.441   1
   2  -2  13 4665.55 179.054   1
  -2  -2 -13 5101.48 182.535   1
   2  -2  13 4791.94 192.438   3
   2  -2  13 4789.58 120.274   2
  -2  -2 -14 2917.26 143.350   1
   2  -2  14 2708.16 140.970   1
   2   2  14 2635.25 151.517   3
   2  -2  14 2794.68 152.675   3
   2  -2  14 2820.68 93.0773   2
   2  -2  15 85.0637 48.4111   1
   2   2  15 126.864 57.0859   3
   2  -2  15 107.172 57.0719   3
   2  -2  15 121.277 29.1948   2
   2  -2  16 577.023 81.5969   1
   2   2  16 505.812 80.1454   3
   2  -2  16 433.255 76.0298   3
   2  -2  16 536.924 46.2452   2
   2  -2  17 2006.29 145.121   1
   2   2  17 2275.38 162.683   3
   2  -2  17 2066.29 153.577   3
   2  -2  17 2349.40 89.5194   2
   2   2  18 2371.76 113.177   2
   2   2  18 2134.50 160.988   3
   2  -2  18 2092.81 156.338   3
   2  -2  18 2333.21 89.3661   2
   2   2  19 88.8676 37.7860   2
   2  -2  19-32.8192 64.4898   3
   2   2  19 16.7661 64.8095   3
   2   2  20 153.844 43.2864   2
   2  -2  20 115.559 64.1574   3
   2   2  20 66.5113 61.0867   3
   2  -2  21 447.754 102.593   3
   2   2  21 260.081 87.2096   3
   2  -2  22 142.657 70.8611   3
   2   2  22-12.3329 67.0733   3
  -2  -3  24 2568.07 186.275   1
  -2  -3  23 234.266 75.5100   1
  -2  -3  22 2138.32 181.027   3
  -2   3  22 2241.49 193.229   3
  -2  -3  22 2387.14 169.302   1
  -2   3  21-23.9583 62.3956   3
  -2  -3  21 92.3929 78.3113   3
  -2  -3  21 14.4757 47.8901   1
  -2   3  20 2321.23 186.662   3
  -2  -3  20 2384.50 182.663   3
  -2  -3  20 2232.72 154.366   1
  -2   3  19 151.056 73.8961   3
  -2  -3  19 155.204 77.6115   3
  -2  -3  19 41.2892 47.8102   1
  -2  -3  18 7975.28 136.043   2
  -2  -3  18 8931.44 279.700   1
  -2   3  18 8742.31 229.742   2
  -2   3  18 8155.61 313.510   3
  -2  -3  18 7790.43 305.739   3
   2  -3 -17 3642.64 166.073   1
  -2  -3  17 3523.56 168.140   1
  -2  -3  17 3276.09 193.018   3
  -2  -3  17 3573.59 88.7814   2
   2  -3 -16 4309.35 171.908   1
  -2  -3  16 3982.73 204.237   3
  -2  -3  16 4225.15 98.4906   2
  -2  -3  16 4354.44 181.345   1
  -2   3  16 4148.76 164.432   1
   2  -3 -15 1579.22 100.562   1
   2   3 -15 1712.38 118.023   1
  -2  -3  15 1684.42 60.3984   2
  -2  -3  15 1381.46 119.555   3
  -2   3  15 1584.72 98.2587   1
  -2  -3  15 1473.18 106.555   1
   2  -3 -14 4078.73 154.595   1
   2   3 -14 4132.65 173.210   1
  -2  -3  14 4035.77 93.6163   2
  -2  -3  14 3892.83 187.498   3
  -2   3  14 3815.64 143.929   1
  -2  -3  14 3975.17 161.071   1
   2  -3 -13 6193.71 182.430   1
   2   3 -13 6182.75 203.778   1
  -2  -3  13 5854.58 114.837   2
  -2  -3  13 6110.24 224.189   3
  -2   3  13 5944.19 173.391   1
  -2  -3  13 5901.41 189.933   1
   2   3 -12 996.668 80.3833   1
  -2  -3  12 941.154 91.8478   3
  -2  -3  12 1021.37 43.8002   2
  -2   3  12 1021.81 67.5262   1
   2  -3 -12 1002.56 70.7300   1
  -2  -3  12 1009.43 81.3289   1
   2   3 -11 1919.60 104.970   1
  -2  -3  11 1935.38 57.6841   2
  -2  -3  11 1853.29 114.570   3
  -2   3  11 1869.44 86.0472   1
  -2  -3  11 2022.20 104.855   1
   2  -3 -11 1754.04 86.7805   1
   2   3 -10 446.678 52.8274   1
  -2   3  10 494.431 46.6867   1
   2  -3 -10 446.415 44.8552   1
  -2  -3  10 460.341 53.6631   1
  -2  -3  10 461.281 28.3596   2
  -2  -3  10 541.049 69.0334   3
   2   3  -9 549.933 53.7544   1
  -2  -3   9 545.397 57.2454   1
  -2   3   9 624.837 46.5000   1
   2  -3  -9 513.324 44.8668   1
  -2  -3   9 603.640 70.1591   3
  -2  -3   9 558.785 29.1635   2
   2   3  -8 562.705 52.7868   1
  -2  -3   8 535.304 54.1670   1
   2  -3  -8 497.003 40.1365   1
  -2   3   8 425.430 39.9593   1
  -2  -3   8 564.816 64.0379   3
  -2  -3   8 570.553 28.9278   2
   2   3  -7 837.798 60.7412   1
  -2   3   7 797.261 43.0389   1
  -2  -3   7 863.596 59.4967   1
   2  -3  -7 764.398 43.4772   1
  -2  -3   7 749.616 67.6995   3
  -2  -3   7 745.059 30.2776   2
   2   3  -6 52.6678 29.2308   1
  -2  -3   6 18.5645 29.0391   1
   2  -3  -6 28.6772 16.4960   1
  -2   3   6 31.7807 16.2146   1
  -2  -3   6 50.5130 38.9394   3
  -2  -3   6 24.9695 13.5995   2
   2   3  -5 310.063 39.3789   1
  -2  -3   5 295.784 40.2728   1
  -2   3   5 355.474 23.9704   1
   2  -3  -5 304.195 23.5000   1
  -2  -3   5 315.697 43.9784   3
   2   3  -5 329.062 22.2293   2
  -2  -3   5 336.746 22.2563   2
   2   3  -4 489.045 45.4430   1
  -2  -3   4 413.300 44.4349   1
  -2   3   4 382.364 19.9939   1
   2  -3  -4 406.659 21.3828   1
  -2  -3   4 422.123 45.1200   3
   2   3  -4 547.769 45.7452   3
  -2  -3   4 434.326 23.6971   2
   2   3  -4 435.710 25.4955   2
   2   3  -3 252.350 37.5045   1
  -2  -3   3 240.251 21.1094   2
  -2  -3   3 275.302 37.4357   1
  -2  -3   3 251.904 35.3945   3
   2   3  -3 251.105 34.2217   3
   2   3  -3 220.551 23.4585   2
  -2  -3   2-2.54271 27.6175   1
  -2  -3   2 73.3108 19.2047   2
  -2   3   2 22.7474 22.1027   2
   2   3  -2 30.8833 22.8801   3
   2   3  -2 23.3561 20.4615   2
   2   3  -1 52.2785 20.6815   2
   2  -3  -1 9.19762 23.7107   2
  -2   3   1 60.3830 20.5678   2
   2  -3   0 181.326 17.3779   1
  -2   3   0 196.450 18.0196   1
  -2   3   0 182.413 25.5392   2
   2  -3   0 202.440 25.3091   2
  -2   3  -1 177.931 22.5700   1
   2  -3   1 152.013 21.9383   1
   2  -3   1 149.057 24.1727   2
  -2   3  -1 159.691 23.7297   2
  -2   3  -2 2136.13 68.2751   1
   2  -3   2 2298.55 68.9525   1
   2  -3   2 2314.15 60.7353   2
  -2   3  -2 2139.46 59.9668   2
   2  -3   3 3596.15 95.7185   1
  -2   3  -3 3380.39 94.3885   1
   2  -3   3 3439.77 75.1374   2
  -2   3  -3 3421.46 74.9838   2
  -2   3  -4 5032.96 122.824   1
   2  -3   4 5175.89 123.022   1
  -2   3  -4 5169.13 122.454   3
  -2   3  -4 4806.93 90.3292   2
   2  -3   4 4926.09 92.6336   2
  -2   3  -5 12.0773 15.1257   2
  -2   3  -5 39.1151 29.7410   1
   2  -3   5 53.6806 30.8499   1
   2  -3   5 60.3346 35.4276   3
  -2   3  -5 75.1422 35.0415   3
   2  -3   5 15.2564 17.8490   2
  -2  -3  -6 12157.6 218.449   1
   2  -3   6 12227.7 227.202   1
  -2   3  -6 12097.2 229.023   1
   2  -3   6 11291.9 228.738   3
  -2   3  -6 11978.6 230.590   3
   2  -3   6 11834.9 168.917   2
  -2  -3  -7 4304.88 125.892   1
  -2   3  -7 4304.11 133.773   1
   2  -3   7 4309.58 132.323   1
   2  -3   7 4256.64 137.036   3
   2  -3   7 3981.16 87.8730   2
   2  -3   8 5832.64 163.277   1
  -2  -3  -8 5950.77 157.003   1
  -2   3  -8 5897.48 166.366   1
   2  -3   8 5754.67 170.121   3
   2  -3   8 5679.34 109.310   2
  -2   3  -9 2151.19 104.163   1
   2  -3   9 1885.48 98.0395   1
  -2  -3  -9 2017.07 95.9084   1
   2  -3   9 2052.16 107.374   3
   2  -3   9 2000.14 63.1766   2
   2  -3  10 36121.1 526.474   1
  -2  -3 -10 35875.2 514.468   1
  -2   3 -10 36141.9 536.073   1
   2  -3  10 34709.5 539.291   3
   2  -3  10 34078.2 410.677   2
   2  -3  11 50.4902 39.8865   1
  -2  -3 -11 50.2358 30.9167   1
  -2   3 -11 3.38470 32.2829   1
   2  -3  11-17.2104 48.5590   3
   2  -3  11 36.7223 19.7890   2
   2  -3  12 12217.9 291.688   1
  -2  -3 -12 12366.1 285.088   1
  -2   3 -12 12865.6 301.545   1
   2  -3  12 11565.1 296.097   3
   2  -3  12 11784.8 193.352   2
   2  -3  13-20.6738 37.9620   1
  -2  -3 -13 3.11934 33.0667   1
  -2   3 -13-7.10643 35.4440   1
   2  -3  13 23.8345 48.9953   3
   2  -3  13 17.9371 20.2884   2
  -2  -3 -14 6112.15 208.142   1
   2  -3  14 5752.33 209.267   1
   2  -3  14 5344.43 214.784   3
   2  -3  14 5686.30 127.988   2
   2  -3  15 1628.68 115.025   1
   2  -3  15 1377.06 118.573   3
   2  -3  15 1445.68 63.7912   2
   2  -3  16 1708.70 123.403   1
   2   3  16 1752.49 134.587   3
   2  -3  16 1743.68 137.722   3
   2  -3  16 1725.41 70.6542   2
   2  -3  17 13705.3 364.279   1
   2  -3  17 13374.4 387.098   3
   2   3  17 12938.6 382.979   3
   2  -3  17 13949.7 228.450   2
   2  -3  18 10785.0 331.742   1
   2   3  18 10102.9 345.979   3
   2  -3  18 10091.7 344.789   3
   2  -3  18 10884.0 193.686   2
   2  -3  19 393.663 90.4972   3
   2   3  19 472.535 91.5380   3
   2  -3  19 521.709 83.8078   1
   2   3  20 417.299 58.9310   2
   2  -3  20 303.272 84.2899   3
   2   3  20 311.123 84.0228   3
   2  -3  21 3437.94 222.474   3
   2   3  21 3202.96 215.910   3
   2  -3  22-34.2770 64.3216   3
   2   3  22 71.7634 72.4112   3
  -2  -4  24 1221.85 136.894   1
  -2  -4  23 223.139 73.7449   1
  -2  -4  22 620.823 110.208   3
  -2   4  22 392.877 108.569   3
  -2  -4  22 517.987 92.0184   1
  -2   4  21 102.991 68.2873   3
  -2  -4  21 106.432 73.7993   3
  -2  -4  21 52.7287 50.4911   1
  -2  -4  20 3384.74 220.047   3
  -2   4  20 3057.96 206.503   3
  -2  -4  20 2994.39 182.031   1
  -2  -4  19 785.629 116.290   3
  -2  -4  19 704.063 91.5411   1
  -2  -4  18 5096.78 245.465   3
  -2  -4  18 5018.46 216.296   1
   2  -4 -17 2563.21 137.538   1
  -2  -4  17 2772.27 150.778   1
  -2  -4  17 2804.61 177.095   3
   2  -4 -16 2024.33 117.087   1
  -2  -4  16 1938.39 46.6221   2
  -2  -4  16 1895.60 129.938   1
  -2  -4  16 2039.16 151.281   3
  -2  -4  16 1935.97 48.1168   2
   2  -4 -15 1945.23 110.992   1
  -2  -4  15 1836.23 119.143   1
  -2  -4  15 1917.88 139.340   3
  -2  -4  15 1918.42 49.7697   2
   2   4 -14 4383.35 182.614   1
   2  -4 -14 4300.96 156.591   1
  -2  -4  14 4591.99 176.045   1
  -2  -4  14 4697.17 202.797   3
  -2  -4  14 4342.75 81.0507   2
   2   4 -13 145.585 41.8088   1
  -2  -4  13 129.313 44.8077   1
   2  -4 -13 180.482 37.1093   1
  -2  -4  13 138.071 52.7232   3
  -2  -4  13 157.497 18.0051   2
   2   4 -12 3346.66 145.082   1
  -2  -4  12 3309.46 139.811   1
  -2   4  12 3224.27 119.769   1
   2  -4 -12 3056.73 116.652   1
  -2  -4  12 3398.98 160.999   3
  -2  -4  12 3104.38 64.7429   2
   2   4 -11 656.225 67.2508   1
  -2  -4  11 548.313 60.8823   1
  -2   4  11 575.013 51.3805   1
   2  -4 -11 566.173 50.8600   1
  -2  -4  11 387.674 59.4296   3
  -2  -4  11 584.846 26.7364   2
   2   4 -10 7043.16 196.314   1
  -2   4  10 6859.77 156.782   1
   2  -4 -10 6721.12 158.222   1
  -2  -4  10 6726.58 185.935   1
  -2  -4  10 6886.48 208.826   3
  -2  -4  10 6655.52 99.5635   2
   2   4  -9 2315.75 106.781   1
   2  -4  -9 2201.45 82.1998   1
  -2  -4   9 2089.20 101.078   1
  -2   4   9 2276.19 80.4732   1
  -2  -4   9 2063.75 110.739   3
  -2  -4   9 2058.56 47.0733   2
   2   4  -8 631.458 56.4043   1
   2  -4  -8 637.770 42.2817   1
  -2  -4   8 672.737 58.9992   1
  -2   4   8 696.011 43.5027   1
  -2  -4   8 636.682 64.5743   3
  -2  -4   8 588.395 24.6225   2
   2   4  -7 15716.2 280.582   1
  -2   4   7 15757.7 220.713   1
   2  -4  -7 15047.5 218.286   1
  -2  -4   7 15991.6 278.109   1
  -2  -4   7 15806.0 290.987   3
  -2  -4   7 15201.4 176.941   2
   2   4  -6 198.925 36.4792   1
   2  -4  -6 194.427 22.0022   1
  -2   4   6 225.946 24.0568   1
  -2  -4   6 199.812 40.2086   1
  -2  -4   6 101.616 40.2229   3
   2   4  -6 172.887 15.6179   2
   2   4  -6 162.337 34.3447   3
  -2  -4   6 144.079 14.1886   2
  -2  -4   5 25952.4 361.803   1
  -2  -4   5 25693.7 276.412   2
   2   4  -5 25093.7 363.256   1
   2  -4  -5 24835.8 285.800   1
   2   4  -5 26473.1 372.395   3
  -2  -4   5 27443.7 372.670   3
   2   4  -5 25490.7 278.983   2
  -2  -4   4 13775.2 236.478   1
   2   4  -4 14579.6 234.614   1
   2  -4  -4 13298.9 157.508   1
  -2  -4   4 14969.4 232.207   3
   2   4  -4 14310.3 230.507   3
   2   4  -4 13997.0 172.840   2
   2   4  -3 3478.95 103.060   1
  -2  -4   3 3924.82 110.848   1
   2   4  -3 3608.01 96.0538   3
   2   4  -3 3584.66 71.5311   2
   2   4  -2 28233.3 319.074   2
  -2  -4   2 27735.8 359.944   1
  -2   4   1 81.7197 27.0726   2
   2  -4   0 25938.8 294.100   1
  -2   4   0 26642.2 293.780   1
  -2   4   0 27232.0 323.409   2
   2  -4   1 26781.4 308.122   1
  -2   4  -1 26240.8 308.658   1
   2  -4   1 26272.0 313.539   2
  -2   4  -1 25859.8 315.036   2
   2  -4   2 54769.9 585.905   1
  -2   4  -2 53703.4 583.873   1
   2  -4   2 53180.4 567.062   2
  -2   4  -2 53452.4 569.018   2
  -2   4  -3 313.758 34.7218   1
   2  -4   3 317.216 36.7262   1
   2  -4   3 300.029 26.6779   2
  -2   4  -3 260.439 25.4203   2
  -2   4  -4 37680.2 470.184   1
   2  -4   4 38244.1 475.089   1
  -2   4  -4 39586.7 478.055   3
   2  -4   4 37925.3 417.256   2
  -2   4  -4 38195.3 417.898   2
  -2   4  -5 774.335 54.4190   1
   2  -4   5 746.535 54.8255   1
  -2   4  -5 713.105 54.5263   3
   2  -4   5 797.588 36.4931   2
  -2   4  -5 660.404 32.4528   2
  -2   4  -6 62607.2 658.252   2
   2  -4   6 66149.6 754.675   1
  -2   4  -6 64687.9 755.083   1
  -2   4  -6 65375.0 763.990   3
   2  -4   6 64298.9 660.288   2
  -2  -4  -7 19440.2 310.464   1
  -2   4  -7 19905.6 329.647   1
   2  -4   7 19354.0 322.176   1
   2  -4   7 19878.6 332.390   3
  -2   4  -7 19351.6 335.044   3
   2  -4   7 19532.9 242.520   2
  -2   4  -8 7210.89 190.016   1
   2  -4   8 7335.11 188.436   1
  -2  -4  -8 7416.58 180.052   1
  -2   4  -8 7756.35 202.706   3
   2  -4   8 7515.74 197.883   3
   2  -4   8 7371.73 123.769   2
   2  -4   9 9032.75 220.219   1
  -2  -4  -9 9404.91 211.076   1
  -2   4  -9 9458.09 228.111   1
   2  -4   9 9168.58 229.063   3
   2  -4   9 8453.11 139.937   2
   2  -4  10 28378.2 457.827   1
  -2   4 -10 28902.6 469.555   1
  -2  -4 -10 28537.6 444.486   1
   2  -4  10 28867.5 479.701   3
   2  -4  10 28340.7 339.535   2
   2  -4  11 5237.69 176.212   1
  -2   4 -11 5231.06 181.079   1
  -2  -4 -11 5289.41 170.262   1
   2  -4  11 5202.98 189.225   3
   2  -4  11 5152.06 106.207   2
  -2  -4 -12 29514.8 482.527   1
   2  -4  12 29480.0 493.660   1
  -2   4 -12 29106.2 504.153   1
   2  -4  12 29088.8 520.551   3
   2  -4  12 29003.3 353.988   2
  -2  -4 -13 36.2529 31.1100   1
  -2   4 -13 103.598 41.3659   1
   2  -4  13-0.38932 41.0329   1
   2  -4  13 57.7464 49.7562   3
   2  -4  13 40.7849 18.9017   2
   2  -4  14 718.897 84.8070   1
  -2  -4 -14 845.932 79.9054   1
   2  -4  14 1023.64 104.691   3
   2  -4  14 813.372 44.0496   2
  -2  -4 -15 233.461 52.7813   1
   2  -4  15 114.411 51.8777   1
   2  -4  15 164.696 67.2263   3
   2  -4  15 221.459 28.0009   2
   2  -4  16 1179.11 106.480   1
   2  -4  16 1069.55 110.990   3
   2  -4  16 1199.59 52.5849   2
   2  -4  17 1202.86 109.015   1
   2  -4  17 1181.83 120.222   3
   2   4  17 1059.48 113.523   3
   2  -4  17 1285.10 54.0665   2
   2  -4  18 548.923 101.288   3
   2   4  18 765.950 107.318   3
   2  -4  18 501.657 85.8149   1
   2   4  19 344.976 82.2252   3
   2  -4  19 397.592 81.4999   3
   2  -4  19 497.834 86.9370   1
   2   4  20 41.0973 65.9069   3
   2  -4  20-84.0186 68.2760   3
   2  -4  20-43.0964 58.3531   1
   2  -4  21-2.10673 62.4028   3
   2   4  21 5.13723 61.8498   3
   2   4  22 7.96017 65.1318   3
   2  -4  22-1.08145 68.4911   3
  -2  -5  24 5291.48 271.067   1
  -2  -5  23 2261.11 170.293   1
  -2   5  22 4080.39 258.357   3
  -2  -5  22 4272.92 258.643   3
  -2  -5  22 4123.65 225.245   1
  -2   5  21 365.744 94.0379   3
  -2  -5  21 340.396 98.0951   3
  -2  -5  21 245.916 72.4534   1
  -2  -5  20 4494.53 250.018   3
  -2  -5  20 4263.02 211.125   1
  -2  -5  19 4463.25 242.049   3
  -2  -5  19 4742.72 213.547   1
   2  -5 -18 3101.78 156.237   1
  -2  -5  18 2836.97 190.812   3
  -2  -5  18 2906.59 162.689   1
  -2  -5  17 11.6420 62.0556   3
  -2  -5  17 38.3106 47.6333   1
   2  -5 -17-7.43849 32.9170   1
   2  -5 -16 1702.28 107.656   1
  -2  -5  16 1841.69 142.172   3
  -2  -5  16 1776.25 123.754   1
  -2  -5  15 4242.84 206.912   3
  -2  -5  15 4557.88 186.628   1
   2  -5 -15 4457.05 164.421   1
   2   5 -14 6111.71 217.482   1
  -2  -5  14 5396.25 220.003   3
  -2  -5  14 5496.94 200.371   1
   2  -5 -14 5686.51 177.313   1
   2   5 -13 491.014 64.1472   1
  -2  -5  13 448.958 76.0681   3
   2  -5 -13 479.385 53.3197   1
  -2  -5  13 512.047 67.8995   1
   2   5 -12 70.8520 37.3210   1
  -2  -5  12 141.909 44.8989   3
  -2  -5  12 158.501 48.3458   1
   2  -5 -12 178.881 36.8541   1
   2   5 -11 3671.47 151.270   1
  -2  -5  11 3191.30 151.275   3
  -2  -5  11 3499.35 142.142   1
   2  -5 -11 3442.34 115.733   1
   2   5 -10 4787.62 166.212   1
  -2  -5  10 4237.68 165.569   3
   2  -5 -10 4693.31 128.223   1
  -2  -5  10 4546.73 155.612   1
   2   5  -9 39.0318 30.4517   1
  -2  -5   9 22.1221 42.9121   3
  -2  -5   9 64.3176 37.4529   1
   2  -5  -9 36.1503 19.6257   1
   2   5  -8 3970.03 137.781   1
  -2  -5   8 3863.87 142.978   3
   2  -5  -8 3666.10 97.8515   1
  -2  -5   8 3921.96 133.175   1
  -2  -5   7 1510.27 82.6712   1
   2   5  -7 1360.06 78.9827   1
   2  -5  -7 1237.49 50.1635   1
   2   5  -7 1294.17 79.7060   3
  -2  -5   7 1251.21 81.8474   3
  -2  -5   6 11.4519 32.7043   1
   2   5  -6 10.0649 29.0309   1
   2  -5  -6-0.22942 14.1690   1
   2   5  -6 18.7913 28.8041   3
  -2  -5   6 1.00525 36.1769   3
   2   5  -6 8.09248 10.8186   2
  -2  -5   5 493.840 50.4892   1
   2   5  -5 517.132 50.8327   1
   2  -5  -5 433.002 23.7639   1
   2   5  -5 460.656 48.5085   3
   2   5  -5 429.731 23.6001   2
  -2  -5   4 0.62643 33.5485   1
   2   5  -4 23.7197 34.5366   1
   2   5  -4 0.63207 29.2689   3
   2   5  -4-0.22080 15.4579   2
   2   5  -3 13.2670 19.1132   2
  -2  -5   3 22.6727 31.2467   1
   2   5  -3 34.6277 32.2595   1
   2   5  -3 29.2783 28.8244   3
  -2  -5   2 180.930 42.4720   1
  -2   5   1 796.259 31.3642   1
   2  -5  -1 717.797 27.9288   1
  -2   5   0 1171.00 43.7227   1
  -2   5   0 1258.07 56.1287   2
   2  -5   0 1297.01 44.2024   1
  -2   5  -1 1713.89 58.2674   1
   2  -5   1 1650.63 57.9912   1
  -2   5  -1 1819.30 62.0645   2
   2  -5   2 1482.34 62.8116   1
  -2   5  -2 1539.04 60.8284   1
  -2   5  -2 1459.38 54.4645   2
   2  -5   2 1559.42 55.6283   2
  -2   5  -3 6050.02 133.001   1
   2  -5   3 6327.38 135.445   1
   2  -5   3 6253.03 112.102   2
  -2   5  -3 6137.87 112.119   2
  -2   5  -4 5037.76 127.817   1
   2  -5   4 5234.08 129.176   1
   2  -5   4 5116.67 96.7629   2
  -2   5  -4 4837.73 96.3009   2
   2  -5   5 2048.27 87.7994   1
  -2   5  -5 2078.11 86.4356   1
   2  -5   5 2003.61 55.9043   2
  -2   5  -5 1948.48 87.2153   3
  -2   5  -5 1875.98 54.9647   2
  -2   5  -6 24706.0 370.835   1
   2  -5   6 25561.2 370.130   1
  -2   5  -6 23199.8 373.094   3
   2  -5   6 24161.0 281.612   2
  -2   5  -6 23066.9 277.704   2
  -2   5  -7 1261.98 77.5053   1
   2  -5   7 1281.61 76.2975   1
  -2   5  -7 1379.04 84.6402   3
   2  -5   7 1257.88 43.5809   2
  -2  -5  -8 6681.26 168.041   1
   2  -5   8 6590.62 180.155   1
  -2   5  -8 6617.43 183.101   1
  -2   5  -8 6617.61 190.092   3
   2  -5   8 6390.25 108.714   2
  -2  -5  -9 550.811 53.1600   1
   2  -5   9 583.636 60.5517   1
  -2   5  -9 707.300 64.9874   1
  -2   5  -9 495.546 61.5003   3
   2  -5   9 589.827 31.0637   2
   2  -5  10 7595.44 210.349   1
  -2   5 -10 7840.52 218.435   1
  -2  -5 -10 7574.27 197.727   1
   2  -5  10 7769.79 222.486   3
   2  -5  10 7547.19 123.979   2
   2  -5  11 6053.70 203.672   1
  -2   5 -11 7015.10 213.964   1
  -2  -5 -11 6725.53 191.325   1
   2  -5  11 6608.32 213.530   3
   2  -5  11 6607.08 115.027   2
  -2   5 -12 48293.0 708.384   1
  -2  -5 -12 48522.9 672.457   1
   2  -5  12 47805.6 692.032   1
   2  -5  12 45810.8 708.402   3
   2  -5  12 47036.6 512.001   2
  -2  -5 -13 50.7526 30.8832   1
  -2   5 -13 24.8280 35.0478   1
   2  -5  13 66.3316 44.9431   1
   2  -5  13 143.894 62.0048   3
   2  -5  13 78.6188 19.3556   2
  -2  -5 -14 931.244 82.2272   1
   2  -5  14 826.729 84.1464   1
   2  -5  14 897.268 95.6917   3
   2  -5  14 912.453 40.1042   2
  -2  -5 -15 3224.85 155.233   1
   2  -5  15 3035.01 164.019   1
   2  -5  15 2911.24 170.325   3
   2  -5  15 3194.27 74.7717   2
   2  -5  16 33.3415 46.0161   1
   2  -5  16 122.230 68.1853   3
   2  -5  16 38.9003 16.1880   2
   2  -5  17 74.6081 48.2380   1
   2  -5  17 134.434 64.3825   3
   2  -5  17 86.5150 15.2998   2
   2   5  18 18765.5 486.066   3
   2  -5  18 19267.9 491.326   3
   2  -5  18 19989.9 466.957   1
   2  -5  19 958.721 122.076   3
   2   5  19 679.887 105.177   3
   2  -5  19 807.627 102.153   1
   2  -5  20 550.882 105.286   3
   2   5  20 406.931 89.0312   3
   2  -5  20 246.401 71.0030   1
   2   5  21 219.410 74.3559   3
   2  -5  21 132.930 66.4886   1
   2   5  22 350.887 95.7582   3
  -2  -6  23 154.167 70.3555   1
  -2  -6  22 12.6338 68.5061   3
  -2   6  22 299.167 89.1138   3
  -2  -6  22 143.232 61.7323   1
  -2  -6  21 1632.97 158.758   3
  -2  -6  21 1406.69 131.613   1
  -2  -6  20 2125.50 177.104   3
  -2  -6  20 1947.57 147.713   1
  -2  -6  19 3254.78 209.144   3
  -2  -6  19 2647.44 169.700   1
   2  -6 -18 1508.65 110.451   1
  -2  -6  18 1523.12 143.629   3
  -2  -6  18 1342.15 115.129   1
   2  -6 -17 2731.08 139.503   1
  -2  -6  17 2727.69 176.965   3
  -2  -6  17 2638.13 152.086   1
  -2  -6  16-4.49570 60.7747   3
  -2  -6  16-19.5514 49.9736   1
   2  -6 -16 19.4816 35.4098   1
  -2  -6  15 10273.0 326.217   3
  -2  -6  15 10222.9 292.862   1
   2  -6 -15 10346.8 254.257   1
  -2  -6  14 8663.92 283.758   3
  -2  -6  14 8482.55 254.322   1
   2  -6 -14 8387.84 216.687   1
   2   6 -13 8053.36 249.523   1
  -2  -6  13 8212.30 265.910   3
   2  -6 -13 7868.43 200.510   1
  -2  -6  13 7999.14 240.498   1
   2   6 -12 671.407 73.1314   1
  -2  -6  12 626.226 81.3078   3
   2  -6 -12 568.664 52.8584   1
  -2  -6  12 682.295 73.5063   1
   2   6 -11 11041.4 276.456   1
  -2  -6  11 11276.0 288.120   3
  -2  -6  11 10781.2 262.243   1
   2  -6 -11 10313.4 211.005   1
   2   6 -10 9009.45 238.903   1
  -2  -6  10 9486.15 252.187   3
  -2  -6  10 9003.59 231.558   1
   2  -6 -10 8556.41 179.003   1
   2   6  -9 6837.61 196.738   1
  -2  -6   9 6866.09 203.569   3
   2  -6  -9 6657.61 144.098   1
  -2  -6   9 6820.06 189.276   1
   2   6  -8 116.458 37.4440   1
   2   6  -8 180.270 43.2298   3
  -2  -6   8 289.332 55.6624   3
   2  -6  -8 186.393 26.0403   1
  -2  -6   8 105.167 37.2170   1
   2   6  -7 31927.8 475.220   1
  -2  -6   7 32625.3 469.219   1
   2  -6  -7 31990.2 377.532   1
   2   6  -7 32990.7 487.945   3
   2   6  -6 685.662 56.7864   1
  -2  -6   6 654.104 57.9878   1
   2  -6  -6 625.053 31.8464   1
   2   6  -6 615.276 58.2709   3
   2   6  -6 648.667 26.0196   2
   2   6  -5 12019.4 237.735   1
  -2  -6   5 12501.5 236.771   1
   2  -6  -5 11902.5 153.341   1
   2   6  -5 12311.1 235.017   3
   2   6  -5 11652.6 155.056   2
   2   6  -4 25273.5 293.170   2
  -2  -6   4 25663.8 372.698   1
   2   6  -4 25698.2 378.611   1
   2   6  -4 25513.4 364.346   3
  -2  -6   3 7816.61 173.106   1
   2   6  -3 7342.85 169.137   1
   2  -6  -2 35915.0 375.501   1
  -2  -6   2 36652.1 468.756   1
  -2   6   1 2794.11 65.0457   1
   2  -6  -1 2855.25 62.2474   1
  -2   6   0 8157.63 136.715   1
   2  -6   0 8486.38 134.081   1
  -2   6  -1 6290.96 124.799   1
  -2   6  -1 6484.65 128.575   2
   2  -6   1 6634.44 125.034   1
  -2   6  -2 22658.5 302.513   1
  -2   6  -2 22030.9 288.829   2
   2  -6   2 22645.9 301.888   1
  -2   6  -3 20811.2 300.373   1
   2  -6   3 21290.0 299.928   1
  -2   6  -3 20290.5 265.294   2
   2  -6   4 6066.43 143.936   1
  -2   6  -4 5771.02 142.037   1
   2  -6   4 5746.68 108.056   2
  -2   6  -4 5555.35 107.870   2
   2  -6   5 7.43141 29.5248   1
  -2   6  -5 47.0440 26.2121   1
   2  -6   5 47.9872 18.5110   2
  -2   6  -5 35.9201 31.2947   3
  -2   6  -5 36.0735 17.3956   2
  -2   6  -6 19570.7 325.524   1
   2  -6   6 19945.6 325.718   1
   2  -6   6 19471.3 241.389   2
  -2   6  -6 20072.2 338.815   3
  -2   6  -6 19431.7 241.125   2
   2  -6   7 608.207 58.7951   1
  -2   6  -7 703.261 59.9570   1
  -2   6  -7 668.853 62.7122   3
   2  -6   7 752.038 33.9813   2
  -2   6  -7 640.806 31.0046   2
   2  -6   8 39.4659 15.0141   2
  -2   6  -8 128.947 45.3718   3
  -2   6  -8 32.3133 35.0649   1
   2  -6   8-3.28822 35.7913   1
  -2  -6  -8 2.55459 27.4076   1
  -2   6  -9 13464.9 300.793   3
   2  -6   9 13082.8 172.717   2
  -2  -6  -9 13801.0 263.479   1
   2  -6   9 12938.8 285.828   1
  -2   6  -9 13108.6 286.439   1
  -2   6 -10 1036.97 85.9395   3
   2  -6  10 1016.08 36.6712   2
  -2   6 -10 983.060 79.2965   1
   2  -6  10 994.438 80.9811   1
  -2  -6 -10 1022.45 72.1675   1
   2  -6  11 4984.22 86.9628   2
  -2   6 -11 4995.34 182.427   1
  -2  -6 -11 5100.51 164.364   1
   2  -6  11 4859.32 178.690   1
   2  -6  12 13408.7 172.339   2
  -2  -6 -12 13799.0 298.772   1
   2  -6  12 13161.6 317.433   1
  -2   6 -12 14400.1 334.335   1
   2  -6  13 476.145 23.8662   2
  -2  -6 -13 497.095 61.3423   1
   2  -6  13 563.175 73.2074   1
   2  -6  14 361.673 19.0655   2
  -2  -6 -14 363.826 54.6937   1
   2  -6  14 377.443 64.7732   1
   2  -6  15 8984.86 286.609   1
  -2  -6 -15 9721.16 274.931   1
   2  -6  16-16.9434 47.8374   1
   2  -6  17 1202.19 114.604   1
   2  -6  18 2241.56 157.961   1
   2   6  19 405.022 88.2104   3
   2  -6  19 256.241 70.7144   1
   2   6  20 269.627 83.5114   3
   2  -6  20 394.854 84.1492   1
   2   6  21 63.8361 78.5951   3
   2  -6  21 34.2521 57.0264   1
   2   6  22 191.050 79.9819   3
   2  -6  22 120.833 69.9725   1
  -2  -7  23 5617.88 269.234   1
  -2  -7  22 103.398 59.0570   1
  -2  -7  21-44.7137 55.5822   1
  -2  -7  20 695.798 117.681   3
  -2  -7  20 593.846 89.1089   1
  -2  -7  19 4838.16 249.725   3
  -2  -7  19 5049.85 231.745   1
   2  -7 -18 3547.29 164.749   1
  -2  -7  18 3716.45 213.817   3
  -2  -7  18 3800.28 194.096   1
   2  -7 -17 2218.94 124.105   1
  -2  -7  17 1947.94 156.567   3
  -2  -7  17 2192.18 143.989   1
  -2  -7  16 2141.40 157.508   3
  -2  -7  16 2102.05 138.107   1
   2  -7 -16 1961.98 112.281   1
  -2  -7  15 1250.31 120.607   3
  -2  -7  15 1301.46 106.534   1
   2  -7 -15 1264.57 86.0783   1
  -2  -7  14 194.988 61.7203   3
  -2  -7  14 143.243 48.3405   1
   2  -7 -14 164.636 37.5328   1
   2   7 -13 2192.83 132.809   1
  -2  -7  13 2278.23 142.863   3
   2  -7 -13 2135.68 100.989   1
  -2  -7  13 2147.64 127.614   1
   2   7 -12 9512.51 266.738   1
  -2  -7  12 8216.75 259.595   3
   2  -7 -12 8598.63 196.963   1
  -2  -7  12 8767.73 247.339   1
   2   7 -11 2337.82 126.237   1
  -2  -7  11 2139.03 126.838   3
   2  -7 -11 2209.89 90.1227   1
  -2  -7  11 2189.73 117.602   1
   2   7 -10 8453.40 233.789   1
  -2  -7  10 8121.05 236.292   3
   2  -7 -10 7981.16 169.735   1
  -2  -7  10 8626.22 229.400   1
   2   7  -9 3049.91 132.082   1
   2   7  -9 2857.57 135.106   3
  -2  -7   9 2978.11 129.501   1
   2  -7  -9 2800.92 87.4379   1
  -2  -7   8 3612.21 138.394   1
   2   7  -8 3518.92 138.198   1
   2   7  -8 3192.07 136.518   3
   2  -7  -8 3202.47 87.4261   1
  -2  -7   7 6572.02 180.107   1
   2   7  -7 6360.74 181.093   1
   2  -7  -7 5834.24 113.268   1
   2   7  -7 5973.07 177.502   3
   2   7  -6-13.9689 34.8824   1
  -2  -7   6-17.8117 36.6189   1
   2  -7  -6 18.8234 16.0211   1
   2   7  -6-0.50023 31.9542   3
   2   7  -6 7.65959 13.2978   2
   2   7  -5 142.524 36.8544   1
  -2  -7   5 171.471 40.5870   1
   2   7  -5 155.257 18.7772   2
   2   7  -5 95.9111 34.9202   3
   2   7  -4 191.039 40.9549   1
  -2  -7   4 251.030 43.8966   1
  -2  -7   3 563.985 58.1251   1
   2  -7  -3 476.073 25.5806   1
   2  -7  -2 77.1959 17.7996   1
  -2  -7   2 39.7292 34.4002   1
  -2   7   1 3401.62 80.8948   1
   2  -7  -1 3481.05 77.6249   1
  -2   7   0 64.0722 23.6640   1
   2  -7   0 36.5316 20.8811   1
  -2   7  -1 672.784 44.5513   1
  -2   7  -1 677.945 45.6081   2
   2  -7   1 764.120 44.8165   1
  -2   7  -2 204.021 31.5368   1
  -2   7  -2 217.276 28.2283   2
   2  -7   2 250.969 34.7186   1
  -2   7  -3-10.9821 25.3673   1
   2  -7   3 24.0432 27.8633   1
  -2   7  -3 9.04517 18.5331   2
   2  -7   4 231.365 38.1570   1
  -2   7  -4 195.600 35.7740   1
  -2   7  -4 158.264 23.3008   2
   2  -7   5 536.362 58.0530   1
  -2   7  -5 450.779 47.8852   1
  -2   7  -5 512.131 33.2573   2
  -2   7  -6 366.298 46.5579   1
   2  -7   6 421.728 52.6791   1
  -2   7  -6 358.376 52.0482   3
  -2   7  -6 345.834 27.1361   2
  -2   7  -7 6437.33 180.548   1
   2  -7   7 6478.47 176.054   1
  -2   7  -7 6229.68 182.620   3
  -2   7  -7 5921.28 104.648   2
  -2   7  -8 8498.10 218.988   1
  -2   7  -8 7966.33 121.419   2
  -2   7  -8 8241.60 224.983   3
   2  -7   8 8384.00 124.248   2
   2  -7   8 8267.48 212.836   1
  -2   7  -9 3880.11 151.366   1
   2  -7   9 3823.15 73.0404   2
  -2   7  -9 3971.79 159.437   3
  -2  -7  -9 4079.90 135.196   1
   2  -7   9 4039.73 150.978   1
  -2   7 -10 1158.52 85.9212   1
  -2   7 -10 1034.47 88.8844   3
   2  -7  10 1148.62 34.9646   2
   2  -7  10 1073.14 84.5923   1
  -2  -7 -10 956.478 71.0869   1
  -2   7 -11 19857.9 398.909   1
  -2   7 -11 18601.9 400.623   3
  -2  -7 -11 18777.1 350.897   1
   2  -7  11 19098.6 378.892   1
  -2   7 -12 6.56795 37.2281   1
   2  -7  12-17.3185 38.9924   1
  -2  -7 -12-25.0074 33.8311   1
  -2  -7 -13-11.5093 34.4068   1
   2  -7  13-5.27100 41.3816   1
   2  -7  14 631.538 78.0063   1
  -2  -7 -14 751.658 77.4283   1
   2  -7  15 10353.1 302.613   1
  -2  -7 -15 10569.3 290.536   1
   2  -7  16 965.312 102.885   1
   2  -7  17 104.303 55.2813   1
   2  -7  18 1012.02 109.701   1
   2  -7  19 3071.24 183.986   1
   2   7  20 12776.9 420.447   3
   2  -7  20 13941.1 416.395   1
   2   7  21-24.6255 76.5649   3
   2  -7  21-17.9871 51.1338   1
   2   7  22 2318.72 195.651   3
   2  -7  22 2057.30 175.711   1
  -2  -8  23 144.556 67.1590   1
  -2  -8  22 685.992 102.605   1
  -2  -8  21 111.381 67.8347   1
  -2  -8  20 12.8501 49.5047   1
  -2  -8  19 1392.05 130.657   1
   2  -8 -18 4805.59 190.321   1
  -2  -8  18 4872.40 222.842   1
   2  -8 -17 924.891 82.7405   1
  -2  -8  17 925.122 102.523   1
  -2  -8  16 2003.79 137.087   1
   2  -8 -16 2077.17 113.907   1
  -2  -8  15-47.9067 51.8525   1
   2  -8 -15 20.8482 29.7301   1
  -2  -8  14 3585.91 170.411   1
   2  -8 -14 3614.69 135.991   1
  -2  -8  13 5545.42 204.539   1
   2  -8 -13 5402.18 158.090   1
   2   8 -12 28729.0 517.107   1
   2  -8 -12 27697.3 411.248   1
  -2  -8  12 28231.5 497.593   1
   2   8 -11 11934.2 300.642   1
   2  -8 -11 11501.8 221.445   1
  -2  -8  11 12170.6 294.596   1
   2   8 -10 39046.6 604.518   1
   2   8 -10 39515.5 618.011   3
   2  -8 -10 37815.8 480.507   1
  -2  -8  10 38147.9 585.064   1
   2   8  -9 4171.03 161.025   1
   2   8  -9 4466.51 170.023   3
   2  -8  -9 4087.72 107.761   1
  -2  -8   9 4309.29 159.190   1
  -2  -8   8 36861.2 543.265   1
   2   8  -8 36858.7 554.149   1
   2  -8  -8 35429.9 427.964   1
   2   8  -8 37450.6 563.369   3
  -2  -8   7 77794.2 932.452   1
   2   8  -7 77444.5 943.810   1
   2  -8  -7 76382.7 797.998   1
   2   8  -7 79443.4 946.421   3
   2   8  -7 76258.9 757.376   2
   2   8  -6 1704.57 95.4058   1
  -2  -8   6 1795.94 96.7891   1
   2   8  -6 1775.96 94.6324   3
   2   8  -6 1801.59 49.8288   2
  -2  -8   5 449.258 54.6429   1
   2   8  -5 507.032 53.0738   1
   2   8  -5 464.292 53.8453   3
   2   8  -4 61195.1 747.051   1
  -2  -8   4 59805.4 742.841   1
   2  -8  -3 4278.91 84.2248   1
  -2  -8   3 4391.81 137.453   1
  -2  -8   2 78519.2 876.923   1
   2  -8  -2 75101.0 776.830   1
  -2   8   1 17698.3 242.137   1
   2  -8  -1 17663.6 237.094   1
   2  -8   0 36660.8 430.663   1
  -2   8   0 36388.2 436.652   1
  -2   8  -1 2006.49 74.4503   1
   2  -8   1 2135.86 74.6000   1
  -2   8  -2 3338.20 101.883   1
  -2   8  -2 3320.32 95.5330   2
   2  -8   2 3336.65 99.8113   1
  -2   8  -3 972.708 60.5477   1
  -2   8  -3 909.215 48.0840   2
   2  -8   3 882.291 56.7453   1
  -2   8  -4 16229.0 281.053   1
  -2   8  -4 16171.0 234.446   2
   2  -8   4 16906.3 281.126   1
  -2   8  -5 4065.85 132.718   1
   2  -8   5 4174.14 131.681   1
  -2   8  -5 4110.26 94.9485   2
   2  -8   6 71.8575 36.3595   1
  -2   8  -6-2.09931 28.1781   1
  -2   8  -6 11.7730 37.2142   3
  -2   8  -6 27.0157 17.2715   2
  -2   8  -7 803.311 68.8375   1
   2  -8   7 825.793 68.2329   1
  -2   8  -7 1008.23 79.1662   3
  -2   8  -7 882.003 39.3298   2
  -2   8  -8 4535.95 159.421   1
   2  -8   8 4714.66 159.158   1
  -2   8  -8 5133.76 174.765   3
  -2   8  -8 4633.82 86.5006   2
  -2   8  -9 568.984 70.0194   3
   2  -8   9 541.037 62.9293   1
  -2   8  -9 510.442 60.4914   1
  -2   8 -10 4203.36 163.560   1
  -2   8 -10 4077.99 171.768   3
  -2  -8 -10 3950.73 144.018   1
   2  -8  10 4093.86 159.874   1
  -2   8 -11 18782.8 391.405   1
  -2   8 -11 19444.0 415.053   3
  -2  -8 -11 19641.5 358.751   1
   2  -8  11 18734.0 383.318   1
  -2  -8 -12 6070.90 191.454   1
   2  -8  12 6481.51 214.444   1
   2  -8  13 71.2562 45.8658   1
  -2  -8 -13 188.574 44.7680   1
   2  -8  14 3280.04 166.673   1
  -2  -8 -14 3436.43 150.846   1
   2  -8  15 507.838 78.3807   1
  -2  -8 -15 395.265 64.8037   1
   2  -8  16 1104.43 107.964   1
   2  -8  17 373.814 72.5509   1
   2  -8  18-14.5720 47.7641   1
   2  -8  19 459.561 85.7066   1
   2  -8  20 1005.50 123.588   1
   2   8  21 291.624 89.9526   3
   2  -8  21 357.058 87.7589   1
   2   8  22-3.20864 67.1623   3
  -2  -9  22 71.2672 62.0244   1
  -2  -9  21 2002.79 161.037   1
  -2  -9  20 695.032 99.9092   1
  -2  -9  19 3374.73 192.409   1
  -2  -9  18 260.351 70.7091   1
  -2  -9  17 527.880 84.2806   1
   2  -9 -17 414.551 59.1190   1
   2  -9 -16 59.9974 33.8303   1
  -2  -9  16-36.6196 59.3436   1
   2  -9 -15-7.34857 29.2971   1
  -2  -9  15 15.6477 50.8792   1
  -2  -9  14 7343.23 248.181   1
   2  -9 -14 7268.31 194.615   1
   2  -9 -13 4131.76 136.659   1
  -2  -9  13 4418.16 185.419   1
   2   9 -12 3270.95 159.914   1
   2  -9 -12 3059.14 110.175   1
  -2  -9  12 3150.52 152.165   1
   2   9 -11 2225.91 128.864   1
   2   9 -11 1981.68 127.462   3
   2  -9 -11 1984.06 83.0719   1
  -2  -9  11 2088.37 122.068   1
   2   9 -10 1093.65 89.3254   1
   2   9 -10 913.011 85.5094   3
   2  -9 -10 1038.60 56.7598   1
  -2  -9  10 1173.45 90.3658   1
   2   9  -9 289.263 50.0968   1
   2   9  -9 348.123 57.3122   3
  -2  -9   9 348.253 56.3124   1
   2  -9  -9 189.020 26.1438   1
  -2  -9   8 3150.36 135.625   1
   2   9  -8 3271.58 143.867   1
   2  -9  -8 3378.29 89.1512   1
   2   9  -8 3334.89 145.478   3
  -2  -9   7 3319.40 136.187   1
   2   9  -7 3255.76 136.294   1
   2  -9  -7 3107.55 79.0093   1
   2   9  -7 2886.96 128.853   3
   2   9  -7 2933.36 63.9107   2
   2   9  -6 1706.64 53.9995   2
  -2  -9   6 1929.87 103.375   1
   2   9  -6 1996.67 105.228   1
   2   9  -6 1724.86 97.5366   3
   2   9  -5 87.7896 37.6410   1
  -2  -9   5 137.416 47.6547   1
   2   9  -4 1246.15 81.1005   1
  -2  -9   4 1408.42 92.1647   1
  -2  -9   3 60.9654 39.2627   1
   2  -9  -3 9.00753 16.8506   1
  -2  -9   2 2001.51 95.7642   1
   2  -9  -2 2015.45 66.9639   1
  -2  -9   1 10.0007 33.9576   1
   2  -9  -1 44.8017 20.6322   1
   2  -9   0 410.964 36.6853   1
  -2   9   0 354.331 35.7276   1
  -2   9  -1 1653.55 73.1575   1
   2  -9   1 1564.28 68.7355   1
  -2   9  -2 1111.01 64.0761   1
   2  -9   2 1090.95 61.1130   1
  -2   9  -3 4303.41 129.424   1
  -2   9  -3 4326.54 110.236   2
   2  -9   3 4325.73 126.338   1
  -2   9  -4 2864.03 109.065   1
  -2   9  -4 2815.47 85.3200   2
   2  -9   4 2918.33 108.481   1
  -2   9  -5 5578.00 161.410   1
   2  -9   5 5551.62 160.000   1
  -2   9  -5 5208.90 115.294   2
   2  -9   6 493.643 58.6078   1
  -2   9  -6 515.095 55.4757   1
  -2   9  -6 455.563 33.1679   2
  -2   9  -7 781.723 67.5210   1
   2  -9   7 900.393 73.5654   1
  -2   9  -7 849.712 77.8136   3
  -2   9  -7 760.284 38.9464   2
  -2   9  -8 1356.94 91.4109   1
   2  -9   8 1226.87 87.4785   1
  -2   9  -8 1275.52 90.3689   3
  -2   9  -8 1230.49 44.1409   2
  -2   9  -9 585.303 27.5175   2
  -2   9  -9 659.490 68.3066   1
  -2   9  -9 555.755 67.1934   3
   2  -9   9 577.335 67.3636   1
  -2   9 -10 123.515 43.2096   1
  -2   9 -10 127.577 44.4637   3
  -2  -9 -10 148.795 35.4381   1
   2  -9  10 15.8023 39.6814   1
  -2   9 -11 6811.44 226.763   1
  -2   9 -11 6672.04 233.932   3
   2  -9  11 6482.10 216.267   1
  -2  -9 -11 6700.64 194.835   1
   2  -9  12 5864.97 211.267   1
  -2  -9 -12 6016.30 190.755   1
   2  -9  13-8.00180 45.2387   1
  -2  -9 -13 82.2425 39.7653   1
  -2  -9 -14 7.33786 32.9130   1
   2  -9  14-8.05171 47.0700   1
  -2  -9 -15 146.450 46.7363   1
   2  -9  15 55.5599 56.6556   1
   2  -9  16 5017.27 222.082   1
   2  -9  17 2023.62 145.599   1
   2  -9  18 612.062 91.1309   1
   2  -9  19 32.4480 53.1760   1
   2  -9  20 6890.00 292.929   1
   2  -9  21 4941.58 252.972   1
  -2 -10  22 116.134 60.1001   1
  -2 -10  21 2369.38 172.430   1
  -2 -10  20 77.3018 63.2272   1
  -2 -10  19 643.240 95.6585   1
  -2 -10  18-61.4166 60.1016   1
   2 -10 -17 3342.72 147.996   1
  -2 -10  17 3770.08 195.932   1
  -2 -10  16 7219.55 264.970   1
   2 -10 -16 7198.52 209.320   1
   2 -10 -15-24.9632 31.0539   1
  -2 -10  15 30.4826 48.0694   1
   2 -10 -14 1051.33 72.9368   1
  -2 -10  14 997.641 99.8684   1
  -2 -10  13 16442.3 382.075   1
   2 -10 -13 16565.4 299.048   1
   2 -10 -12 13.3628 21.8522   1
  -2 -10  12 25.0345 41.8677   1
   2  10 -11 16.4086 34.7461   1
   2  10 -11-27.5146 38.6815   3
  -2 -10  11 87.6842 45.5736   1
   2 -10 -11 11.7982 19.7693   1
   2  10 -10 7949.41 243.741   1
   2  10 -10 7719.91 245.832   3
  -2 -10  10 7454.85 229.556   1
   2 -10 -10 7536.14 159.703   1
  -2 -10   9 16827.7 351.483   1
   2  10  -9 17331.2 362.717   1
   2 -10  -9 15068.0 243.707   1
   2  10  -9 16742.8 360.448   3
  -2 -10   8 18795.2 364.317   1
   2  10  -8 18595.1 375.434   1
   2 -10  -8 17186.3 254.887   1
   2  10  -8 19073.0 378.282   3
   2  10  -8 18378.4 212.712   2
  -2 -10   7 2694.42 127.612   1
   2  10  -7 2830.27 130.950   1
   2  10  -7 3264.49 139.936   3
   2  10  -7 3099.20 70.9149   2
   2  10  -6 80485.9 989.429   1
  -2 -10   6 79953.7 971.723   1
   2  10  -6 79128.4 970.607   3
   2  10  -5 51553.4 693.193   1
  -2 -10   5 51281.3 687.823   1
   2  10  -4 20894.1 368.734   1
   2 -10  -4 21137.3 273.377   1
  -2 -10   4 20637.0 362.954   1
   2 -10  -3 35998.6 422.556   1
  -2 -10   3 36569.0 516.803   1
  -2 -10   2 32467.4 467.856   1
   2 -10  -2 31572.9 389.397   1
   2 -10  -1 6270.09 133.106   1
  -2 -10   1 6432.24 172.240   1
  -2  10   0 18369.5 281.126   1
   2 -10   0 18071.4 272.073   1
   2 -10   1 132529. 1362.52   1
  -2  10  -1 130068. 1370.43   1
  -2  10  -2 28886.5 413.179   1
   2 -10   2 29909.8 409.503   1
  -2  10  -3 97396.3 1083.19   1
  -2  10  -3 96378.3 1039.92   2
   2 -10   3 99017.1 1074.73   1
  -2  10  -4 4549.82 142.707   1
  -2  10  -4 4652.33 116.494   2
   2 -10   4 4685.77 143.691   1
  -2  10  -5 2319.97 105.399   1
  -2  10  -5 2266.33 76.8395   2
   2 -10   5 2219.63 104.195   1
  -2  10  -6 1199.84 81.6212   1
   2 -10   6 1214.13 80.2778   1
  -2  10  -6 1083.26 51.8724   2
  -2  10  -7 7346.67 209.565   1
   2 -10   7 7368.92 205.486   1
  -2  10  -7 7281.56 216.372   3
  -2  10  -7 7284.03 134.932   2
  -2  10  -8 108.495 40.2486   1
   2 -10   8 81.4807 42.2094   1
  -2  10  -8 131.978 42.3232   3
  -2  10  -8 114.809 19.9494   2
  -2  10  -9 108.286 40.6812   1
   2 -10   9 107.057 44.0182   1
  -2  10  -9 166.831 48.4544   3
  -2  10  -9 127.941 16.9581   2
  -2  10 -10 3049.87 147.207   1
  -2  10 -10 2996.48 151.750   3
   2 -10  10 3053.36 144.518   1
  -2  10 -11 2918.67 149.207   1
  -2  10 -11 3231.14 165.993   3
   2 -10  11 2812.19 145.156   1
  -2 -10 -11 2812.21 126.098   1
   2 -10  12 604.904 79.9841   1
  -2 -10 -12 581.948 63.1463   1
  -2 -10 -13 4048.16 160.492   1
   2 -10  13 4147.21 186.468   1
  -2 -10 -14 1139.55 90.7057   1
   2 -10  14 1217.53 109.321   1
   2 -10  15 89.4093 59.5814   1
  -2 -10 -15 39.5750 43.9643   1
   2 -10  16 1293.57 123.465   1
   2 -10  17 1532.39 128.412   1
   2 -10  18 38.8178 57.9115   1
   2 -10  19 39.1667 58.2223   1
   2 -10  20 593.794 96.4767   1
   2 -10  21 226.501 76.6848   1
  -2 -11  21-43.9776 57.7033   1
  -2 -11  20 932.639 115.953   1
  -2 -11  19 226.084 70.7372   1
  -2 -11  18 2665.62 175.487   1
  -2 -11  17 8264.57 302.033   1
  -2 -11  16 4933.14 221.419   1
   2 -11 -16 4559.38 163.784   1
  -2 -11  15 1582.12 127.370   1
   2 -11 -15 1468.09 88.5785   1
   2 -11 -14 2205.95 102.171   1
  -2 -11  14 2120.41 140.339   1
  -2 -11  13 1409.43 114.346   1
   2 -11 -13 1458.34 79.6281   1
   2 -11 -12 23.7205 24.6734   1
  -2 -11  12-0.58125 42.9311   1
   2  11 -11-18.9575 39.8510   1
   2  11 -11 51.1948 49.2120   3
   2 -11 -11 12.6364 20.4891   1
  -2 -11  11 36.3124 41.6706   1
   2  11 -10 3189.00 157.492   1
   2  11 -10 3014.19 154.780   3
   2 -11 -10 2938.04 95.8287   1
  -2 -11  10 3066.41 148.468   1
  -2 -11   9 1258.74 96.2434   1
   2  11  -9 1194.21 97.2337   1
   2 -11  -9 1116.44 55.8513   1
   2  11  -9 1143.13 99.7255   3
   2  11  -8 1970.35 118.472   1
  -2 -11   8 2126.63 120.139   1
   2 -11  -8 1869.24 67.4809   1
   2  11  -8 1938.57 115.296   3
   2  11  -8 1925.55 52.3555   2
   2  11  -7 72.8777 36.2649   1
   2  11  -7 115.144 20.9158   2
  -2 -11   7 69.8484 43.0478   1
   2  11  -7 96.2267 44.4699   3
  -2 -11   6 456.939 70.4907   1
   2  11  -6 431.194 59.2766   1
  -2 -11   5 882.216 80.4577   1
   2  11  -5 723.690 69.2186   1
  -2 -11   4 309.821 55.5066   1
   2 -11  -4 290.224 31.0378   1
   2 -11  -3 287.742 32.3532   1
  -2 -11   3 254.723 49.9315   1
   2 -11  -2 1820.57 71.3389   1
  -2 -11   2 1761.80 94.1127   1
   2 -11  -1 42.4713 27.2090   1
  -2 -11   1 14.9849 37.1558   1
  -2  11   0 371.709 42.0728   1
   2 -11   0 344.356 39.1223   1
  -2  11  -1 3391.83 112.470   1
   2 -11   1 3322.86 109.029   1
   2 -11   2 3269.53 113.161   1
  -2  11  -2 3172.42 113.921   1
  -2  11  -3 17545.9 310.595   1
  -2  11  -3 17282.2 279.632   2
   2 -11   3 17922.9 305.084   1
  -2  11  -4 5686.21 167.018   1
  -2  11  -4 5472.71 133.945   2
   2 -11   4 5621.80 162.133   1
  -2  11  -5 1813.11 98.8331   1
  -2  11  -5 1854.02 73.7992   2
   2 -11   5 1847.85 96.5799   1
  -2  11  -6 2506.72 119.327   1
   2 -11   6 2485.98 115.993   1
  -2  11  -6 2539.63 81.4142   2
   2 -11   7 4232.73 156.841   1
  -2  11  -7 4059.12 158.728   1
  -2  11  -7 4021.09 100.354   2
  -2  11  -8 2031.26 116.765   1
   2 -11   8 2212.09 118.373   1
  -2  11  -8 2187.64 124.858   3
  -2  11  -8 2005.68 64.7738   2
  -2  11  -9 1286.70 95.0637   1
   2 -11   9 1203.64 92.5379   1
  -2  11  -9 1251.62 97.3144   3
  -2  11  -9 1202.00 44.4432   2
  -2  11 -10 6902.39 227.618   1
  -2  11 -10 6169.67 225.515   3
   2 -11  10 6580.14 215.623   1
   2 -11  11 158.994 52.7907   1
  -2 -11 -11 122.679 37.1025   1
  -2 -11 -12 13575.4 302.696   1
   2 -11  12 13865.5 344.844   1
   2 -11  13 12298.3 341.286   1
  -2 -11 -13 12775.5 300.340   1
   2 -11  14 4.16089 47.6857   1
  -2 -11 -14 57.4396 36.3576   1
   2 -11  15 6797.27 258.931   1
  -2 -11 -15 6880.20 227.720   1
   2 -11  16 8372.65 295.304   1
   2 -11  17 570.840 84.6754   1
   2 -11  18 8.75467 50.8884   1
   2 -11  19 615.429 98.9236   1
   2 -11  20 5439.91 264.904   1
  -2 -12  21 95.1464 61.6975   1
  -2 -12  20 241.392 80.9660   1
  -2 -12  19-47.7745 60.4208   1
  -2 -12  18 6023.75 264.522   1
  -2 -12  17 183.043 66.0916   1
  -2 -12  16 808.987 101.325   1
   2 -12 -16 764.000 68.3114   1
   2 -12 -15 784.691 64.4405   1
  -2 -12  15 691.561 92.8003   1
  -2 -12  14 2784.59 164.799   1
   2 -12 -14 3017.48 120.657   1
  -2 -12  13 473.471 81.2784   1
   2 -12 -13 412.469 47.7730   1
   2 -12 -12 3736.58 120.520   1
  -2 -12  12 3756.58 179.544   1
   2 -12 -11 158.649 30.3740   1
  -2 -12  11 50.3130 44.7753   1
   2  12 -10 3314.32 163.160   1
   2 -12 -10 3041.57 97.2470   1
  -2 -12  10 2985.08 151.462   1
   2  12 -10 3262.11 163.359   3
   2  12  -9 94.9077 41.7175   1
   2 -12  -9 26.5653 17.8977   1
  -2 -12   9 24.3315 41.7141   1
   2  12  -9 22.7211 45.3943   3
   2  12  -9 54.5461 13.2472   2
   2  12  -8 30547.7 527.290   1
  -2 -12   8 29268.4 507.685   1
   2  12  -8 30450.6 526.101   3
   2  12  -8 29524.9 346.765   2
  -2 -12   7 1126.57 89.1208   1
   2  12  -7 1219.23 92.2916   1
   2  12  -7 1202.04 89.8710   3
   2  12  -6 1040.21 85.8157   1
  -2 -12   6 1088.36 87.6873   1
   2  12  -5 5096.56 179.679   1
  -2 -12   5 5040.87 177.575   1
  -2 -12   4 199.996 50.6150   1
   2 -12  -4 339.043 35.7535   1
   2 -12  -3 92.4765 24.6118   1
  -2 -12   3 123.326 42.8727   1
  -2 -12   2 4222.05 150.493   1
   2 -12  -2 4141.60 112.052   1
  -2 -12   1 28091.4 439.832   1
   2 -12  -1 27622.8 380.247   1
  -2 -12   0 11574.2 251.978   1
   2 -12   0 11703.4 218.916   1
  -2  12   0 11714.8 225.589   1
   2 -12   1 23960.7 361.643   1
  -2  12  -1 24002.7 373.610   1
  -2  12  -2 44075.1 581.634   1
   2 -12   2 42861.6 565.582   1
  -2  12  -3 78462.0 933.829   1
   2 -12   3 79294.9 920.802   1
  -2  12  -4 76687.7 919.098   1
  -2  12  -4 73786.8 846.389   2
   2 -12   4 76832.7 905.157   1
  -2  12  -5 2042.18 105.050   1
  -2  12  -5 1956.37 79.5029   2
   2 -12   5 2019.38 103.575   1
  -2  12  -6 49582.3 687.905   1
  -2  12  -6 47978.8 572.860   2
   2 -12   6 48847.6 670.060   1
  -2  12  -7 3190.58 140.918   1
   2 -12   7 3264.90 141.012   1
  -2  12  -7 3151.82 92.1134   2
  -2  12  -8 19575.0 394.681   1
   2 -12   8 19877.0 386.539   1
  -2  12  -8 20781.4 416.558   3
  -2  12  -8 19339.4 270.096   2
  -2  12  -9 5950.99 208.536   1
   2 -12   9 5718.52 202.314   1
  -2  12  -9 6053.63 218.024   3
  -2  12  -9 5649.06 110.725   2
  -2  12 -10 2796.26 147.951   1
   2 -12  10 2764.37 145.305   1
  -2  12 -10 3189.70 163.030   3
  -2  12 -10 2846.25 62.1976   2
   2 -12  11 738.453 84.1690   1
  -2 -12 -11 610.001 64.4102   1
  -2 -12 -12 10992.9 270.975   1
   2 -12  12 11252.7 312.747   1
   2 -12  13 3242.84 172.514   1
  -2 -12 -13 3333.92 146.043   1
   2 -12  14 127.290 55.4339   1
  -2 -12 -14 90.6814 40.9418   1
  -2 -12 -15 92.1257 39.0267   1
   2 -12  15 84.6110 48.3775   1
   2 -12  16 1512.66 133.421   1
   2 -12  17 22.4058 51.1728   1
   2 -12  18 272.887 74.9932   1
   2 -12  19 220.907 80.0255   1
   2 -12  20 1099.09 128.771   1
  -2 -13  20 201.826 74.4700   1
  -2 -13  19 537.572 95.0039   1
  -2 -13  18 8136.11 318.462   1
  -2 -13  17 1252.50 125.705   1
  -2 -13  16 938.846 110.785   1
  -2 -13  15 6850.74 263.672   1
   2 -13 -15 6553.22 186.555   1
   2 -13 -14 48.7927 27.0603   1
  -2 -13  14 9.18727 52.8189   1
   2 -13 -13 3803.58 127.885   1
  -2 -13  13 3935.43 191.029   1
   2 -13 -12 5415.58 147.197   1
  -2 -13  12 5721.48 223.467   1
   2 -13 -11 120.546 27.4303   1
  -2 -13  11 86.0696 55.4280   1
  -2 -13  10 1244.36 104.152   1
   2 -13 -10 1237.28 63.4695   1
   2  13  -9 224.698 48.1841   1
  -2 -13   9 159.788 52.1740   1
   2 -13  -9 148.926 26.9460   1
   2  13  -9 161.939 46.3508   3
   2  13  -9 162.291 20.2714   2
  -2 -13   8 3056.93 151.497   1
   2  13  -8 2839.45 77.9525   2
   2  13  -8 3000.64 157.134   1
   2  13  -8 2888.50 150.266   3
  -2 -13   7 165.486 48.2755   1
   2  13  -7 137.630 44.3244   1
   2  13  -7 189.388 52.7968   3
   2  13  -6 166.986 48.6786   1
  -2 -13   6 147.362 48.7694   1
  -2 -13   5 1028.82 86.8200   1
   2 -13  -5 1035.64 55.4046   1
   2 -13  -4 313.414 33.9612   1
  -2 -13   4 415.143 63.4995   1
  -2 -13   3-39.0985 36.4435   1
   2 -13  -3 7.68722 23.3180   1
   2 -13  -2 364.879 39.3653   1
  -2 -13   2 338.849 50.8509   1
   2 -13  -1 3250.51 108.313   1
  -2 -13   1 3085.82 131.737   1
   2 -13   0 729.593 56.8000   1
  -2 -13   0 659.583 65.6964   1
  -2  13  -1 633.276 56.4887   1
   2 -13   1 566.188 53.9514   1
  -2  13  -2 2021.02 98.4039   1
   2 -13   2 1924.73 93.8091   1
  -2  13  -3 4218.28 146.795   1
   2 -13   3 4033.68 139.857   1
  -2  13  -4 856.872 70.2628   1
  -2  13  -4 832.351 57.4314   2
   2 -13   4 868.697 71.0135   1
  -2  13  -5 63.9235 32.9763   1
  -2  13  -5-4.05590 22.7589   2
   2 -13   5 4.45906 36.6382   1
  -2  13  -6 4852.71 174.408   1
  -2  13  -6 4615.87 124.986   2
   2 -13   6 4820.72 170.697   1
  -2  13  -7 10.2456 29.7241   1
   2 -13   7-46.3285 43.8439   1
  -2  13  -7 2.61310 22.9216   2
  -2  13  -8 7294.63 230.066   1
   2 -13   8 6944.96 218.096   1
  -2  13  -8 6773.06 231.581   3
  -2  13  -8 6849.31 141.729   2
  -2  13  -9 718.512 76.5255   1
   2 -13   9 750.755 81.1057   1
  -2  13  -9 782.903 88.9827   3
  -2  13  -9 708.249 40.9565   2
   2 -13  10-11.2866 42.4917   1
  -2  13 -10 9.67528 13.9559   2
   2 -13  11 1516.92 113.879   1
   2 -13  12 19652.0 435.251   1
  -2 -13 -12 19334.3 379.769   1
   2 -13  13 21.3114 52.3324   1
  -2 -13 -13 27.1578 35.4619   1
   2 -13  14 59.9030 54.8422   1
  -2 -13 -14 0.59587 31.6717   1
   2 -13  15 1393.14 124.970   1
  -2 -13 -15 1245.15 99.9147   1
   2 -13  16 4124.25 211.730   1
   2 -13  17 733.719 101.770   1
   2 -13  18 4538.43 235.999   1
   2 -13  19 2931.05 195.843   1
   2 -13  20 5302.14 268.214   1
  -2 -14  20 245.704 87.6959   1
  -2 -14  19 2044.04 162.246   1
  -2 -14  18 1733.61 151.281   1
  -2 -14  17 1205.84 122.431   1
  -2 -14  16 128.154 61.3805   1
   2 -14 -15 492.527 54.3351   1
  -2 -14  15 384.424 77.5394   1
   2 -14 -14 363.072 46.8406   1
  -2 -14  14 232.157 57.8221   1
   2 -14 -13 22699.5 363.926   1
  -2 -14  13 22912.5 496.928   1
  -2 -14  12 5488.48 223.151   1
   2 -14 -12 5271.29 145.007   1
  -2 -14  11 5811.16 224.077   1
   2 -14 -11 5761.21 146.685   1
  -2 -14  10 2242.30 138.249   1
   2 -14 -10 2236.36 85.4497   1
   2  14 -10 2054.78 47.6007   2
   2  14 -10 2142.32 47.6878   2
  -2 -14   9 3054.76 154.965   1
   2  14  -9 2697.74 151.238   3
   2  14  -9 2807.91 73.5716   2
  -2 -14   8 12871.9 323.761   1
   2  14  -8 13768.5 345.105   1
   2  14  -8 13607.6 339.181   3
  -2 -14   7 6148.78 210.435   1
   2  14  -7 6610.19 225.294   1
  -2 -14   6 16005.1 352.667   1
   2  14  -6 16444.3 365.247   1
  -2 -14   5 225.717 51.6063   1
   2 -14  -5 135.181 28.5124   1
  -2 -14   4 19899.4 386.532   1
   2 -14  -4 20406.5 307.919   1
  -2 -14   3 11489.4 283.533   1
   2 -14  -3 11661.8 217.247   1
  -2 -14   2 5952.91 189.737   1
   2 -14  -2 5940.78 149.730   1
  -2 -14   1 33881.6 523.833   1
   2 -14  -1 33703.3 462.385   1
  -2 -14   0 925.242 76.9614   1
   2 -14   0 965.231 64.3022   1
  -2  14  -1 4303.75 143.560   1
   2 -14   1 4158.32 137.603   1
   2 -14   2 1588.04 88.6645   1
  -2  14  -2 1560.64 90.4739   1
   2 -14   3 960.846 74.9830   1
  -2  14  -3 798.785 68.0382   1
  -2  14  -4 15321.6 317.532   1
  -2  14  -4 14426.7 268.106   2
   2 -14   4 15248.3 306.125   1
  -2  14  -5 11541.8 277.543   1
  -2  14  -5 10889.0 219.760   2
   2 -14   5 11266.2 265.587   1
  -2  14  -6 4201.53 166.047   1
  -2  14  -6 3982.82 120.333   2
   2 -14   6 4299.59 163.864   1
  -2  14  -7 1310.56 97.1216   1
   2 -14   7 1103.47 88.6929   1
  -2  14  -7 1406.91 67.5867   2
   2 -14   8 5459.70 196.099   1
  -2  14  -8 5950.98 210.483   1
  -2  14  -8 5407.42 129.399   2
   2 -14   9 69.4175 47.2539   1
  -2  14  -9 18.1933 18.2065   2
   2 -14  10 5140.30 202.838   1
  -2  14 -10 5147.43 104.659   2
   2 -14  11 246.733 56.8275   1
  -2  14 -11 161.243 14.0369   2
   2 -14  12 15080.7 378.532   1
  -2 -14 -12 13204.4 313.192   1
   2 -14  13 128.065 63.2741   1
  -2 -14 -13 6.03363 31.8469   1
  -2 -14 -14 957.230 84.5962   1
   2 -14  14 966.135 106.303   1
   2 -14  15 908.782 108.736   1
   2 -14  16 872.284 107.775   1
   2 -14  17 2701.98 181.849   1
   2 -14  18 50.4762 66.3414   1
   2 -14  19 162.880 72.4686   1
  -2 -15  19 2633.94 189.101   1
  -2 -15  18 572.782 97.2724   1
  -2 -15  17 1070.46 121.796   1
  -2 -15  16 209.486 70.7877   1
  -2 -15  15 138.293 60.0043   1
   2 -15 -14 517.952 52.7041   1
  -2 -15  14 419.237 76.3958   1
   2 -15 -13 9750.91 214.735   1
  -2 -15  13 10455.9 325.292   1
   2 -15 -12 144.218 29.8136   1
  -2 -15  12 193.819 70.3662   1
   2 -15 -11 1766.82 82.1016   1
  -2 -15  11 1917.13 133.939   1
   2 -15 -10 2841.43 102.486   1
  -2 -15  10 3161.22 168.673   1
   2  15 -10 3023.08 70.3375   2
   2  15 -10 2846.02 67.0972   2
   2  15  -9 48.9632 19.8929   2
  -2 -15   9 1.68593 45.6771   1
  -2 -15   8 86.5614 52.4417   1
   2  15  -8-41.2033 43.2680   1
   2  15  -8-64.0911 46.6520   3
  -2 -15   7 71.4614 45.9011   1
   2  15  -7 143.952 52.3736   1
   2 -15  -6 1141.33 62.6004   1
  -2 -15   6 1239.82 100.760   1
   2 -15  -5-6.22170 22.1615   1
  -2 -15   5 19.1847 39.5731   1
   2 -15  -4 311.822 40.0934   1
  -2 -15   4 370.618 65.5056   1
   2 -15  -3 1547.31 76.4632   1
  -2 -15   3 1493.79 100.161   1
  -2 -15   2 49.9575 45.4785   1
   2 -15  -2 4.36835 26.5897   1
  -2 -15   1 73.6990 37.0525   1
   2 -15  -1 130.063 35.4477   1
   2 -15   0 559.846 54.5912   1
  -2 -15   0 702.266 70.5619   1
   2 -15   1 625.790 59.0197   1
  -2 -15  -1 684.828 66.8718   1
  -2  15  -2 87.8153 34.1889   1
   2 -15   2 59.8337 33.6018   1
  -2  15  -3 1985.59 107.295   1
   2 -15   3 1928.05 103.395   1
  -2  15  -4 1657.67 100.404   1
  -2  15  -4 1484.27 81.4821   2
   2 -15   4 1486.04 94.6997   1
  -2  15  -5 993.830 82.4567   1
  -2  15  -5 852.552 60.4346   2
   2 -15   5 854.680 76.2243   1
  -2  15  -6-4.81141 35.1563   1
  -2  15  -6-21.4485 23.3192   2
   2 -15   6 50.9900 39.4218   1
  -2  15  -7 8980.11 260.437   1
  -2  15  -7 8397.43 182.542   2
   2 -15   7 8109.86 242.200   1
  -2  15  -8 1171.77 97.9277   1
   2 -15   8 1158.22 96.9896   1
  -2  15  -8 1114.83 61.0032   2
   2 -15   9 251.170 58.2405   1
  -2  15  -9 317.341 32.4161   2
   2 -15  10 5395.88 211.627   1
  -2  15 -10 5383.65 114.971   2
   2 -15  11 2159.82 139.879   1
  -2  15 -11 1736.59 49.0718   2
   2 -15  12 8765.54 288.206   1
  -2 -15 -13 51.4994 36.5064   1
   2 -15  13 61.5995 47.1606   1
   2 -15  14 610.322 89.4957   1
  -2 -15 -14 738.351 76.7069   1
   2 -15  15 543.231 94.7953   1
   2 -15  16 784.591 106.880   1
   2 -15  17 14678.4 433.634   1
   2 -15  18 4393.42 238.307   1
   2 -15  19 2972.50 205.542   1
  -2 -16  19 25.9869 61.6841   1
  -2 -16  18 326.622 84.8157   1
  -2 -16  17-26.7715 65.9078   1
  -2 -16  16 31.1835 60.6965   1
  -2 -16  15 2330.18 164.958   1
  -2 -16  14 1085.62 114.769   1
  -2 -16  13 5367.92 235.805   1
   2 -16 -13 5498.72 154.356   1
  -2 -16  12 7380.47 268.926   1
   2 -16 -12 6865.85 171.177   1
   2 -16 -11 2358.98 93.8611   1
  -2 -16  11 2491.62 156.563   1
  -2 -16  10 31239.5 582.402   1
   2  16 -10 30498.6 361.316   2
   2  16 -10 31133.0 360.073   2
   2  16  -9 7887.55 154.405   2
  -2 -16   9 7761.86 259.747   1
  -2 -16   8 7280.93 248.272   1
  -2 -16   7 1779.71 121.234   1
   2  16  -7 1743.13 121.774   1
  -2 -16   6 24053.6 467.768   1
   2 -16  -6 24347.7 362.088   1
  -2 -16   5 2007.43 124.281   1
   2 -16  -5 1804.16 83.7244   1
   2 -16  -4 26413.7 391.057   1
  -2 -16   4 27070.0 484.807   1
  -2 -16   3 2812.15 142.335   1
   2 -16  -3 2829.35 108.269   1
  -2 -16   2 38804.0 600.168   1
   2 -16  -2 38775.3 528.080   1
   2 -16  -1 4384.76 141.571   1
  -2 -16   1 4411.01 169.649   1
   2 -16   0 1574.12 87.2389   1
  -2 -16   0 1577.21 102.778   1
  -2 -16  -1 9347.66 248.358   1
   2 -16   1 9430.05 227.625   1
  -2  16  -2 1530.84 96.0625   1
   2 -16   2 1640.87 94.2471   1
  -2  16  -3 5471.30 186.071   1
   2 -16   3 5560.39 180.521   1
  -2  16  -4 541.453 67.0194   1
  -2  16  -4 552.260 52.8784   2
   2 -16   4 515.934 62.9319   1
  -2  16  -5 4094.59 169.749   1
  -2  16  -5 3771.29 130.782   2
   2 -16   5 4246.11 164.280   1
  -2  16  -6 910.711 84.7240   1
  -2  16  -6 786.594 60.0949   2
   2 -16   6 877.221 82.7738   1
  -2  16  -7 10137.7 285.958   1
   2 -16   7 9934.95 275.290   1
  -2  16  -7 9611.25 206.161   2
   2 -16   8 2607.82 143.189   1
  -2  16  -8 2679.39 97.0762   2
   2 -16   9 279.623 63.9646   1
  -2  16  -9 204.340 31.0464   2
   2 -16  10 5347.51 214.607   1
  -2  16 -10 5192.57 119.419   2
   2 -16  11 1821.70 133.172   1
  -2  16 -11 1804.47 56.7272   2
   2 -16  12 41.0720 54.7408   1
   2 -16  13 255.261 67.3967   1
  -2 -16 -13 192.504 47.9261   1
   2 -16  14 705.395 101.002   1
  -2 -16 -14 673.405 86.2298   1
   2 -16  15 23.0039 55.3939   1
   2 -16  16 8.69081 54.7271   1
   2 -16  17 3067.01 197.944   1
   2 -16  18 291.210 81.8937   1
  -2 -17  18 2584.70 185.478   1
  -2 -17  17 771.745 111.395   1
  -2 -17  16-78.0305 65.3957   1
  -2 -17  15 7691.75 299.170   1
  -2 -17  14 3964.90 213.793   1
  -2 -17  13 553.265 90.6827   1
   2 -17 -13 568.118 51.6156   1
  -2 -17  12 1745.35 136.732   1
   2 -17 -12 1758.32 83.2232   1
   2 -17 -11 361.278 40.6434   1
  -2 -17  11 393.253 80.7538   1
   2  17 -11 321.157 21.3670   2
   2  17 -11 357.841 21.8805   2
  -2 -17  10 6303.47 244.087   1
   2  17 -10 5901.63 123.868   2
   2  17 -10 5746.83 120.874   2
  -2 -17   9 2933.95 164.430   1
  -2 -17   8 1696.03 124.932   1
   2 -17  -7 156.202 33.2083   1
  -2 -17   7 167.999 56.8027   1
   2 -17  -6 382.649 45.0516   1
  -2 -17   6 210.010 56.3090   1
   2 -17  -5 144.419 34.0578   1
  -2 -17   5 245.019 67.6220   1
  -2 -17   4 50.7808 45.0527   1
   2 -17  -4 39.3435 29.3618   1
  -2 -17   3 145.711 41.2257   1
   2 -17  -3 230.517 39.5371   1
   2 -17  -2 165.447 41.7612   1
  -2 -17   2 116.798 47.7789   1
   2 -17  -1 68.0053 34.2708   1
  -2 -17   1 19.7769 42.4237   1
   2 -17   0 5.09210 30.6057   1
  -2 -17   0-42.1355 42.9666   1
   2 -17   1 37.1149 33.8498   1
  -2 -17  -1-73.8926 43.0821   1
  -2 -17  -2 263.335 46.1073   1
   2 -17   2 310.213 53.1421   1
  -2  17  -3 34.5657 33.5775   1
   2 -17   3 20.7164 36.4014   1
  -2  17  -4-1.17902 33.8624   1
   2 -17   4 28.6056 38.5951   1
  -2  17  -5 755.466 78.4372   1
  -2  17  -5 659.991 59.9082   2
   2 -17   5 742.070 77.9717   1
  -2  17  -6 2115.37 130.327   1
   2 -17   6 1968.80 120.280   1
  -2  17  -6 1948.32 94.5282   2
   2 -17   7 5881.07 213.620   1
  -2  17  -7 5700.63 158.886   2
   2 -17   8 422.027 71.9354   1
  -2  17  -8 394.899 41.1416   2
   2 -17   9 489.457 76.5203   1
  -2  17  -9 520.001 45.3512   2
   2 -17  10 75.5102 53.9814   1
  -2  17 -10 31.0201 21.4176   2
   2 -17  11 1354.47 118.023   1
  -2  17 -11 1358.97 53.5114   2
   2 -17  12 57.8648 51.2032   1
  -2 -17 -13 1791.97 116.361   1
   2 -17  13 2123.52 155.899   1
   2 -17  14 957.100 108.574   1
   2 -17  15 4404.69 228.995   1
   2 -17  16 170.924 66.1359   1
   2 -17  17 3339.47 208.909   1
   2 -17  18 118.127 72.3142   1
  -2 -18  18 809.530 116.832   1
  -2 -18  17 2815.32 195.387   1
  -2 -18  16 906.954 116.140   1
  -2 -18  15 5584.53 260.005   1
  -2 -18  14 1637.00 142.455   1
  -2 -18  13 50.1863 57.0006   1
   2 -18 -12 1097.75 69.1910   1
  -2 -18  12 1152.33 115.925   1
   2 -18 -11 735.829 55.6354   1
  -2 -18  11 641.111 92.9740   1
   2  18 -11 679.549 35.5902   2
   2  18 -11 707.006 35.0186   2
   2  18 -10 7395.56 148.229   2
  -2 -18  10 7314.88 268.817   1
   2  18 -10 6968.73 146.243   2
  -2 -18   9 191.953 62.8323   1
   2 -18  -8 1000.35 67.1270   1
  -2 -18   8 936.942 99.2648   1
   2 -18  -7 567.907 54.5077   1
  -2 -18   7 558.509 77.8128   1
  -2 -18   6 252.091 64.3040   1
   2 -18  -6 170.230 37.5379   1
   2 -18  -5 32920.6 471.730   1
  -2 -18   5 32989.3 580.441   1
   2 -18  -4 6369.47 173.941   1
  -2 -18   4 6256.73 223.720   1
   2 -18  -3 156.325 36.7811   1
  -2 -18   3 154.081 51.8756   1
  -2 -18   2 19273.9 405.446   1
   2 -18  -2 19308.8 345.417   1
  -2 -18   1 8858.00 257.027   1
   2 -18  -1 8790.61 221.430   1
  -2 -18   0 8618.66 249.437   1
   2 -18   0 8237.66 218.547   1
  -2 -18  -1 4690.07 181.188   1
   2 -18   1 4486.94 161.929   1
  -2 -18  -2 5996.78 202.293   1
   2 -18   2 5907.02 190.131   1
   2 -18   3 6755.21 211.930   1
  -2  18  -3 7129.97 225.093   1
  -2  18  -4 6432.95 218.849   1
   2 -18   4 6039.67 204.017   1
  -2  18  -5 6438.79 224.878   1
  -2  18  -5 5856.37 178.082   2
   2 -18   5 5907.48 207.053   1
  -2  18  -6 232.301 51.8424   1
   2 -18   6 137.347 50.1306   1
  -2  18  -6 250.714 40.2130   2
   2 -18   7 1898.85 125.629   1
  -2  18  -7 1822.89 92.0314   2
   2 -18   8 63.7347 43.5261   1
  -2  18  -8 16.2799 28.2996   2
   2 -18   9 11957.7 332.426   1
  -2  18  -9 12074.9 232.130   2
   2 -18  10 3193.34 175.088   1
  -2  18 -10 3392.63 104.844   2
   2 -18  11 144.031 62.5094   1
  -2  18 -11 144.149 24.3493   2
   2 -18  12 3158.78 182.091   1
   2 -18  13 1565.07 140.626   1
  -2 -18 -13 1258.36 101.991   1
   2 -18  14 196.545 63.5815   1
   2 -18  15 1354.16 132.207   1
   2 -18  16-32.5088 59.7968   1
   2 -18  17 35.2125 56.4877   1
  -2 -19  17 776.326 110.594   1
  -2 -19  16 342.560 93.9456   1
  -2 -19  15 5982.86 274.973   1
  -2 -19  14 3303.08 201.166   1
  -2 -19  13 45.2473 55.5321   1
  -2 -19  12 3.02176 51.0876   1
  -2 -19  11-38.5458 60.0510   1
   2 -19 -11-9.40713 25.5016   1
   2  19 -11 2.32104 16.8952   2
   2  19 -11 71.6218 21.6365   2
   2  19 -10 56.5957 26.8332   2
   2  19 -10 37.5427 21.0923   2
  -2 -19  10 69.3189 49.4826   1
   2 -19  -9 67.0000 30.7365   1
  -2 -19   9 16.1298 51.5134   1
  -2 -19   8 521.223 79.5273   1
   2 -19  -8 452.732 53.0701   1
  -2 -19   7 397.677 70.1110   1
   2 -19  -7 565.807 54.4554   1
   2 -19  -6 175.085 37.8441   1
  -2 -19   6 275.443 66.4889   1
  -2 -19   5 197.757 65.5914   1
   2 -19  -5 161.028 38.9641   1
  -2 -19   4 1469.83 113.574   1
   2 -19  -4 1390.24 83.4029   1
  -2 -19   3 19.1993 47.0801   1
   2 -19  -3-24.0257 31.3843   1
  -2 -19   2 177.092 52.5767   1
   2 -19  -2 235.511 49.3597   1
  -2 -19   1-9.68951 45.8861   1
   2 -19  -1 35.4902 38.9592   1
   2 -19   0 3782.10 148.741   1
  -2 -19   0 3913.54 169.699   1
   2 -19   1 13.1479 35.6315   1
  -2 -19  -1-16.3147 37.9924   1
  -2 -19  -2 252.397 59.2939   1
   2 -19   2 259.524 49.2491   1
  -2 -19  -3 21.6269 40.7135   1
   2 -19   3 45.9573 44.9165   1
  -2  19  -4 3753.52 171.049   1
   2 -19   4 3537.34 159.961   1
  -2  19  -5 5.14133 39.2757   1
   2 -19   5 81.9207 50.3876   1
  -2  19  -5 19.8812 31.2427   2
   2 -19   6 909.496 91.0764   1
  -2  19  -6 1092.13 78.3657   2
   2 -19   7 508.843 78.1115   1
  -2  19  -7 419.108 49.0103   2
   2 -19   8 2052.52 135.798   1
  -2  19  -8 2039.94 96.1534   2
   2 -19   9 4478.12 205.016   1
  -2  19  -9 4204.82 132.609   2
   2 -19  10 4792.39 216.014   1
  -2  19 -10 4956.20 134.692   2
   2 -19  11 375.483 75.8072   1
   2 -19  12 3120.61 186.408   1
   2 -19  13 60.2151 53.9310   1
   2 -19  14 577.173 90.0940   1
   2 -19  15 6604.21 291.126   1
   2 -19  16 3647.41 221.938   1
   2 -19  17 562.458 102.332   1
  -2 -20  16 144.411 69.6818   1
  -2 -20  15 5998.12 278.579   1
  -2 -20  14 502.395 92.6703   1
  -2 -20  13 53.9608 58.4217   1
  -2 -20  12-60.0580 58.0628   1
  -2 -20  11 5057.26 235.301   1
   2  20 -11 4919.90 114.396   2
   2 -20 -10 572.672 57.1189   1
   2  20 -10 573.115 47.4388   2
   2  20 -10 561.673 46.9429   2
  -2 -20  10 539.554 89.7575   1
   2 -20  -9-12.3405 29.6967   1
  -2 -20   9-25.8872 49.6343   1
   2 -20  -8 36.8336 29.4427   1
  -2 -20   8-35.0684 54.9629   1
   2 -20  -7 1814.42 93.7837   1
  -2 -20   7 2064.73 142.004   1
  -2 -20   6 97.4297 50.9249   1
   2 -20  -6 9.70550 32.9815   1
   2 -20  -5 1337.54 84.4157   1
  -2 -20   5 1293.63 114.140   1
  -2 -20   4 3049.35 161.801   1
   2 -20  -4 2881.78 123.682   1
  -2 -20   3 1335.50 110.267   1
   2 -20  -3 1257.07 87.1010   1
   2 -20  -2 2035.17 109.182   1
  -2 -20   2 1983.02 131.130   1
   2 -20  -1 761.335 71.7287   1
  -2 -20   1 836.582 87.8823   1
   2 -20   0 1930.31 110.392   1
  -2 -20   0 1779.63 119.767   1
  -2 -20  -1 2383.16 135.496   1
   2 -20   1 2458.28 126.898   1
  -2 -20  -2 246.305 54.0205   1
   2 -20   2 234.683 49.1583   1
   2 -20   3 3866.08 167.823   1
  -2 -20  -3 4127.89 173.924   1
  -2  20  -4 23931.0 477.126   1
   2 -20   4 22494.4 446.566   1
   2 -20   5 5663.14 211.656   1
  -2  20  -5 5503.19 184.784   2
   2 -20   6 7289.78 247.022   1
  -2  20  -6 6699.71 199.626   2
   2 -20   7 19.4336 48.0479   1
  -2  20  -7-2.87289 36.5294   2
   2 -20   8 8029.89 274.331   1
  -2  20  -8 8239.65 208.148   2
   2 -20   9 3346.56 181.589   1
  -2  20  -9 3512.62 124.979   2
   2 -20  10 6196.16 250.615   1
  -2  20 -10 5780.18 153.148   2
   2 -20  11 1320.76 127.120   1
   2 -20  12 5201.30 239.324   1
   2 -20  13-110.730 69.2676   1
   2 -20  14 569.035 94.5622   1
   2 -20  15 1362.47 140.285   1
   2 -20  16 410.136 88.0814   1
  -2 -21  16 1065.12 136.131   1
  -2 -21  15 444.642 91.9063   1
  -2 -21  14-38.8769 52.6736   1
  -2 -21  13 374.233 89.4133   1
  -2 -21  12 24.9716 53.2720   1
   2 -21 -11 1174.47 78.7749   1
  -2 -21  11 1330.47 134.747   1
   2  21 -10 885.444 60.0919   2
   2 -21 -10 967.919 71.1092   1
  -2 -21  10 923.648 108.109   1
   2 -21  -9 1037.85 72.8799   1
  -2 -21   9 980.974 108.559   1
   2 -21  -8 1214.98 78.8388   1
  -2 -21   8 1030.49 110.098   1
  -2 -21   7 533.034 84.6992   1
   2 -21  -7 444.462 51.7122   1
   2 -21  -6 327.057 52.2156   1
  -2 -21   6 188.428 58.2488   1
   2 -21  -5 1235.05 84.5293   1
  -2 -21   5 1287.03 115.830   1
   2 -21  -4 213.899 47.5528   1
  -2 -21   4 160.319 69.1419   1
  -2 -21   3 208.348 64.4451   1
   2 -21  -3 86.4717 35.2188   1
  -2 -21   2 349.120 73.8612   1
   2 -21  -2 304.858 59.7322   1
   2 -21  -1 552.356 68.1944   1
  -2 -21   1 710.016 89.0684   1
   2 -21   0 155.334 48.3913   1
  -2 -21   0 69.5542 43.8297   1
  -2 -21  -1-64.9532 50.4973   1
   2 -21   1 100.398 43.1134   1
  -2 -21  -2 1921.64 123.659   1
   2 -21   2 1918.03 116.467   1
  -2 -21  -3-67.5803 52.4618   1
   2 -21   3-10.5353 43.3437   1
  -2 -21  -4 1214.05 98.8810   1
   2 -21   4 1178.51 101.020   1
  -2  21  -5 3691.59 154.479   2
   2 -21   5 4038.48 182.511   1
  -2  21  -6 6858.54 206.260   2
   2 -21   6 7034.40 248.874   1
  -2  21  -7-24.0088 35.2076   2
   2 -21   7 9.82776 47.6292   1
  -2  21  -8 2093.51 105.730   2
   2 -21   8 2027.68 142.679   1
  -2  21  -9 1520.58 86.7161   2
   2 -21   9 1456.39 126.124   1
   2 -21  10 10543.6 337.534   1
   2 -21  11 724.242 98.2462   1
   2 -21  12 2368.46 168.328   1
   2 -21  13 730.421 101.813   1
   2 -21  14 1433.96 140.475   1
   2 -21  15 253.673 75.5527   1
   2 -21  16 391.941 85.8871   1
  -2 -22  15 84.3287 57.4842   1
  -2 -22  14 279.522 73.8637   1
  -2 -22  13 2787.17 198.124   1
  -2 -22  12 365.568 81.4395   1
  -2 -22  11 295.883 69.8316   1
   2 -22 -10-17.5228 31.8741   1
  -2 -22  10 99.8821 64.8254   1
   2 -22  -9 1103.73 74.3480   1
  -2 -22   9 1051.56 113.618   1
   2 -22  -8 456.475 56.2608   1
  -2 -22   8 521.423 89.8243   1
  -2 -22   7 2238.87 154.732   1
   2 -22  -7 2581.06 120.262   1
  -2 -22   6 652.841 91.0456   1
   2 -22  -6 755.844 69.4108   1
  -2 -22   5 424.605 79.0212   1
   2 -22  -5 365.487 55.1357   1
   2 -22  -4 324.121 50.6632   1
  -2 -22   4 210.826 62.2918   1
  -2 -22   3 2701.51 158.977   1
   2 -22  -3 3024.50 136.804   1
   2 -22  -2 18508.4 370.755   1
  -2 -22   2 18245.6 420.344   1
  -2 -22   1 26784.1 524.556   1
   2 -22  -1 26840.3 473.150   1
   2 -22   0 3864.86 163.902   1
  -2 -22   0 3894.20 182.293   1
  -2 -22  -1 8085.11 262.536   1
   2 -22   1 7914.30 242.943   1
  -2 -22  -2 98.2867 48.9252   1
   2 -22   2 37.4444 39.7102   1
  -2 -22  -3 351.186 64.5276   1
   2 -22   3 210.968 48.8241   1
  -2 -22  -4 15562.4 369.227   1
   2 -22   4 15401.2 369.577   1
  -2 -22  -5 20214.7 426.518   1
  -2  22  -5 19220.6 392.440   2
   2 -22   5 20125.0 439.417   1
  -2  22  -6 23927.4 435.933   2
   2 -22   6 24157.4 501.409   1
  -2  22  -7 4561.92 166.170   2
   2 -22   7 4671.23 209.926   1
  -2  22  -8 6761.04 198.645   2
   2 -22   8 6777.39 260.369   1
   2 -22   9 7.70107 50.1524   1
   2 -22  10 1597.90 136.226   1
   2 -22  11 407.282 80.3898   1
   2 -22  12 71.6955 56.2849   1
   2 -22  13 1432.20 139.960   1
   2 -22  14 625.483 104.276   1
   2 -22  15 26.5951 62.5376   1
  -2 -23  14-4.43556 59.4783   1
  -2 -23  13 2291.04 178.208   1
  -2 -23  12 1502.00 145.715   1
  -2 -23  11-32.1467 60.1897   1
  -2 -23  10 1953.03 159.978   1
   2 -23  -9-48.3234 32.6888   1
  -2 -23   9 102.437 54.5145   1
   2 -23  -8 0.06118 30.5531   1
  -2 -23   8-45.5164 54.7398   1
   2 -23  -7 464.815 57.9316   1
  -2 -23   7 353.358 76.4685   1
  -2 -23   6 164.454 64.4410   1
   2 -23  -6 81.8638 42.0966   1
  -2 -23   5 13.3760 54.5572   1
   2 -23  -5 129.253 43.3629   1
  -2 -23   4 605.471 93.1496   1
   2 -23  -4 332.271 55.5989   1
  -2 -23   3 334.169 70.2072   1
   2 -23  -3 277.616 52.8629   1
   2 -23  -2 1850.80 112.849   1
  -2 -23   2 1963.52 137.002   1
  -2 -23   1 147.104 60.5537   1
   2 -23  -1 34.8182 42.5207   1
   2 -23   0 355.338 62.2444   1
  -2 -23   0 334.209 67.8862   1
  -2 -23  -1 1796.51 133.940   1
   2 -23   1 2007.62 125.800   1
  -2 -23  -2-2.08792 46.2988   1
   2 -23   2 23.0120 39.4293   1
  -2 -23  -3 176.391 56.9829   1
   2 -23   3 119.419 46.8635   1
  -2 -23  -4-59.3665 47.4941   1
  -2  23  -4 8.52237 34.8438   2
   2 -23   4 12.1063 43.3071   1
  -2 -23  -5 1076.72 100.567   1
  -2  23  -5 1095.70 90.7920   2
   2 -23   5 1140.19 107.441   1
  -2 -23  -6 3697.55 174.307   1
  -2  23  -6 3460.72 153.769   2
   2 -23   6 3640.52 186.681   1
  -2  23  -7 2069.55 118.328   2
   2 -23   7 2116.58 147.916   1
   2 -23   8 1061.03 111.042   1
   2 -23   9-10.9315 50.9827   1
   2 -23  10 217.264 64.0707   1
   2 -23  11 347.619 80.6031   1
   2 -23  12 26.0406 56.2411   1
   2 -23  13 1528.57 146.898   1
   2 -23  14 361.719 89.6751   1
  -2 -24  14 66.4184 66.4998   1
  -2 -24  13 6027.91 290.980   1
  -2 -24  12 11437.6 390.916   1
  -2 -24  11 353.549 83.5236   1
  -2 -24  10 8480.35 321.777   1
  -2 -24   9 444.671 85.7313   1
   2 -24  -8 8735.84 227.850   1
  -2 -24   8 8177.21 309.220   1
   2 -24  -7 5954.82 187.910   1
  -2 -24   7 5617.18 251.116   1
  -2 -24   6 17845.1 457.803   1
   2 -24  -6 18457.0 364.643   1
  -2 -24   5 505.932 89.5056   1
   2 -24  -5 490.407 61.0622   1
  -2 -24   4 17104.4 433.791   1
   2 -24  -4 17061.1 358.512   1
   2 -24  -3 2292.15 124.778   1
  -2 -24   3 2357.01 156.566   1
  -2 -24   2 39.1917 49.4814   1
   2 -24  -2 40.4785 39.2723   1
   2 -24  -1 2381.38 133.919   1
  -2 -24   1 2339.99 149.176   1
  -2 -24   0 1256.78 113.353   1
   2 -24   0 1359.32 104.442   1
  -2 -24  -1 1495.62 119.867   1
   2 -24   1 1404.33 108.912   1
  -2 -24  -2 485.113 75.2925   1
   2 -24   2 364.724 63.3202   1
  -2 -24  -3 2398.81 148.493   1
   2 -24   3 2498.51 146.061   1
  -2 -24  -4 3997.42 188.333   1
   2 -24   4 4259.88 194.717   1
  -2 -24  -5 297.820 70.4400   1
  -2  24  -5 276.702 57.1694   2
   2 -24   5 342.285 72.1476   1
  -2 -24  -6 819.211 91.8101   1
  -2  24  -6 854.154 81.5550   2
   2 -24   6 876.212 100.278   1
  -2 -24  -7 1685.85 123.454   1
   2 -24   7 1860.08 141.546   1
   2 -24   8 21.6836 52.2631   1
   2 -24   9 122.275 63.4964   1
   2 -24  10 603.782 94.8668   1
   2 -24  11-84.8726 68.0390   1
   2 -24  12 519.905 98.8140   1
   2 -24  13 115.267 56.1025   1
   2 -24  14 196.990 67.0487   1
  -2 -25  13 753.152 114.044   1
  -2 -25  12 3538.75 219.712   1
  -2 -25  11-12.7239 54.2275   1
  -2 -25  10 1575.38 149.931   1
  -2 -25   9 962.304 118.961   1
  -2 -25   8 2061.46 159.077   1
   2 -25  -7 76.7654 35.4874   1
  -2 -25   7 53.3382 57.5352   1
   2 -25  -6 203.729 47.0575   1
  -2 -25   6 264.018 79.4768   1
  -2 -25   5 275.426 75.5000   1
   2 -25  -5 377.982 61.0499   1
  -2 -25   4 198.646 67.8719   1
   2 -25  -4 140.950 43.9888   1
  -2 -25   3 383.447 73.7572   1
   2 -25  -3 379.628 61.1933   1
   2 -25  -2-17.8632 36.2377   1
  -2 -25   2 40.1227 48.1329   1
   2 -25  -1 290.281 61.9394   1
  -2 -25   1 362.719 72.9389   1
  -2 -25   0-35.6453 50.5888   1
   2 -25   0 36.4262 41.9715   1
  -2 -25  -1 70.6970 63.7787   1
   2 -25   1 10.5894 47.6638   1
  -2 -25  -2 893.181 96.3963   1
   2 -25   2 822.877 87.0085   1
  -2 -25  -3 755.122 93.1702   1
   2 -25   3 760.633 89.6436   1
  -2 -25  -4 189.976 55.4248   1
   2 -25   4 146.178 54.4425   1
  -2 -25  -5 79.8763 54.4997   1
   2 -25   5 180.686 59.6230   1
  -2 -25  -6 211.927 58.7212   1
   2 -25   6 172.905 63.4108   1
  -2 -25  -7 148.111 53.4713   1
   2 -25   7 73.5860 49.7419   1
  -2 -25  -8 9.75144 46.1298   1
   2 -25   8 7.59400 50.4389   1
   2 -25   9 174.512 71.3290   1
   2 -25  10-25.5781 54.7640   1
   2 -25  11-44.2213 60.0098   1
   2 -25  12 154.345 66.9811   1
   2 -25  13 2522.06 188.750   1
  -2 -26  12 3213.85 213.095   1
  -2 -26  11 504.738 102.442   1
  -2 -26  10 107.044 77.8139   1
  -2 -26   9 8827.23 338.518   1
  -2 -26   8 4152.61 226.496   1
  -2 -26   7 18.7023 55.3363   1
  -2 -26   6 2827.02 184.668   1
   2 -26  -6 2781.11 135.684   1
   2 -26  -5 323.926 56.7368   1
  -2 -26   5 485.592 87.6746   1
  -2 -26   4 1815.87 144.215   1
   2 -26  -4 2042.87 121.500   1
   2 -26  -3 95.0588 45.3654   1
  -2 -26   3 85.9595 58.3640   1
   2 -26  -2 3390.14 163.981   1
  -2 -26   2 3487.39 192.944   1
   2 -26  -1 2870.30 152.967   1
  -2 -26   1 2893.24 174.738   1
  -2 -26   0 4444.38 212.689   1
   2 -26   0 4676.97 198.825   1
   2 -26   1 14656.6 370.248   1
  -2 -26  -1 13560.8 377.687   1
  -2 -26  -2 1731.47 131.888   1
   2 -26   2 1679.17 126.295   1
  -2 -26  -3 3580.26 192.056   1
   2 -26   3 3493.82 182.889   1
  -2 -26  -4-115.598 58.5800   1
   2 -26   4-107.524 56.3549   1
  -2 -26  -5 2953.99 167.472   1
   2 -26   5 3152.24 178.993   1
  -2 -26  -6 437.060 76.3675   1
   2 -26   6 412.800 75.4791   1
  -2 -26  -7-15.2623 45.4937   1
   2 -26   7-40.3721 55.1960   1
  -2 -26  -8 122.332 52.5932   1
   2 -26   8-19.5937 55.9800   1
  -2 -26  -9 21.3352 42.0031   1
   2 -26   9 82.2180 58.5676   1
   2 -26  10 492.920 94.2489   1
   2 -26  11 104.971 63.3306   1
   2 -26  12 254.237 83.8597   1
  -2 -27  11 39.7440 55.4174   1
  -2 -27  10 590.271 104.433   1
  -2 -27   9 948.840 123.820   1
  -2 -27   8 784.776 115.234   1
  -2 -27   7 260.959 80.9116   1
  -2 -27   6 27.1730 60.9256   1
   2 -27  -5 23.7042 37.2108   1
  -2 -27   5-18.9087 51.5815   1
   2 -27  -4 386.871 61.1600   1
  -2 -27   4 298.733 68.7612   1
  -2 -27   3 545.253 88.9763   1
   2 -27  -3 499.715 71.4507   1
   2 -27  -2 72.3545 45.7722   1
  -2 -27   2 130.265 64.8698   1
  -2 -27   1 19.9713 52.9724   1
   2 -27  -1 15.1148 39.4868   1
  -2 -27   0 262.986 71.8001   1
   2 -27   0 263.028 66.6043   1
  -2 -27  -1 506.964 86.6626   1
   2 -27   1 523.473 83.8874   1
  -2 -27  -2 556.047 89.4716   1
   2 -27   2 433.462 71.8577   1
  -2 -27  -3 1339.06 124.314   1
   2 -27   3 1203.51 114.455   1
  -2 -27  -4 420.156 76.6303   1
   2 -27   4 361.609 78.1625   1
  -2 -27  -5 641.297 89.4061   1
   2 -27   5 760.485 98.2766   1
  -2 -27  -6 68.3278 53.0705   1
   2 -27   6-7.75702 51.2394   1
  -2 -27  -7 391.013 70.9087   1
   2 -27   7 407.595 79.0528   1
  -2 -27  -8 167.091 62.0762   1
   2 -27   8 215.453 67.7851   1
  -2 -27  -9-59.5710 44.5394   1
   2 -27   9 97.6883 65.2993   1
   2 -27  10 2423.17 182.048   1
   2 -27  11 185.789 69.2935   1
  -2 -28  10 4935.71 265.542   1
  -2 -28   9 2605.35 188.521   1
  -2 -28   8 1686.64 155.970   1
  -2 -28   7 162.825 70.9326   1
  -2 -28   6 2578.09 185.015   1
  -2 -28   5 2310.82 171.459   1
  -2 -28   4 19.7353 53.5046   1
   2 -28  -4 141.169 46.7752   1
   2 -28  -3 152.526 51.4539   1
  -2 -28   3 173.573 64.1334   1
   2 -28  -2 2376.20 142.243   1
  -2 -28   2 2186.78 162.117   1
  -2 -28   1 38.3269 50.2069   1
   2 -28  -1 259.803 58.6287   1
  -2 -28   0 3408.77 194.872   1
   2 -28   0 4025.92 190.997   1
  -2 -28  -1 288.126 67.5500   1
   2 -28   1 386.535 71.8724   1
  -2 -28  -2 2501.12 163.725   1
   2 -28   2 2703.10 164.492   1
  -2 -28  -3 1676.18 136.205   1
   2 -28   3 1552.11 128.593   1
  -2 -28  -4 2158.93 152.657   1
   2 -28   4 2080.00 153.409   1
  -2 -28  -5-17.4643 47.2377   1
   2 -28   5 92.1867 58.4065   1
  -2 -28  -6-65.7497 55.2541   1
   2 -28   6-13.6543 60.8149   1
  -2 -28  -7 194.409 61.8684   1
   2 -28   7 179.319 77.0498   1
  -2 -28  -8 1474.14 124.235   1
   2 -28   8 1566.92 146.580   1
   2 -28   9 647.239 105.701   1
   2 -28  10 2524.95 189.290   1
  -2 -29   9 223.832 78.2825   1
  -2 -29   8 573.633 101.462   1
  -2 -29   7-30.4134 59.1015   1
  -2 -29   6 131.332 58.5054   1
  -2 -29   5 155.559 73.5382   1
  -2 -29   4-0.42366 58.8885   1
  -2 -29   3 112.797 81.9036   1
   2 -29  -3 92.3913 49.7537   1
  -2 -29   2 271.985 73.4885   1
   2 -29  -2 312.701 64.4610   1
  -2 -29   1 47.9917 58.0750   1
   2 -29  -1 68.0046 48.1846   1
  -2 -29   0 41.0866 52.3368   1
   2 -29   0 77.5272 45.2343   1
  -2 -29  -1-19.5428 53.4369   1
   2 -29   1-22.4821 42.6573   1
  -2 -29  -2 154.605 59.2871   1
   2 -29   2 200.236 62.4153   1
  -2 -29  -3-29.1387 47.9553   1
   2 -29   3 147.034 59.8125   1
  -2 -29  -4 1140.59 117.519   1
   2 -29   4 1355.51 128.731   1
  -2 -29  -5 2308.99 159.800   1
   2 -29   5 2144.37 162.925   1
  -2 -29  -6 356.202 73.7106   1
   2 -29   6 3.13710 56.3686   1
  -2 -29  -7 190.488 60.4929   1
   2 -29   7 58.0878 57.9727   1
   2 -29   8 2995.34 201.506   1
   2 -29   9 762.823 114.765   1
  -2 -30   7 67.7842 59.4763   1
  -2 -30   6-85.6950 66.3517   1
  -2 -30   5 1315.59 135.136   1
  -2 -30   4 92.7578 60.2863   1
  -2 -30   3 801.416 108.137   1
  -2 -30   2 440.344 82.5388   1
   2 -30  -2 604.686 84.6883   1
  -2 -30   1 3403.48 206.514   1
   2 -30  -1 3361.92 181.724   1
  -2 -30   0 482.716 90.6949   1
   2 -30   0 382.405 71.0076   1
  -2 -30  -1 40.2260 57.8901   1
   2 -30   1 22.7502 45.3735   1
  -2 -30  -2 1253.68 131.167   1
   2 -30   2 1346.15 127.390   1
  -2 -30  -3 310.214 78.6109   1
   2 -30   3 383.080 78.8570   1
  -2 -30  -4 1716.87 142.565   1
   2 -30   4 1785.86 149.889   1
  -2 -30  -5 4360.59 223.098   1
   2 -30   5 4299.02 229.080   1
  -2 -30  -6-6.55109 47.5571   1
   2 -30   6 38.3457 62.0178   1
   2 -30   7 781.896 109.725   1
   2 -30   8 1842.68 165.742   1
   2 -30   9 429.539 94.5133   1
  -2 -31   6 231.508 82.7709   1
  -2 -31   5 12.0505 56.4140   1
  -2 -31   4 93.6107 59.3956   1
  -2 -31   3 732.630 109.216   1
  -2 -31   2 430.274 91.3088   1
  -2 -31   1 143.995 65.6329   1
  -2 -31   0 373.708 87.9840   1
   2 -31   0 430.870 81.5941   1
  -2 -31  -1 97.2979 62.5429   1
   2 -31   1 136.326 59.6891   1
  -2 -31  -2 77.8330 64.0120   1
   2 -31   2 53.4037 56.3883   1
  -2 -31  -3 2.45669 56.9797   1
   2 -31   3 113.033 62.3523   1
  -2 -31  -4 488.667 91.4994   1
   2 -31   4 551.057 92.5997   1
   2 -31   5 1224.62 132.025   1
   2 -31   6 152.270 62.2124   1
   2 -31   7 160.490 72.8655   1
  -2 -32   5 233.229 71.4804   1
  -2 -32   4 3109.84 211.471   1
  -2 -32   3-10.7233 55.8966   1
  -2 -32   2 38.9639 58.9944   1
  -2 -32   1 9835.32 355.908   1
  -2 -32   0 2946.29 193.692   1
  -2 -32  -1 1052.15 127.505   1
   2 -32   1 977.340 108.718   1
  -2 -32  -2 584.228 94.7120   1
   2 -32   2 867.375 107.249   1
  -2 -32  -3 779.906 106.939   1
   2 -32   3 1261.54 132.957   1
   2 -32   4 599.075 98.4547   1
   2 -32   5-63.8976 65.2562   1
   2 -32   6 948.267 118.726   1
  -2 -33   3-116.221 71.6350   1
  -2 -33   2 374.196 91.0031   1
  -2 -33   1 90.7099 68.5586   1
  -2 -33   0-10.9675 57.0821   1
  -2 -33  -1 6.48297 56.8446   1
  -2 -33  -2-63.6465 57.0500   1
   2 -33   3 75.5412 62.2835   1
   2 -33   4-143.751 74.8556   1
   2 -33   5-24.5350 59.8641   1
  -3   0  22 71.4055 77.5466   3
  -3   0  22 76.6352 62.2990   1
  -3   0  21 2320.43 189.050   3
  -3   0  21 2417.26 154.054   1
  -3   0  20-5.55778 64.0583   3
  -3   0  20-36.6328 49.3785   1
  -3   0  19 617.031 103.898   3
  -3   0  19 828.182 91.3623   1
  -3   0  18-41.0522 27.8106   2
  -3   0  18-17.0556 64.0143   3
  -3   0  18-20.9518 40.1951   1
  -3   0  17-21.4900 25.7887   2
  -3   0  17 6.68227 57.7210   3
  -3   0  17-55.5297 43.9107   1
   3   0 -16-61.5174 47.6116   1
  -3   0  16-18.1840 25.5310   2
  -3   0  16-100.234 71.3086   3
  -3   0  16 12.7619 37.3681   1
   3   0 -15 41810.9 638.147   1
  -3   0  15 40374.3 530.370   2
  -3   0  15 37319.1 684.214   3
  -3   0  15 39247.7 599.839   1
   3   0 -14-1.28321 34.6562   1
  -3   0  14-91.0142 62.9812   3
  -3   0  14-8.88895 23.7236   2
  -3   0  14 29.6705 34.3618   1
   3   0 -13 86.1948 28.6610   1
  -3   0  13 20.7246 22.5096   2
  -3   0  13 18.7657 30.0327   1
   3   0 -12-8.63874 33.2815   1
  -3   0  12-9.65642 21.7150   2
  -3   0  12-32.1312 36.0664   1
   3   0 -11 26.8303 29.1610   1
  -3   0  11 19.6059 21.4265   2
  -3   0  11 23.4194 26.4978   1
   3   0 -10 25.4202 25.3914   1
  -3   0  10-20.7678 22.6470   2
  -3   0  10-33.5406 27.2236   1
   3   0  -9 16003.4 276.746   1
  -3   0   9 15608.7 246.249   2
  -3   0   9 16290.7 270.902   1
   3   0  -8-15.0419 25.9918   1
  -3   0   8-25.0811 21.9579   2
  -3   0   8-1.83550 26.2536   1
   3   0  -7 338.904 39.0365   1
  -3   0   7 314.834 32.5381   2
  -3   0   7 292.361 35.5286   1
   3   0  -6 20.3120 21.9953   1
  -3   0   6 35.5320 22.1347   2
  -3   0   6 7.59937 21.3266   1
   3   0  -5 18054.3 253.414   1
  -3   0   5 18068.4 248.866   1
  -3   0   5 17771.6 246.903   2
   3   0  -5 18313.4 250.469   2
  -3   0   4 150.053 25.1118   1
  -3   0   4 111.219 23.2669   2
  -3   0   3 5527.23 104.003   1
   3   0  -3 5098.98 107.633   2
  -3   0   3 5071.17 106.450   2
  -3   0   2 9.99668 20.9991   2
   3   0  -2 43.6505 27.8043   2
  -3   0   1 8013.20 137.909   2
   3   0  -1 8212.78 139.600   2
  -3   0   0-19.9193 20.9493   2
   3   0   0 1.77136 24.2957   2
   3   0   1 4361.12 98.1058   2
  -3   0  -1 4413.04 95.2577   2
  -3   0  -2 49.7488 23.8842   2
   3   0   2 21.0033 18.5893   3
  -3   0  -2-7.61981 16.8670   3
   3   0   2-32.2840 28.1603   2
  -3   0  -3 93175.0 955.718   2
   3   0   3 91436.8 935.710   3
   3   0   3 94530.8 958.076   2
   3   0   4 12.3588 28.5674   2
  -3   0  -4 8.01590 25.9357   1
   3   0   4 44.5629 28.6207   3
  -3   0  -5 45174.1 546.600   1
   3   0   5 43712.5 526.821   3
   3   0   5 44045.4 510.848   2
   3   0   6 39.6041 24.3554   2
   3   0   6-10.4582 31.4316   3
  -3   0  -6 24.6201 27.4490   1
   3   0   7 21275.5 297.138   2
   3   0   7 20694.4 333.715   3
  -3   0  -7 19893.7 339.109   1
   3   0   8 0.24799 24.6132   2
   3   0   8 31.2043 37.3142   3
  -3   0  -8 2.80581 28.3522   1
   3   0   9-21.2567 25.8488   2
   3   0   9-33.3092 38.3139   3
  -3   0  -9 44.9380 34.7985   1
   3   0  10-28.6693 23.9786   2
   3   0  10-11.8562 38.5887   3
  -3   0 -10-8.08643 30.2608   1
   3   0  11 405.702 41.7307   2
   3   0  11 412.253 57.2574   3
  -3   0 -11 413.030 56.1759   1
   3   0  12 15.1884 25.7644   2
   3   0  12 26.7810 41.8867   3
  -3   0 -12 20.1810 32.9282   1
   3   0  13 1970.18 89.8825   2
   3   0  13 1965.90 123.414   3
  -3   0 -13 2130.20 122.767   1
   3   0  14 10.5586 29.5890   2
   3   0  14-30.6873 55.3673   3
   3   0  15 12810.0 253.604   2
   3   0  15 12699.3 347.567   3
   3   0  16-36.2930 30.6558   2
   3   0  16-51.7469 51.4539   3
   3   0  17 1096.49 112.711   3
   3   0  17 1093.86 72.7580   2
   3   0  18 5.60386 29.7007   2
   3   0  18-56.9418 70.5734   3
   3   0  19 2129.32 165.246   3
   3   0  19 2202.65 103.371   2
   3   0  20 81.8951 70.6774   3
   3   0  21 8489.81 343.060   3
   3   0  22-9.34201 76.0953   3
  -3  -1  23-24.3511 50.3320   1
  -3  -1  22 97.2606 55.9964   1
  -3   1  22-24.3129 67.8299   3
  -3  -1  22 17.0254 66.4744   3
  -3  -1  21 168.971 57.8656   1
  -3   1  21 198.978 64.6070   1
  -3   1  21 150.113 76.2300   3
  -3  -1  21 133.037 75.5618   3
  -3   1  20 1964.00 137.279   1
  -3  -1  20 2447.99 153.769   1
  -3  -1  20 2494.72 189.452   3
  -3   1  20 2577.38 197.030   3
  -3  -1  19 494.385 76.1554   1
  -3   1  19 497.749 73.9405   1
  -3  -1  19 378.799 92.4753   3
  -3   1  19 601.057 101.313   3
  -3   1  18 583.379 73.0750   1
  -3  -1  18 641.991 80.6678   1
  -3  -1  18 509.648 122.009   3
  -3   1  18 598.732 99.5463   3
  -3   1  18 644.401 59.5680   2
  -3  -1  18 539.083 48.3351   2
   3  -1 -17 440.738 62.9707   1
  -3  -1  17 405.280 76.0212   3
  -3  -1  17 428.348 44.2220   2
  -3   1  17 479.738 89.6093   3
  -3   1  17 458.881 50.6145   2
  -3   1  17 393.843 61.6344   1
  -3  -1  17 351.573 60.4871   1
   3   1 -16 5749.17 212.257   1
   3  -1 -16 5821.56 208.406   1
  -3  -1  16 5596.96 244.052   3
  -3   1  16 5841.09 244.874   3
  -3   1  16 5465.57 160.745   2
  -3  -1  16 5625.66 145.981   2
  -3  -1  16 5873.64 201.931   1
  -3   1  16 5664.30 193.310   1
   3  -1 -15 37189.2 590.175   1
   3   1 -15 37091.4 603.560   1
  -3  -1  15 37072.6 483.554   2
  -3   1  15 35378.3 507.609   2
  -3  -1  15 37336.7 670.312   3
  -3  -1  15 37473.0 578.110   1
  -3   1  15 37485.0 566.730   1
   3   1 -14 1391.49 96.8379   1
   3  -1 -14 1386.48 92.3680   1
  -3  -1  14 1270.02 66.5042   2
  -3   1  14 1290.49 74.0430   2
  -3  -1  14 1266.40 113.109   3
  -3   1  14 1564.64 93.9897   1
  -3  -1  14 1335.59 90.7027   1
   3  -1 -13 354.024 48.6501   1
   3   1 -13 308.029 52.0508   1
  -3  -1  13 301.732 62.8877   3
  -3   1  13 340.291 41.7184   2
  -3  -1  13 290.697 34.4235   2
  -3  -1  13 396.641 54.5875   1
  -3   1  13 392.636 51.4103   1
   3   1 -12 379.095 50.3485   1
   3  -1 -12 365.178 46.2741   1
  -3  -1  12 352.249 62.7232   3
  -3  -1  12 427.571 38.2580   2
  -3   1  12 421.254 43.1119   2
  -3   1  12 397.378 47.7128   1
  -3  -1  12 429.137 51.9177   1
   3  -1 -11 4520.22 144.454   1
   3   1 -11 4616.87 154.712   1
  -3  -1  11 4600.91 178.301   3
  -3  -1  11 4624.91 116.451   2
  -3   1  11 4490.28 127.280   2
  -3  -1  11 4678.18 147.557   1
  -3   1  11 4715.82 140.753   1
   3   1 -10 1921.27 92.1995   1
   3  -1 -10 1925.58 87.5257   1
  -3  -1  10 1916.19 70.9222   2
  -3   1  10 1858.28 78.4369   2
  -3   1  10 1880.47 84.0578   1
  -3  -1  10 1813.49 88.6658   1
   3   1  -9 62986.1 764.225   1
   3  -1  -9 63465.5 743.197   1
  -3   1   9 63987.6 725.126   2
  -3  -1   9 63228.5 699.311   2
  -3   1   9 64945.0 732.260   1
  -3  -1   9 64605.3 753.904   1
   3   1  -8 20814.2 325.303   1
   3  -1  -8 20671.2 307.962   1
  -3  -1   8 20698.1 280.871   2
  -3   1   8 20917.0 301.211   2
  -3   1   8 21118.9 301.213   1
  -3  -1   8 20662.6 319.451   1
   3   1  -7 69578.3 786.066   1
   3  -1  -7 67270.1 759.172   1
  -3   1   7 69073.2 761.398   2
  -3  -1   7 69944.4 738.884   2
  -3  -1   7 70722.8 777.341   1
  -3   1   7 69856.2 751.882   1
   3   1  -6 2940.90 94.1531   1
   3  -1  -6 2965.24 83.9362   1
  -3  -1   6 2977.89 93.8843   1
  -3   1   6 2912.15 80.1443   1
  -3  -1   6 2968.76 79.0387   2
  -3   1   6 3011.22 87.8922   2
   3  -1  -5 4221.37 94.3282   1
  -3  -1   5 4230.31 106.613   1
  -3   1   5 4307.65 90.3547   1
   3   1  -5 4271.50 107.829   1
   3   1  -5 4149.48 93.6739   2
  -3   1   5 4122.05 102.657   2
  -3  -1   5 4179.02 93.7420   2
  -3  -1   4 935231. 8577.91   1
  -3   1   4 926228. 8544.68   1
   3   1  -4 900734. 8577.00   1
   3   1  -4 930434. 8560.64   2
  -3   1   4 918095. 8576.55   2
   3  -1  -4 911718. 8575.64   2
  -3  -1   4 927795. 8559.85   2
  -3  -1   3 105423. 1076.15   1
  -3   1   3 105939. 1044.24   1
   3  -1  -3 106262. 1078.88   2
  -3   1   3 105819. 1076.95   2
   3   1  -3 106211. 1065.83   2
  -3  -1   3 106461. 1065.24   2
   3  -1  -2 458.647 37.8349   2
  -3  -1   2 455.611 33.1697   2
  -3   1   2 415.116 35.5508   2
   3   1  -2 383.979 34.1723   2
   3   1  -1 6859.81 121.359   2
  -3  -1   1 6706.38 119.877   2
   3  -1  -1 6829.26 123.850   2
  -3   1   1 6319.03 122.587   2
  -3   1   0 1930.60 61.5705   2
   3  -1   0 1933.00 63.1350   2
  -3  -1   0 1732.76 58.0644   2
   3   1   0 1918.79 61.9684   2
  -3  -1  -1 47880.3 522.742   2
  -3   1  -1 47583.0 523.364   2
   3   1   1 47629.2 524.656   2
   3  -1   1 47561.4 524.377   2
  -3  -1  -2 11302.0 175.615   2
  -3   1  -2 11397.2 180.102   1
  -3   1  -2 11078.8 152.961   3
   3   1   2 11307.5 177.127   2
  -3   1  -2 11066.2 171.897   2
   3  -1   2 11299.8 173.714   2
   3   1   3 466370. 4375.04   2
  -3   1  -3 466538. 4385.25   1
  -3   1  -3 452701. 4354.78   3
  -3   1  -3 452298. 4360.51   2
   3  -1   3 463657. 4365.35   2
   3   1   4 32876.4 393.478   2
  -3   1  -4 32063.0 378.972   2
  -3   1  -4 30091.6 409.590   1
  -3   1  -4 31237.4 387.862   3
   3  -1   4 31811.8 389.107   3
   3  -1   4 31901.7 381.388   2
   3   1   5 35143.4 423.905   2
  -3   1  -5 34689.0 446.948   1
   3  -1   5 33382.3 456.640   1
  -3  -1  -5 33386.1 447.619   1
   3  -1   5 34120.7 431.870   3
   3  -1   5 34396.3 408.721   2
   3   1   6 2728.82 88.5058   2
  -3   1  -6 2730.17 101.044   1
   3  -1   6 2733.47 104.758   1
  -3  -1  -6 2619.67 98.4102   1
   3  -1   6 2752.18 98.2148   3
   3  -1   6 2718.83 81.0532   2
   3  -1   7 7587.04 183.741   1
  -3  -1  -7 7350.75 178.421   1
  -3   1  -7 7330.83 180.415   1
   3  -1   7 7489.91 178.606   3
   3  -1   7 7427.92 146.867   2
  -3  -1  -8 5713.88 161.047   1
   3  -1   8 4820.17 162.647   1
  -3   1  -8 5523.09 165.310   1
   3  -1   8 5790.15 166.764   3
   3  -1   8 5828.79 129.714   2
   3  -1   9 417.405 39.1906   2
   3  -1   9 523.745 61.9481   3
   3   1   9 416.796 53.4486   3
  -3  -1  -9 513.131 56.4830   1
   3  -1   9 390.712 56.8752   1
  -3   1  -9 411.851 51.8425   1
   3  -1  10 107.819 26.6009   2
   3   1  10 124.557 40.1333   3
   3  -1  10 180.039 50.9586   3
  -3  -1 -10 106.675 39.8124   1
  -3   1 -10 113.959 38.4557   1
   3  -1  10 103.212 36.7075   1
   3  -1  11 71.9042 27.4184   2
   3   1  11 90.9961 42.8698   3
   3  -1  11 86.4630 44.4882   3
   3  -1  11 100.831 43.2357   1
  -3   1 -11 62.8211 32.4800   1
  -3  -1 -11 80.2607 32.4137   1
   3  -1  12 432.855 44.3756   2
   3  -1  12 411.808 62.9110   3
   3   1  12 418.385 62.9922   3
  -3  -1 -12 457.646 59.3331   1
  -3   1 -12 538.233 63.7455   1
   3  -1  12 422.583 60.7069   1
   3  -1  13 61.5976 27.2253   2
   3   1  13 79.2463 33.4477   2
  -3   1 -13 108.866 43.6023   1
  -3  -1 -13 114.224 43.8810   1
   3   1  13 69.7419 44.8166   3
   3  -1  13 44.9509 46.1528   3
   3   1  14 583.661 55.6324   2
   3  -1  14 727.654 88.7530   3
   3   1  14 543.304 78.1651   3
   3  -1  14 679.551 54.3941   2
   3   1  15 3416.59 128.023   2
   3  -1  15 2995.61 166.618   3
   3   1  15 3178.39 172.199   3
   3  -1  15 3294.85 116.354   2
   3   1  16 700.571 63.2708   2
   3  -1  16 596.630 87.1279   3
   3   1  16 777.019 101.145   3
   3  -1  16 683.511 58.2729   2
   3   1  17 315.297 49.4486   2
   3   1  17 400.408 83.6352   3
   3  -1  17 174.581 64.6588   3
   3  -1  17 293.245 42.3447   2
   3   1  18-2.30581 33.0572   2
   3  -1  18-36.8181 64.6991   3
   3   1  18 76.0637 63.1822   3
   3  -1  18 11.8225 27.6297   2
   3   1  19 81.1159 37.6817   2
   3  -1  19-13.0000 62.6742   3
   3   1  19 109.595 75.3381   3
   3   1  20 296.226 79.1523   3
   3  -1  20 139.289 62.4333   3
   3  -1  21 239.815 76.4044   3
   3   1  21 253.242 78.7394   3
   3   1  22 26.7198 69.8042   3
   3  -1  22 87.6042 71.3445   3
  -3  -2  24 1568.35 144.495   1
  -3  -2  23 2030.38 156.268   1
  -3  -2  22 217.518 72.6882   1
  -3   2  22 273.326 89.1137   3
  -3  -2  22 284.915 97.9726   3
  -3  -2  21 860.340 99.2511   1
  -3   2  21 688.648 118.873   3
  -3  -2  21 926.626 130.825   3
  -3  -2  20 1852.53 134.777   1
  -3  -2  20 1849.81 164.473   3
  -3   2  20 1797.79 165.481   3
  -3  -2  19 661.125 81.9789   1
  -3   2  19 671.630 78.3409   1
  -3   2  19 545.905 101.161   3
  -3  -2  19 607.803 100.617   3
  -3  -2  18 293.854 56.1303   1
  -3   2  18 258.031 56.2599   1
  -3   2  18 296.191 48.7739   2
  -3  -2  18 389.003 116.924   3
  -3   2  18 207.685 67.0430   3
   3  -2 -17 24.6096 38.7286   1
  -3   2  17 55.2465 38.8175   1
  -3  -2  17 133.478 48.1241   1
  -3   2  17-2.51844 36.6117   2
  -3  -2  17 124.433 66.6312   3
  -3  -2  17 69.7422 25.1832   2
   3   2 -16 3510.92 169.667   1
   3  -2 -16 3381.62 154.139   1
  -3  -2  16 3286.28 101.192   2
  -3   2  16 3192.94 127.365   2
  -3  -2  16 3064.16 182.175   3
  -3   2  16 3175.31 140.950   1
  -3  -2  16 3200.47 155.043   1
   3   2 -15 4558.23 184.510   1
   3  -2 -15 4365.91 168.687   1
  -3   2  15 4004.95 140.567   2
  -3  -2  15 4248.46 114.139   2
  -3  -2  15 3780.86 192.354   3
  -3   2  15 4190.84 156.620   1
  -3  -2  15 4099.12 165.911   1
   3  -2 -14 1474.76 94.0647   1
   3   2 -14 1537.77 105.331   1
  -3   2  14 1473.47 82.8377   2
  -3  -2  14 1434.23 64.3501   2
  -3  -2  14 1349.64 115.000   3
  -3   2  14 1449.59 88.4263   1
  -3  -2  14 1396.25 96.7605   1
   3  -2 -13 1576.55 91.3656   1
   3   2 -13 1577.17 99.6625   1
  -3  -2  13 1542.70 118.127   3
  -3   2  13 1541.03 81.7984   2
  -3  -2  13 1681.15 67.9908   2
  -3   2  13 1529.34 86.3736   1
  -3  -2  13 1693.92 99.3086   1
   3   2 -12 374.774 52.0026   1
   3  -2 -12 448.187 49.6139   1
  -3   2  12 490.929 48.2124   2
  -3  -2  12 425.798 68.8889   3
  -3  -2  12 485.226 37.6882   2
  -3  -2  12 512.346 60.7632   1
  -3   2  12 418.998 52.1497   1
   3  -2 -11 1291.85 74.4415   1
   3   2 -11 1407.59 86.9626   1
  -3   2  11 1248.51 69.4264   2
  -3  -2  11 1298.51 101.805   3
  -3  -2  11 1236.00 55.2872   2
  -3  -2  11 1217.49 79.8437   1
  -3   2  11 1324.23 72.5034   1
   3  -2 -10 2731.99 101.240   1
   3   2 -10 2567.76 111.934   1
  -3  -2  10 2569.18 129.667   3
  -3   2  10 2740.93 99.6261   2
  -3  -2  10 2677.11 78.8897   2
  -3  -2  10 2653.25 109.527   1
  -3   2  10 2705.07 96.6954   1
   3   2  -9 2914.71 113.637   1
   3  -2  -9 2699.28 96.6778   1
  -3  -2   9 2825.73 110.388   1
  -3   2   9 2878.21 93.6992   1
  -3  -2   9 2754.69 78.1565   2
  -3  -2   9 2598.63 126.042   3
  -3   2   9 2906.23 100.025   2
   3  -2  -8 125.812 27.4119   1
   3   2  -8 124.306 33.5408   1
  -3   2   8 139.048 27.3006   1
  -3  -2   8 151.900 36.0164   1
  -3  -2   8 77.7901 39.1293   3
  -3   2   8 131.167 30.8140   2
  -3  -2   8 117.939 22.4807   2
   3  -2  -7 2477.95 77.3434   1
  -3  -2   7 2493.58 93.3600   1
   3   2  -7 2420.10 94.7734   1
  -3   2   7 2347.31 72.9966   1
  -3   2   7 2456.24 85.3057   2
  -3  -2   7 2089.57 101.256   3
  -3  -2   7 2235.69 67.4748   2
   3  -2  -6 314.863 29.6388   1
  -3  -2   6 346.857 39.6850   1
   3   2  -6 322.074 40.0245   1
  -3   2   6 338.787 27.2602   1
  -3  -2   6 152.387 40.6750   3
  -3   2   6 396.129 36.9400   2
   3   2  -6 345.380 29.7967   2
  -3  -2   6 326.475 29.1937   2
  -3  -2   5 1187.30 64.5382   1
   3   2  -5 1183.82 62.7997   1
   3  -2  -5 1131.20 44.0288   1
  -3   2   5 1083.87 40.5551   1
  -3   2   5 1133.62 55.9629   2
  -3  -2   5 1199.64 67.6592   3
   3   2  -5 1157.15 48.1231   2
  -3  -2   5 1123.98 46.6604   2
   3   2  -4 151.017 44.3719   1
  -3   2   4 55.6911 15.6267   1
  -3  -2   4 111.743 38.4017   1
  -3  -2   4 101.128 31.5271   3
  -3   2   4 29.8001 24.0561   2
  -3  -2   4 136.956 23.9643   2
   3   2  -4-2.05022 23.5679   2
  -3   2   3 514.641 25.1500   1
  -3  -2   3 700.389 61.6222   1
   3  -2  -3 477.618 43.4625   2
  -3  -2   3 377.346 35.7426   3
  -3   2   3 409.375 38.9114   2
   3   2  -3 419.768 33.2555   2
  -3  -2   3 382.695 30.2759   2
  -3  -2   2 134.690 26.8129   3
  -3   2   2 142.705 28.7944   2
   3  -2  -2 158.953 34.0357   2
  -3  -2   2 86.9840 21.7561   2
   3   2  -2 66.6495 26.5729   2
   3  -2  -1 1442.56 59.2950   2
   3   2  -1 1213.25 37.3317   3
   3   2  -1 1307.60 52.3819   2
  -3   2   1 1364.77 56.0940   2
  -3  -2   1 1313.55 51.3849   2
  -3  -2   0 27.7676 22.2737   2
   3  -2   0 41.8801 27.6533   2
  -3   2   0 2.17676 23.5691   2
   3   2   0 30.0909 27.3212   2
  -3   2  -1 2398.77 66.2611   1
  -3  -2  -1 2307.47 70.3045   2
   3  -2   1 2304.91 71.4597   2
   3   2   1 2296.17 75.0380   2
  -3   2  -1 2421.01 72.5291   2
  -3   2  -2 22677.5 305.054   1
   3   2   2 24427.7 310.788   2
   3  -2   2 24216.1 301.134   2
  -3   2  -2 23593.4 299.472   2
   3   2   3 30189.1 374.620   2
  -3   2  -3 30481.4 378.810   1
   3  -2   3 31517.3 384.481   1
  -3   2  -3 29169.1 361.795   3
  -3   2  -3 29525.9 358.024   2
   3  -2   3 29577.9 359.656   2
  -3   2  -4 12024.6 206.953   1
   3  -2   4 11954.0 208.333   1
  -3   2  -4 11498.2 195.462   3
  -3   2  -4 11487.0 179.567   2
   3  -2   4 11634.4 181.800   2
  -3   2  -5 2954.12 80.8344   2
   3  -2   5 3002.69 101.569   1
  -3   2  -5 3090.63 106.393   1
   3  -2   5 2993.45 98.2609   3
  -3   2  -5 3020.35 98.5843   3
   3  -2   5 2984.29 82.8967   2
   3  -2   6 393.174 46.1346   1
  -3  -2  -6 330.471 44.2506   1
  -3   2  -6 382.623 44.2621   1
   3  -2   6 382.215 44.4599   3
   3  -2   6 326.220 32.4637   2
   3  -2   7 2407.70 103.417   1
  -3   2  -7 2775.25 108.328   1
  -3  -2  -7 2261.34 99.1524   1
   3  -2   7 2415.16 102.681   3
   3  -2   7 2452.93 77.6352   2
   3  -2   8 7947.49 199.264   1
  -3   2  -8 8390.51 205.224   1
  -3  -2  -8 8248.98 197.023   1
   3  -2   8 7880.81 199.039   3
   3  -2   8 7936.40 153.195   2
  -3  -2  -9 21484.7 365.395   1
  -3   2  -9 22403.5 378.722   1
   3  -2   9 20281.0 367.077   1
   3  -2   9 20792.1 370.715   3
   3  -2   9 20894.4 296.089   2
  -3   2 -10 3508.81 141.995   1
   3  -2  10 3319.65 137.527   1
  -3  -2 -10 3684.30 140.525   1
   3  -2  10 3385.98 141.082   3
   3  -2  10 3338.76 98.9429   2
  -3  -2 -11 9.58999 28.6850   1
   3  -2  11 33.5844 38.9240   1
  -3   2 -11 39.3598 36.2222   1
   3  -2  11-54.4558 49.0461   3
   3  -2  11 17.8400 21.5419   2
  -3   2 -12 1178.09 91.3081   1
  -3  -2 -12 1028.09 83.7428   1
   3  -2  12 799.000 76.2918   1
   3  -2  12 1126.07 92.7961   3
   3   2  12 966.208 88.5523   3
   3  -2  12 940.135 56.1425   2
  -3   2 -13 7147.61 228.323   1
   3  -2  13 6527.32 219.019   1
  -3  -2 -13 6924.08 219.449   1
   3  -2  13 6076.05 220.424   3
   3   2  13 5969.91 215.160   3
   3  -2  13 6361.30 150.867   2
   3  -2  14 11034.2 299.214   1
  -3  -2 -14 11900.6 304.708   1
   3   2  14 10608.1 306.126   3
   3  -2  14 10430.0 303.344   3
   3  -2  14 11036.9 211.809   2
   3  -2  15 6200.32 231.090   1
   3  -2  15 5839.71 232.843   3
   3   2  15 5296.24 223.885   3
   3  -2  15 6233.75 153.823   2
   3   2  16 15075.5 302.941   2
   3   2  16 14190.1 388.367   3
   3  -2  16 14732.2 393.340   3
   3  -2  16 15518.0 267.763   2
   3   2  17 3409.51 136.893   2
   3   2  17 2892.31 179.071   3
   3  -2  17 2935.97 177.342   3
   3  -2  17 3300.31 112.660   2
   3   2  18 72.4458 36.3504   2
   3  -2  18-8.12477 63.3331   3
   3   2  18-14.9923 60.1992   3
   3  -2  18-30.8785 29.7208   2
   3   2  19 1450.87 94.9061   2
   3  -2  19 1396.54 139.451   3
   3   2  19 1336.97 137.047   3
   3   2  20 2415.38 182.333   3
   3  -2  20 2299.89 175.004   3
   3  -2  21 1731.39 164.822   3
   3   2  21 1717.55 160.635   3
   3   2  22 1163.19 139.535   3
   3  -2  22 1164.95 142.483   3
  -3  -3  24 53.0396 57.9804   1
  -3  -3  23 1650.81 152.513   1
  -3   3  22 842.844 126.380   3
  -3  -3  22 652.923 114.180   3
  -3  -3  22 755.792 97.2180   1
  -3  -3  21 282.793 81.1785   3
  -3   3  21 115.868 67.0403   3
  -3  -3  21 162.716 55.7124   1
  -3  -3  20 40.2395 70.9627   3
  -3   3  20-52.0330 74.9657   3
  -3  -3  20 84.8000 47.6253   1
  -3   3  19 13.7192 63.8737   3
  -3  -3  19-178.752 81.5453   3
  -3  -3  19-80.7612 52.9790   1
   3  -3 -18 1165.70 100.294   1
  -3  -3  18 1073.84 98.1414   1
  -3  -3  18 1115.21 139.710   3
  -3   3  18 1124.56 83.9087   2
   3  -3 -17 1.78657 33.6284   1
  -3  -3  17 15.0159 41.5795   1
  -3   3  17 27.1843 36.5034   1
  -3   3  17-22.3419 31.3245   2
  -3  -3  17 112.027 62.4728   3
  -3  -3  17 8.76477 18.7055   2
   3  -3 -16 1689.68 110.682   1
  -3   3  16 1800.04 108.237   1
  -3  -3  16 1677.78 114.020   1
  -3   3  16 1716.40 97.9092   2
  -3  -3  16 1800.22 143.420   3
  -3  -3  16 1845.13 66.8438   2
   3  -3 -15-17.2157 34.9710   1
   3   3 -15 0.30660 38.5027   1
  -3   3  15-51.5471 37.7427   1
  -3  -3  15 8.28451 43.6137   1
  -3   3  15-27.4645 31.3398   2
  -3  -3  15-42.2744 63.7250   3
  -3  -3  15 42.0543 19.9998   2
   3  -3 -14 77.8527 35.9249   1
   3   3 -14 68.3021 38.8890   1
  -3   3  14 35.1040 32.2972   1
  -3  -3  14 37.2818 35.5865   1
  -3  -3  14-0.88234 50.8670   3
  -3   3  14 86.9925 33.5474   2
  -3  -3  14 63.2379 20.4961   2
   3   3 -13 16337.0 352.264   1
   3  -3 -13 16328.7 314.209   1
  -3  -3  13 16658.7 336.487   1
  -3   3  13 16880.2 304.966   1
  -3  -3  13 16224.7 382.996   3
  -3   3  13 16095.3 302.839   2
  -3  -3  13 16075.8 234.201   2
   3   3 -12 2458.50 122.895   1
   3  -3 -12 2354.84 103.566   1
  -3   3  12 2445.67 99.3475   1
  -3  -3  12 2301.24 114.160   1
  -3  -3  12 2472.55 137.628   3
  -3   3  12 2358.08 101.716   2
  -3  -3  12 2344.90 71.5654   2
   3   3 -11 815.722 70.4185   1
   3  -3 -11 669.038 53.7541   1
  -3  -3  11 737.776 66.4391   1
  -3   3  11 733.420 53.1218   1
  -3  -3  11 820.850 86.9567   3
  -3  -3  11 705.180 40.0581   2
   3  -3 -10 4587.91 129.497   1
   3   3 -10 4681.60 155.007   1
  -3   3  10 4775.79 125.255   1
  -3  -3  10 4958.87 153.890   1
  -3  -3  10 5170.47 179.985   3
  -3  -3  10 4504.52 98.8942   2
   3  -3  -9 2989.11 95.6372   1
   3   3  -9 2859.22 117.182   1
  -3  -3   9 3067.77 116.886   1
  -3   3   9 3014.69 93.0066   1
  -3  -3   9 3057.84 132.961   3
  -3  -3   9 2795.92 74.1017   2
   3  -3  -8 1444.30 61.8912   1
   3   3  -8 1651.52 85.5454   1
  -3  -3   8 1526.67 81.2996   1
  -3   3   8 1480.67 59.4658   1
  -3  -3   8 1598.93 93.6269   3
  -3  -3   8 1468.97 52.1265   2
  -3  -3   7 25461.6 370.720   1
   3   3  -7 25122.5 375.409   1
   3  -3  -7 23772.8 312.064   1
  -3   3   7 24956.3 307.463   1
   3   3  -7 24471.3 298.541   2
  -3   3   7 24946.3 353.990   2
  -3  -3   7 25932.2 395.022   3
  -3  -3   7 24623.5 298.911   2
  -3  -3   6 17784.3 285.219   1
   3  -3  -6 16847.3 228.290   1
   3   3  -6 17618.9 289.433   1
  -3   3   6 17587.1 223.521   1
  -3  -3   6 18424.0 300.853   3
  -3   3   6 17891.6 274.021   2
   3   3  -6 17922.7 230.602   2
  -3  -3   6 17766.1 228.497   2
   3   3  -5 12778.3 225.619   1
   3  -3  -5 12527.6 163.088   1
  -3  -3   5 12103.9 220.328   1
  -3   3   5 12157.5 157.447   1
   3   3  -5 12449.6 177.150   2
  -3  -3   5 12498.3 223.221   3
  -3   3   5 12388.2 212.145   2
  -3  -3   5 12134.4 174.287   2
   3   3  -4 26206.6 358.136   1
  -3  -3   4 26218.7 357.620   1
  -3   3   4 25423.5 274.289   1
  -3  -3   4 27122.6 351.727   3
  -3   3   4 26940.6 349.363   2
   3   3  -4 26456.3 313.245   2
  -3  -3   4 26547.8 310.154   2
  -3  -3   3 46333.0 552.880   1
  -3  -3   3 48159.7 530.183   3
  -3   3   3 47627.4 544.052   2
   3   3  -3 47328.0 532.373   3
  -3  -3   3 45916.5 509.094   2
   3   3  -3 47626.8 512.953   2
   3  -3  -2 16435.1 240.324   2
  -3   3   2 16471.2 240.398   2
   3   3  -2 16118.8 216.114   3
   3   3  -2 16477.0 222.760   2
  -3  -3   2 16466.2 219.623   2
  -3  -3   1 60548.9 641.455   2
  -3   3   1 59374.3 598.847   1
   3   3  -1 60410.6 611.772   3
  -3   3   1 61519.1 657.005   2
   3  -3  -1 61226.9 658.245   2
   3   3  -1 60299.4 643.528   2
   3   3   0 321.329 36.7461   2
  -3   3   0 254.013 23.8024   1
   3  -3   0 224.224 35.6014   2
  -3   3   0 244.774 32.0176   2
   3   3   1 39096.2 455.016   2
   3  -3   1 40231.4 436.971   1
  -3   3  -1 38538.9 434.004   1
   3  -3   1 38825.1 448.668   2
  -3   3  -1 38720.5 448.075   2
   3  -3   2 342640. 3267.60   1
  -3   3  -2 339956. 3267.70   1
  -3   3  -2 344574. 3264.10   2
   3  -3   2 337193. 3262.56   2
  -3   3  -3 30855.0 388.594   1
   3  -3   3 31225.1 390.941   1
   3  -3   3 30770.7 368.906   2
  -3   3  -3 30736.8 368.788   2
   3  -3   4 34413.1 470.227   1
  -3   3  -4 37357.4 468.462   1
  -3   3  -4 37713.5 458.773   3
   3  -3   4 38138.8 431.609   2
  -3   3  -4 37398.8 428.375   2
  -3   3  -5 4409.39 123.387   1
   3  -3   5 4575.21 126.132   1
  -3   3  -5 4367.80 121.466   3
  -3   3  -5 4275.70 96.5575   2
   3  -3   5 4437.40 100.435   2
  -3   3  -6 7788.05 140.155   2
   3  -3   6 7816.75 182.131   1
  -3   3  -6 7905.31 182.531   1
  -3   3  -6 8044.82 181.072   3
   3  -3   6 7918.18 142.871   2
  -3   3  -7 32878.7 468.574   1
  -3  -3  -7 32806.9 456.730   1
   3  -3   7 32319.2 468.028   1
   3  -3   7 33100.9 462.998   3
  -3   3  -7 32121.6 466.574   3
   3  -3   7 32737.6 395.652   2
  -3   3  -8 239.812 42.4840   1
  -3  -3  -8 323.485 45.0815   1
   3  -3   8 313.648 49.3198   1
   3  -3   8 225.233 44.3234   3
   3  -3   8 257.821 29.5942   2
  -3  -3  -9 27461.3 427.737   1
  -3   3  -9 27747.3 443.411   1
   3  -3   9 26988.9 433.300   1
   3  -3   9 27371.1 441.014   3
   3  -3   9 26489.7 348.173   2
  -3   3 -10 299.386 46.6526   1
  -3  -3 -10 244.740 43.3583   1
   3  -3  10 226.095 49.2392   1
   3  -3  10 226.665 48.8877   3
   3  -3  10 241.973 29.0542   2
  -3   3 -11 1452.86 97.3250   1
   3  -3  11 1496.87 97.0988   1
  -3  -3 -11 1549.69 94.6334   1
   3  -3  11 1515.72 101.483   3
   3  -3  11 1509.24 64.5051   2
  -3   3 -12 1157.37 89.2323   1
  -3  -3 -12 1236.99 89.2233   1
   3  -3  12 1197.66 91.9197   1
   3  -3  12 1141.47 96.1158   3
   3  -3  12 1124.11 58.1079   2
   3  -3  13 7401.77 232.052   1
  -3  -3 -13 7218.67 231.366   1
  -3   3 -13 7638.20 239.257   1
   3  -3  13 7373.49 244.382   3
   3  -3  13 7607.11 160.014   2
   3  -3  14 6795.25 232.983   1
  -3  -3 -14 7235.76 232.639   1
   3  -3  14 6752.84 242.078   3
   3   3  14 6544.26 235.649   3
   3  -3  14 6947.49 155.709   2
   3  -3  15 98.6815 53.7305   1
   3   3  15-156.619 69.1758   3
   3  -3  15-88.5431 61.0593   3
   3  -3  15 49.4927 27.2300   2
   3  -3  16 3307.82 174.990   1
   3  -3  16 3364.95 185.883   3
   3   3  16 3246.51 181.852   3
   3  -3  16 3385.41 106.962   2
   3  -3  17 1977.68 142.374   1
   3   3  17 1737.05 141.404   3
   3  -3  17 1757.00 143.508   3
   3  -3  17 1981.25 82.4156   2
   3   3  18 25.3626 42.3609   2
   3  -3  18-82.8105 63.7471   3
   3   3  18-25.6639 60.3430   3
   3  -3  18 35.1354 25.9423   2
   3   3  19 58.7623 38.7567   2
   3  -3  19 114.526 69.8771   3
   3   3  19-103.636 75.8037   3
   3   3  20 60.4849 38.8222   2
   3   3  20 46.1108 63.5956   3
   3  -3  20-31.9253 64.3257   3
   3  -3  21 124.252 63.0352   3
   3   3  21 168.035 76.1708   3
   3  -3  22 450.325 99.3349   3
   3   3  22 465.589 102.452   3
  -3  -4  24-55.7273 59.2648   1
  -3  -4  23 7316.58 294.284   1
  -3  -4  22 74.6338 89.4971   3
  -3   4  22-119.760 86.5943   3
  -3  -4  22-30.3889 49.8455   1
  -3  -4  21 326.112 93.4963   3
  -3   4  21 248.048 85.5880   3
  -3  -4  21 261.687 69.0471   1
  -3   4  20-36.3843 69.1293   3
  -3  -4  20-76.4613 75.0514   3
  -3  -4  20 2.35422 50.5077   1
  -3  -4  19-25.2386 69.0429   3
  -3  -4  19-16.8948 47.7346   1
   3  -4 -18 965.859 91.0646   1
  -3  -4  18 1013.79 103.958   1
  -3  -4  18 896.545 111.416   3
  -3   4  18 972.196 82.2624   2
   3  -4 -17 1961.83 120.185   1
  -3  -4  17 2163.02 135.484   1
  -3   4  17 2189.90 116.274   2
  -3  -4  17 1760.26 143.569   3
  -3  -4  17 1894.65 50.4749   2
   3  -4 -16-31.4379 39.2629   1
  -3  -4  16-83.2305 53.6507   1
  -3   4  16-42.9846 36.3703   2
  -3  -4  16 16.7568 65.2727   3
  -3  -4  16 14.7036 14.9919   2
   3   4 -15 738.288 82.7491   1
   3  -4 -15 755.612 70.6543   1
  -3   4  15 747.998 69.7422   1
  -3  -4  15 694.898 78.8342   1
  -3   4  15 699.696 67.7476   2
  -3  -4  15 613.896 86.1764   3
  -3  -4  15 692.826 35.8268   2
   3   4 -14 672.095 76.0780   1
   3  -4 -14 682.054 64.5661   1
  -3  -4  14 609.603 72.5460   1
  -3   4  14 632.965 59.6168   1
  -3  -4  14 484.307 72.5923   3
  -3  -4  14 614.732 34.2173   2
   3  -4 -13 1464.14 85.8854   1
   3   4 -13 1468.18 102.151   1
  -3  -4  13 1459.73 98.3496   1
  -3   4  13 1513.40 81.9212   1
  -3  -4  13 1385.71 113.145   3
  -3  -4  13 1381.71 49.5816   2
   3   4 -12-21.5316 35.8716   1
  -3  -4  12 30.3536 40.6727   1
   3  -4 -12 21.5726 24.3295   1
  -3   4  12 34.5507 26.1227   1
  -3  -4  12 43.8333 48.0937   3
  -3  -4  12 3.23364 14.1402   2
   3   4 -11 1.23563 36.1800   1
  -3  -4  11 4.84695 36.0452   1
  -3   4  11 14.0564 23.5766   1
   3  -4 -11-1.63794 22.1999   1
  -3  -4  11-1.48446 44.4602   3
  -3  -4  11-4.10856 14.1086   2
   3   4 -10 260.516 46.8617   1
   3  -4 -10 182.917 27.8817   1
  -3   4  10 236.775 33.3391   1
  -3  -4  10 269.319 46.8374   1
  -3  -4  10 194.350 51.7265   3
  -3  -4  10 169.028 20.2956   2
   3   4  -9 415.241 54.8895   1
  -3  -4   9 429.093 54.2834   1
  -3   4   9 372.000 35.0364   1
   3  -4  -9 378.131 35.4514   1
  -3  -4   9 426.683 62.6214   3
  -3  -4   9 347.061 25.9510   2
   3   4  -8 35.9239 30.0670   1
   3  -4  -8 51.8597 20.1055   1
  -3   4   8 46.4627 20.7608   1
  -3  -4   8 94.0731 36.8555   1
  -3  -4   8-26.6894 43.0874   3
  -3  -4   8 68.4152 16.8105   2
   3  -4  -7 2441.61 68.8516   1
  -3  -4   7 2659.75 104.435   1
   3   4  -7 2568.30 106.015   1
  -3   4   7 2391.03 66.1189   1
  -3  -4   7 2295.11 105.210   3
   3   4  -7 2438.47 63.3661   2
  -3  -4   7 2281.66 60.1081   2
  -3  -4   6 280.309 42.5553   1
   3   4  -6 235.665 37.0948   1
   3  -4  -6 228.399 21.7640   1
  -3   4   6 232.567 19.6217   1
  -3  -4   6 236.166 41.2726   3
   3   4  -6 235.197 23.8491   2
  -3  -4   6 226.372 22.1264   2
   3   4  -5 102.341 29.8592   1
  -3  -4   5 101.084 35.4200   1
   3  -4  -5 107.402 14.3248   1
  -3   4   5 57.3225 10.1122   1
  -3   4   5 118.758 27.0588   2
   3   4  -5 75.5185 29.9490   3
  -3  -4   5 213.671 42.9066   3
   3   4  -5 121.836 21.3273   2
  -3  -4   5 143.730 20.8189   2
  -3  -4   4 5511.82 142.717   1
  -3   4   4 5835.02 134.609   2
  -3  -4   4 5431.42 130.081   3
   3   4  -4 5187.52 129.911   3
  -3  -4   4 5189.92 99.7092   2
   3   4  -4 5386.39 103.985   2
  -3  -4   3 75.1319 20.9643   2
  -3  -4   3 2.41907 33.2326   1
   3   4  -3 2.53202 25.1980   3
  -3   4   3 30.9690 26.0702   2
   3   4  -3-21.5673 22.7975   2
   3   4  -2 81.9434 26.6246   2
  -3   4   2 253.891 37.9227   2
   3   4  -2 128.936 26.9807   3
   3   4  -1 1372.53 58.2562   2
  -3   4   1 1395.07 61.9957   2
   3  -4  -1 1453.71 66.2486   2
  -3   4   1 1301.50 37.0267   1
   3   4   0 254.024 36.4460   2
  -3   4   0 138.632 21.5196   1
   3  -4   0 174.954 23.2317   1
   3  -4   0 255.650 38.0542   2
  -3   4   0 211.298 33.1532   2
   3  -4   1 41.1242 21.7865   1
  -3   4  -1 93.5966 23.2493   1
   3  -4   1 50.7921 27.7428   2
  -3   4  -1 89.8273 27.8557   2
   3  -4   2 7637.13 141.924   1
  -3   4  -2 7466.72 142.133   1
   3  -4   2 7585.50 139.979   2
  -3   4  -2 7580.59 140.347   2
   3  -4   3 715.669 49.6868   1
  -3   4  -3 606.326 45.6027   1
   3  -4   3 628.707 42.5453   2
  -3   4  -3 735.074 42.2155   2
   3  -4   4 4337.60 119.329   1
  -3   4  -4 4508.98 121.360   1
  -3   4  -4 3956.22 113.990   3
   3  -4   4 4434.97 99.5649   2
  -3   4  -4 4097.72 96.8489   2
  -3   4  -5 5734.99 146.509   1
   3  -4   5 5859.92 146.116   1
  -3   4  -5 5606.93 142.848   3
  -3   4  -5 5498.64 112.715   2
   3  -4   5 5699.96 115.732   2
   3  -4   6 7721.86 181.930   1
  -3   4  -6 8035.74 185.687   1
  -3   4  -6 7845.19 183.801   3
  -3   4  -6 7706.79 138.136   2
   3  -4   6 7832.93 141.368   2
   3  -4   7 20547.3 341.130   1
  -3   4  -7 20732.2 345.526   1
  -3  -4  -7 19094.4 335.305   1
  -3   4  -7 20009.9 343.539   3
   3  -4   7 20063.6 269.812   2
  -3  -4  -8 16128.0 293.684   1
   3  -4   8 15982.3 307.203   1
  -3   4  -8 16672.8 312.052   1
  -3   4  -8 15524.5 307.318   3
   3  -4   8 16169.4 233.342   2
  -3   4  -9 2266.70 111.175   1
   3  -4   9 2473.78 115.172   1
  -3  -4  -9 2266.06 105.716   1
   3  -4   9 2323.35 115.222   3
   3  -4   9 2143.22 71.9275   2
  -3   4 -10 27.0137 30.2701   1
   3  -4  10-21.5942 35.9033   1
  -3  -4 -10 46.7013 28.6599   1
   3  -4  10 93.3490 46.9031   3
   3  -4  10 46.9537 20.9424   2
  -3   4 -11 13775.9 310.618   1
   3  -4  11 13712.9 305.540   1
  -3  -4 -11 13365.4 291.744   1
   3  -4  11 12641.3 303.908   3
   3  -4  11 12687.2 207.878   2
   3  -4  12 4077.53 165.469   1
  -3  -4 -12 3890.27 154.323   1
  -3   4 -12 3898.86 165.862   1
   3  -4  12 3934.30 170.280   3
   3  -4  12 3913.87 103.605   2
  -3  -4 -13 10391.7 272.082   1
   3  -4  13 9679.52 272.512   1
   3  -4  13 9574.58 279.681   3
   3  -4  13 9920.62 180.818   2
  -3  -4 -14 3576.60 163.752   1
   3  -4  14 3605.76 167.538   1
   3  -4  14 3536.03 177.457   3
   3  -4  14 3540.85 100.956   2
   3  -4  15 51.4542 50.9952   1
   3  -4  15-13.0551 55.1199   3
   3  -4  15 44.1317 21.8706   2
   3  -4  16 4688.25 204.819   1
   3   4  16 4096.88 202.478   3
   3  -4  16 4088.73 203.599   3
   3  -4  16 4598.80 118.008   2
   3  -4  17 416.358 76.4462   1
   3   4  17 523.531 89.7639   3
   3  -4  17 595.983 96.9235   3
   3  -4  17 611.315 44.4884   2
   3  -4  18 370.596 86.3447   3
   3   4  18 429.198 87.4500   3
   3  -4  18 292.603 71.2493   1
   3   4  19 1097.53 89.9953   2
   3   4  19 882.049 115.652   3
   3  -4  19 913.276 117.049   3
   3   4  20-5.79770 36.5356   2
   3  -4  20 127.000 73.6477   3
   3   4  20 122.905 66.6422   3
   3  -4  21 2973.18 203.844   3
   3   4  21 2625.54 195.056   3
   3   4  22 116.729 78.0872   3
  -3  -5  24 422.795 91.3754   1
  -3  -5  23 384.018 94.4528   1
  -3   5  22 68.8222 70.3251   3
  -3  -5  22 182.786 88.7739   3
  -3  -5  22 61.3907 55.9222   1
  -3  -5  21 245.566 78.0199   3
  -3   5  21 160.069 76.6936   3
  -3  -5  21 190.127 63.3520   1
  -3  -5  20 1690.76 161.349   3
  -3  -5  20 1364.07 123.075   1
  -3  -5  19 225.067 79.6207   3
  -3  -5  19 204.937 62.5028   1
   3  -5 -18 1949.71 123.942   1
  -3  -5  18 2155.91 163.625   3
  -3   5  18 2142.64 123.132   2
  -3  -5  18 2141.05 143.478   1
   3  -5 -17 4169.96 171.356   1
  -3   5  17 4061.97 163.924   2
  -3  -5  17 4051.59 214.478   3
  -3  -5  17 4060.71 187.004   1
   3  -5 -16 6.53857 33.4206   1
  -3   5  16-50.1585 37.7484   2
  -3  -5  16 18.1348 59.4623   3
  -3  -5  16 5.35622 42.6279   1
   3  -5 -15 130.752 35.8281   1
  -3  -5  15 119.968 65.0866   3
  -3  -5  15 93.3118 44.1207   1
   3  -5 -14 4177.64 148.795   1
   3   5 -14 4557.13 186.803   1
  -3  -5  14 4330.44 174.601   1
  -3  -5  14 4488.71 199.488   3
   3  -5 -13 3352.12 125.139   1
   3   5 -13 3828.39 164.958   1
  -3  -5  13 3638.37 155.972   1
  -3  -5  13 3816.59 177.647   3
  -3  -5  13 3494.24 63.0267   2
   3   5 -12 270.680 52.3747   1
  -3  -5  12 215.745 45.8789   1
   3  -5 -12 263.029 36.2992   1
  -3  -5  12 173.895 50.5475   3
  -3  -5  12 231.416 17.9784   2
   3   5 -11 110.592 41.8703   1
  -3  -5  11 80.8926 37.6262   1
   3  -5 -11 101.998 27.3349   1
  -3  -5  11 82.6155 45.8087   3
  -3  -5  11 87.2110 14.0336   2
   3   5 -10 3096.44 132.831   1
   3  -5 -10 2819.79 94.2237   1
  -3   5  10 2953.28 93.6498   1
  -3  -5  10 3149.91 129.596   1
  -3  -5  10 3105.91 140.722   3
  -3  -5  10 3004.18 62.1274   2
   3   5  -9 13643.8 290.000   1
   3  -5  -9 13522.5 217.108   1
  -3  -5   9 13418.0 277.013   1
  -3   5   9 12952.3 213.486   1
  -3  -5   9 14416.0 302.867   3
  -3  -5   9 13757.3 173.199   2
   3  -5  -8 8841.61 154.282   1
  -3  -5   8 9623.88 217.698   1
   3   5  -8 9034.78 218.689   1
   3   5  -8 9046.78 132.628   2
  -3  -5   8 9290.03 227.802   3
  -3  -5   8 8887.83 129.549   2
   3   5  -7 27977.5 425.224   1
   3  -5  -7 26287.5 320.056   1
  -3  -5   7 27771.1 414.811   1
  -3  -5   7 29089.9 432.093   3
   3   5  -7 27103.7 314.053   2
  -3  -5   7 27590.5 309.373   2
  -3  -5   6 7622.73 182.450   1
  -3  -5   6 7310.15 116.206   2
   3  -5  -6 7005.33 108.085   1
   3   5  -6 7333.40 182.475   1
   3   5  -6 7577.36 182.467   3
  -3  -5   6 7423.27 179.609   3
   3   5  -6 7100.17 119.378   2
  -3  -5   5 45172.3 572.421   1
   3   5  -5 43963.5 575.614   1
  -3  -5   5 44740.6 482.844   2
   3   5  -5 45126.3 566.875   3
  -3  -5   5 46357.7 563.865   3
   3   5  -5 44914.8 489.103   2
  -3  -5   4 66688.3 774.164   1
   3   5  -4 66419.4 751.073   3
   3   5  -4 66453.8 695.129   2
  -3  -5   3 1376.83 72.0860   1
   3   5  -3 1163.99 56.5854   3
  -3   5   3 1224.97 62.8322   2
   3   5  -3 1207.08 50.5591   2
   3   5  -2 5627.24 115.428   2
  -3   5   2 5765.99 131.795   2
   3  -5  -1 61276.4 608.044   1
  -3   5   1 59389.1 607.643   1
  -3   5   1 62106.0 681.905   2
   3  -5   0 90549.9 921.561   1
  -3   5   0 91811.6 921.048   1
   3  -5   0 94951.9 970.546   2
  -3   5   0 92242.8 970.579   2
   3  -5   1 12125.6 182.686   1
  -3   5  -1 12077.5 182.286   1
  -3   5  -1 12391.5 196.792   2
   3  -5   1 12188.0 196.532   2
  -3   5  -2 7597.36 145.859   1
   3  -5   2 7643.42 144.871   1
   3  -5   2 7552.30 142.785   2
  -3   5  -2 7620.25 143.688   2
  -3   5  -3 45530.4 536.221   1
   3  -5   3 45379.9 533.579   1
   3  -5   3 45123.6 511.831   2
  -3   5  -3 44317.3 512.526   2
  -3   5  -4 2664.81 93.9448   1
   3  -5   4 2647.84 93.0268   1
   3  -5   4 2540.18 75.7207   2
  -3   5  -4 2671.03 77.1146   2
   3  -5   5 118026. 1247.93   1
  -3   5  -5 116084. 1250.55   1
   3  -5   5 117150. 1182.81   2
  -3   5  -5 119057. 1256.99   3
  -3   5  -5 116089. 1181.04   2
  -3   5  -6 233.652 36.1485   1
   3  -5   6 212.479 43.9376   1
  -3   5  -6 217.037 40.4536   3
   3  -5   6 219.474 28.0008   2
  -3   5  -6 183.534 24.6933   2
  -3   5  -7 23773.1 298.833   2
  -3   5  -7 23783.5 382.736   1
   3  -5   7 23744.1 380.663   1
  -3   5  -7 23786.0 387.069   3
   3  -5   7 23194.2 300.714   2
  -3   5  -8 2670.11 115.349   1
   3  -5   8 2646.78 114.168   1
  -3  -5  -8 2684.13 110.040   1
  -3   5  -8 2809.76 120.916   3
   3  -5   8 2527.01 74.9108   2
  -3   5  -9 273.567 47.9299   1
  -3  -5  -9 245.659 43.7193   1
   3  -5   9 234.098 46.4916   1
  -3   5  -9 189.984 40.6645   3
   3  -5   9 253.514 28.4117   2
  -3  -5 -10 724.158 63.4668   1
   3  -5  10 850.510 74.6114   1
  -3   5 -10 777.801 73.4479   1
   3  -5  10 750.352 43.1818   2
   3  -5  11 3467.02 149.621   1
  -3  -5 -11 3552.35 141.107   1
  -3   5 -11 3653.96 156.322   1
   3  -5  11 3336.75 90.1118   2
  -3  -5 -12 8402.04 233.411   1
   3  -5  12 8671.77 248.025   1
  -3   5 -12 8372.48 249.087   1
   3  -5  12 8782.37 256.085   3
   3  -5  12 8481.29 154.468   2
  -3  -5 -13 5209.11 187.194   1
   3  -5  13 5098.59 194.514   1
   3  -5  13 4832.39 196.102   3
   3  -5  13 4913.94 112.814   2
   3  -5  14-30.7447 44.1410   1
  -3  -5 -14-11.9790 37.7537   1
   3  -5  14 60.6336 55.7089   3
   3  -5  14 29.5159 21.5625   2
   3  -5  15 50.7302 44.2248   1
   3  -5  15 46.2697 52.6573   3
   3  -5  15 125.105 24.2692   2
   3  -5  16 2416.85 150.443   1
   3  -5  16 2221.42 151.512   3
   3  -5  16 2291.38 73.4513   2
   3  -5  17 193.582 61.4025   1
   3  -5  17 155.645 64.1079   3
   3   5  17 206.058 65.5891   3
   3  -5  17 168.113 25.7929   2
   3   5  18 237.981 76.4247   3
   3  -5  18 239.941 88.0233   3
   3  -5  18 125.080 62.4848   1
   3   5  19 13.9656 60.4755   3
   3  -5  19-66.2661 66.0424   1
   3   5  20 129.727 48.3047   2
   3   5  20 187.314 75.1054   3
   3   5  21-19.1844 73.4516   3
   3   5  22 157.382 68.2234   3
  -3  -6  23 1146.20 120.995   1
  -3  -6  22 1114.23 116.731   1
  -3  -6  21 153.849 77.8699   3
  -3  -6  21 122.824 57.3167   1
  -3  -6  20 6649.89 302.281   3
  -3  -6  20 6900.70 271.266   1
  -3  -6  19 444.202 88.9689   3
  -3  -6  19 268.369 66.1271   1
   3  -6 -18 6138.15 214.078   1
  -3  -6  18 5962.23 271.669   3
  -3   6  18 6327.02 215.761   2
  -3  -6  18 6162.92 242.129   1
   3  -6 -17 6881.11 220.328   1
  -3   6  17 6999.23 223.291   2
  -3  -6  17 6494.73 275.672   3
  -3  -6  17 6801.59 251.558   1
   3  -6 -16 49.0289 31.8522   1
  -3  -6  16 28.7740 58.4514   3
  -3  -6  16 49.8653 42.1872   1
  -3  -6  15-2.19612 58.1331   3
  -3  -6  15 87.2242 50.2889   1
   3  -6 -15-25.0822 32.4338   1
   3   6 -14 1925.01 125.145   1
   3  -6 -14 1682.11 91.6263   1
  -3  -6  14 1528.10 125.651   3
  -3  -6  14 1809.54 117.141   1
   3   6 -13 111.645 45.9658   1
  -3  -6  13 194.884 61.7529   3
  -3  -6  13 110.382 45.2611   1
   3  -6 -13 127.284 30.3775   1
   3  -6 -12 707.143 54.7265   1
   3   6 -12 790.315 78.7069   1
  -3  -6  12 748.347 85.2472   3
  -3  -6  12 749.878 74.5929   1
   3   6 -11 1599.59 102.960   1
  -3  -6  11 1386.06 105.954   3
   3  -6 -11 1460.95 70.4866   1
  -3  -6  11 1539.43 98.5651   1
   3   6 -10 244.145 47.0185   1
  -3  -6  10 182.917 51.3224   3
  -3  -6  10 240.400 51.0583   1
   3  -6 -10 191.835 27.5046   1
   3   6  -9 35.6576 34.0221   1
  -3  -6   9 32.0849 41.0351   3
   3  -6  -9-2.17338 16.6108   1
  -3  -6   9 38.9372 33.7297   1
   3   6  -8 223.764 48.0769   1
  -3  -6   8 133.536 37.3916   1
   3  -6  -8 146.294 21.5711   1
   3   6  -8 155.649 18.1715   2
  -3  -6   8 138.391 43.7016   3
   3   6  -7 1912.48 99.3840   1
  -3  -6   7 1927.00 96.1819   1
   3  -6  -7 1752.81 51.9359   1
  -3  -6   7 1827.68 98.7368   3
   3   6  -7 1797.82 94.5640   3
   3   6  -7 1926.57 53.3509   2
   3   6  -6 749.270 64.3479   1
  -3  -6   6 701.741 63.2659   1
   3  -6  -6 687.618 26.5838   1
   3   6  -6 725.141 62.6958   3
   3   6  -6 693.263 35.2266   2
  -3  -6   5 145.137 41.1310   1
   3   6  -5 101.619 37.3301   1
   3   6  -5 130.665 35.9319   3
   3   6  -5 127.296 21.4672   2
  -3  -6   4 1699.34 93.0108   1
   3   6  -4 1330.69 70.3823   3
   3   6  -4 1442.15 53.7983   2
   3   6  -3 69.6427 24.4370   2
  -3  -6   3 32.8819 32.9864   1
  -3   6   2 269.861 18.4709   1
  -3   6   2 349.432 39.0179   2
   3  -6  -2 259.665 16.2187   1
  -3   6   1 225.062 21.7646   1
  -3   6   1 230.295 35.1301   2
   3  -6  -1 176.487 19.8456   1
  -3   6   0 696.595 36.6347   1
   3  -6   0 683.930 36.4670   1
  -3   6   0 706.492 48.3903   2
   3  -6   1 5415.90 113.177   1
  -3   6  -1 5346.29 112.602   1
  -3   6  -1 5541.83 126.258   2
   3  -6   1 5544.98 126.835   2
   3  -6   2 2128.99 75.3139   1
  -3   6  -2 2128.52 74.9414   1
  -3   6  -2 2048.54 72.3975   2
   3  -6   2 2143.35 75.0727   2
   3  -6   3 6389.48 144.387   1
  -3   6  -3 6394.23 143.697   1
   3  -6   3 5968.98 127.432   2
  -3   6  -3 6230.88 129.284   2
  -3   6  -4 221.579 36.5291   1
   3  -6   4 97.1109 30.5586   1
   3  -6   4 208.135 30.1013   2
  -3   6  -4 170.322 25.2630   2
  -3   6  -5 40936.0 530.831   1
   3  -6   5 40893.8 526.885   1
   3  -6   5 39868.0 464.429   2
  -3   6  -5 39637.9 464.903   2
   3  -6   6 629.845 58.4654   1
  -3   6  -6 558.133 54.5094   1
  -3   6  -6 505.031 53.8013   3
   3  -6   6 643.502 40.2549   2
  -3   6  -6 576.100 37.6554   2
  -3   6  -7 12187.1 255.511   1
   3  -6   7 12010.6 249.273   1
   3  -6   7 11666.0 181.588   2
  -3   6  -7 11423.2 253.208   3
  -3   6  -7 11280.8 178.113   2
  -3   6  -8 584.335 35.7963   2
   3  -6   8 638.462 65.9713   1
  -3   6  -8 673.737 63.9253   1
  -3   6  -8 623.036 65.3597   3
   3  -6   8 665.180 38.9945   2
  -3   6  -9 179.772 43.1300   1
  -3  -6  -9 145.332 37.0764   1
   3  -6   9 134.381 40.7132   1
  -3   6  -9 139.272 44.3920   3
   3  -6   9 151.873 24.1668   2
   3  -6  10 15681.5 327.127   1
  -3  -6 -10 15563.3 311.804   1
  -3   6 -10 15943.6 337.345   1
  -3   6 -10 14909.4 335.480   3
   3  -6  10 15456.9 220.536   2
  -3   6 -11 426.606 61.8364   1
  -3  -6 -11 396.352 54.8458   1
   3  -6  11 309.024 55.0968   1
   3  -6  11 392.526 31.1681   2
  -3  -6 -12 12004.4 285.879   1
   3  -6  12 12112.0 300.160   1
  -3   6 -12 12164.9 309.277   1
   3  -6  12 12140.1 185.443   2
  -3  -6 -13 5456.94 191.433   1
   3  -6  13 5335.19 203.213   1
   3  -6  13 5330.44 110.048   2
  -3  -6 -14 14304.3 337.606   1
   3  -6  14 14206.3 352.635   1
   3  -6  14 14215.3 204.702   2
   3  -6  15 118.788 52.9810   1
   3  -6  15 110.592 20.3140   2
   3  -6  16 26750.6 313.841   2
   3  -6  16 24771.8 532.835   1
   3  -6  17 2279.24 54.1454   2
   3  -6  17 2290.62 150.410   1
   3  -6  18 528.448 84.9734   1
   3   6  19 1977.23 159.690   3
   3  -6  19 2085.98 162.589   1
   3   6  20 2663.09 192.997   3
   3  -6  20 2994.17 190.312   1
   3   6  21 1348.96 108.489   2
   3   6  21 1194.35 136.538   3
   3  -6  21 1167.43 132.967   1
   3   6  22-139.068 84.0593   3
  -3  -7  23 50.9369 55.9905   1
  -3  -7  22 1071.45 119.726   1
  -3  -7  21 29.2502 65.1511   3
  -3  -7  21 72.2573 58.4257   1
  -3  -7  20 2417.79 187.491   3
  -3  -7  20 2048.39 155.007   1
  -3  -7  19 1642.33 153.244   3
  -3  -7  19 1388.59 125.754   1
   3  -7 -18 7181.63 233.067   1
  -3  -7  18 8144.57 315.773   3
  -3  -7  18 7427.81 272.471   1
   3  -7 -17 14305.5 323.838   1
  -3  -7  17 15566.3 428.216   3
  -3  -7  17 14500.2 378.371   1
   3  -7 -16 1968.43 106.811   1
  -3  -7  16 2069.31 152.777   3
  -3  -7  16 1933.39 132.692   1
   3  -7 -15 4849.50 162.442   1
  -3  -7  15 5188.66 228.774   3
  -3  -7  15 5069.52 204.544   1
   3  -7 -14 7342.82 193.210   1
  -3  -7  14 7288.58 260.526   3
  -3  -7  14 7279.49 239.400   1
   3  -7 -13 1575.02 83.9518   1
   3   7 -13 1780.65 118.702   1
  -3  -7  13 1672.86 123.728   3
  -3  -7  13 1589.31 108.954   1
   3   7 -12 3654.93 163.448   1
  -3  -7  12 3632.13 170.012   3
   3  -7 -12 3517.99 114.951   1
  -3  -7  12 3798.81 159.097   1
   3   7 -11 16316.1 352.193   1
  -3  -7  11 15423.2 349.339   3
  -3  -7  11 15377.4 332.752   1
   3  -7 -11 15093.1 252.887   1
   3   7 -10 245.682 47.4819   1
  -3  -7  10 372.253 62.7848   3
   3  -7 -10 322.332 33.5010   1
  -3  -7  10 191.067 45.6463   1
  -3  -7   9 34467.2 520.452   1
   3   7  -9 34383.6 534.257   1
   3  -7  -9 32379.8 400.691   1
  -3  -7   8 12900.7 275.661   1
   3   7  -8 13204.8 284.441   1
   3  -7  -8 12247.8 180.822   1
   3   7  -8 12645.5 284.183   3
   3   7  -8 12371.0 163.237   2
  -3  -7   7 9235.32 223.345   1
   3   7  -7 9037.34 225.299   1
   3  -7  -7 8775.70 130.239   1
   3   7  -7 9386.61 226.302   3
   3   7  -7 8948.60 136.027   2
  -3  -7   6 205.924 44.7738   1
   3   7  -6 110.061 38.5475   1
   3  -7  -6 116.102 14.2463   1
   3   7  -6 90.3929 37.5209   3
   3   7  -6 113.146 21.1476   2
   3   7  -5 901.799 68.1518   1
  -3  -7   5 925.478 72.1635   1
   3   7  -5 969.806 67.1257   3
   3   7  -5 976.949 43.7281   2
  -3  -7   4 15211.4 280.628   1
   3   7  -4 15423.0 219.369   2
   3   7  -4 15353.7 265.012   3
   3   7  -3 12032.0 191.471   2
  -3  -7   3 11957.9 238.911   1
  -3   7   2 25211.2 280.834   1
   3  -7  -2 24719.2 273.060   1
  -3   7   1 17592.9 223.352   1
  -3   7   1 17731.4 278.761   2
   3  -7  -1 17129.3 217.691   1
  -3   7   0 37768.6 431.034   1
   3  -7   0 37310.6 428.636   1
  -3   7   0 37598.4 472.627   2
   3  -7   1 295.835 32.3496   1
  -3   7  -1 297.742 31.2371   1
  -3   7  -1 369.071 39.0908   2
   3  -7   2 2551.18 85.8601   1
  -3   7  -2 2585.78 85.3965   1
  -3   7  -2 2596.67 85.4186   2
   3  -7   3 1008.31 58.8449   1
  -3   7  -3 938.215 56.7008   1
  -3   7  -3 902.436 49.5633   2
   3  -7   3 943.916 51.4683   2
  -3   7  -4 1697.80 79.3501   1
   3  -7   4 1723.01 78.5420   1
   3  -7   4 1724.45 64.6809   2
  -3   7  -4 1634.97 64.6507   2
  -3   7  -5 9070.27 200.812   1
   3  -7   5 9305.86 200.996   1
   3  -7   5 9116.46 160.293   2
  -3   7  -5 8955.79 161.224   2
  -3   7  -6 20.5323 30.2686   1
   3  -7   6 9.09132 32.6899   1
   3  -7   6-4.32118 19.7495   2
  -3   7  -6 30.8079 34.4165   3
  -3   7  -6-0.48622 18.6475   2
   3  -7   7 44.8632 33.8855   1
  -3   7  -7 40.5252 33.6185   1
   3  -7   7 53.6446 20.3360   2
  -3   7  -7 46.9824 34.7925   3
  -3   7  -7 31.4469 17.3368   2
  -3   7  -8 4267.46 152.030   1
   3  -7   8 4361.41 151.245   1
   3  -7   8 4305.64 98.0516   2
  -3   7  -8 4547.01 163.174   3
  -3   7  -8 4164.47 95.3202   2
   3  -7   9 24.1946 17.6404   2
  -3   7  -9 48.6729 41.2849   3
   3  -7   9 25.4901 36.9248   1
  -3  -7  -9 21.8415 28.3106   1
  -3   7  -9 33.9266 30.0834   1
   3  -7  10 12987.5 191.208   2
  -3   7 -10 13591.3 319.291   3
  -3  -7 -10 12915.4 280.825   1
  -3   7 -10 13071.2 304.206   1
   3  -7  10 12556.4 296.948   1
   3  -7  11 2801.85 73.3977   2
  -3   7 -11 2950.71 148.344   3
   3  -7  11 2868.18 137.216   1
  -3   7 -11 2696.63 137.762   1
  -3  -7 -11 2951.76 130.069   1
   3  -7  12 1111.60 44.5071   2
  -3  -7 -12 1157.27 86.9678   1
   3  -7  12 1062.37 90.9789   1
   3  -7  13 192.935 21.6538   2
   3  -7  13 64.7110 44.2093   1
  -3  -7 -13 176.226 45.5217   1
   3  -7  14 5058.60 92.4037   2
   3  -7  14 5027.55 205.729   1
  -3  -7 -14 5248.87 193.841   1
   3  -7  15 57.0007 12.9794   2
   3  -7  15 75.3980 52.0068   1
   3  -7  16 2240.10 150.118   1
   3  -7  17 306.565 73.6901   1
   3  -7  18 490.472 88.4797   1
   3  -7  19 257.878 83.9095   1
   3   7  20 420.107 88.9841   3
   3  -7  20 541.115 98.4535   1
   3   7  21 168.519 75.1406   3
   3  -7  21 112.313 66.9798   1
   3   7  22 201.551 82.6547   3
  -3  -8  23 1132.34 129.863   1
  -3  -8  22 747.683 105.062   1
  -3  -8  21 277.587 77.8394   1
  -3  -8  20 1475.78 136.803   1
  -3  -8  19 1206.78 120.803   1
  -3  -8  18 4866.47 221.081   1
   3  -8 -17 6579.40 205.826   1
  -3  -8  17 5791.87 259.964   3
  -3  -8  17 6269.63 247.670   1
  -3  -8  16 140.953 69.0763   3
  -3  -8  16 99.5761 52.7405   1
   3  -8 -16 181.849 40.6107   1
   3  -8 -15 9872.08 236.570   1
  -3  -8  15 9379.83 311.478   3
  -3  -8  15 9721.39 292.895   1
  -3  -8  14 185.937 69.5103   3
  -3  -8  14 197.419 54.5269   1
   3  -8 -14 165.077 38.2935   1
  -3  -8  13 2805.58 144.475   1
   3  -8 -13 2737.31 106.340   1
   3   8 -12 127.754 41.9782   1
  -3  -8  12 117.053 42.1106   1
   3  -8 -12 213.808 33.4008   1
   3   8 -11 128.664 45.6272   1
  -3  -8  11 115.596 45.9886   1
   3  -8 -11 129.552 26.5592   1
   3   8 -10 446.395 62.7576   1
   3  -8 -10 363.461 33.2175   1
  -3  -8  10 383.129 56.8419   1
  -3  -8   9 6127.02 192.913   1
   3   8  -9 6531.33 205.540   1
   3  -8  -9 5600.71 116.851   1
   3   8  -9 5799.76 84.3533   2
   3   8  -9 5385.31 192.071   3
  -3  -8   8 171.323 46.6134   1
   3   8  -8 117.379 39.5802   1
   3  -8  -8 102.710 16.9996   1
   3   8  -8 94.7619 39.3888   3
   3   8  -8 128.550 17.2387   2
  -3  -8   7 301.337 52.4463   1
   3   8  -7 332.090 52.9660   1
   3  -8  -7 299.830 21.5380   1
   3   8  -7 293.364 52.7290   3
   3   8  -7 300.751 25.1947   2
  -3  -8   6 463.550 63.9402   1
   3   8  -6 367.009 48.0304   1
   3  -8  -6 365.218 19.8823   1
   3   8  -6 338.454 50.7952   3
   3   8  -6 341.640 28.6608   2
   3   8  -5-12.0091 31.0989   1
  -3  -8   5 28.7545 39.2572   1
   3   8  -5 11.7318 18.7800   2
   3   8  -5 36.7777 32.5319   3
  -3  -8   4 478.226 58.5460   1
   3   8  -4 416.821 35.1413   2
  -3  -8   3 130.905 42.7695   1
   3  -8  -3 226.949 17.1152   1
  -3  -8   2 802.205 66.4210   1
   3  -8  -2 796.397 33.2273   1
  -3   8   1 1561.90 55.2229   1
  -3   8   1 1474.56 72.5691   2
   3  -8  -1 1557.49 52.9517   1
  -3   8   0-14.4235 21.4775   1
  -3   8   0-14.5635 29.7480   2
   3  -8   0 39.2282 19.3060   1
  -3   8  -1 2193.68 77.6669   1
  -3   8  -1 2245.48 84.4646   2
   3  -8   1 2089.26 74.4249   1
  -3   8  -2 978.057 56.1631   1
  -3   8  -2 921.174 55.2737   2
   3  -8   2 989.447 56.3966   1
  -3   8  -3 406.853 38.0465   2
  -3   8  -3 412.655 43.2343   1
   3  -8   3 399.341 44.6265   1
  -3   8  -4 4271.69 131.451   1
   3  -8   4 4055.98 128.434   1
  -3   8  -4 4237.76 108.999   2
   3  -8   5 75.2129 34.4987   1
  -3   8  -5 62.5322 33.7781   1
  -3   8  -5 25.2532 19.8359   2
  -3   8  -6 1355.16 81.2030   1
   3  -8   6 1172.47 81.3299   1
   3  -8   6 1354.97 57.1594   2
  -3   8  -6 1349.99 58.0945   2
   3  -8   7 1959.51 100.650   1
  -3   8  -7 2096.79 103.878   1
  -3   8  -7 1952.05 106.946   3
   3  -8   7 2056.29 68.2882   2
  -3   8  -7 1941.36 66.6738   2
   3  -8   8 15922.3 317.368   1
  -3   8  -8 15871.0 321.869   1
   3  -8   8 15747.3 222.840   2
  -3   8  -8 15556.0 328.880   3
  -3   8  -8 15176.6 219.696   2
  -3   8  -9 50.9498 17.3274   2
   3  -8   9 44.3242 17.4763   2
  -3   8  -9 6.79132 34.7415   3
  -3   8  -9 100.566 39.7340   1
   3  -8   9 114.574 39.7433   1
  -3   8 -10 3178.28 151.801   3
   3  -8  10 3170.65 77.3917   2
  -3  -8 -10 2961.67 128.882   1
  -3   8 -10 3286.00 147.361   1
   3  -8  10 3099.49 141.707   1
  -3   8 -11 14615.7 341.595   1
   3  -8  11 14333.3 195.242   2
  -3   8 -11 13752.5 343.863   3
  -3  -8 -11 14157.6 305.725   1
   3  -8  11 14146.0 325.292   1
   3  -8  12 697.274 32.6398   2
  -3  -8 -12 586.243 63.0108   1
   3  -8  12 623.461 76.8457   1
   3  -8  13 2520.26 149.759   1
  -3  -8 -13 3003.21 142.333   1
  -3  -8 -14 2401.87 131.646   1
   3  -8  14 2202.47 138.744   1
   3  -8  15 2.60510 52.5162   1
   3  -8  16 151.737 58.0808   1
   3  -8  17 1628.50 138.427   1
   3  -8  18 828.844 106.899   1
   3  -8  19 11373.7 366.815   1
   3  -8  20 1329.40 142.299   1
   3   8  21 16403.0 494.130   3
   3  -8  21 17479.2 503.268   1
   3   8  22 602.987 112.313   3
  -3  -9  22 765.270 110.303   1
  -3  -9  21 3.23556 54.4502   1
  -3  -9  20 669.324 94.5348   1
  -3  -9  19 127.374 68.2094   1
  -3  -9  18 1804.11 142.232   1
   3  -9 -17 5707.59 187.079   1
  -3  -9  17 6013.98 241.799   1
  -3  -9  16 30.1156 51.1386   1
   3  -9 -16 33.9252 28.3892   1
   3  -9 -15 11761.4 257.194   1
  -3  -9  15 12199.9 336.373   1
   3  -9 -14 1056.29 69.6943   1
  -3  -9  14 1191.46 104.027   1
  -3  -9  13 7451.19 243.775   1
   3  -9 -13 7355.74 176.529   1
   3   9 -12 2476.62 141.767   1
   3  -9 -12 2308.32 89.6051   1
  -3  -9  12 2509.50 137.901   1
   3   9 -11 1014.99 88.9024   1
  -3  -9  11 1062.62 90.2473   1
   3  -9 -11 1069.62 57.2760   1
   3   9 -10 643.986 69.6614   1
   3   9 -10 645.034 74.5399   3
   3  -9 -10 574.557 38.5899   1
  -3  -9  10 593.130 69.8695   1
  -3  -9   9 99346.0 1170.56   1
   3   9  -9 101715. 1195.59   1
   3  -9  -9 95932.9 993.670   1
   3   9  -9 103473. 1205.16   3
   3   9  -9 95482.8 941.531   2
   3   9  -8 47.4158 36.6063   1
  -3  -9   8 15.8377 38.4953   1
   3  -9  -8 35.7721 14.2612   1
   3   9  -8-20.1468 36.1010   3
   3   9  -8 52.6332 15.6496   2
   3   9  -7 3686.95 148.986   1
  -3  -9   7 3610.90 145.132   1
   3  -9  -7 3431.38 71.2606   1
   3   9  -7 3493.00 141.176   3
   3   9  -7 3573.62 82.6291   2
   3   9  -6 43657.7 617.377   1
  -3  -9   6 43111.2 607.890   1
   3  -9  -6 42436.5 442.269   1
   3   9  -6 42778.4 599.418   3
   3   9  -6 43149.4 483.976   2
   3  -9  -5 1373.28 39.2280   1
  -3  -9   5 1362.57 88.4570   1
   3   9  -5 1414.73 58.3161   2
   3   9  -5 1490.94 86.0983   3
  -3  -9   4 4871.43 158.051   1
   3  -9  -4 4544.14 78.2222   1
   3  -9  -3 45569.3 480.103   1
  -3  -9   3 46278.4 615.234   1
  -3  -9   2 96437.8 1074.49   1
   3  -9  -2 93370.6 946.580   1
  -3   9   1 6543.59 127.649   1
   3  -9  -1 6323.73 120.583   1
  -3   9   0 16375.3 245.429   1
  -3   9   0 16549.5 278.185   2
   3  -9   0 16465.4 240.183   1
  -3   9  -1 14349.6 234.952   1
  -3   9  -1 14226.1 248.452   2
   3  -9   1 14500.6 230.502   1
  -3   9  -2 6839.08 156.632   1
  -3   9  -2 7141.96 158.897   2
   3  -9   2 7042.44 155.683   1
  -3   9  -3 7243.07 170.911   1
  -3   9  -3 7162.68 157.017   2
   3  -9   3 7361.76 169.584   1
  -3   9  -4 37306.9 511.708   1
   3  -9   4 39098.9 513.133   1
  -3   9  -4 37140.6 468.300   2
   3  -9   5 60.2293 36.3511   1
  -3   9  -5 7.86242 26.7987   1
  -3   9  -5 65.9539 22.3418   2
  -3   9  -6 36.2861 29.0900   1
   3  -9   6 38.2783 37.8555   1
  -3   9  -6 27.6173 20.8555   2
  -3   9  -7 1803.94 100.405   1
   3  -9   7 1692.45 99.2962   1
  -3   9  -7 1747.08 103.360   3
  -3   9  -7 1617.24 62.9569   2
  -3   9  -8 24612.5 432.588   1
   3  -9   8 24902.7 426.515   1
  -3   9  -8 25517.6 449.643   3
  -3   9  -8 24496.7 316.369   2
  -3   9  -9 25.0224 15.7664   2
  -3   9  -9-25.0579 41.0610   3
  -3   9  -9 65.8884 31.8069   1
   3  -9   9 26.5827 36.9239   1
  -3   9 -10 126.285 44.7392   3
   3  -9  10 115.321 46.9098   1
  -3   9 -10 106.730 42.6233   1
  -3   9 -11 3684.56 166.643   1
  -3   9 -11 4279.56 184.952   3
  -3  -9 -11 3978.74 153.127   1
   3  -9  11 4024.71 168.871   1
   3  -9  12 76.0937 47.3090   1
  -3  -9 -12 55.4621 37.7335   1
   3  -9  13 2673.03 152.980   1
  -3  -9 -13 2956.32 142.546   1
  -3  -9 -14 276.480 56.0097   1
   3  -9  14 262.381 66.0897   1
   3  -9  15 401.869 65.0460   1
   3  -9  16 1015.47 106.633   1
   3  -9  17 901.858 105.936   1
   3  -9  18 71.0787 51.3458   1
   3  -9  19 9.47114 58.8083   1
   3  -9  20 153.520 69.3700   1
   3   9  21 389.473 101.432   3
   3  -9  21 543.730 101.121   1
   3   9  22 215.692 79.9040   3
  -3 -10  22 325.035 85.5280   1
  -3 -10  21-13.4310 63.1443   1
  -3 -10  20 9985.69 348.162   1
  -3 -10  19 227.387 71.2633   1
  -3 -10  18-42.1568 53.3265   1
  -3 -10  17 157.791 59.6151   1
  -3 -10  16 122.966 55.1536   1
   3 -10 -16 49.9347 29.9440   1
  -3 -10  15 8249.04 277.964   1
   3 -10 -15 7972.17 200.977   1
  -3 -10  14 345.028 66.4718   1
   3 -10 -14 318.314 41.8661   1
   3 -10 -13 360.873 41.6896   1
  -3 -10  13 348.450 68.9993   1
   3 -10 -12 1690.98 75.8037   1
  -3 -10  12 1699.54 117.502   1
   3  10 -11 60.2412 43.7670   1
   3  10 -11-70.9152 46.6008   3
   3 -10 -11-5.49682 18.3337   1
  -3 -10  11 3.14908 40.8936   1
   3  10 -10-6.47510 34.6181   1
  -3 -10  10 5.99363 38.6932   1
   3 -10 -10 60.4009 21.2847   1
   3  10 -10 166.674 54.8955   3
  -3 -10   9 12551.9 298.887   1
   3  10  -9 13089.7 312.833   1
   3 -10  -9 11791.6 183.517   1
   3  10  -9 11851.3 300.290   3
   3  10  -9 11974.0 155.620   2
  -3 -10   8-6.75196 39.2091   1
   3  10  -8 15.9724 32.9270   1
   3 -10  -8 7.77645 14.1261   1
   3  10  -8 0.32254 36.7568   3
   3  10  -8 11.1237 15.1030   2
  -3 -10   7 16.5496 38.8079   1
   3  10  -7 1.02201 33.3141   1
   3 -10  -7 17.5997 12.5752   1
   3  10  -7-24.0225 40.6028   3
   3  10  -7 32.0480 18.3484   2
  -3 -10   6 534.933 71.4655   1
   3  10  -6 387.989 57.8648   1
   3  10  -6 225.650 28.0687   2
   3  10  -6 211.529 50.5700   3
  -3 -10   5 151.013 51.3047   1
   3 -10  -5 92.9130 16.0922   1
  -3 -10   4 1075.09 82.9174   1
   3 -10  -4 1142.25 40.8243   1
   3 -10  -3 223.602 23.4163   1
  -3 -10   3 198.244 50.9779   1
   3 -10  -2 5579.22 110.099   1
  -3 -10   2 5703.40 171.433   1
  -3  10   1 618.194 42.5859   1
   3 -10  -1 571.874 38.6309   1
  -3  10   0 2685.29 88.6561   1
   3 -10   0 2613.15 83.5626   1
  -3  10  -1 6067.40 145.488   1
  -3  10  -1 6146.04 157.207   2
   3 -10   1 6120.69 143.226   1
  -3  10  -2 857.121 61.0919   1
  -3  10  -2 934.476 59.5001   2
   3 -10   2 808.921 56.9200   1
  -3  10  -3 484.701 50.1049   1
  -3  10  -3 456.673 44.0660   2
   3 -10   3 432.505 49.3126   1
  -3  10  -4 427.486 48.4330   1
  -3  10  -4 497.105 43.8468   2
   3 -10   4 502.789 50.7455   1
  -3  10  -5 1020.35 72.7036   1
   3 -10   5 1027.18 74.9651   1
  -3  10  -5 976.508 56.1820   2
   3 -10   6 3863.39 146.661   1
  -3  10  -6 4328.27 151.703   1
  -3  10  -6 4054.48 108.671   2
  -3  10  -7 12008.7 274.569   1
   3 -10   7 11615.6 264.149   1
  -3  10  -7 11573.8 278.839   3
  -3  10  -7 11279.7 194.666   2
  -3  10  -8 12752.9 294.332   1
   3 -10   8 12677.0 291.930   1
  -3  10  -8 12775.8 306.785   3
  -3  10  -8 12365.3 199.345   2
  -3  10  -9 11193.3 281.354   1
   3 -10   9 10657.5 268.769   1
  -3  10  -9 10660.8 284.632   3
  -3  10  -9 10180.1 167.736   2
  -3  10 -10 1696.43 111.225   1
  -3  10 -10 1625.42 54.1736   2
  -3  10 -10 1730.03 118.986   3
   3 -10  10 1516.89 109.917   1
  -3  10 -11 196.318 57.3439   3
   3 -10  11 200.429 54.7715   1
  -3 -10 -11 205.508 43.4364   1
  -3 -10 -12 7913.57 229.688   1
   3 -10  12 7784.90 249.545   1
  -3 -10 -13 10707.1 280.819   1
   3 -10  13 10706.9 306.888   1
   3 -10  14 157.875 59.1186   1
  -3 -10 -14 200.047 50.5374   1
   3 -10  15 7450.24 266.508   1
   3 -10  16 6282.46 261.533   1
   3 -10  17 74.7803 54.8627   1
   3 -10  18 2546.35 172.881   1
   3 -10  19-11.3070 57.8971   1
   3 -10  20 772.726 106.711   1
  -3 -11  21 442.532 94.3369   1
  -3 -11  20 5231.22 259.717   1
  -3 -11  19 188.356 69.5824   1
  -3 -11  18 282.030 72.1041   1
  -3 -11  17 270.636 70.5885   1
  -3 -11  16 802.391 94.4739   1
   3 -11 -16 967.432 75.6778   1
  -3 -11  15 238.694 59.4462   1
   3 -11 -15 274.027 41.4715   1
  -3 -11  14 848.981 96.1004   1
   3 -11 -14 949.416 64.1460   1
   3 -11 -13 1804.74 83.8105   1
  -3 -11  13 1778.63 126.340   1
  -3 -11  12 3526.49 170.564   1
   3 -11 -12 3731.54 110.103   1
   3  11 -11 8128.93 267.218   3
   3 -11 -11 8031.86 161.292   1
  -3 -11  11 8091.24 251.704   1
   3  11 -10 7446.49 242.149   1
  -3 -11  10 7088.53 230.623   1
   3 -11 -10 6893.99 138.139   1
   3  11 -10 7266.74 242.141   3
   3  11  -9 19392.3 406.083   1
  -3 -11   9 18634.8 386.532   1
   3 -11  -9 18750.8 253.318   1
   3  11  -9 19222.0 400.427   3
   3  11  -9 18654.2 229.667   2
   3  11  -8 28.8421 35.5915   1
  -3 -11   8 36.9433 38.9841   1
   3 -11  -8 23.4761 13.7891   1
   3  11  -8-28.7520 39.5322   3
   3  11  -8-5.89263 16.7062   2
  -3 -11   7 2268.25 123.640   1
   3  11  -7 2393.89 126.321   1
   3 -11  -7 2380.42 60.8852   1
   3  11  -7 2400.12 124.234   3
   3  11  -7 2402.91 73.6202   2
   3  11  -6 13818.6 312.611   1
  -3 -11   6 14034.3 310.044   1
   3  11  -6 14583.7 224.634   2
   3  11  -6 14608.2 308.414   3
   3 -11  -5 30179.9 346.452   1
  -3 -11   5 29611.0 485.495   1
  -3 -11   4 13056.1 283.548   1
   3 -11  -4 12601.6 180.794   1
   3 -11  -3 94.9713 21.0765   1
  -3 -11   3 65.2014 42.6855   1
   3 -11  -2 26374.8 335.686   1
  -3 -11   2 27333.7 435.913   1
  -3  11   1 58267.9 659.575   1
   3 -11  -1 57507.2 649.385   1
  -3  11   0 4408.13 121.075   1
   3 -11   0 4403.07 115.385   1
  -3  11  -1-39.4269 29.4820   2
   3 -11   1-2.25441 25.1281   1
  -3  11  -2 8976.31 197.615   1
  -3  11  -2 8999.54 195.823   2
   3 -11   2 9222.20 195.492   1
  -3  11  -3 31072.7 452.982   1
  -3  11  -3 30921.9 430.658   2
   3 -11   3 31482.5 446.912   1
  -3  11  -4 95.2389 38.6656   1
  -3  11  -4 33.5402 24.2781   2
   3 -11   4 54.5220 35.9732   1
  -3  11  -5 139.673 36.4447   1
   3 -11   5 165.519 40.3645   1
  -3  11  -5 173.016 32.7583   2
   3 -11   6 14485.3 296.821   1
  -3  11  -6 14330.5 300.701   1
  -3  11  -6 14142.8 237.296   2
   3 -11   7 65146.7 836.172   1
  -3  11  -7 65624.2 849.295   1
  -3  11  -7 63893.2 722.332   2
  -3  11  -8 8811.44 245.852   1
   3 -11   8 8776.09 240.042   1
  -3  11  -8 9450.30 261.871   3
  -3  11  -8 8553.53 162.805   2
  -3  11  -9 16395.4 359.754   1
   3 -11   9 15752.6 346.390   1
  -3  11  -9 17247.5 380.691   3
  -3  11  -9 16511.8 236.791   2
  -3  11 -10 7196.35 234.487   1
   3 -11  10 6730.40 222.098   1
  -3  11 -10 7320.30 245.286   3
  -3  11 -10 6884.76 125.303   2
   3 -11  11 4692.43 189.064   1
  -3 -11 -11 4105.75 161.728   1
   3 -11  12 2475.96 142.821   1
  -3 -11 -12 2546.27 129.794   1
   3 -11  13 323.491 68.5858   1
  -3 -11 -13 381.859 59.0493   1
   3 -11  14 1583.84 126.172   1
  -3 -11 -14 1576.29 109.776   1
   3 -11  15 108.053 56.8853   1
   3 -11  16 1305.07 119.254   1
   3 -11  17 19.3846 51.1518   1
   3 -11  18 759.639 108.091   1
   3 -11  19 598.511 97.1974   1
   3 -11  20 333.466 85.3902   1
  -3 -12  21 7088.64 307.241   1
  -3 -12  20 3774.92 226.659   1
  -3 -12  19-28.5794 57.1788   1
  -3 -12  18 48.4938 53.9447   1
  -3 -12  17 288.739 71.4864   1
  -3 -12  16 2667.35 167.732   1
  -3 -12  15-62.7978 60.0985   1
   3 -12 -15 59.0492 26.9388   1
  -3 -12  14-18.3747 52.3530   1
   3 -12 -14-20.7816 25.2106   1
  -3 -12  13 507.338 75.2581   1
   3 -12 -13 486.801 44.2843   1
   3 -12 -12 7.72921 19.8666   1
  -3 -12  12-16.5759 44.6646   1
   3 -12 -11 3522.65 99.7974   1
  -3 -12  11 3794.01 176.041   1
  -3 -12  10 1422.63 108.853   1
   3  12 -10 1527.90 115.060   1
   3 -12 -10 1288.49 55.0947   1
   3  12 -10 1449.99 114.208   3
  -3 -12   9 2241.61 133.113   1
   3  12  -9 2248.54 137.715   1
   3 -12  -9 2063.49 65.6067   1
   3  12  -9 2174.01 131.307   3
   3  12  -9 2057.10 59.6550   2
  -3 -12   8 160.291 50.8740   1
   3  12  -8 151.326 43.6168   1
   3 -12  -8 166.847 21.1507   1
   3  12  -8 147.802 41.9492   3
   3  12  -8 194.429 25.4781   2
   3  12  -7 185.397 27.8305   2
  -3 -12   7 159.756 48.9902   1
   3  12  -7 225.726 48.1803   1
   3  12  -7 129.699 40.5115   3
   3 -12  -6 278.037 25.7043   1
  -3 -12   6 351.782 61.1451   1
  -3 -12   5 1267.27 103.357   1
   3 -12  -5 1184.13 48.0108   1
   3 -12  -4 118.163 21.3200   1
  -3 -12   4 80.0176 44.7186   1
  -3 -12   3-26.5730 37.9613   1
   3 -12  -3 12.2382 18.6410   1
  -3 -12   2 1106.04 89.0604   1
   3 -12  -2 1111.87 54.4790   1
  -3 -12   1 564.416 63.1259   1
   3 -12  -1 451.767 39.9338   1
  -3  12   0 138.077 31.1603   1
   3 -12   0 90.4850 26.6204   1
  -3  12  -1 2371.66 97.8976   1
  -3  12  -1 2338.12 101.252   2
   3 -12   1 2369.47 92.8374   1
  -3  12  -2 1429.32 79.7931   1
  -3  12  -2 1325.32 76.2558   2
   3 -12   2 1401.86 78.0692   1
  -3  12  -3 4766.31 150.510   1
  -3  12  -3 4721.88 138.288   2
   3 -12   3 4834.97 147.440   1
  -3  12  -4 96.9281 32.9139   1
  -3  12  -4 80.9304 27.8932   2
   3 -12   4 53.7007 34.0774   1
  -3  12  -5 21589.2 384.306   1
  -3  12  -5 21060.0 326.802   2
   3 -12   5 21856.9 375.890   1
  -3  12  -6 4845.82 171.990   1
   3 -12   6 4965.21 169.292   1
  -3  12  -6 4614.48 127.059   2
   3 -12   7 32680.4 515.869   1
  -3  12  -7 32305.2 524.593   1
  -3  12  -7 31000.2 414.158   2
  -3  12  -8-18.3153 30.9614   1
   3 -12   8 25.3238 42.5479   1
  -3  12  -8 37.1121 41.9203   3
  -3  12  -8-0.12141 19.1290   2
  -3  12  -9 12129.2 305.773   1
   3 -12   9 11737.6 295.922   1
  -3  12  -9 11879.1 316.447   3
  -3  12  -9 11383.4 191.911   2
   3 -12  10 1899.40 124.053   1
  -3  12 -10 2308.92 140.684   3
  -3  12 -10 2039.25 64.6619   2
   3 -12  11 6204.41 230.967   1
  -3 -12 -12 1153.92 90.9626   1
   3 -12  12 1204.96 105.735   1
  -3 -12 -13 278.249 55.3004   1
   3 -12  13 247.100 65.6705   1
   3 -12  14 25.3021 46.5930   1
   3 -12  15 1634.31 132.131   1
   3 -12  16 6582.74 266.750   1
   3 -12  17 575.580 94.1672   1
   3 -12  18 240.136 76.7572   1
   3 -12  19 2045.14 167.543   1
   3 -12  20 2146.16 173.622   1
  -3 -13  20-9.05676 54.9395   1
  -3 -13  19 75.1720 57.0158   1
  -3 -13  18 518.174 95.9533   1
  -3 -13  17 927.700 108.399   1
  -3 -13  16 4443.93 220.853   1
  -3 -13  15-10.3440 52.0823   1
   3 -13 -15 22.0376 27.5962   1
   3 -13 -14 98.7009 29.0116   1
  -3 -13  14 56.3670 47.5990   1
   3 -13 -13 2440.54 91.8563   1
  -3 -13  13 2527.02 155.836   1
   3 -13 -12 195.585 30.0803   1
  -3 -13  12 206.189 58.8742   1
  -3 -13  11 8241.84 266.169   1
   3 -13 -11 7836.18 157.102   1
   3 -13 -10 16258.1 238.847   1
  -3 -13  10 16254.2 376.845   1
   3  13 -10 15893.5 197.434   2
   3  13  -9 3973.25 181.150   1
  -3 -13   9 3790.92 172.417   1
   3 -13  -9 3793.34 93.1442   1
   3  13  -9 4023.72 179.051   3
   3  13  -9 3851.79 89.2381   2
  -3 -13   8 2180.41 128.646   1
   3  13  -8 2365.79 138.310   1
   3 -13  -8 2422.19 69.6629   1
   3  13  -8 2398.33 135.261   3
   3  13  -8 2391.28 76.1314   2
   3  13  -7 36.0009 34.6813   1
   3  13  -7 112.273 27.0027   2
  -3 -13   7-16.1094 42.0093   1
   3  13  -7 116.358 50.1400   3
  -3 -13   6 28247.8 494.229   1
   3 -13  -6 28347.7 348.171   1
   3 -13  -5 56679.4 621.399   1
  -3 -13   5 56540.1 781.093   1
  -3 -13   4 3608.97 154.049   1
   3 -13  -4 3537.30 92.9604   1
  -3 -13   3 4792.14 174.992   1
   3 -13  -3 4532.26 112.293   1
  -3 -13   2 17615.2 348.800   1
   3 -13  -2 17086.3 264.223   1
  -3 -13   1 62112.2 797.839   1
   3 -13  -1 59800.4 695.948   1
  -3  13   0 2645.33 101.391   1
   3 -13   0 2714.60 98.6741   1
  -3  13  -1 43601.6 570.968   1
   3 -13   1 42810.1 554.717   1
  -3  13  -2 292.588 43.2799   1
  -3  13  -2 218.058 38.5938   2
   3 -13   2 296.953 43.9791   1
  -3  13  -3 395.199 48.9090   1
  -3  13  -3 549.680 52.5345   2
   3 -13   3 475.848 53.2101   1
  -3  13  -4 1938.27 103.222   1
  -3  13  -4 1891.31 86.3585   2
   3 -13   4 1953.61 99.6614   1
  -3  13  -5 53423.2 724.506   1
  -3  13  -5 52333.8 649.907   2
   3 -13   5 53266.2 708.099   1
  -3  13  -6 575.491 63.0896   1
   3 -13   6 592.945 67.1981   1
  -3  13  -6 624.991 49.6956   2
   3 -13   7 38224.5 589.460   1
  -3  13  -7 39079.6 603.816   1
  -3  13  -7 37591.4 486.699   2
   3 -13   8 25.6404 38.1373   1
  -3  13  -8-0.04017 33.3238   1
  -3  13  -8 8.21456 20.6732   2
  -3  13  -9 780.420 80.5378   1
   3 -13   9 630.409 74.7837   1
  -3  13  -9 731.544 82.9470   3
  -3  13  -9 706.212 44.8539   2
   3 -13  10 42.1242 44.8933   1
  -3  13 -10 87.0606 20.5215   2
   3 -13  11 1561.69 119.176   1
  -3  13 -11 1513.40 50.3763   2
  -3 -13 -12 7678.92 241.361   1
   3 -13  12 8625.14 277.493   1
  -3 -13 -13 1602.58 112.090   1
   3 -13  13 2053.68 140.540   1
   3 -13  14 11.0763 48.1680   1
   3 -13  15 2310.27 157.969   1
   3 -13  16 43.2112 53.5532   1
   3 -13  17-43.3240 56.4224   1
   3 -13  18 40.6647 60.8390   1
   3 -13  19 26.5127 54.8429   1
  -3 -14  20 42.4293 53.1217   1
  -3 -14  19-3.64905 58.2704   1
  -3 -14  18 3202.25 200.674   1
  -3 -14  17 4292.08 221.140   1
  -3 -14  16 436.787 85.8165   1
  -3 -14  15 219.920 69.7589   1
  -3 -14  14-112.619 59.7449   1
   3 -14 -14 28.4754 22.6917   1
  -3 -14  13 1098.84 112.827   1
   3 -14 -13 1030.28 60.2069   1
   3 -14 -12 163.831 26.1718   1
  -3 -14  12 88.2428 49.0139   1
  -3 -14  11 13.3037 46.8479   1
   3 -14 -11 9.52439 19.0599   1
   3 -14 -10 925.361 47.8820   1
  -3 -14  10 1053.67 101.273   1
   3  14 -10 947.391 39.1307   2
  -3 -14   9 55.1579 53.7368   1
   3 -14  -9-2.73703 16.5643   1
   3  14  -9 46.8328 41.6755   3
   3  14  -9-11.8223 17.4957   2
  -3 -14   8 109.424 42.8249   1
   3  14  -8 153.074 26.2424   2
   3  14  -8 222.995 51.7435   1
   3  14  -8 70.9696 41.0474   3
  -3 -14   7 540.110 67.5708   1
   3 -14  -7 496.600 35.6115   1
   3  14  -7 473.924 69.5279   3
   3 -14  -6 4.88970 19.5110   1
  -3 -14   6 174.052 68.0311   1
  -3 -14   5 523.610 74.0595   1
   3 -14  -5 501.856 38.2995   1
   3 -14  -4 4.38529 19.2184   1
  -3 -14   4-9.34492 42.6410   1
  -3 -14   3-37.1157 43.0399   1
   3 -14  -3 11.8119 22.3962   1
  -3 -14   2 652.391 72.7532   1
   3 -14  -2 698.007 50.3827   1
  -3 -14   1 1249.11 91.5837   1
   3 -14  -1 1302.92 71.2311   1
  -3  14   0 888.144 62.5859   1
   3 -14   0 999.459 65.0613   1
  -3  14  -1 18.7344 26.1435   1
   3 -14   1-2.40680 25.7224   1
  -3  14  -2 813.661 66.5862   1
  -3  14  -2 825.696 64.9531   2
   3 -14   2 704.414 59.2867   1
  -3  14  -3 58.9554 31.2423   1
  -3  14  -3 75.1170 30.0524   2
   3 -14   3 31.4959 32.6346   1
  -3  14  -4 83.1721 34.9555   1
  -3  14  -4 2.68135 24.9489   2
   3 -14   4 47.4241 34.9938   1
  -3  14  -5 10925.5 266.226   1
  -3  14  -5 10497.2 222.497   2
   3 -14   5 10621.6 258.601   1
  -3  14  -6 800.393 78.7924   1
  -3  14  -6 713.385 55.8554   2
   3 -14   6 708.312 71.7641   1
  -3  14  -7 12920.3 313.568   1
   3 -14   7 12402.4 298.606   1
  -3  14  -7 11972.4 228.674   2
   3 -14   8 47.5533 42.8047   1
  -3  14  -8 31.2606 33.0669   1
  -3  14  -8 61.2196 24.9129   2
   3 -14   9 160.474 52.0211   1
  -3  14  -9 125.151 26.4059   2
   3 -14  10 1149.51 102.199   1
  -3  14 -10 1244.52 56.6625   2
   3 -14  11 9203.55 288.152   1
  -3  14 -11 9191.41 150.168   2
   3 -14  12 6188.22 238.088   1
   3 -14  13 6246.42 245.029   1
  -3 -14 -13 6230.08 217.099   1
   3 -14  14 113.314 63.3317   1
   3 -14  15 3607.55 200.363   1
   3 -14  16 381.324 83.0489   1
   3 -14  17 5230.74 250.328   1
   3 -14  18 9275.98 342.587   1
   3 -14  19 776.976 107.505   1
  -3 -15  19-29.4331 67.9525   1
  -3 -15  18 1447.33 136.923   1
  -3 -15  17 6561.51 285.331   1
  -3 -15  16 333.405 77.4610   1
  -3 -15  15 3375.75 190.988   1
  -3 -15  14 111.596 51.3387   1
   3 -15 -14 96.9658 30.2596   1
   3 -15 -13 6870.25 159.253   1
  -3 -15  13 6920.77 263.530   1
  -3 -15  12 6876.72 255.313   1
   3 -15 -12 6756.42 150.936   1
  -3 -15  11 423.966 70.1125   1
   3 -15 -11 531.944 39.6317   1
  -3 -15  10 280.342 63.1672   1
   3 -15 -10 372.942 32.5775   1
   3  15 -10 393.666 29.9189   2
   3 -15  -9 8936.84 165.325   1
  -3 -15   9 9510.28 285.328   1
   3  15  -9 9227.32 167.065   2
  -3 -15   8 225.236 57.8311   1
   3 -15  -8 246.567 29.0215   1
   3  15  -8 259.676 34.5463   2
   3  15  -8 223.236 60.3163   3
   3 -15  -7 4340.44 108.006   1
  -3 -15   7 4063.03 179.250   1
  -3 -15   6 45582.0 707.839   1
   3 -15  -6 46486.2 542.612   1
   3 -15  -5 22453.4 314.915   1
  -3 -15   5 22417.7 436.659   1
  -3 -15   4 1628.65 110.261   1
   3 -15  -4 1523.35 67.7518   1
   3 -15  -3 29.4504 20.8787   1
  -3 -15   3 80.6004 42.7106   1
  -3 -15   2 7680.29 228.286   1
   3 -15  -2 7866.99 175.090   1
  -3 -15   1 67067.1 873.365   1
   3 -15  -1 64831.4 770.276   1
  -3 -15   0 16719.1 347.314   1
   3 -15   0 16897.2 297.771   1
  -3  15  -1 427.531 51.3154   1
   3 -15   1 378.809 45.4471   1
  -3  15  -2 18319.7 340.600   1
  -3  15  -2 17618.7 333.008   2
   3 -15   2 18221.5 327.858   1
  -3  15  -3 233.100 40.2214   1
  -3  15  -3 220.260 41.4402   2
   3 -15   3 215.757 41.2663   1
  -3  15  -4 5282.63 178.449   1
  -3  15  -4 5148.59 156.662   2
   3 -15   4 5251.30 173.774   1
  -3  15  -5 6086.81 198.470   1
  -3  15  -5 5550.61 159.904   2
   3 -15   5 5778.62 186.696   1
  -3  15  -6-6.22838 36.6254   1
  -3  15  -6 12.5244 24.5053   2
   3 -15   6 2.32037 39.4219   1
  -3  15  -7 4305.98 177.946   1
   3 -15   7 4367.94 175.438   1
  -3  15  -7 4160.45 128.959   2
   3 -15   8 1034.84 91.6597   1
  -3  15  -8 965.254 94.0861   1
  -3  15  -8 1015.54 61.2527   2
   3 -15   9 2693.24 147.398   1
  -3  15  -9 2695.47 94.5939   2
   3 -15  10 696.882 86.6177   1
  -3  15 -10 811.385 49.0401   2
   3 -15  11 537.994 79.8495   1
  -3  15 -11 519.783 35.3709   2
   3 -15  12 4687.01 210.730   1
  -3 -15 -13 319.329 61.2293   1
   3 -15  13 341.766 74.5017   1
   3 -15  14 8.14058 54.4993   1
   3 -15  15 384.142 84.6512   1
   3 -15  16 318.436 83.0559   1
   3 -15  17 536.004 97.2856   1
   3 -15  18 1647.12 152.094   1
  -3 -16  19 1164.93 131.322   1
  -3 -16  18 837.457 119.754   1
  -3 -16  17 5772.46 269.970   1
  -3 -16  16 3669.90 208.357   1
  -3 -16  15 4428.12 224.929   1
  -3 -16  14 274.372 70.1420   1
   3 -16 -13 3957.88 116.587   1
  -3 -16  13 4010.57 204.028   1
   3 -16 -12 1663.11 72.5146   1
  -3 -16  12 1581.53 130.688   1
   3 -16 -11-0.72565 18.4567   1
   3  16 -11 16.9595 11.8901   2
   3  16 -11 0.16462 11.9244   2
   3 -16 -10 240.121 30.1775   1
  -3 -16  10 245.971 59.2625   1
   3  16 -10 290.687 28.5762   2
  -3 -16   9 274.906 70.3079   1
   3  16  -9 119.227 27.0478   2
  -3 -16   8 164.036 58.1752   1
   3  16  -8 143.737 30.9080   2
   3 -16  -8 125.540 26.2987   1
   3 -16  -7 1058.19 55.1188   1
  -3 -16   7 905.842 93.5402   1
   3 -16  -6 420.878 40.2618   1
  -3 -16   6 557.317 80.7614   1
  -3 -16   5 276.886 67.2182   1
   3 -16  -5 258.308 34.9869   1
  -3 -16   4 41.3408 46.0936   1
   3 -16  -4 33.0207 26.1372   1
  -3 -16   3 22.2325 40.6046   1
   3 -16  -3 5.01526 25.1698   1
  -3 -16   2 85.4386 42.8181   1
   3 -16  -2 112.835 32.7727   1
  -3 -16   1 130.744 47.2441   1
   3 -16  -1 263.678 43.5278   1
   3 -16   0 2359.72 104.233   1
  -3 -16   0 2328.08 126.438   1
  -3  16  -1 1164.83 81.9089   1
   3 -16   1 1201.49 78.1407   1
  -3  16  -2 3053.58 131.545   1
  -3  16  -2 2878.34 125.402   2
   3 -16   2 2773.85 120.181   1
  -3  16  -3 423.156 56.6490   1
  -3  16  -3 481.198 53.6151   2
   3 -16   3 486.813 58.4895   1
  -3  16  -4 154.886 41.7391   1
  -3  16  -4 112.270 33.2935   2
   3 -16   4 102.450 40.9143   1
  -3  16  -5 7.45112 36.7371   1
  -3  16  -5 55.9549 30.8267   2
   3 -16   5 1.26708 35.7146   1
  -3  16  -6 1192.64 94.5851   1
  -3  16  -6 1173.44 74.1785   2
   3 -16   6 1288.19 97.3255   1
  -3  16  -7-7.84789 34.7295   1
   3 -16   7 4.03570 39.2563   1
  -3  16  -7 11.4188 26.0849   2
   3 -16   8 6120.75 220.872   1
  -3  16  -8 6045.77 157.496   2
   3 -16   9 5232.99 208.660   1
  -3  16  -9 5408.18 141.175   2
   3 -16  10 4076.61 186.889   1
  -3  16 -10 4076.58 113.809   2
   3 -16  11-59.2441 53.5477   1
  -3  16 -11-13.2210 18.3030   2
   3 -16  12 2074.08 147.937   1
  -3  16 -12 1794.94 50.9377   2
   3 -16  13 2168.03 154.393   1
   3 -16  14 213.831 67.6878   1
   3 -16  15 686.690 96.0068   1
   3 -16  16 1674.29 151.379   1
   3 -16  17 5460.99 264.644   1
   3 -16  18 868.165 118.381   1
  -3 -17  18-44.9296 60.9388   1
  -3 -17  17 4139.73 234.293   1
  -3 -17  16 2884.39 188.188   1
  -3 -17  15 4312.71 226.102   1
  -3 -17  14 2643.53 174.595   1
  -3 -17  13 8306.14 299.276   1
  -3 -17  12 240.303 64.9721   1
   3 -17 -12 364.300 36.6067   1
   3 -17 -11 650.723 43.8784   1
  -3 -17  11 744.440 92.9901   1
   3  17 -11 574.623 32.2109   2
   3  17 -11 687.845 34.9002   2
   3 -17 -10-3.26202 20.2685   1
   3  17 -10 20.6680 20.4180   2
   3  17  -9 29193.9 405.120   2
  -3 -17   9 29907.6 577.674   1
   3 -17  -9 31507.6 405.695   1
   3 -17  -8 13081.8 223.331   1
  -3 -17   8 12654.3 343.819   1
   3 -17  -7 5587.80 136.149   1
  -3 -17   7 5600.67 219.196   1
  -3 -17   6 1303.56 110.839   1
   3 -17  -6 1462.81 69.6949   1
  -3 -17   5 26672.0 506.846   1
   3 -17  -5 26966.5 382.751   1
   3 -17  -4 18364.7 300.165   1
  -3 -17   4 18643.4 403.422   1
   3 -17  -3 6785.06 167.955   1
  -3 -17   3 6857.28 229.177   1
  -3 -17   2 17703.7 383.686   1
   3 -17  -2 17480.7 305.082   1
  -3 -17   1 22802.8 441.845   1
   3 -17  -1 23243.6 374.155   1
   3 -17   0 2129.18 101.591   1
  -3 -17   0 1899.13 119.063   1
  -3 -17  -1 864.570 82.2842   1
   3 -17   1 939.687 72.0408   1
  -3  17  -2 2111.50 115.804   1
   3 -17   2 1939.31 103.445   1
  -3  17  -3 2217.36 119.970   1
  -3  17  -3 2039.85 108.932   2
   3 -17   3 1989.26 110.007   1
  -3  17  -4 1399.22 99.0792   1
  -3  17  -4 1299.80 85.3362   2
   3 -17   4 1495.07 100.053   1
  -3  17  -5 4218.86 174.767   1
  -3  17  -5 4138.65 146.271   2
   3 -17   5 4065.16 164.308   1
  -3  17  -6 4680.42 189.745   1
   3 -17   6 4052.94 171.571   1
  -3  17  -6 4441.63 147.292   2
   3 -17   7 448.891 69.2801   1
  -3  17  -7 428.208 48.4459   2
   3 -17   8 5665.35 214.129   1
  -3  17  -8 5480.82 155.736   2
   3 -17   9 57.2013 51.7623   1
  -3  17  -9 43.5428 24.6090   2
   3 -17  10 1967.34 136.422   1
  -3  17 -10 1893.55 80.0664   2
   3 -17  11 96.2162 53.8853   1
  -3  17 -11 102.302 24.0402   2
   3 -17  12-98.5158 53.6501   1
   3 -17  13 2664.38 170.445   1
   3 -17  14 482.467 88.9385   1
   3 -17  15 1585.35 139.075   1
   3 -17  16 694.717 105.989   1
   3 -17  17 321.115 85.5714   1
   3 -17  18 96.9066 69.7841   1
  -3 -18  18 154.955 73.6458   1
  -3 -18  17 479.965 90.8370   1
  -3 -18  16 2539.85 185.781   1
  -3 -18  15 3415.69 207.554   1
  -3 -18  14 500.051 90.0278   1
  -3 -18  13 1427.02 131.192   1
  -3 -18  12 8.64020 49.1717   1
  -3 -18  11-56.5746 54.1022   1
   3 -18 -11 12.2934 20.9094   1
   3  18 -11 16.7308 18.2669   2
   3  18 -11 29.5692 18.4905   2
   3 -18 -10 125.258 25.6330   1
  -3 -18  10 86.9993 50.3646   1
   3 -18 -10 154.685 30.0905   1
   3  18 -10 139.062 27.3459   2
   3  18  -9 249.659 39.4633   2
   3 -18  -9 290.476 36.1079   1
  -3 -18   9 456.715 82.0956   1
  -3 -18   8 523.533 83.6759   1
   3 -18  -8 565.663 45.8815   1
   3 -18  -7 669.572 51.2634   1
  -3 -18   7 787.048 94.0720   1
   3 -18  -6 325.614 39.4217   1
  -3 -18   6 347.759 71.1792   1
  -3 -18   5 104.184 54.9784   1
   3 -18  -5 35.6803 30.1770   1
  -3 -18   4 273.811 73.3710   1
   3 -18  -4 120.242 38.1363   1
   3 -18  -3 981.980 67.1666   1
  -3 -18   3 1079.88 98.0326   1
   3 -18  -2 55.4328 30.2552   1
  -3 -18   2 46.5904 44.5540   1
  -3 -18   1 72.5849 44.5754   1
   3 -18  -1 12.4194 29.0725   1
  -3 -18   0 93.2865 50.5939   1
   3 -18   0 208.616 42.8472   1
  -3 -18  -1 703.362 77.4261   1
   3 -18   1 844.336 71.8228   1
  -3  18  -2 3.09447 45.1756   1
   3 -18   2 29.7548 35.9582   1
  -3  18  -3 2196.79 124.726   1
  -3  18  -3 2215.28 116.925   2
   3 -18   3 2220.30 118.720   1
  -3  18  -4 540.900 66.8589   1
  -3  18  -4 518.489 60.1075   2
   3 -18   4 429.204 61.3525   1
  -3  18  -5 782.478 80.5299   1
  -3  18  -5 528.826 56.3455   2
   3 -18   5 719.718 76.1215   1
  -3  18  -6 270.836 59.1307   1
   3 -18   6 257.368 60.2059   1
  -3  18  -6 269.428 46.2836   2
   3 -18   7 2292.80 137.344   1
  -3  18  -7 2116.77 101.853   2
   3 -18   8 2752.14 152.329   1
  -3  18  -8 2688.65 111.057   2
   3 -18   9 769.318 92.5069   1
  -3  18  -9 717.260 55.7127   2
   3 -18  10 183.762 62.7230   1
  -3  18 -10 234.077 35.6341   2
   3 -18  11 1232.11 115.221   1
  -3  18 -11 1053.42 57.4527   2
   3 -18  12 1812.35 138.992   1
   3 -18  13 5521.47 250.175   1
   3 -18  14 4929.60 238.027   1
   3 -18  15 5285.60 253.130   1
   3 -18  16 6814.91 292.562   1
   3 -18  17 445.208 92.0067   1
  -3 -19  17 580.945 102.392   1
  -3 -19  16 406.471 88.8081   1
  -3 -19  15 257.317 75.9684   1
  -3 -19  14 6839.13 288.866   1
  -3 -19  13 127.462 63.2759   1
  -3 -19  12 20.3416 53.2586   1
  -3 -19  11 223.793 67.4634   1
   3 -19 -11 108.713 28.6106   1
   3  19 -11 75.8816 21.1030   2
   3  19 -10 223.162 33.1865   2
   3 -19 -10 262.848 35.5491   1
   3 -19 -10 215.701 32.2498   1
  -3 -19  10 219.497 67.5957   1
   3 -19  -9 4084.03 121.232   1
   3  19  -9 4048.07 128.294   2
  -3 -19   9 3844.82 197.414   1
   3 -19  -8 1447.19 72.6211   1
  -3 -19   8 1464.06 123.077   1
   3 -19  -7 5910.57 151.809   1
  -3 -19   7 5664.09 230.329   1
  -3 -19   6 1324.02 114.657   1
   3 -19  -6 1229.71 69.9161   1
   3 -19  -5 2009.46 90.9742   1
  -3 -19   5 1781.07 126.778   1
   3 -19  -4 35333.3 494.809   1
  -3 -19   4 34067.6 607.410   1
  -3 -19   3 5540.62 216.284   1
   3 -19  -3 5678.60 163.790   1
   3 -19  -2 1014.06 73.3091   1
  -3 -19   2 915.660 91.7660   1
  -3 -19   1-19.3373 49.8712   1
   3 -19  -1-10.6720 32.5849   1
   3 -19   0 1821.27 101.027   1
  -3 -19   0 1871.39 123.243   1
  -3 -19  -1 869.691 88.9124   1
   3 -19   1 887.610 76.6341   1
  -3 -19  -2 4855.00 191.429   1
   3 -19   2 4619.34 169.152   1
  -3  19  -3 31443.3 539.206   1
  -3  19  -3 29189.8 502.246   2
   3 -19   3 30566.2 511.535   1
  -3  19  -4 4163.68 180.211   1
  -3  19  -4 3699.25 151.053   2
   3 -19   4 3996.30 167.786   1
  -3  19  -5 226.122 50.6171   1
   3 -19   5 124.080 42.3941   1
  -3  19  -5 196.426 43.5603   2
   3 -19   6 2.91209 42.2539   1
  -3  19  -6 2.35271 29.8723   2
   3 -19   7 16171.1 380.158   1
  -3  19  -7 15935.5 314.517   2
   3 -19   8 764.524 89.0117   1
  -3  19  -8 716.334 61.1723   2
   3 -19   9 8535.01 282.241   1
  -3  19  -9 8431.14 200.798   2
   3 -19  10 3599.74 186.244   1
  -3  19 -10 3467.86 116.702   2
   3 -19  11 134.057 56.9248   1
   3 -19  12 1113.94 114.553   1
   3 -19  13 4373.02 226.122   1
   3 -19  14 1473.71 147.428   1
   3 -19  15 356.223 85.8306   1
   3 -19  16 1615.22 152.542   1
  -3 -20  16 131.219 68.1572   1
  -3 -20  15 95.3015 72.5939   1
  -3 -20  14 1422.06 140.386   1
  -3 -20  13 320.558 82.1044   1
  -3 -20  12-58.4375 60.1806   1
  -3 -20  11 222.155 68.5085   1
   3 -20 -11 240.469 34.8407   1
   3  20 -11 233.500 30.2838   2
   3  20 -10 15.3842 23.3173   2
   3 -20 -10 31.3870 25.4480   1
  -3 -20  10-104.169 65.3617   1
   3 -20  -9 816.021 57.3431   1
   3  20  -9 812.318 60.9822   2
  -3 -20   9 791.970 98.2161   1
   3 -20  -8 183.409 33.4403   1
  -3 -20   8 116.420 57.8345   1
  -3 -20   7 119.019 63.4262   1
   3 -20  -7 147.107 32.9408   1
   3 -20  -6 201.202 37.0036   1
  -3 -20   6 260.168 69.7237   1
  -3 -20   5 883.455 95.4265   1
   3 -20  -5 827.658 63.8116   1
   3 -20  -4 2636.49 112.265   1
  -3 -20   4 2765.73 159.736   1
  -3 -20   3 1688.94 127.018   1
   3 -20  -3 1610.95 92.4848   1
  -3 -20   2 169.393 58.5291   1
   3 -20  -2 153.219 40.0643   1
  -3 -20   1 235.773 58.3916   1
   3 -20  -1 169.125 44.2971   1
  -3 -20   0 50.7420 52.3411   1
   3 -20   0-11.0223 33.8376   1
  -3 -20  -1 561.886 79.8688   1
   3 -20   1 642.739 68.2170   1
  -3 -20  -2 5528.28 209.573   1
   3 -20   2 5128.80 183.585   1
  -3  20  -3 3975.89 173.888   1
  -3  20  -3 3977.44 164.628   2
   3 -20   3 4140.27 169.995   1
  -3  20  -4 14.8456 39.5226   1
   3 -20   4 73.0410 47.0594   1
  -3  20  -4 130.251 42.7561   2
   3 -20   5 3362.79 162.642   1
  -3  20  -5 3274.66 142.192   2
   3 -20   6 79.4237 50.1237   1
  -3  20  -6 121.905 41.2216   2
   3 -20   7 8073.70 264.964   1
  -3  20  -7 7547.20 211.174   2
   3 -20   8 114.993 54.4151   1
  -3  20  -8 50.5881 28.9718   2
   3 -20   9 4179.40 201.599   1
  -3  20  -9 4036.94 139.411   2
   3 -20  10 4257.93 207.584   1
   3 -20  11 1205.17 119.059   1
   3 -20  12-14.0790 51.1348   1
   3 -20  13 6944.70 288.109   1
   3 -20  14 7.28415 57.8310   1
   3 -20  15 2517.76 182.411   1
   3 -20  16 6502.21 296.981   1
  -3 -21  16 1206.64 136.437   1
  -3 -21  15 453.986 97.0180   1
  -3 -21  14 7929.85 321.399   1
  -3 -21  13 1844.00 157.574   1
  -3 -21  12 202.855 74.7878   1
  -3 -21  11 653.718 94.8844   1
   3 -21 -10 287.633 38.7216   1
   3  21 -10 257.580 36.5177   2
  -3 -21  10 284.995 72.4958   1
  -3 -21   9 37.9694 51.4763   1
   3 -21  -9 125.289 33.2974   1
   3  21  -9 150.728 38.3087   2
   3 -21  -8 18.7228 23.9745   1
  -3 -21   8-75.3541 59.9508   1
  -3 -21   7 89.3776 50.9799   1
   3 -21  -7 127.650 33.7880   1
   3 -21  -6 4440.15 141.999   1
  -3 -21   6 4547.96 214.812   1
  -3 -21   5 9535.44 309.900   1
   3 -21  -5 9921.88 226.564   1
  -3 -21   4 23583.5 503.101   1
   3 -21  -4 24581.1 400.619   1
  -3 -21   3 23675.5 495.087   1
   3 -21  -3 23658.2 403.149   1
  -3 -21   2 2997.76 164.983   1
   3 -21  -2 3080.42 132.503   1
  -3 -21   1 7150.18 249.246   1
   3 -21  -1 6872.05 205.809   1
  -3 -21   0 1596.07 119.829   1
   3 -21   0 1570.26 100.570   1
  -3 -21  -1 3025.21 158.644   1
   3 -21   1 2940.73 138.896   1
  -3 -21  -2 7861.25 260.543   1
   3 -21   2 8185.64 240.586   1
  -3 -21  -3 7781.60 257.193   1
  -3  21  -3 7913.06 241.000   2
   3 -21   3 7543.42 237.926   1
  -3  21  -4 136.776 42.0198   2
   3 -21   4 189.185 54.1554   1
  -3  21  -5 17778.9 369.233   2
   3 -21   5 18261.5 408.026   1
  -3  21  -6 2.86965 34.4414   2
   3 -21   6-6.19410 44.4190   1
  -3  21  -7 16567.4 339.863   2
   3 -21   7 17361.4 410.342   1
  -3  21  -8 464.679 54.1119   2
   3 -21   8 374.185 69.9883   1
  -3  21  -9 5018.72 161.701   2
   3 -21   9 4885.90 220.408   1
   3 -21  10 430.447 82.3467   1
   3 -21  11 1349.34 125.725   1
   3 -21  12 52.0173 60.2168   1
   3 -21  13 1871.95 155.515   1
   3 -21  14 585.271 93.6589   1
   3 -21  15 37.9289 58.5754   1
  -3 -22  15 410.151 92.3562   1
  -3 -22  14 2603.09 190.475   1
  -3 -22  13 344.338 83.1926   1
  -3 -22  12 10.2256 59.5391   1
  -3 -22  11 19.0039 55.6270   1
   3  22 -10 223.242 38.9367   2
  -3 -22  10 377.908 83.1277   1
   3 -22  -9 746.977 58.2651   1
  -3 -22   9 736.816 102.209   1
  -3 -22   8 707.016 102.588   1
   3 -22  -8 650.893 57.1273   1
  -3 -22   7-71.9910 57.0623   1
   3 -22  -7 3.18879 29.0586   1
  -3 -22   6 387.114 83.7724   1
   3 -22  -6 76.9227 32.3879   1
  -3 -22   5 959.951 106.376   1
   3 -22  -5 807.474 67.0518   1
   3 -22  -4 289.153 50.0640   1
  -3 -22   4 280.747 70.0392   1
  -3 -22   3 580.393 87.6077   1
   3 -22  -3 610.821 67.3566   1
  -3 -22   2 166.422 64.1936   1
   3 -22  -2 79.9296 40.0317   1
  -3 -22   1 517.159 78.9071   1
   3 -22  -1 502.028 62.0057   1
  -3 -22   0 700.166 85.9476   1
   3 -22   0 829.614 78.6182   1
  -3 -22  -1-97.1361 56.4487   1
   3 -22   1 33.2668 36.8274   1
  -3 -22  -2 2204.82 142.871   1
   3 -22   2 2288.60 131.807   1
  -3 -22  -3 2070.10 136.302   1
  -3  22  -3 2066.91 126.033   2
   3 -22   3 2201.91 130.955   1
  -3 -22  -4 1081.45 101.441   1
  -3  22  -4 1020.76 86.5026   2
   3 -22   4 1252.34 108.251   1
  -3  22  -5 4405.77 177.400   2
   3 -22   5 4780.67 201.646   1
  -3  22  -6 602.628 68.1639   2
   3 -22   6 485.083 75.8238   1
  -3  22  -7 3767.41 155.593   2
   3 -22   7 3971.20 194.862   1
  -3  22  -8 682.137 66.3801   2
   3 -22   8 772.213 95.6820   1
   3 -22   9 609.785 89.4763   1
   3 -22  10 43.1857 58.9558   1
   3 -22  11 3114.41 191.989   1
   3 -22  12 3123.52 194.263   1
   3 -22  13 551.699 93.1838   1
   3 -22  14 4724.37 250.233   1
   3 -22  15 62.9607 61.1946   1
  -3 -23  14 1820.86 160.970   1
  -3 -23  13 587.815 97.4499   1
  -3 -23  12 18.4666 66.6994   1
  -3 -23  11 7423.55 306.052   1
  -3 -23  10 33.8683 55.8543   1
  -3 -23   9 1269.86 126.824   1
  -3 -23   8 10793.6 354.710   1
   3 -23  -8 11494.1 241.672   1
  -3 -23   7 13640.7 396.701   1
   3 -23  -7 14064.5 279.015   1
   3 -23  -6 23847.1 395.894   1
  -3 -23   6 23057.0 525.868   1
  -3 -23   5 5144.33 230.397   1
   3 -23  -5 4943.74 163.625   1
  -3 -23   4 2613.02 165.746   1
   3 -23  -4 2642.21 121.922   1
  -3 -23   3 32.1891 51.2209   1
   3 -23  -3 17.5433 30.9567   1
   3 -23  -2 5372.41 184.973   1
  -3 -23   2 5512.38 230.512   1
  -3 -23   1 3677.51 184.746   1
   3 -23  -1 3790.86 160.389   1
  -3 -23   0 1106.47 106.214   1
   3 -23   0 1316.47 97.2501   1
  -3 -23  -1 806.489 90.4556   1
   3 -23   1 910.990 84.9924   1
  -3 -23  -2 16010.1 397.096   1
   3 -23   2 16455.0 370.521   1
  -3 -23  -3 7826.26 276.069   1
   3 -23   3 7828.03 253.346   1
  -3 -23  -4 124.861 53.3473   1
  -3  23  -4 168.790 53.2905   2
   3 -23   4 147.350 53.3427   1
  -3 -23  -5 5272.51 217.409   1
  -3  23  -5 5270.49 199.475   2
   3 -23   5 5296.26 216.244   1
  -3  23  -6 253.412 53.8204   2
   3 -23   6 327.747 67.7139   1
  -3  23  -7 463.312 63.9106   2
   3 -23   7 435.256 78.5795   1
   3 -23   8 115.383 60.1183   1
   3 -23   9 34.3549 58.3181   1
   3 -23  10 31.5481 52.4761   1
   3 -23  11 859.310 111.694   1
   3 -23  12 984.488 116.933   1
   3 -23  13 138.174 67.6663   1
   3 -23  14 2191.61 178.600   1
  -3 -24  13 2130.91 177.924   1
  -3 -24  12 166.559 68.7421   1
  -3 -24  11 4370.50 239.777   1
  -3 -24  10 35.8826 57.6830   1
  -3 -24   9-77.9245 66.9081   1
  -3 -24   8 63.0833 59.7814   1
   3 -24  -7 1133.62 78.0426   1
  -3 -24   7 1440.21 138.067   1
  -3 -24   6 29.6110 54.8495   1
   3 -24  -6 28.5552 33.1230   1
   3 -24  -5 292.385 50.5695   1
  -3 -24   5 381.498 80.2828   1
   3 -24  -4 205.096 42.9611   1
  -3 -24   4 176.634 62.7592   1
  -3 -24   3 139.889 60.6369   1
   3 -24  -3-45.3819 41.7960   1
  -3 -24   2 157.754 65.5684   1
   3 -24  -2 265.468 56.1503   1
  -3 -24   1 110.149 59.3400   1
   3 -24  -1-36.3965 37.8664   1
  -3 -24   0 478.984 82.1093   1
   3 -24   0 550.125 71.3943   1
  -3 -24  -1-65.0180 55.1581   1
   3 -24   1 78.0954 45.2404   1
  -3 -24  -2 701.101 88.4983   1
   3 -24   2 793.834 86.6673   1
  -3 -24  -3 4892.14 217.499   1
   3 -24   3 5194.55 210.068   1
  -3 -24  -4 43.4914 49.8053   1
   3 -24   4 69.2476 49.2725   1
  -3 -24  -5 54.1146 44.0259   1
   3 -24   5 16.7772 43.3039   1
  -3 -24  -6 161.979 55.8142   1
   3 -24   6 115.927 53.3116   1
   3 -24   7 507.989 78.7172   1
   3 -24   8 188.907 61.9964   1
   3 -24   9 67.8921 53.0806   1
   3 -24  10 184.730 68.0592   1
   3 -24  11 3927.63 222.184   1
   3 -24  12 335.008 82.9214   1
   3 -24  13 259.955 72.5863   1
  -3 -25  12 2201.13 176.731   1
  -3 -25  11 16031.2 471.613   1
  -3 -25  10-48.1308 68.0711   1
  -3 -25   9 716.093 103.537   1
  -3 -25   8 595.468 95.8383   1
  -3 -25   7 12087.6 386.098   1
  -3 -25   6 4909.43 236.084   1
   3 -25  -6 5078.67 170.227   1
   3 -25  -5 1959.93 109.161   1
  -3 -25   5 1951.26 154.332   1
  -3 -25   4 880.653 107.334   1
   3 -25  -4 1044.23 83.6490   1
   3 -25  -3 1033.97 85.9231   1
  -3 -25   3 1264.52 122.880   1
   3 -25  -2 6282.02 210.760   1
  -3 -25   2 5815.38 246.708   1
  -3 -25   1-13.0010 51.3249   1
   3 -25  -1 49.2847 44.8532   1
  -3 -25   0 4.83700 47.8550   1
   3 -25   0 49.1359 36.5868   1
  -3 -25  -1 2378.23 159.084   1
   3 -25   1 2594.95 145.462   1
  -3 -25  -2 89.0276 51.3178   1
   3 -25   2 208.898 53.8482   1
  -3 -25  -3 8715.23 295.738   1
   3 -25   3 9168.35 287.909   1
  -3 -25  -4 3732.35 190.684   1
   3 -25   4 3828.95 190.391   1
  -3 -25  -5 1444.00 126.145   1
   3 -25   5 1427.42 119.947   1
  -3 -25  -6 809.986 93.9813   1
   3 -25   6 951.280 104.343   1
  -3 -25  -7 345.208 65.1379   1
   3 -25   7 522.308 85.6157   1
   3 -25   8 1359.39 125.444   1
   3 -25   9 39.9838 54.8030   1
   3 -25  10 230.448 73.1675   1
   3 -25  11 686.100 105.736   1
   3 -25  12 50.8205 55.7666   1
   3 -25  13 1316.91 141.163   1
  -3 -26  11 91.2420 64.9428   1
  -3 -26  10 212.298 75.6784   1
  -3 -26   9 75.3405 60.2918   1
  -3 -26   8 903.112 118.863   1
  -3 -26   7 875.638 111.443   1
  -3 -26   6 455.208 89.8829   1
  -3 -26   5-105.668 67.3322   1
   3 -26  -5 108.528 40.1528   1
  -3 -26   4 334.722 78.0935   1
   3 -26  -4 285.909 51.0205   1
  -3 -26   3 74.0907 54.8417   1
   3 -26  -3 157.465 45.0808   1
  -3 -26   2 63.2811 58.9201   1
   3 -26  -2 70.0432 47.1945   1
  -3 -26   1 114.120 60.0735   1
   3 -26  -1 178.184 52.3255   1
  -3 -26   0-70.1479 58.1831   1
   3 -26   0 27.0721 42.9794   1
  -3 -26  -1 258.788 76.5994   1
   3 -26   1 279.978 56.6026   1
  -3 -26  -2 103.189 56.0174   1
   3 -26   2-15.5037 45.9517   1
  -3 -26  -3 50.7995 47.9348   1
   3 -26   3-74.5346 46.0458   1
  -3 -26  -4 2056.88 145.911   1
   3 -26   4 2238.91 149.078   1
  -3 -26  -5-39.2355 46.3681   1
   3 -26   5 34.0106 51.4397   1
  -3 -26  -6 139.730 66.0337   1
   3 -26   6 134.433 62.1529   1
  -3 -26  -7 367.991 74.5744   1
   3 -26   7 232.829 70.3512   1
  -3 -26  -8 793.150 99.0099   1
   3 -26   8 717.183 105.105   1
   3 -26   9 77.3984 62.6987   1
   3 -26  10 115.999 73.4437   1
   3 -26  11 775.508 109.760   1
   3 -26  12 806.307 119.266   1
  -3 -27  10-33.4484 60.9489   1
  -3 -27   9 617.496 103.445   1
  -3 -27   8 2558.70 184.695   1
  -3 -27   7-19.3774 56.9181   1
  -3 -27   6 467.985 91.6951   1
  -3 -27   5 403.579 84.4126   1
  -3 -27   4 3943.84 220.261   1
   3 -27  -4 3995.03 165.756   1
  -3 -27   3 4675.81 233.272   1
   3 -27  -3 5068.31 192.385   1
   3 -27  -2 10117.1 283.732   1
  -3 -27   2 9599.68 336.062   1
  -3 -27   1 13.5215 54.3009   1
   3 -27  -1 43.4622 44.5935   1
  -3 -27   0 651.670 94.3322   1
   3 -27   0 634.536 77.9671   1
  -3 -27  -1 4825.72 233.189   1
   3 -27   1 5445.21 218.438   1
  -3 -27  -2 33.0349 49.2439   1
   3 -27   2 36.8550 44.8878   1
  -3 -27  -3 2510.83 166.989   1
   3 -27   3 2660.48 164.653   1
  -3 -27  -4 4371.79 216.840   1
   3 -27   4 4034.75 205.064   1
  -3 -27  -5 42.9453 52.6024   1
   3 -27   5-6.96881 49.2302   1
  -3 -27  -6 54.1019 51.0655   1
   3 -27   6-60.7404 53.6764   1
  -3 -27  -7 169.111 58.0070   1
   3 -27   7 253.012 74.8849   1
  -3 -27  -8 870.521 102.279   1
   3 -27   8 831.230 106.849   1
  -3 -27  -9 2153.43 155.376   1
   3 -27   9 2420.12 175.775   1
   3 -27  10 20.8512 57.2523   1
   3 -27  11 99.1007 64.5815   1
  -3 -28   9 75.6007 61.0438   1
  -3 -28   8 365.221 87.4575   1
  -3 -28   7-139.666 75.9760   1
  -3 -28   6 106.065 70.6677   1
  -3 -28   5 5.13498 58.4574   1
  -3 -28   4-96.0670 65.0886   1
  -3 -28   3 488.333 91.0275   1
   3 -28  -3 445.407 66.8743   1
  -3 -28   2 218.561 75.4443   1
   3 -28  -2 104.860 47.8315   1
  -3 -28   1 60.4680 55.6663   1
   3 -28  -1 53.7081 47.9983   1
  -3 -28   0-32.3774 56.2866   1
   3 -28   0 120.579 48.8325   1
  -3 -28  -1 233.851 72.3774   1
   3 -28   1 261.194 66.0809   1
  -3 -28  -2-16.7028 49.6121   1
   3 -28   2 72.1628 46.4997   1
  -3 -28  -3 1368.25 132.693   1
   3 -28   3 1442.88 128.680   1
  -3 -28  -4 895.240 110.196   1
   3 -28   4 733.277 95.5910   1
  -3 -28  -5 725.125 98.6794   1
   3 -28   5 579.744 93.1473   1
  -3 -28  -6 49.0501 53.9102   1
   3 -28   6 14.9769 55.7026   1
  -3 -28  -7-21.8400 56.5302   1
   3 -28   7 121.240 64.8016   1
  -3 -28  -8 683.158 103.240   1
[truncated: 1,048,041 more chars]
