# Supplementary material for: A Series of Metal–Organic Frameworks with 2,2′-Bipyridyl Derivatives: Synthesis vs. Structure Relationships, Adsorption, and Magnetic Studies
Source: Molecules. 2023 Feb 24;28(5):2139. doi: 10.3390/molecules28052139 (PMC10004071; doi:10.3390/molecules28052139)
Supplement: Supplementary file 1 [file molecules-28-02139-s001.zip › 3-final.cif]

 
data_SSM-6C

_audit_creation_method           SHELXL-2018/3
_shelx_SHELXL_version_number     2018/3
_chemical_name_systematic        ?
_chemical_name_common            ?
_chemical_melting_point          ?
_chemical_formula_moiety         ?
_chemical_formula_sum            'C22 H16 Mn N2 O4 S2'
_chemical_formula_weight         491.43

loop_
_atom_type_symbol
_atom_type_description
_atom_type_scat_dispersion_real
_atom_type_scat_dispersion_imag
_atom_type_scat_source
C C 0.0033 0.0016 'International Tables Vol C Tables 4.2.6.8 and 6.1.1.4'
H H 0.0000 0.0000 'International Tables Vol C Tables 4.2.6.8 and 6.1.1.4'
N N 0.0061 0.0033 'International Tables Vol C Tables 4.2.6.8 and 6.1.1.4'
O O 0.0106 0.0060 'International Tables Vol C Tables 4.2.6.8 and 6.1.1.4'
S S 0.1246 0.1234 'International Tables Vol C Tables 4.2.6.8 and 6.1.1.4'
Mn Mn 0.3368 0.7283 'International Tables Vol C Tables 4.2.6.8 and 6.1.1.4'

_space_group_crystal_system      triclinic
_space_group_IT_number           2
_space_group_name_H-M_alt        'P -1'
_space_group_name_Hall           '-P 1'

_shelx_space_group_comment       
;
The symmetry employed for this shelxl refinement is uniquely defined
by the following loop, which should always be used as a source of
symmetry information in preference to the above space-group names.
They are only intended as comments.
;

loop_
_space_group_symop_operation_xyz
'x, y, z'
'-x, -y, -z'

_cell_length_a                   10.5007(5)
_cell_length_b                   10.5738(6)
_cell_length_c                   11.0290(5)
_cell_angle_alpha                102.277(4)
_cell_angle_beta                 91.709(4)
_cell_angle_gamma                117.108(5)
_cell_volume                     1053.76(10)
_cell_formula_units_Z            2
_cell_measurement_temperature    140(2)
_cell_measurement_reflns_used    4027
_cell_measurement_theta_min      2.51
_cell_measurement_theta_max      28.62

_exptl_crystal_description       plate
_exptl_crystal_colour            colorless
_exptl_crystal_density_meas      ?
_exptl_crystal_density_method    ?
_exptl_crystal_density_diffrn    1.549
_exptl_crystal_F_000             502
_exptl_transmission_factor_min   ?
_exptl_transmission_factor_max   ?
_exptl_crystal_size_max          0.15
_exptl_crystal_size_mid          0.14
_exptl_crystal_size_min          0.07
_exptl_absorpt_coefficient_mu    0.857
_shelx_estimated_absorpt_T_min   0.882
_shelx_estimated_absorpt_T_max   0.942
_exptl_absorpt_correction_type   multi-scan
_exptl_absorpt_correction_T_min  0.98195
_exptl_absorpt_correction_T_max  1.00000
_exptl_absorpt_process_details   
;
CrysAlisPro 1.171.41.104a (Rigaku Oxford Diffraction, 2021)
Empirical absorption correction using spherical harmonics,
implemented in SCALE3 ABSPACK scaling algorithm.
;
_exptl_absorpt_special_details   ?

_diffrn_radiation_probe          x-ray
_diffrn_radiation_source         'fine-focus sealed tube'
_diffrn_radiation_monochromator  graphite
_diffrn_measurement_device       'four-circle diffractometer'
_diffrn_detector                 'CCD plate'
_diffrn_detector_type            AtlasS2
_diffrn_ambient_temperature      140(2)
_diffrn_radiation_wavelength     0.71073
_diffrn_radiation_type           MoK\a
_diffrn_source                   'sealed X-ray tube'
_diffrn_measurement_device_type  'New Xcalibur, AtlasS2'
_diffrn_measurement_method       '\w scans'
_diffrn_detector_area_resol_mean 10.6
_diffrn_reflns_number            7812
_diffrn_reflns_av_unetI/netI     0.0389
_diffrn_reflns_av_R_equivalents  0.0179
_diffrn_reflns_limit_h_min       -13
_diffrn_reflns_limit_h_max       12
_diffrn_reflns_limit_k_min       -14
_diffrn_reflns_limit_k_max       12
_diffrn_reflns_limit_l_min       -11
_diffrn_reflns_limit_l_max       13
_diffrn_reflns_theta_min         2.202
_diffrn_reflns_theta_max         29.041
_diffrn_reflns_theta_full        25.242
_diffrn_measured_fraction_theta_max 0.819
_diffrn_measured_fraction_theta_full 1.000
_diffrn_reflns_Laue_measured_fraction_max 0.819
_diffrn_reflns_Laue_measured_fraction_full 1.000
_diffrn_reflns_point_group_measured_fraction_max 0.819
_diffrn_reflns_point_group_measured_fraction_full 1.000
_reflns_number_total             4607
_reflns_number_gt                3827
_reflns_threshold_expression     'I > 2\s(I)'
_reflns_Friedel_coverage         0.000
_reflns_Friedel_fraction_max     .
_reflns_Friedel_fraction_full    .

_reflns_special_details          
;
 Reflections were merged by SHELXL according to the crystal
 class for the calculation of statistics and refinement.
 
 _reflns_Friedel_fraction is defined as the number of unique
 Friedel pairs measured divided by the number that would be
 possible theoretically, ignoring centric projections and
 systematic absences.
;
_computing_data_collection       'CrysAlisPro 1.171.41.104a (Rigaku OD, 2021)'
_computing_cell_refinement       'CrysAlisPro 1.171.41.104a (Rigaku OD, 2021)'
_computing_data_reduction        'CrysAlisPro 1.171.41.104a (Rigaku OD, 2021)'
_computing_structure_solution    'SHELXT-2018 (Sheldrick, 2015)'
_computing_structure_refinement  'SHELXL-2018 (Sheldrick, 2015)'
_computing_molecular_graphics    'ShelXle (H\"ubschle, 2011)'
_computing_publication_material  'CIFTAB (Sheldrick, 2015)'

_refine_special_details          ?
_refine_ls_structure_factor_coef Fsqd
_refine_ls_matrix_type           full
_refine_ls_weighting_scheme      calc
_refine_ls_weighting_details     
'w=1/[\s^2^(Fo^2^)+(0.0412P)^2^+0.5152P] where P=(Fo^2^+2Fc^2^)/3'
_atom_sites_solution_primary     dual
_atom_sites_solution_secondary   difmap
_atom_sites_solution_hydrogens   geom
_refine_ls_hydrogen_treatment    constr
_refine_ls_extinction_method     none
_refine_ls_extinction_coef       .
_refine_ls_number_reflns         4607
_refine_ls_number_parameters     282
_refine_ls_number_restraints     0
_refine_ls_R_factor_all          0.0506
_refine_ls_R_factor_gt           0.0384
_refine_ls_wR_factor_ref         0.0936
_refine_ls_wR_factor_gt          0.0884
_refine_ls_goodness_of_fit_ref   1.046
_refine_ls_restrained_S_all      1.046
_refine_ls_shift/su_max          0.001
_refine_ls_shift/su_mean         0.000

loop_
_atom_site_label
_atom_site_type_symbol
_atom_site_fract_x
_atom_site_fract_y
_atom_site_fract_z
_atom_site_U_iso_or_equiv
_atom_site_adp_type
_atom_site_occupancy
_atom_site_site_symmetry_order
_atom_site_calc_flag
_atom_site_refinement_flags_posn
_atom_site_refinement_flags_adp
_atom_site_refinement_flags_occupancy
_atom_site_disorder_assembly
_atom_site_disorder_group
Mn1 Mn 0.46649(4) 0.37100(3) 0.09789(3) 0.01844(10) Uani 1 1 d . . . . .
O11 O 0.61236(18) 0.59613(16) 0.08617(13) 0.0258(4) Uani 1 1 d . . . . .
O12 O 0.68048(19) 0.82276(17) 0.07851(14) 0.0290(4) Uani 1 1 d . . . . .
C11 C 0.6844(2) 0.7337(2) 0.13411(19) 0.0197(5) Uani 1 1 d . . . . .
C12 C 0.7765(2) 0.7864(2) 0.25571(19) 0.0217(5) Uani 1 1 d . . . . .
C13 C 0.7995(3) 0.7070(3) 0.3261(2) 0.0351(6) Uani 1 1 d . . . . .
H13 H 0.753617 0.602704 0.303195 0.042 Uiso 1 1 calc R U . . .
C14 C 0.8973(3) 0.7927(3) 0.4360(2) 0.0373(7) Uani 1 1 d . . . . .
H14 H 0.924612 0.752716 0.495138 0.045 Uiso 1 1 calc R U . . .
C15 C 0.9493(3) 0.9401(2) 0.44939(19) 0.0230(5) Uani 1 1 d . . . . .
S1 S 0.87680(7) 0.97129(6) 0.32387(5) 0.02718(15) Uani 1 1 d . . . . .
O21 O 0.27648(18) 0.38180(18) 0.16671(14) 0.0263(4) Uani 1 1 d . . . . .
O22 O 0.47326(19) 0.48615(19) 0.30583(15) 0.0297(4) Uani 1 1 d . . . . .
C21 C 0.3431(3) 0.4497(2) 0.2764(2) 0.0226(5) Uani 1 1 d . . . . .
C22 C 0.2616(3) 0.4840(2) 0.3734(2) 0.0218(5) Uani 1 1 d . . . . .
C23 C 0.3090(3) 0.5567(3) 0.4970(2) 0.0248(5) Uani 1 1 d . . . . .
H23 H 0.405126 0.594003 0.536531 0.030 Uiso 1 1 calc R U . . .
C24 C 0.1990(3) 0.5702(3) 0.5592(2) 0.0246(5) Uani 1 1 d . . . . .
H24 H 0.213977 0.619004 0.645385 0.029 Uiso 1 1 calc R U . . .
C25 C 0.0684(3) 0.5063(2) 0.48400(19) 0.0216(5) Uani 1 1 d . . . . .
S2 S 0.08153(6) 0.43097(6) 0.33230(5) 0.02278(14) Uani 1 1 d . . . . .
N1 N 0.6445(2) 0.3152(2) 0.05746(16) 0.0221(4) Uani 1 1 d . . . . .
N2 N 0.4362(2) 0.1866(2) 0.19006(16) 0.0229(4) Uani 1 1 d . . . . .
C101 C 0.7442(3) 0.3783(3) -0.0145(2) 0.0275(5) Uani 1 1 d . . . . .
H101 H 0.745397 0.457767 -0.042587 0.033 Uiso 1 1 calc R U . . .
C102 C 0.8445(3) 0.3329(3) -0.0493(2) 0.0302(5) Uani 1 1 d . . . . .
H102 H 0.911677 0.379809 -0.101591 0.036 Uiso 1 1 calc R U . . .
C103 C 0.8480(3) 0.2193(3) -0.0086(2) 0.0294(5) Uani 1 1 d . . . . .
C104 C 0.7441(3) 0.1528(3) 0.0643(2) 0.0268(5) Uani 1 1 d . . . . .
H104 H 0.741208 0.073231 0.093215 0.032 Uiso 1 1 calc R U . . .
C105 C 0.6442(2) 0.2019(2) 0.09532(19) 0.0212(5) Uani 1 1 d . . . . .
C106 C 0.5297(3) 0.1330(2) 0.17278(19) 0.0212(5) Uani 1 1 d . . . . .
C107 C 0.5220(3) 0.0218(3) 0.2253(2) 0.0279(5) Uani 1 1 d . . . . .
H107 H 0.589698 -0.014166 0.211046 0.034 Uiso 1 1 calc R U . . .
C108 C 0.4153(3) -0.0368(3) 0.2985(2) 0.0312(6) Uani 1 1 d . . . . .
C109 C 0.3204(3) 0.0201(3) 0.3161(2) 0.0358(6) Uani 1 1 d . . . . .
H109 H 0.246328 -0.015902 0.366364 0.043 Uiso 1 1 calc R U . . .
C110 C 0.3339(3) 0.1297(3) 0.2602(2) 0.0308(6) Uani 1 1 d . . . . .
H110 H 0.266677 0.166500 0.272343 0.037 Uiso 1 1 calc R U . . .
C111 C 0.9587(3) 0.1699(3) -0.0397(3) 0.0424(7) Uani 1 1 d . . . . .
H11A H 0.920531 0.067122 -0.036899 0.064 Uiso 1 1 calc R U . . .
H11B H 1.046814 0.231273 0.021325 0.064 Uiso 1 1 calc R U . . .
H11C H 0.981262 0.178909 -0.124071 0.064 Uiso 1 1 calc R U . . .
C112 C 0.4036(4) -0.1587(3) 0.3547(3) 0.0446(7) Uani 1 1 d . . . . .
H11D H 0.350354 -0.160839 0.426384 0.067 Uiso 1 1 calc R U . . .
H11E H 0.500764 -0.141823 0.382955 0.067 Uiso 1 1 calc R U . . .
H11F H 0.352222 -0.252795 0.291563 0.067 Uiso 1 1 calc R U . . .

loop_
_atom_site_aniso_label
_atom_site_aniso_U_11
_atom_site_aniso_U_22
_atom_site_aniso_U_33
_atom_site_aniso_U_23
_atom_site_aniso_U_13
_atom_site_aniso_U_12
Mn1 0.0219(2) 0.01896(19) 0.01768(17) 0.00579(12) 0.00587(13) 0.01172(15)
O11 0.0298(10) 0.0188(9) 0.0220(8) 0.0040(6) 0.0034(7) 0.0063(7)
O12 0.0410(11) 0.0269(9) 0.0247(8) 0.0075(7) -0.0006(7) 0.0206(8)
C11 0.0198(12) 0.0225(12) 0.0173(10) 0.0036(8) 0.0055(8) 0.0107(10)
C12 0.0210(12) 0.0216(12) 0.0193(10) 0.0025(8) 0.0016(9) 0.0085(10)
C13 0.0400(16) 0.0285(14) 0.0316(14) 0.0127(10) -0.0053(11) 0.0102(12)
C14 0.0459(18) 0.0230(13) 0.0359(14) 0.0111(10) -0.0079(12) 0.0095(12)
C15 0.0231(13) 0.0253(13) 0.0181(11) 0.0067(9) 0.0017(9) 0.0090(10)
S1 0.0351(4) 0.0202(3) 0.0239(3) 0.0032(2) -0.0050(2) 0.0127(3)
O21 0.0296(10) 0.0354(10) 0.0206(8) 0.0083(7) 0.0081(7) 0.0202(8)
O22 0.0280(10) 0.0360(10) 0.0288(9) 0.0072(7) 0.0099(7) 0.0183(8)
C21 0.0294(14) 0.0218(12) 0.0239(11) 0.0113(9) 0.0117(9) 0.0153(11)
C22 0.0251(13) 0.0222(12) 0.0240(11) 0.0105(9) 0.0100(9) 0.0140(10)
C23 0.0261(13) 0.0257(13) 0.0268(12) 0.0101(9) 0.0075(9) 0.0141(11)
C24 0.0310(14) 0.0275(13) 0.0186(11) 0.0058(9) 0.0070(9) 0.0166(11)
C25 0.0297(14) 0.0226(12) 0.0183(11) 0.0085(8) 0.0078(9) 0.0155(11)
S2 0.0265(3) 0.0280(3) 0.0178(3) 0.0061(2) 0.0071(2) 0.0159(3)
N1 0.0244(11) 0.0196(10) 0.0239(9) 0.0067(7) 0.0072(8) 0.0111(9)
N2 0.0270(11) 0.0234(10) 0.0229(9) 0.0095(7) 0.0080(8) 0.0139(9)
C101 0.0304(14) 0.0246(13) 0.0299(12) 0.0106(9) 0.0091(10) 0.0133(11)
C102 0.0250(14) 0.0330(14) 0.0314(13) 0.0079(10) 0.0111(10) 0.0122(12)
C103 0.0231(13) 0.0307(14) 0.0314(13) 0.0009(10) 0.0034(10) 0.0132(11)
C104 0.0273(14) 0.0215(12) 0.0329(13) 0.0039(9) 0.0027(10) 0.0139(11)
C105 0.0217(12) 0.0191(11) 0.0224(11) 0.0042(8) 0.0017(9) 0.0099(10)
C106 0.0241(13) 0.0183(11) 0.0205(11) 0.0044(8) 0.0018(9) 0.0096(10)
C107 0.0321(14) 0.0251(13) 0.0311(13) 0.0093(9) 0.0048(10) 0.0164(11)
C108 0.0398(16) 0.0230(13) 0.0277(12) 0.0094(9) 0.0031(11) 0.0112(12)
C109 0.0419(17) 0.0340(15) 0.0369(14) 0.0191(11) 0.0170(12) 0.0176(13)
C110 0.0352(15) 0.0290(14) 0.0364(14) 0.0157(10) 0.0172(11) 0.0182(12)
C111 0.0322(16) 0.0463(18) 0.0556(17) 0.0084(13) 0.0131(13) 0.0258(15)
C112 0.060(2) 0.0330(16) 0.0483(17) 0.0236(13) 0.0126(14) 0.0223(15)

_geom_special_details            
;
 All esds (except the esd in the dihedral angle between two l.s. planes)
 are estimated using the full covariance matrix.  The cell esds are taken
 into account individually in the estimation of esds in distances, angles
 and torsion angles; correlations between esds in cell parameters are only
 used when they are defined by crystal symmetry.  An approximate (isotropic)
 treatment of cell esds is used for estimating esds involving l.s. planes.
;

loop_
_geom_bond_atom_site_label_1
_geom_bond_atom_site_label_2
_geom_bond_distance
_geom_bond_site_symmetry_2
_geom_bond_publ_flag
Mn1 O11 2.2021(16) . yes
Mn1 O11 2.3214(15) 2_665 yes
Mn1 O12 2.3682(16) 2_665 yes
Mn1 O21 2.1980(16) . yes
Mn1 O22 2.3390(16) . yes
Mn1 C21 2.585(2) . yes
Mn1 N1 2.2331(19) . yes
Mn1 N2 2.2881(18) . yes
O11 C11 1.270(3) . ?
O12 C11 1.243(3) . ?
C11 C12 1.469(3) . ?
C12 C13 1.347(3) . ?
C12 S1 1.717(2) . ?
C13 H13 0.9500 . ?
C13 C14 1.398(4) . ?
C14 H14 0.9500 . ?
C14 C15 1.368(3) . ?
C15 C15 1.444(4) 2_776 ?
C15 S1 1.722(2) . ?
O21 C21 1.261(3) . ?
O22 C21 1.250(3) . ?
C21 C22 1.477(3) . ?
C22 C23 1.365(3) . ?
C22 S2 1.724(2) . ?
C23 H23 0.9500 . ?
C23 C24 1.407(3) . ?
C24 H24 0.9500 . ?
C24 C25 1.369(3) . ?
C25 C25 1.443(5) 2_566 ?
C25 S2 1.732(2) . ?
N1 C101 1.346(3) . ?
N1 C105 1.348(3) . ?
N2 C106 1.339(3) . ?
N2 C110 1.331(3) . ?
C101 H101 0.9500 . ?
C101 C102 1.376(3) . ?
C102 H102 0.9500 . ?
C102 C103 1.385(3) . ?
C103 C104 1.387(3) . ?
C103 C111 1.498(3) . ?
C104 H104 0.9500 . ?
C104 C105 1.388(3) . ?
C105 C106 1.495(3) . ?
C106 C107 1.390(3) . ?
C107 H107 0.9500 . ?
C107 C108 1.387(3) . ?
C108 C109 1.379(4) . ?
C108 C112 1.503(3) . ?
C109 H109 0.9500 . ?
C109 C110 1.380(3) . ?
C110 H110 0.9500 . ?
C111 H11A 0.9800 . ?
C111 H11B 0.9800 . ?
C111 H11C 0.9800 . ?
C112 H11D 0.9800 . ?
C112 H11E 0.9800 . ?
C112 H11F 0.9800 . ?

loop_
_geom_angle_atom_site_label_1
_geom_angle_atom_site_label_2
_geom_angle_atom_site_label_3
_geom_angle
_geom_angle_site_symmetry_1
_geom_angle_site_symmetry_3
_geom_angle_publ_flag
O11 Mn1 O11 71.72(6) . 2_665 ?
O11 Mn1 O12 55.62(5) 2_665 2_665 ?
O11 Mn1 O12 123.45(5) . 2_665 ?
O11 Mn1 O22 83.85(6) . . ?
O11 Mn1 O22 129.12(6) 2_665 . ?
O11 Mn1 C21 95.07(6) . . ?
O11 Mn1 C21 108.77(6) 2_665 . ?
O11 Mn1 N1 88.41(7) . . ?
O11 Mn1 N2 145.87(7) . . ?
O12 Mn1 C21 118.72(7) 2_665 . ?
O21 Mn1 O11 85.49(6) . 2_665 ?
O21 Mn1 O11 104.62(6) . . ?
O21 Mn1 O12 91.29(6) . 2_665 ?
O21 Mn1 O22 58.01(6) . . ?
O21 Mn1 C21 29.16(7) . . ?
O21 Mn1 N1 164.63(6) . . ?
O21 Mn1 N2 92.45(6) . . ?
O22 Mn1 O12 144.88(6) . 2_665 ?
O22 Mn1 C21 28.86(7) . . ?
N1 Mn1 O11 106.67(6) . 2_665 ?
N1 Mn1 O12 88.14(6) . 2_665 ?
N1 Mn1 O22 116.74(6) . . ?
N1 Mn1 C21 143.65(7) . . ?
N1 Mn1 N2 72.21(7) . . ?
N2 Mn1 O11 140.09(6) . 2_665 ?
N2 Mn1 O12 84.65(6) . 2_665 ?
N2 Mn1 O22 80.52(6) . . ?
N2 Mn1 C21 85.59(7) . . ?
Mn1 O11 Mn1 108.28(6) . 2_665 ?
C11 O11 Mn1 92.29(12) . 2_665 ?
C11 O11 Mn1 151.92(14) . . ?
C11 O12 Mn1 90.83(13) . 2_665 ?
O11 C11 C12 118.67(19) . . ?
O12 C11 O11 121.10(19) . . ?
O12 C11 C12 120.2(2) . . ?
C11 C12 S1 120.39(16) . . ?
C13 C12 C11 128.5(2) . . ?
C13 C12 S1 111.13(18) . . ?
C12 C13 H13 123.2 . . ?
C12 C13 C14 113.7(2) . . ?
C14 C13 H13 123.2 . . ?
C13 C14 H14 123.6 . . ?
C15 C14 C13 112.8(2) . . ?
C15 C14 H14 123.6 . . ?
C14 C15 C15 128.1(3) . 2_776 ?
C14 C15 S1 110.56(17) . . ?
C15 C15 S1 121.4(2) 2_776 . ?
C12 S1 C15 91.81(11) . . ?
C21 O21 Mn1 92.71(14) . . ?
C21 O22 Mn1 86.57(13) . . ?
O21 C21 Mn1 58.14(11) . . ?
O21 C21 C22 117.9(2) . . ?
O22 C21 Mn1 64.58(12) . . ?
O22 C21 O21 122.7(2) . . ?
O22 C21 C22 119.4(2) . . ?
C22 C21 Mn1 175.40(18) . . ?
C21 C22 S2 119.00(17) . . ?
C23 C22 C21 129.0(2) . . ?
C23 C22 S2 111.97(17) . . ?
C22 C23 H23 123.9 . . ?
C22 C23 C24 112.2(2) . . ?
C24 C23 H23 123.9 . . ?
C23 C24 H24 123.1 . . ?
C25 C24 C23 113.7(2) . . ?
C25 C24 H24 123.1 . . ?
C24 C25 C25 129.2(2) . 2_566 ?
C24 C25 S2 110.65(17) . . ?
C25 C25 S2 120.2(2) 2_566 . ?
C22 S2 C25 91.44(11) . . ?
C101 N1 Mn1 123.33(15) . . ?
C101 N1 C105 117.5(2) . . ?
C105 N1 Mn1 118.78(15) . . ?
C106 N2 Mn1 117.20(14) . . ?
C110 N2 Mn1 125.08(16) . . ?
C110 N2 C106 117.72(19) . . ?
N1 C101 H101 118.6 . . ?
N1 C101 C102 122.9(2) . . ?
C102 C101 H101 118.6 . . ?
C101 C102 H102 119.8 . . ?
C101 C102 C103 120.3(2) . . ?
C103 C102 H102 119.8 . . ?
C102 C103 C104 116.8(2) . . ?
C102 C103 C111 122.3(2) . . ?
C104 C103 C111 120.9(2) . . ?
C103 C104 H104 119.8 . . ?
C103 C104 C105 120.5(2) . . ?
C105 C104 H104 119.8 . . ?
N1 C105 C104 122.0(2) . . ?
N1 C105 C106 115.68(19) . . ?
C104 C105 C106 122.3(2) . . ?
N2 C106 C105 115.89(18) . . ?
N2 C106 C107 122.0(2) . . ?
C107 C106 C105 122.1(2) . . ?
C106 C107 H107 120.0 . . ?
C108 C107 C106 120.0(2) . . ?
C108 C107 H107 120.0 . . ?
C107 C108 C112 120.9(2) . . ?
C109 C108 C107 117.3(2) . . ?
C109 C108 C112 121.7(2) . . ?
C108 C109 H109 120.3 . . ?
C108 C109 C110 119.4(2) . . ?
C110 C109 H109 120.3 . . ?
N2 C110 C109 123.5(2) . . ?
N2 C110 H110 118.3 . . ?
C109 C110 H110 118.3 . . ?
C103 C111 H11A 109.5 . . ?
C103 C111 H11B 109.5 . . ?
C103 C111 H11C 109.5 . . ?
H11A C111 H11B 109.5 . . ?
H11A C111 H11C 109.5 . . ?
H11B C111 H11C 109.5 . . ?
C108 C112 H11D 109.5 . . ?
C108 C112 H11E 109.5 . . ?
C108 C112 H11F 109.5 . . ?
H11D C112 H11E 109.5 . . ?
H11D C112 H11F 109.5 . . ?
H11E C112 H11F 109.5 . . ?

_refine_diff_density_max         1.141
_refine_diff_density_min         -0.349
_refine_diff_density_rms         0.067

_shelx_res_file                  
;
TITL SSM-6C_auto in P-1; 140K; Xcalibur
    SSM-6C.res
    created by SHELXL-2018/3 at 09:57:16 on 23-Apr-2021
CELL  0.71073  10.5007  10.5738  11.0290  102.277   91.709  117.108
ZERR    2.000   0.0005   0.0006   0.0005    0.004    0.004    0.005
LATT  1
SFAC C  H  N O S Mn
UNIT 44 32 4 8 4 2
 
LIST 4 ! automatically inserted. Change 6 to 4 for CHECKCIF!!
TEMP -133
 
L.S. 6
BOND $H
FMAP 2
PLAN 5
 
OMIT 0
 
ACTA
 
SIZE 0.15 0.14 0.07
 
WGHT    0.041200    0.515200
FVAR       2.26061
MN1   6    0.466487    0.371004    0.097886    11.00000    0.02194    0.01896 =
         0.01768    0.00579    0.00587    0.01172
O11   4    0.612361    0.596131    0.086168    11.00000    0.02976    0.01882 =
         0.02198    0.00396    0.00342    0.00627
O12   4    0.680481    0.822762    0.078510    11.00000    0.04101    0.02693 =
         0.02473    0.00751   -0.00059    0.02061
C11   1    0.684405    0.733677    0.134113    11.00000    0.01976    0.02248 =
         0.01725    0.00356    0.00552    0.01070
C12   1    0.776543    0.786368    0.255706    11.00000    0.02098    0.02159 =
         0.01926    0.00252    0.00160    0.00853
C13   1    0.799509    0.707020    0.326091    11.00000    0.03996    0.02850 =
         0.03160    0.01267   -0.00529    0.01019
AFIX  43
H13   2    0.753617    0.602704    0.303195    11.00000   -1.20000
AFIX   0
C14   1    0.897257    0.792661    0.436022    11.00000    0.04587    0.02297 =
         0.03586    0.01106   -0.00794    0.00945
AFIX  43
H14   2    0.924612    0.752716    0.495138    11.00000   -1.20000
AFIX   0
C15   1    0.949299    0.940075    0.449386    11.00000    0.02310    0.02528 =
         0.01811    0.00669    0.00169    0.00900
S1    5    0.876801    0.971293    0.323866    11.00000    0.03506    0.02023 =
         0.02389    0.00324   -0.00496    0.01267
O21   4    0.276476    0.381797    0.166713    11.00000    0.02960    0.03535 =
         0.02060    0.00828    0.00813    0.02017
O22   4    0.473263    0.486152    0.305828    11.00000    0.02802    0.03596 =
         0.02881    0.00721    0.00991    0.01825
C21   1    0.343100    0.449668    0.276356    11.00000    0.02937    0.02183 =
         0.02392    0.01134    0.01168    0.01534
C22   1    0.261632    0.484005    0.373427    11.00000    0.02514    0.02220 =
         0.02405    0.01048    0.01003    0.01396
C23   1    0.308983    0.556740    0.497032    11.00000    0.02606    0.02575 =
         0.02676    0.01014    0.00746    0.01410
AFIX  43
H23   2    0.405126    0.594003    0.536531    11.00000   -1.20000
AFIX   0
C24   1    0.199021    0.570190    0.559236    11.00000    0.03101    0.02753 =
         0.01862    0.00578    0.00699    0.01660
AFIX  43
H24   2    0.213977    0.619004    0.645385    11.00000   -1.20000
AFIX   0
C25   1    0.068434    0.506345    0.483998    11.00000    0.02966    0.02261 =
         0.01827    0.00853    0.00779    0.01551
S2    5    0.081533    0.430968    0.332297    11.00000    0.02653    0.02804 =
         0.01776    0.00606    0.00706    0.01590
N1    3    0.644526    0.315151    0.057463    11.00000    0.02438    0.01964 =
         0.02387    0.00668    0.00715    0.01112
N2    3    0.436175    0.186552    0.190060    11.00000    0.02702    0.02344 =
         0.02292    0.00952    0.00805    0.01394
C101  1    0.744211    0.378331   -0.014542    11.00000    0.03042    0.02459 =
         0.02989    0.01056    0.00914    0.01328
AFIX  43
H101  2    0.745397    0.457767   -0.042587    11.00000   -1.20000
AFIX   0
C102  1    0.844502    0.332936   -0.049334    11.00000    0.02495    0.03300 =
         0.03137    0.00793    0.01109    0.01223
AFIX  43
H102  2    0.911677    0.379809   -0.101591    11.00000   -1.20000
AFIX   0
C103  1    0.847999    0.219265   -0.008554    11.00000    0.02314    0.03068 =
         0.03145    0.00093    0.00335    0.01320
C104  1    0.744061    0.152830    0.064321    11.00000    0.02734    0.02153 =
         0.03286    0.00391    0.00269    0.01393
AFIX  43
H104  2    0.741208    0.073231    0.093215    11.00000   -1.20000
AFIX   0
C105  1    0.644182    0.201872    0.095317    11.00000    0.02171    0.01909 =
         0.02240    0.00416    0.00167    0.00992
C106  1    0.529689    0.132995    0.172779    11.00000    0.02410    0.01827 =
         0.02047    0.00442    0.00182    0.00961
C107  1    0.521951    0.021752    0.225284    11.00000    0.03213    0.02510 =
         0.03111    0.00932    0.00480    0.01640
AFIX  43
H107  2    0.589698   -0.014166    0.211046    11.00000   -1.20000
AFIX   0
C108  1    0.415310   -0.036846    0.298483    11.00000    0.03979    0.02302 =
         0.02766    0.00942    0.00313    0.01119
C109  1    0.320402    0.020061    0.316117    11.00000    0.04192    0.03405 =
         0.03691    0.01907    0.01696    0.01758
AFIX  43
H109  2    0.246328   -0.015902    0.366364    11.00000   -1.20000
AFIX   0
C110  1    0.333930    0.129668    0.260171    11.00000    0.03521    0.02905 =
         0.03640    0.01570    0.01721    0.01815
AFIX  43
H110  2    0.266677    0.166500    0.272343    11.00000   -1.20000
AFIX   0
C111  1    0.958722    0.169873   -0.039746    11.00000    0.03218    0.04629 =
         0.05561    0.00845    0.01313    0.02577
AFIX 137
H11A  2    0.920531    0.067122   -0.036899    11.00000   -1.50000
H11B  2    1.046814    0.231273    0.021325    11.00000   -1.50000
H11C  2    0.981262    0.178909   -0.124071    11.00000   -1.50000
AFIX   0
C112  1    0.403647   -0.158680    0.354743    11.00000    0.05986    0.03302 =
         0.04834    0.02363    0.01260    0.02225
AFIX 137
H11D  2    0.350354   -0.160839    0.426384    11.00000   -1.50000
H11E  2    0.500764   -0.141823    0.382955    11.00000   -1.50000
H11F  2    0.352222   -0.252795    0.291563    11.00000   -1.50000
AFIX   0
HKLF 4
 
 
 
 
REM  SSM-6C_auto in P-1; 140K; Xcalibur
REM wR2 = 0.0936, GooF = S = 1.046, Restrained GooF = 1.046 for all data
REM R1 = 0.0384 for 3827 Fo > 4sig(Fo) and 0.0506 for all 4607 data
REM 282 parameters refined using 0 restraints
 
END
 
WGHT      0.0412      0.5152
 
REM Highest difference peak  1.141,  deepest hole -0.349,  1-sigma level  0.067
Q1    1   0.8429  0.8028  0.3611  11.00000  0.05    1.14
Q2    1   0.8040  0.8670  0.2943  11.00000  0.05    0.46
Q3    1   0.4977  0.3657  0.1626  11.00000  0.05    0.42
Q4    1   0.8614  0.9969  0.2429  11.00000  0.05    0.38
Q5    1   0.6326  0.5649  0.1395  11.00000  0.05    0.35
;
_shelx_res_checksum              57043

_shelx_hkl_file                  
;
   0   0   2 134.339 20.1491   1
   0   0  -2 147.981 21.8210   1
   0   0  -2 148.807 12.9157   2
   0   0   2 150.475 13.8608   2
   0   0   3 19304.7 254.117   1
   0   0  -3 18913.5 253.378   1
   0   0  -3 19181.2 198.544   2
   0   0  -4 4056.12 78.4497   2
   0   0   4 4186.65 118.534   1
   0   0  -4 3951.45 116.178   1
   0   0  -5 39698.5 391.153   2
   0   0   5 40538.7 497.142   1
   0   0  -5 39842.0 391.989   3
   0   0  -5 40403.4 499.771   1
   0   0  -6 416.517 29.9244   2
   0   0   6 375.642 47.7300   1
   0   0  -6 435.356 50.6994   1
   0   0  -6 419.335 29.8413   3
   0   0  -7 3054.76 82.9933   2
   0   0  -7 3046.76 134.426   1
   0   0   7 2945.03 132.151   1
   0   0  -7 2962.66 81.7094   3
   0   0  -8 5015.08 113.630   3
   0   0   8 4979.23 185.351   1
   0   0  -8 5082.50 114.351   2
   0   0  -9 4258.98 107.387   3
   0   0  -9 4301.44 107.148   2
   0   0   9 4260.69 182.991   1
   0   0  10 692.798 81.4411   1
   0   0 -10 679.634 43.0657   2
   0   0 -10 685.975 42.7055   3
   0   0  11 338.069 68.1672   1
   0   0  12 3656.06 204.326   1
   0   0  13 23.6752 44.1916   1
   0  -1  13 1828.32 155.846   1
   0  -1  12-9.04790 40.5451   1
   0  -1  11 603.358 82.3485   1
   0   1 -10 2726.49 67.7471   3
   0   1 -10 2782.01 67.0328   3
   0  -1  10 3311.32 171.488   1
   0   1  -9 1924.40 57.2953   3
   0   1  -9 1998.98 60.1683   3
   0  -1   9 1988.34 125.402   1
   0   1  -9 1968.92 50.4808   2
   0   1  -8 4652.24 92.1479   3
   0   1  -8 4689.57 84.8917   2
   0  -1   8 4713.67 179.124   1
   0  -1   7-6.45881 27.9741   1
   0   1  -7 0.07491 20.0796   1
   0   1  -7 4.83818 9.65309   2
   0   1  -6 9.38856 21.3069   1
   0   1  -6 25.0004 10.3097   2
   0  -1   6 53.0150 27.1322   1
   0   1  -5 2595.73 102.949   1
   0  -1   5 2571.04 50.7565   2
   0  -1   5 2653.76 105.303   1
   0   1  -5 2512.07 50.9202   2
   0   1  -4 1174.04 30.1703   2
   0   1  -4 1185.41 34.9536   3
   0  -1   4 1252.63 65.9564   1
   0  -1   4 1143.94 29.1794   2
   0   1  -4 1182.78 63.1712   1
   0  -1   3 859.042 48.7510   1
   0   1  -3 828.876 26.3938   3
   0   1  -3 878.075 47.4332   1
   0  -1   2-10.0530 16.8554   1
   0   1  -2 28.9137 10.6525   3
   0  -1   2 2.67541 10.2537   3
   0   1  -2 16.7193 16.4794   1
   0  -1   1 555.010 21.3620   3
   0  -1   1 543.998 22.4819   1
   0   1  -1 545.209 20.8163   3
   0   1  -1 529.613 22.5012   1
   0  -1   0 10264.8 122.712   3
   0   1   0 10045.5 121.546   3
   0  -1  -1 4573.19 80.3970   3
   0   1   1 4559.59 69.4778   1
   0   1   1 4567.71 80.6081   3
   0  -1  -2 47422.7 456.149   1
   0  -1  -2 49378.9 450.810   3
   0   1   2 48138.3 453.803   1
   0   1   3 832.796 47.2565   1
   0  -1  -3 890.195 42.1158   3
   0  -1  -3 861.183 47.7584   1
   0  -1  -3 766.595 42.7062   2
   0  -1  -4 4628.16 102.768   3
   0  -1  -4 4424.95 105.921   2
   0   1   4 4473.34 123.022   1
   0  -1  -4 4262.14 122.671   1
   0   1   5 10943.5 220.895   1
   0  -1  -5 10259.8 217.324   1
   0  -1  -5 10611.0 181.272   2
   0  -1  -5 10849.1 177.691   3
   0  -1  -6 295.970 30.2322   3
   0  -1  -6 369.024 45.2945   1
   0  -1  -6 324.754 32.9856   2
   0   1   6 301.583 42.5157   1
   0  -1  -7 2141.39 114.614   1
   0  -1  -7 2163.32 80.9154   3
   0   1   7 2231.45 114.799   1
   0  -1  -7 2185.22 83.6754   2
   0   1   8 32.4031 26.8298   1
   0  -1  -8-17.5712 16.5577   2
   0  -1  -8 14.9866 19.9719   3
   0  -1  -9 1304.06 72.0342   2
   0   1   9 1335.02 103.778   1
   0  -1  -9 1235.73 67.3649   3
   0  -1 -10 9.40207 17.1898   2
   0   1  10 9.30156 34.2622   1
   0  -1 -10-3.53928 17.5334   3
   0   1  11 812.820 96.6676   1
   0   1  12 1351.49 128.709   1
   0   1  13 68.4732 41.8063   1
   0  -2  13 212.864 62.1236   1
   0  -2  12 300.611 67.1254   1
   0  -2  11 474.533 77.8189   1
   0  -2  10 9.32023 37.0692   1
   0   2  -9 3172.51 60.1152   3
   0   2  -9 2932.80 58.7327   3
   0  -2   9 3377.89 162.258   1
   0   2  -8 1009.43 36.5217   3
   0  -2   8 1126.75 88.9509   1
   0  -2   7 40.0128 30.8950   1
   0   2  -7-0.03300 9.14052   3
   0   2  -7 27.9547 27.8673   1
   0   2  -6 20639.4 226.320   3
   0   2  -6 21729.1 356.611   1
   0  -2   6 21597.1 356.182   1
   0   2  -5 2894.86 110.439   1
   0  -2   5 2860.63 51.6595   2
   0  -2   5 3031.60 113.127   1
   0   2  -5 2864.58 63.6688   3
   0  -2   4 2684.96 55.3290   2
   0   2  -4 2651.45 94.1819   1
   0  -2   4 2881.54 98.6646   1
   0  -2   4 2590.79 61.1435   3
   0   2  -4 2584.84 61.5005   3
   0  -2   3 1422.22 62.5442   1
   0   2  -3 1402.27 60.0512   1
   0  -2   3 1408.39 45.9100   3
   0   2  -3 1325.62 44.3389   3
   0   2  -2 3503.08 76.0950   3
   0   2  -2 3505.11 80.3591   1
   0  -2   2 3581.77 76.8496   3
   0  -2   2 3581.92 82.5794   1
   0  -2   1 128031. 1028.41   1
   0  -2   1 127874. 1066.66   3
   0   2  -1 127042. 1067.03   3
   0   2  -1 127370. 1029.14   1
   0  -2   0 8589.36 142.568   3
   0   2   0 8382.73 138.977   3
   0   2   1 10078.9 162.270   3
   0  -2  -1 10547.0 165.996   3
   0  -2  -2 21083.6 269.048   3
   0   2   2 20590.4 238.398   1
   0   2   2 20459.1 267.494   3
   0  -2  -3 27864.5 357.465   2
   0  -2  -3 29586.0 349.506   3
   0   2   3 28397.1 334.466   1
   0  -2  -4 5626.54 133.928   3
   0  -2  -4 5539.58 141.062   2
   0   2   4 5553.87 137.894   1
   0   2   5 8349.74 190.408   1
   0  -2  -5 8149.63 182.625   2
   0  -2  -5 8436.59 175.025   3
   0  -2  -6 447.974 45.3488   2
   0   2   6 468.067 51.8443   1
   0  -2  -6 448.849 44.1895   3
   0  -2  -7 182.558 30.5097   3
   0  -2  -7 147.206 29.7762   2
   0   2   7 139.130 36.1233   1
   0  -2  -8 7582.23 191.308   2
   0   2   8 7509.56 230.522   1
   0  -2  -8 7721.94 188.119   3
   0   2   9 43.3018 33.3518   1
   0  -2  -9 53.6478 23.5874   3
   0  -2  -9 6.07389 19.9723   2
   0   2  10 819.058 89.2202   1
   0  -2 -10 796.280 62.6749   3
   0   2  11 1426.36 123.234   1
   0   2  12 1019.86 114.027   1
   0   2  13 871.162 112.544   1
   0  -3  13 1563.08 141.071   1
   0  -3  12 874.501 107.701   1
   0  -3  11 2190.88 151.242   1
   0  -3  10 1398.44 112.735   1
   0   3  -9 3605.11 68.2794   3
   0  -3   9 3992.55 177.830   1
   0   3  -8 1912.42 55.6449   3
   0  -3   8 1926.54 115.942   1
   0   3  -7 215.873 21.5663   3
   0   3  -7 251.404 44.3015   1
   0  -3   7 221.677 43.8020   1
   0  -3   7 212.402 14.8967   2
   0   3  -6 2054.90 63.5487   3
   0  -3   6 2008.55 101.153   1
   0  -3   6 2077.16 53.6590   2
   0   3  -6 2008.65 101.194   1
   0   3  -5 8839.75 199.184   1
   0  -3   5 9015.74 147.093   3
   0   3  -5 8573.17 143.951   3
   0  -3   5 9017.47 202.107   1
   0  -3   4 2066.24 67.4751   3
   0   3  -4 1922.83 80.4845   1
   0   3  -4 1955.52 65.9495   3
   0  -3   4 2066.07 85.3996   1
   0   3  -3 1018.55 49.2781   3
   0  -3   3 1061.29 50.9069   3
   0  -3   3 932.453 51.4947   1
   0   3  -3 1015.23 52.2418   1
   0   3  -2 111.138 19.9454   1
   0   3  -2 153.026 23.7768   3
   0  -3   2 140.203 27.9935   3
   0  -3   2 111.205 18.6244   1
   0   3  -1 45485.3 411.951   1
   0   3  -1 45431.7 481.276   3
   0  -3   1 45910.6 485.583   3
   0   3   0 286.418 32.4052   3
   0  -3   0 279.611 37.2098   3
   0   3   1 2831.25 96.0055   3
   0  -3  -1 3137.07 102.137   3
   0  -3  -2 347.688 40.7632   3
   0   3   2 301.256 24.7325   1
   0   3   2 368.274 37.4698   3
   0  -3  -3 48.7303 25.1652   3
   0   3   3 52.0860 21.6833   3
   0   3   3 53.6078 18.4564   1
   0  -3  -4 4035.67 128.514   3
   0  -3  -4 3764.13 130.772   2
   0   3   4 3780.34 113.903   1
   0   3   5 468.993 45.6609   1
   0  -3  -5 500.500 51.2101   2
   0  -3  -5 553.965 51.1932   3
   0  -3  -6 338.960 46.2696   2
   0  -3  -6 473.425 50.3612   3
   0   3   6 392.352 47.9684   1
   0  -3  -7 199.557 38.3758   2
   0   3   7 189.381 38.7608   1
   0  -3  -7 258.741 41.9303   3
   0   3   8 26.9473 30.2068   1
   0  -3  -8-11.5998 22.3405   2
   0  -3  -8 30.0886 26.7585   3
   0  -3  -9 1798.95 101.431   3
   0  -3  -9 1599.10 98.1771   2
   0   3   9 1854.45 123.456   1
   0  -3 -10 44.7969 24.9509   3
   0   3  10 122.743 43.1423   1
   0   3  11-31.1082 38.1740   1
   0   3  12 162.845 60.6625   1
   0  -4  13 12.0437 40.4263   1
   0  -4  12 902.559 105.035   1
   0  -4  11 3720.86 196.271   1
   0   4 -10 2302.79 52.1393   3
   0  -4  10 2573.85 153.207   1
   0  -4   9 387.655 61.5412   1
   0   4  -9 374.495 28.1593   3
   0   4  -8 23.4833 14.0787   3
   0  -4   8 15.1261 28.9971   1
   0  -4   8 34.0569 11.1669   2
   0   4  -7 1798.77 68.3847   3
   0  -4   7 1972.72 62.0665   2
   0   4  -7 1867.39 106.374   1
   0  -4   7 1967.08 110.159   1
   0  -4   6 17492.1 250.012   3
   0  -4   6 17963.3 327.185   1
   0   4  -6 17232.4 249.973   3
   0   4  -6 17916.4 324.078   1
   0  -4   5 7855.67 158.255   3
   0  -4   5 7754.91 189.559   1
   0   4  -5 7886.60 189.171   1
   0   4  -5 7640.36 156.564   3
   0   4  -4 3951.58 112.073   3
   0   4  -4 4038.46 119.546   1
   0  -4   4 4048.83 113.146   3
   0  -4   4 4037.46 121.962   1
   0   4  -3 15154.6 228.326   1
   0  -4   3 15367.0 230.245   1
   0   4  -3 15123.4 244.510   3
   0  -4   3 15350.8 244.994   3
   0   4  -2 625.910 37.7249   1
   0  -4   2 599.170 39.2333   1
   0  -4   2 571.292 52.9768   3
   0   4  -2 605.904 48.6105   3
   0  -4   1 67828.4 703.710   3
   0   4  -1 67399.4 701.399   3
   0   4  -1 67659.6 591.088   1
   0   4   0 1264.31 71.3005   3
   0   4   0 1380.61 38.4970   1
   0  -4   0 1391.07 76.7286   3
   0  -4  -1 5409.49 152.072   3
   0   4   1 5270.60 150.046   3
   0  -4  -2 23854.4 359.426   3
   0   4   2 22235.8 262.862   1
   0   4   2 23894.4 362.771   3
   0   4   3 631.302 42.3742   1
   0  -4  -3 695.107 60.1512   3
   0   4   3 630.181 57.1127   3
   0   4   4 5845.20 146.061   1
   0  -4  -4 6231.54 179.953   3
   0  -4  -4 5928.38 183.819   2
   0   4   5 1867.92 89.0074   1
   0  -4  -5 1901.61 102.222   3
   0  -4  -5 1856.24 107.588   2
   0   4   6 1225.29 80.0506   1
   0  -4  -6 1048.34 79.3399   3
   0  -4  -6 990.116 82.5737   2
   0  -4  -7 7647.60 220.017   3
   0   4   7 7296.97 212.749   1
   0  -4  -7 7425.80 225.348   2
   0  -4  -8 316.499 50.5752   3
   0   4   8 222.474 45.0039   1
   0  -4  -9 206.590 44.0845   3
   0   4   9 129.301 42.1199   1
   0  -4 -10 297.506 51.8735   3
   0   4  10 266.832 59.7129   1
   0   4  11 3337.66 187.401   1
   0   4  12 308.217 68.8040   1
   0  -5  13 654.804 98.2453   1
   0  -5  12 1746.39 145.138   1
   0  -5  11 300.280 66.5747   1
   0  -5  10 2544.31 154.626   1
   0  -5   9 10156.8 140.844   2
   0  -5   9 10039.0 141.398   2
   0  -5   9 10053.2 291.825   1
   0   5  -9 9708.91 179.530   3
   0   5  -8 64.5147 17.9742   3
   0  -5   8 100.168 20.7985   2
   0  -5   8 101.340 42.0061   1
   0  -5   7 47.6075 28.0083   1
   0   5  -7 30.8546 17.2906   3
   0  -5   7 31.7429 19.7943   3
   0   5  -7 58.1703 34.3762   1
   0   5  -6 819.680 55.7840   3
   0  -5   6 944.281 59.9728   3
   0   5  -6 892.395 68.9610   1
   0  -5   6 880.370 71.0183   1
   0   5  -5 2106.28 91.3068   3
   0  -5   5 2290.02 101.511   1
   0   5  -5 2333.29 101.594   1
   0  -5   5 2303.61 94.8395   3
   0  -5   4 1604.68 81.2772   3
   0   5  -4 1628.93 75.8066   1
   0  -5   4 1546.98 76.2972   1
   0   5  -4 1471.45 77.5392   3
   0   5  -3 757.441 47.4421   1
   0  -5   3 834.332 50.4363   1
   0   5  -3 758.428 58.8793   3
   0  -5   3 736.271 58.3250   3
   0   5  -2 9386.77 209.135   3
   0  -5   2 9532.79 213.213   3
   0   5  -2 9186.17 151.911   1
   0  -5   1 490.580 50.7317   3
   0   5  -1 460.402 27.7324   1
   0   5  -1 519.647 52.5868   3
   0  -5   0 25029.1 386.981   3
   0   5   0 25321.3 387.452   3
   0   5   0 24255.0 246.869   1
   0   5   1 11793.8 256.083   3
   0  -5  -1 11445.4 253.799   3
   0   5   2 5708.22 109.396   1
   0  -5  -2 6090.10 184.345   3
   0   5   2 6284.11 187.169   3
   0   5   3 2031.66 72.8011   1
   0   5   3 2263.95 114.023   3
   0  -5  -3 2125.37 111.565   3
   0   5   4 1028.76 59.8891   1
   0  -5  -4 1150.64 86.4626   3
   0  -5  -4 1119.28 89.4868   2
   0   5   5 1224.98 72.3773   1
   0  -5  -5 1256.24 92.2158   3
   0   5   6 2524.06 113.576   1
   0  -5  -6 2530.00 133.068   3
   0   5   7 1009.98 81.5117   1
   0  -5  -7 1098.60 90.5338   3
   0   5   8 848.087 78.0319   1
   0  -5  -8 832.483 81.3714   3
   0  -5  -9 784.597 83.7656   3
   0   5   9 706.424 79.5059   1
   0   5  10 84.6444 38.9854   1
   0  -5 -10 57.0650 35.4949   3
   0   5  11 687.706 90.5587   1
   0  -6  13 837.981 110.178   1
   0  -6  12 75.9666 51.7765   1
   0  -6  11 1025.93 102.883   1
   0  -6  10 24.5090 40.8459   1
   0  -6   9 2593.80 147.250   1
   0  -6   9 2692.70 90.3575   2
   0  -6   9 2586.79 87.2536   2
   0   6  -9 2733.67 103.882   3
   0  -6   8 4255.61 177.650   1
   0   6  -8 4163.50 133.799   3
   0  -6   8 4428.01 138.865   3
   0  -6   7 12229.2 246.581   3
   0  -6   7 12341.0 288.855   1
   0   6  -7 11661.4 241.215   3
   0   6  -7 12146.4 284.224   1
   0   6  -6 340.020 44.5189   1
   0  -6   6 370.541 48.5281   1
   0   6  -6 319.401 42.4996   3
   0  -6   6 356.603 46.1482   3
   0   6  -5 1458.85 85.8262   3
   0  -6   5 1599.46 88.7412   3
   0   6  -5 1415.59 80.6106   1
   0  -6   5 1599.34 87.3641   1
   0   6  -4 790.825 54.2390   1
   0   6  -4 829.388 65.2117   3
   0  -6   4 936.440 60.6331   1
   0  -6   4 798.891 66.4066   3
   0   6  -3 6135.29 138.623   1
   0  -6   3 6130.85 181.203   3
   0   6  -3 6274.87 184.361   3
   0   6  -2 12290.0 185.156   1
   0   6  -2 12651.4 273.030   3
   0  -6   2 12554.7 274.240   3
   0   6  -1 24.1124 10.4390   1
   0   6  -1 4.07915 21.5079   3
   0  -6   1-0.97293 27.1858   3
   0  -6   0 2835.12 129.882   3
   0   6   0 3080.60 135.329   3
   0   6   0 2702.36 58.1618   1
   0  -6  -1 3251.68 143.292   3
   0   6   1 3081.31 64.3131   1
   0   6   1 3489.70 148.853   3
   0   6   2 9974.97 149.421   1
   0  -6  -2 10608.1 269.167   3
   0  -6  -3 614.176 70.5050   3
   0   6   3 568.909 38.7003   1
   0   6   4 664.827 48.4918   1
   0  -6  -4 693.551 74.9972   3
   0  -6  -5 194.832 46.8479   3
   0   6   5 38.8964 21.9812   1
   0  -6  -6 165.272 50.4861   3
   0   6   6 35.8102 24.2366   1
   0   6   7 955.798 76.5692   1
   0  -6  -7 965.484 93.2546   3
   0   6   8 125.741 36.0925   1
   0  -6  -8 183.527 47.2844   3
   0  -6  -9 96.1121 52.7625   3
   0  -6 -10 508.423 76.2964   3
   0  -7  12 121.291 53.5655   1
   0  -7  11 1570.27 130.877   1
   0  -7  10 2620.68 158.886   1
   0  -7   9 170.303 44.0435   1
   0  -7   9 171.686 37.6001   3
   0   7  -9 124.264 32.9019   3
   0   7  -8 50.8982 23.3554   3
   0  -7   8 75.1209 29.6908   3
   0  -7   8 34.2368 30.3309   1
   0  -7   7 519.156 60.3588   1
   0   7  -7 584.016 62.9762   1
   0   7  -7 598.936 60.4869   3
   0  -7   7 542.824 57.9879   3
   0  -7   6 7419.51 209.955   3
   0   7  -6 7361.78 205.052   1
   0   7  -6 7423.88 211.741   3
   0  -7   6 7397.42 208.703   1
   0  -7   5 381.179 51.7457   3
   0  -7   5 353.309 44.2682   1
   0   7  -5 330.352 41.4927   1
   0   7  -5 361.985 51.2229   3
   0  -7   4 427.407 42.3387   1
   0   7  -4 500.010 58.3859   3
   0   7  -4 382.366 40.1922   1
   0  -7   4 423.426 57.1791   3
   0   7  -3 260.936 45.3354   3
   0   7  -3 262.400 29.9759   1
   0  -7   3 261.227 50.0031   3
   0   7  -2 2665.68 131.863   3
   0  -7   2 2659.18 134.680   3
   0   7  -2 2551.39 75.2629   1
   0  -7   1 5541.98 195.759   3
   0   7  -1 4977.55 90.7491   1
   0   7   0 11.0363 6.34690   1
   0  -7   0 50.5509 34.8601   3
   0   7   1 293.392 16.2462   1
   0  -7  -1 467.053 63.3778   3
   0   7   1 254.454 14.9806   1
   0  -7  -2 2632.10 143.493   3
   0   7   2 2215.60 56.9466   1
   0  -7  -3 3248.49 163.172   3
   0   7   3 2978.21 82.3780   1
   0   7   4 740.308 47.5314   1
   0  -7  -4 903.351 90.1007   3
   0   7   5 105.967 24.5888   1
   0  -7  -5 120.406 47.8724   3
   0   7   6 613.273 57.0376   1
   0  -7  -6 510.838 73.5503   3
   0  -7  -7 70.1824 40.6944   3
   0  -7  -8 1852.71 141.227   3
   0  -7  -9 136.034 44.9145   3
   0  -8  12-3.35145 40.0422   1
   0  -8  11 89.2889 43.0023   1
   0  -8  10 1892.80 102.222   3
   0  -8  10 1808.59 134.181   1
   0  -8   9 801.332 72.5120   3
   0  -8   9 699.862 82.4961   1
   0  -8   8 4530.14 186.487   1
   0  -8   8 4378.11 168.830   3
   0   8  -8 4131.97 165.335   3
   0   8  -7 132.023 35.0971   1
   0  -8   7 195.299 40.8393   1
   0  -8   7 129.143 39.1414   3
   0  -8   6-2.49938 24.9151   1
   0   8  -6-7.05061 19.5999   1
   0  -8   6 77.2400 39.3851   3
   0   8  -5 200.412 32.6339   1
   0  -8   5 240.453 48.3693   3
   0   8  -4 6820.41 165.813   1
   0  -8   4 6991.37 228.263   3
   0   8  -3 2794.45 91.2353   1
   0  -8   3 2866.30 148.123   3
   0  -8   2-7.29729 33.4476   3
   0   8  -2 34.8354 13.2294   1
   0  -8   1 154.891 46.5523   3
   0   8  -1 122.232 11.5584   1
   0  -8   0 229.807 50.1207   3
   0  -8  -1 5637.96 223.246   3
   0  -8  -2 55.4214 42.5116   3
   0  -8  -3 239.471 55.3687   3
   0  -8  -4 507.978 79.0658   3
   0  -8  -5 1413.67 123.862   3
   0  -8  -6 1105.01 114.804   3
   0  -8  -7 81.0239 38.3156   3
   0  -8  -8 61.9100 35.5709   3
   0  -9  12 788.498 102.982   1
   0  -9  11 335.837 65.1237   1
   0  -9  10 3235.58 181.768   1
   0  -9   9 234.815 48.3727   3
   0  -9   9 200.312 53.4937   1
   0  -9   8 90.8956 39.3610   3
   0  -9   8 112.611 38.5249   1
   0  -9   7 2204.21 132.255   3
   0  -9   7 2350.95 127.834   1
   0  -9   6 18.4054 32.3815   3
   0   9  -6 6.96481 20.7732   1
   0   9  -5 2328.01 104.440   1
   0  -9   5 2456.00 143.463   3
   0   9  -4 932.753 58.4841   1
   0  -9   4 1009.66 95.8112   3
   0  -9   3 2033.32 136.061   3
   0   9  -3 1869.47 69.9822   1
   0  -9   2 1056.33 101.236   3
   0  -9   1 613.728 83.3847   3
   0  -9   0 697.704 88.4628   3
   0  -9  -1 1092.82 108.092   3
   0  -9  -2 4180.80 212.615   3
   0  -9  -3 34.8947 41.9369   3
   0  -9  -4 1158.11 118.073   3
   0  -9  -5 29.7491 40.4518   3
   0  -9  -6 133.974 61.9111   3
   0 -10  12 96.0528 52.9429   1
   0 -10  11 545.934 87.0904   1
   0 -10  10 369.002 66.5277   1
   0 -10   9 944.165 95.7604   1
   0 -10   9 1095.24 97.1583   3
   0 -10   8 180.919 54.5273   3
   0 -10   7 484.286 70.2676   3
   0 -10   6 222.334 57.3862   3
   0 -10   5 467.289 75.0731   3
   0 -10   4 320.231 62.8905   3
   0 -10   3 498.547 76.2289   3
   0 -10   2 229.215 65.1653   3
   0 -10   1 208.716 58.0912   3
   0 -10   0 114.470 54.7715   3
   0 -10  -1 497.922 81.6662   3
   0 -10  -2 370.890 77.7943   3
   0 -10  -3 28.5884 44.0834   3
   0 -11   9 198.259 56.1590   3
   0 -11   8 154.896 53.7678   3
   0 -11   7 2084.69 150.872   3
   0 -11   6 173.089 58.7964   3
   0 -11   5 5.01971 39.1146   3
   0 -11   4 1730.06 143.260   3
   0 -11   3 21.3883 49.0350   3
   0 -11   2 2886.17 188.445   3
   0 -11   1 362.140 77.4460   3
   0 -11   0-21.5520 44.8658   3
   0 -12   8 696.454 97.7012   3
   0 -12   7 530.043 89.1872   3
   0 -12   6 64.5004 44.7920   3
   0 -12   5 838.359 107.860   3
   1 -12   2 194.389 67.2626   3
   1 -12   3 162.877 55.1048   3
   1 -12   4 705.747 97.7982   3
   1 -12   5 416.219 75.0698   3
   1 -12   6 55.0240 44.2740   3
   1 -12   7 104.318 48.0474   3
   1 -12   8 185.347 51.9585   3
   1 -11  -2 530.423 90.7632   3
   1 -11  -1 817.672 102.997   3
   1 -11   0 3.60421 43.1278   3
   1 -11   1 6878.05 287.266   3
   1 -11   2 228.583 66.1000   3
   1 -11   3 39.9194 49.5843   3
   1 -11   4 734.537 92.5615   3
   1 -11   5 1124.46 110.774   3
   1 -11   6 673.489 85.3742   3
   1 -11   7 194.558 51.0162   3
   1 -11   8 327.575 60.6930   3
   1 -10  -4 92.9371 47.4034   3
   1 -10  -3 23.3405 40.0850   3
   1 -10  -2 1465.19 129.672   3
   1 -10  -1 2400.93 162.067   3
   1 -10   0 104.054 48.2386   3
   1 -10   1-7.35640 38.3087   3
   1 -10   2-16.9832 35.6904   3
   1 -10   3 3058.38 170.259   3
   1 -10   4 3041.93 166.355   3
   1 -10   5 24.7579 36.8761   3
   1 -10   6 101.436 40.3728   3
   1 -10   7 284.988 57.9094   3
   1 -10   7 389.612 54.3307   1
   1 -10   8 422.054 59.1193   1
   1 -10   8 320.311 56.0451   3
   1 -10   9 187.726 48.4109   3
   1 -10   9 118.837 48.7132   1
   1 -10  10 129.461 46.0810   1
   1 -10  11 78.9797 51.7114   1
   1 -10  12 2762.66 185.340   1
   1  -9  -7-37.0938 49.9553   3
   1  -9  -6 499.685 78.4981   3
   1  -9  -5 2264.40 161.178   3
   1  -9  -4 383.631 70.6003   3
   1  -9  -3 1308.66 117.054   3
   1  -9  -2 8.49726 38.5693   3
   1  -9  -1 4546.75 206.743   3
   1  -9   0 2991.35 164.675   3
   1  -9   1 1275.22 107.618   3
   1  -9   2 566.748 76.0273   3
   1  -9   3-3.14250 30.0639   3
   1  -9   4 16374.7 371.875   3
  -1   9  -4 16459.2 254.982   1
  -1   9  -5 433.601 43.4344   1
   1  -9   5 416.631 46.1141   1
   1  -9   5 397.365 61.4781   3
   1  -9   6 573.897 59.0388   1
   1  -9   6 541.396 67.2200   3
  -1   9  -6 598.911 58.5344   1
   1  -9   7-33.5736 27.3904   3
   1  -9   7 47.5041 32.6122   1
  -1   9  -7 25.6849 27.7166   1
   1  -9   8 2242.21 125.028   3
   1  -9   8 2052.91 125.673   1
   1  -9   9 4403.47 167.390   3
   1  -9   9 3773.27 179.977   1
   1  -9  10 54.5546 41.2639   1
   1  -9  11 380.266 71.3393   1
   1  -9  12 464.377 80.3034   1
   1  -8  -9 396.281 76.3083   3
   1  -8  -8 86.7102 39.8150   3
   1  -8  -7 65.7111 48.5335   3
   1  -8  -6 2004.34 144.792   3
   1  -8  -5 227.904 56.3256   3
   1  -8  -4 243.908 55.1109   3
   1  -8  -3 52.0964 40.9623   3
   1  -8  -2 42.5887 35.2546   3
   1  -8  -1-29.9943 39.8990   3
   1  -8   0 1956.15 124.714   3
   1  -8   1 158.687 45.2116   3
   1  -8   2-29.6472 37.9857   3
  -1   8  -3 2.86881 12.0968   1
   1  -8   3 50.0731 31.5329   3
   1  -8   4 2426.24 91.8077   1
  -1   8  -4 2240.05 87.5744   1
   1  -8   4 2543.04 129.726   2
   1  -8   4 2378.30 126.110   3
   1  -8   5 19.7762 25.0894   2
  -1   8  -5-26.7781 23.4997   3
  -1   8  -5 4.10842 17.7382   1
   1  -8   5-7.92075 19.2103   1
   1  -8   6 1688.36 102.881   3
   1  -8   6 1898.03 101.775   1
  -1   8  -6 1724.21 95.9824   1
   1  -8   6 1677.73 98.8006   2
  -1   8  -6 1571.66 101.394   3
  -1   8  -7 281.639 46.0127   1
  -1   8  -7 243.492 40.9509   3
   1  -8   7 224.810 39.1996   2
   1  -8   7 220.237 45.1231   3
   1  -8   7 244.975 43.9558   1
  -1   8  -8 132.196 30.8485   3
   1  -8   8 202.492 42.3475   3
   1  -8   8 169.084 31.6325   2
   1  -8   8 57.9748 29.0055   1
   1  -8   9 1128.99 76.7849   3
   1  -8   9 1056.95 97.5763   1
   1  -8  10-20.4042 35.7523   1
   1  -8  11 1170.59 113.469   1
   1  -8  12 121.284 53.7756   1
   1  -7 -10 1329.74 122.013   3
   1  -7  -9 3048.35 179.896   3
   1  -7  -8 430.235 71.9853   3
   1  -7  -7 120.214 48.7545   3
  -1   7   7 170.292 34.4735   1
   1  -7  -6 535.778 73.3215   3
  -1   7   6 496.917 48.1359   1
   1  -7  -5 1625.43 119.910   3
  -1   7   5 1498.70 71.8254   1
   1  -7  -4 1746.28 119.200   3
  -1   7   4 1581.56 62.2924   1
  -1   7   3 448.299 24.5632   1
   1  -7  -3 460.819 63.4865   3
   1  -7  -2 7901.50 243.001   3
   1  -7  -1 109.742 38.6689   3
   1  -7   0 1304.19 94.9566   3
   1  -7   1 646.998 67.0420   3
   1  -7   1 705.747 71.8091   2
  -1   7  -1 611.882 62.5578   3
   1  -7   2 277.776 49.4031   3
  -1   7  -2 234.724 43.2204   3
  -1   7  -2 189.555 17.5279   1
   1  -7   3 20568.4 372.187   3
  -1   7  -3 20664.9 272.285   1
   1  -7   3 20891.9 275.383   1
  -1   7  -3 21475.1 381.899   3
  -1   7  -4 3800.76 147.404   3
   1  -7   4 3968.62 119.838   1
   1  -7   4 3959.28 148.774   3
  -1   7  -4 3784.09 115.858   1
   1  -7   5 5071.68 164.534   3
  -1   7  -5 5151.73 169.270   3
  -1   7  -5 5194.12 153.645   1
   1  -7   5 5183.45 152.602   1
  -1   7  -6 332.809 45.3033   1
   1  -7   6 319.369 44.5486   1
   1  -7   6 336.214 46.4294   3
  -1   7  -6 268.104 38.6722   3
   1  -7   6 280.042 37.3741   2
   1  -7   7 2192.93 97.0976   2
  -1   7  -7 2074.03 101.847   3
   1  -7   7 2234.22 102.527   3
   1  -7   7 2197.55 117.661   1
  -1   7  -7 2237.34 118.036   1
  -1   7  -8 1368.49 78.9626   3
   1  -7   8 1495.46 83.0622   3
   1  -7   8 1428.22 73.3365   2
   1  -7   8 1565.18 109.072   1
   1  -7   9 4204.50 188.011   1
   1  -7   9 4311.93 113.578   2
   1  -7   9 4227.58 130.553   3
   1  -7  10 420.685 67.7677   1
   1  -7  11 373.310 66.7238   1
   1  -7  12 1820.79 147.803   1
   1  -7  13 12.6782 48.0393   1
   1  -6 -10 205.039 51.1276   3
  -1   6   9 941.447 87.3356   1
   1  -6  -9 806.764 90.1893   3
  -1   6   8 3161.22 146.453   1
   1  -6  -8 2911.87 158.965   3
   1  -6  -7 1566.66 113.873   3
  -1   6   7 1473.18 92.3454   1
  -1   6   6 1662.57 89.4363   1
   1  -6  -6 1593.60 112.660   3
  -1   6   5 601.990 49.0559   1
   1  -6  -5 663.944 71.4119   3
   1  -6  -4-36.2924 32.1003   3
  -1   6   4 44.2475 16.3805   1
  -1   6   3 316.711 25.9965   1
   1  -6  -3 237.639 46.3312   3
   1  -6  -2 3736.47 151.176   3
   1  -6  -2 3474.14 149.748   2
  -1   6   2 3215.01 55.2840   1
   1  -6  -1 4080.93 157.442   2
   1  -6  -1 3998.56 153.490   3
   1  -6   0 216.839 42.2026   3
   1  -6   0 228.647 39.9075   2
  -1   6   0 195.940 37.3375   3
   1  -6   1 3154.56 128.839   3
  -1   6  -1 3407.20 134.739   3
  -1   6  -2 1065.57 42.6452   1
   1  -6   2 1095.05 76.5196   3
  -1   6  -2 1064.00 74.3895   3
   1  -6   3 22656.2 291.201   1
  -1   6  -3 22898.2 364.573   3
   1  -6   3 22793.0 362.849   3
  -1   6  -3 22735.1 291.109   1
  -1   6  -4 125.167 22.8148   1
   1  -6   4 102.777 30.4430   3
  -1   6  -4 59.7597 23.0934   3
   1  -6   4 161.842 31.3920   1
  -1   6  -5 64.7734 22.4471   1
   1  -6   5 83.4635 25.6144   1
  -1   6  -5 108.813 27.5618   3
   1  -6   5 80.7893 25.9424   3
  -1   6  -6 415.284 49.0641   1
  -1   6  -6 319.559 38.3410   3
   1  -6   6 310.577 44.0382   1
   1  -6   6 431.958 43.1729   3
   1  -6   6 293.471 33.2632   2
   1  -6   7 539.072 61.0576   1
  -1   6  -7 543.150 58.5559   1
  -1   6  -7 501.991 44.6664   3
   1  -6   7 558.679 42.2498   2
   1  -6   7 571.173 47.4087   3
   1  -6   8 3108.46 101.723   3
   1  -6   8 2848.14 144.251   1
   1  -6   8 2842.82 85.8651   2
  -1   6  -8 2898.27 98.4662   3
   1  -6   9 443.411 65.8337   1
   1  -6   9 470.147 25.1240   2
   1  -6   9 437.126 23.6430   2
   1  -6  10 752.671 88.9302   1
   1  -6  11 1073.67 107.916   1
   1  -6  12 769.709 98.5872   1
   1  -6  13 304.578 69.8517   1
  -1   5  11 1572.95 128.902   1
   1  -5 -10 1237.50 102.673   3
  -1   5  10 1104.43 102.183   1
  -1   5   9 681.440 76.5551   1
   1  -5  -9 652.439 73.4459   3
   1  -5  -8 3.10677 28.2425   3
  -1   5   8-5.93106 23.6347   1
   1  -5  -7 4776.50 183.924   3
  -1   5   7 4590.78 163.932   1
  -1   5   6 7406.73 193.363   1
   1  -5  -6 7546.57 225.654   3
   1  -5  -5 36.9949 29.8029   2
   1  -5  -5 5.37352 40.4680   3
  -1   5   5 21.8852 19.4641   1
  -1   5   4 1070.49 56.9279   1
   1  -5  -4 1042.26 82.5046   2
   1  -5  -4 1114.32 82.3944   3
   1  -5  -3 5417.71 172.142   3
  -1   5   3 5133.46 108.980   1
   1  -5  -3 5566.91 180.355   2
   1  -5  -2 13400.9 279.571   2
   1  -5  -2 13314.5 271.822   3
  -1   5   2 12999.0 156.890   1
   1  -5  -1 11264.2 241.476   3
   1  -5  -1 11536.0 249.879   2
   1  -5   0 353.505 44.6293   2
   1  -5   0 366.749 47.1166   3
  -1   5   0 348.879 41.2764   3
  -1   5  -1 357.175 17.4543   1
   1  -5   1 359.252 42.8669   3
  -1   5  -1 422.039 45.4327   3
  -1   5  -2 349.232 25.4551   1
   1  -5   2 338.572 25.0617   1
  -1   5  -2 373.636 41.7616   3
   1  -5   2 372.085 43.0392   3
   1  -5   3 59486.6 640.022   3
  -1   5  -3 59928.0 590.078   1
  -1   5  -3 59206.0 641.269   3
   1  -5   3 60170.6 592.631   1
   1  -5   4 2332.43 90.2919   3
  -1   5  -4 2302.94 87.9949   1
   1  -5   4 2313.67 90.0949   1
  -1   5  -4 2159.19 86.8198   3
  -1   5  -5 3646.26 109.454   3
   1  -5   5 3750.72 127.961   1
  -1   5  -5 3858.72 129.100   1
   1  -5   5 3829.24 110.494   3
   1  -5   6 6312.86 130.508   2
   1  -5   6 6542.67 141.950   3
  -1   5  -6 6641.01 188.334   1
   1  -5   6 6467.13 185.328   1
  -1   5  -6 6202.30 139.455   3
   1  -5   7 627.736 41.1150   3
   1  -5   7 599.160 62.9358   1
  -1   5  -7 550.693 60.8117   1
   1  -5   7 568.031 34.1402   2
  -1   5  -7 474.405 35.6252   3
   1  -5   8 7839.38 236.567   1
   1  -5   8 6938.15 91.4281   2
   1  -5   8 7236.58 93.6187   2
  -1   5  -8 7397.14 132.493   3
   1  -5   9 119.819 37.3881   1
   1  -5  10 8490.14 281.203   1
   1  -5  11 4405.35 213.622   1
   1  -5  12 404.476 74.2906   1
   1  -5  13 457.195 80.4425   1
  -1   4  12 202.857 60.6797   1
  -1   4  11 84.9965 42.5110   1
   1  -4 -10 1726.46 110.217   3
  -1   4  10 1703.37 126.353   1
   1  -4  -9 1199.95 90.5623   3
  -1   4   9 1078.60 94.1716   1
   1  -4  -8 1029.59 80.9789   3
   1  -4  -8 1000.62 82.7860   2
  -1   4   8 1079.25 87.9167   1
   1  -4  -7 52.9614 28.9242   3
   1  -4  -7 49.7677 25.7953   2
  -1   4   7 9.24087 24.2604   1
   1  -4  -6 410.655 53.1943   2
   1  -4  -6 355.332 48.3416   3
  -1   4   6 389.741 47.3366   1
   1  -4  -5 3133.72 126.912   3
  -1   4   5 3144.33 111.936   1
   1  -4  -5 2978.84 129.222   2
   1  -4  -4 44.9680 27.1177   3
  -1   4   4 78.2208 21.6403   1
   1  -4  -4 56.0317 25.7896   2
  -1   4   3 14.9449 13.7952   1
   1  -4  -3 31.8751 25.1264   3
   1  -4  -3 0.26135 21.7290   2
  -1   4   2 360.531 23.8910   1
   1  -4  -2 403.439 44.2355   3
   1  -4  -2 373.403 44.9881   2
   1  -4  -1 9.21507 20.6035   2
   1  -4  -1 2.55896 25.9430   3
   1  -4   0 8222.97 177.964   2
   1  -4   0 8156.37 175.009   3
  -1   4   0 8180.88 175.367   3
   1  -4   1 203.016 14.7173   1
  -1   4  -1 256.266 33.6353   3
   1  -4   1 205.229 35.4799   3
  -1   4  -1 206.504 15.1621   1
  -1   4  -2 34496.6 406.619   3
  -1   4  -2 35147.0 354.892   1
   1  -4   2 34909.2 407.337   3
   1  -4   2 34868.1 355.629   1
   1  -4   3 16941.0 238.268   1
  -1   4  -3 16637.4 240.458   3
   1  -4   3 16991.2 242.017   3
  -1   4  -3 16819.7 237.040   1
   1  -4   4 23708.8 290.561   3
  -1   4  -4 22528.2 286.629   3
   1  -4   4 23838.2 327.409   1
  -1   4  -4 23881.9 327.562   1
   1  -4   5 4559.92 101.852   3
   1  -4   5 4249.26 135.696   1
  -1   4  -5 4190.61 97.5346   3
   1  -4   5 4232.27 91.8141   2
  -1   4  -5 4555.35 140.048   1
  -1   4  -6 95.8700 15.9293   3
   1  -4   6 110.208 14.2955   2
   1  -4   6 88.0919 29.7455   1
   1  -4   6 116.302 17.8062   3
  -1   4  -6 106.061 28.6371   1
   1  -4   7 1760.78 103.765   1
  -1   4  -7 1762.56 103.836   1
  -1   4  -7 1730.70 49.8090   3
   1  -4   8 6443.57 213.154   1
   1  -4   9 5373.20 208.042   1
   1  -4  10 1759.34 126.853   1
   1  -4  11 2573.08 165.136   1
   1  -4  12 4334.03 224.611   1
   1  -4  13-51.5698 52.4196   1
  -1   3  13 113.889 57.6312   1
  -1   3  12 792.550 99.7278   1
  -1   3  11 103.647 48.6005   1
   1  -3 -10 1528.93 95.5392   3
  -1   3  10 1422.16 116.349   1
   1  -3  -9 794.972 69.4930   2
  -1   3   9 958.094 87.8972   1
   1  -3  -9 898.875 72.3097   3
   1  -3  -8 2021.51 107.824   2
   1  -3  -8 2255.20 108.270   3
  -1   3   8 2197.26 122.168   1
   1  -3  -7 2676.45 126.338   1
   1  -3  -7 2690.64 120.368   2
   1  -3  -7 2875.10 119.127   3
  -1   3   7 2707.44 125.789   1
   1  -3  -6 754.241 63.4865   1
  -1   3   6 844.017 64.8596   1
   1  -3  -6 915.957 67.7951   2
   1  -3  -6 876.208 63.9421   3
  -1   3   5 2852.54 106.201   1
   1  -3  -5 2935.06 111.958   3
   1  -3  -5 2915.08 115.180   2
   1  -3  -5 2875.05 108.443   1
   1  -3  -4 1793.88 86.3148   2
  -1   3   4 1737.41 74.3377   1
   1  -3  -4 1796.57 76.7605   1
   1  -3  -4 1993.87 88.2488   3
   1  -3  -3 20741.3 309.641   2
   1  -3  -3 19362.6 256.850   1
   1  -3  -3 21229.4 305.486   3
  -1   3   3 20028.3 256.471   1
   1  -3  -2 1209.02 64.3282   3
   1  -3  -2 1064.17 41.0860   1
  -1   3   2 1104.96 41.0585   1
   1  -3  -2 1120.05 64.3853   2
   1  -3  -1 1704.77 72.3352   3
   1  -3  -1 1646.60 72.7390   2
   1  -3   0 118.901 28.1773   3
   1  -3   0 119.724 23.7067   2
   1  -3   1 628.497 39.9120   2
  -1   3  -1 592.666 38.3797   3
   1  -3   1 613.240 25.1182   1
   1  -3   1 576.815 41.7277   3
   1  -3   2 111706. 957.286   2
  -1   3  -2 111599. 947.368   1
   1  -3   2 112562. 960.214   3
  -1   3  -2 110806. 960.608   3
   1  -3   2 112130. 947.322   1
   1  -3   3 606.730 33.3077   3
   1  -3   3 616.374 42.6806   1
  -1   3  -3 547.144 31.9556   3
   1  -3   3 575.827 31.3277   2
  -1   3  -3 537.053 40.4435   1
  -1   3  -4 402.652 39.5736   1
   1  -3   4 382.225 22.8159   2
  -1   3  -4 360.950 24.4077   3
   1  -3   4 384.508 23.2454   3
   1  -3   4 450.929 42.5743   1
   1  -3   5 3219.72 62.7767   3
  -1   3  -5 3212.86 62.8300   3
   1  -3   5 3428.25 121.030   1
  -1   3  -5 3407.12 121.919   1
   1  -3   6 14968.8 291.699   1
  -1   3  -6 14771.8 292.518   1
  -1   3  -7 4757.06 171.099   1
   1  -3   7 4852.20 171.577   1
   1  -3   8 3476.74 155.535   1
   1  -3   9 151.878 45.7413   1
   1  -3  10 373.512 65.6753   1
   1  -3  11 493.509 75.8668   1
   1  -3  12 85.6222 44.1856   1
   1  -3  13-7.26609 43.8955   1
  -1   2  13 306.798 71.4464   1
  -1   2  12 14.1567 40.6477   1
  -1   2  11 2331.22 155.891   1
   1  -2 -11 2351.67 110.513   3
  -1   2  10 274.207 53.8869   1
   1  -2 -10 266.210 40.9784   2
   1  -2 -10 278.863 40.7027   3
   1  -2  -9 2134.51 101.701   2
  -1   2   9 1975.48 124.278   1
   1  -2  -9 2040.23 97.7152   3
   1  -2  -8 27.2947 25.4101   1
  -1   2   8 88.0596 39.9645   1
   1  -2  -8 61.9573 24.0746   3
   1  -2  -8 65.3540 23.2002   2
  -1   2   7 1433.29 92.3647   1
   1  -2  -7 1384.48 90.3024   1
   1  -2  -7 1350.68 74.1903   3
   1  -2  -7 1221.36 71.7154   2
   1  -2  -6 1133.64 66.4816   2
  -1   2   6 1118.58 75.0251   1
   1  -2  -6 1097.08 75.8137   1
   1  -2  -6 1051.03 62.9747   3
   1  -2  -5 299.609 35.6010   2
   1  -2  -5 294.726 33.3452   3
  -1   2   5 290.703 36.8926   1
   1  -2  -5 256.538 34.4119   1
  -1   2   4 57.1276 24.0943   1
   1  -2  -4 80.9809 21.5439   1
   1  -2  -4 66.1138 22.6492   2
  -1   2   3 3950.87 109.587   2
  -1   2   3 4011.42 98.7269   1
   1  -2  -3 3820.48 105.228   2
   1  -2  -3 3801.11 97.9654   1
  -1   2   2 182.722 21.3745   1
   1  -2  -2 160.946 24.8712   2
  -1   2   2 166.194 29.4063   2
   1  -2  -2 167.489 19.8917   1
   1  -2  -1 1978.89 65.4065   2
  -1   2   1 2036.54 41.8575   1
  -1   2   1 1932.53 67.5665   2
   1  -2  -1 1977.64 41.4442   1
  -1   2   0 185.877 26.1127   2
   1  -2   0 190.018 23.0685   2
   1  -2   1 38301.5 365.631   2
  -1   2  -1 38761.4 365.189   2
   1  -2   1 38929.2 347.955   1
   1  -2   1 38461.2 365.758   3
   1  -2   2 27383.6 296.579   1
  -1   2  -2 27509.0 296.912   1
   1  -2   2 27398.6 259.973   2
   1  -2   2 27183.3 261.205   3
  -1   2  -3 1821.63 69.7986   1
   1  -2   3 1886.33 71.0927   1
   1  -2   3 1667.15 35.9955   3
  -1   2  -4 1857.65 79.3625   1
   1  -2   4 1840.04 80.3863   1
   1  -2   5 446.649 47.8707   1
  -1   2  -5 438.729 47.3383   1
   1  -2   6-7.07390 23.7987   1
  -1   2  -6 17.5212 26.1888   1
   1  -2   7 8736.99 233.784   1
  -1   2  -7 9093.83 241.201   1
   1  -2   8 1811.79 112.711   1
   1  -2   9 96.2878 42.9357   1
   1  -2  10 1058.08 101.163   1
   1  -2  11 270.034 59.9013   1
   1  -2  12 1145.23 119.856   1
   1  -2  13 55.1990 47.3338   1
  -1   1  13-4.65508 41.8727   1
  -1   1  12 2077.63 157.243   1
  -1   1  11 2464.70 158.864   1
   1  -1 -11 2515.83 102.329   3
   1  -1 -10 199.149 29.6205   2
  -1   1  10 77.9527 34.4703   1
   1  -1 -10 238.093 34.5490   3
  -1   1   9-4.98651 33.9891   1
   1  -1  -9 35.6635 19.3881   3
   1  -1  -9 26.9947 22.6236   2
   1  -1  -8 52.1793 30.0291   1
   1  -1  -8 39.1198 19.0380   2
   1  -1  -8 27.0749 17.1016   3
  -1   1   8 18.8698 29.2728   1
  -1   1   7 259.622 44.1522   1
   1  -1  -7 271.293 30.3326   2
   1  -1  -7 306.766 46.0841   1
  -1   1   6 7056.02 189.206   1
   1  -1  -6 7036.41 189.531   1
   1  -1  -6 7103.38 150.574   2
  -1   1   5 1696.99 69.3970   2
   1  -1  -5 1871.11 70.2781   2
  -1   1   5 1854.33 87.6743   1
   1  -1  -5 1809.54 86.6588   1
  -1   1   4 14555.2 235.717   1
   1  -1  -4 14322.9 205.426   2
  -1   1   4 14362.3 209.506   2
   1  -1  -4 14596.3 237.567   1
   1  -1  -3 31.6900 20.5100   1
  -1   1   3-12.5971 20.0329   1
  -1   1   3 18.1864 19.6623   2
   1  -1  -3 27.5163 16.2338   2
  -1   1   2 2652.01 68.3123   1
   1  -1  -2 2586.74 67.2219   1
  -1   1   2 2598.31 67.1793   2
   1  -1  -2 2507.51 65.4155   2
  -1   1   1 1247.42 35.5196   1
  -1   1   1 1273.43 41.8969   2
   1  -1  -1 1153.85 39.0947   2
   1  -1  -1 1258.76 35.9912   1
  -1   1   0 13088.0 142.544   2
   1  -1   0 11960.7 140.408   2
  -1   1  -1 230.520 14.4656   2
   1  -1   1 214.694 12.7979   2
   1  -1   2 35615.0 367.207   1
  -1   1  -3 6257.21 134.112   1
   1  -1   3 6446.45 135.588   1
  -1   1  -4 2395.29 93.0712   1
   1  -1   4 2483.62 93.2294   1
   1  -1   5 41941.4 518.715   1
  -1   1  -5 40928.5 518.771   1
  -1   1  -5 42271.9 360.874   2
  -1   1  -6 2311.79 110.185   1
  -1   1  -6 2223.33 43.5624   3
   1  -1   6 2338.05 110.430   1
  -1   1  -6 2367.06 48.4067   2
  -1   1  -7 4275.05 71.5830   2
   1  -1   7 4222.61 159.486   1
  -1   1  -7 4034.20 157.051   1
  -1   1  -7 3885.02 65.0664   3
  -1   1  -8 141.180 13.5583   2
   1  -1   8 170.872 41.3993   1
  -1   1  -8 136.963 12.9359   3
   1  -1   9 3057.90 156.694   1
  -1   1  -9 2623.88 50.5264   2
   1  -1  10 1814.73 129.840   1
   1  -1  11 41.8007 44.1996   1
   1  -1  12 186.548 58.8249   1
   1  -1  13 165.712 60.1283   1
  -1   0  13 16.0679 43.7642   1
  -1   0  12 616.162 87.1595   1
  -1   0  11 989.661 103.234   1
   1   0 -11 1011.89 58.3484   3
   1   0 -10 7399.34 155.193   2
  -1   0  10 7304.79 258.823   1
   1   0 -10 7527.00 163.240   3
  -1   0   9 2471.00 140.203   1
   1   0  -9 2714.15 92.2123   3
   1   0  -9 2559.80 86.3327   2
   1   0  -8 258.402 29.3706   2
  -1   0   8 279.367 51.8335   1
  -1   0   7 2205.70 113.932   1
  -1   0   7 2117.35 74.5964   2
   1   0  -7 2167.01 73.8996   2
   1   0  -7 2113.09 110.842   1
   1   0  -6 20291.1 257.042   2
   1   0  -6 20618.5 346.547   1
  -1   0   6 20594.5 345.620   1
  -1   0   6 20248.1 259.637   2
   1   0  -5 673.652 53.6544   1
  -1   0   5 625.976 36.4270   2
  -1   0   5 671.259 56.1724   1
   1   0  -5 624.911 35.4264   2
   1   0  -4 3667.67 110.493   1
  -1   0   4 3475.84 79.6818   2
  -1   0   4 3703.08 111.854   1
   1   0  -4 3503.60 79.5222   2
  -1   0   3 423.379 38.0103   1
   1   0  -3 417.769 27.7838   2
  -1   0   3 412.015 27.4619   2
   1   0  -3 394.703 34.2960   1
   1   0  -2 1584.38 45.2404   2
   1   0  -2 1722.71 56.4145   1
  -1   0   2 1623.20 56.1904   1
  -1   0   2 1582.04 44.6072   2
   1   0  -1 33444.0 310.745   2
  -1   0   1 33611.8 309.289   2
  -1   0   1 33213.0 318.851   1
   1   0  -1 33172.9 318.652   1
   1   0   0 22561.2 220.658   3
  -1   0   0 22679.6 220.672   3
  -1   0  -1 42927.5 378.425   3
   1   0   1 43487.1 378.521   3
  -1   0  -2 20090.0 203.423   3
   1   0   2 19928.8 203.316   3
  -1   0  -3 35371.4 334.278   3
   1   0   3 35425.6 333.841   3
   1   0   3 36711.2 406.738   1
  -1   0  -4 8369.45 122.724   3
   1   0   4 8490.82 179.162   1
  -1   0  -5 15060.1 204.666   2
  -1   0  -5 15297.9 192.837   3
   1   0   5 15970.8 279.304   1
  -1   0  -6 7444.37 127.970   3
  -1   0  -6 7471.60 136.496   2
   1   0   6 7409.36 198.644   1
  -1   0  -7 212.873 24.6262   2
  -1   0  -7 254.909 25.6603   3
   1   0   7 195.847 38.3874   1
  -1   0  -8 2836.83 81.4026   3
   1   0   8 3011.99 145.364   1
  -1   0  -8 2938.68 87.1240   2
   1   0   9-13.5040 31.7303   1
  -1   0  -9 15.1256 13.6817   2
  -1   0  -9-5.79244 13.1833   3
  -1   0 -10 3046.01 84.7535   3
   1   0  10 3284.06 173.195   1
   1   0  11 7702.44 282.072   1
   1   0  12 170.518 58.1145   1
   1   0  13 260.072 70.6554   1
  -1  -1  13 981.066 114.008   1
  -1  -1  12 1907.58 148.674   1
   1   1 -11 107.681 19.2577   3
  -1  -1  11 67.7598 43.0612   1
  -1  -1  10 2416.81 148.399   1
   1   1 -10 2104.90 76.4296   3
  -1  -1   9 1000.93 90.1168   1
   1   1  -9 923.800 51.1660   3
   1   1  -8 855.204 47.8291   3
  -1  -1   8 813.805 42.3259   2
  -1  -1   8 810.577 78.3932   1
  -1  -1   7 50.4146 31.6465   1
   1   1  -7 1.92564 25.6442   1
   1   1  -7 31.5344 13.8484   3
  -1  -1   7 57.3334 15.8302   2
   1   1  -7 53.4737 14.7283   2
   1   1  -6 2763.70 117.379   1
   1   1  -6 2662.67 77.8402   3
  -1  -1   6 2662.94 70.9735   2
   1   1  -6 2642.84 71.9033   2
  -1  -1   6 2774.90 120.022   1
  -1  -1   5 2687.85 107.845   1
  -1  -1   5 2664.83 68.1547   2
   1   1  -5 2576.44 73.2618   3
   1   1  -5 2614.73 104.196   1
  -1  -1   4 1724.75 53.4319   2
  -1  -1   4 1827.30 79.7560   1
   1   1  -4 1696.37 56.2702   3
   1   1  -4 1698.88 75.9000   1
  -1  -1   3 1109.85 56.9759   1
   1   1  -3 1109.57 44.3882   3
   1   1  -3 1137.73 55.7258   1
  -1  -1   3 1155.64 42.9855   2
   1   1  -2 9045.84 145.942   1
  -1  -1   2 9116.29 135.428   3
   1   1  -2 9154.87 134.691   3
  -1  -1   2 8820.36 146.482   1
  -1  -1   1 2690.75 68.8566   3
   1   1  -1 2595.03 64.3028   1
   1   1  -1 2572.56 66.0124   3
  -1  -1   0 236.619 27.0997   3
   1   1   0 194.451 22.7149   3
   1   1   1 77089.6 685.688   3
  -1  -1  -1 77918.6 687.097   3
  -1  -1  -2 90381.9 793.489   3
   1   1   2 89850.8 792.882   3
  -1  -1  -3 17552.0 231.554   3
   1   1   3 18239.0 257.560   1
   1   1   3 17738.6 230.510   3
   1   1   4 1889.04 67.6389   3
  -1  -1  -4 1772.49 67.2295   3
   1   1   4 1824.79 83.2853   1
   1   1   5 441.386 45.5787   1
  -1  -1  -5 499.029 39.2094   3
   1   1   6 2601.15 116.602   1
  -1  -1  -6 2509.48 85.9050   3
  -1  -1  -6 2344.46 91.6670   2
  -1  -1  -7 237.400 29.2934   3
  -1  -1  -7 263.267 32.4596   2
   1   1   7 262.142 46.9111   1
  -1  -1  -8 952.086 58.1922   3
  -1  -1  -8 1001.47 61.1509   2
   1   1   8 985.777 86.8994   1
  -1  -1  -9 305.150 38.9625   2
   1   1   9 274.775 54.7344   1
  -1  -1  -9 335.399 37.2312   3
  -1  -1 -10 909.136 58.5549   3
   1   1  10 910.661 95.0480   1
   1   1  11 417.347 73.2858   1
   1   1  12-31.5063 43.2605   1
   1   1  13 2200.57 170.165   1
  -1  -2  13 20.8291 41.8907   1
  -1  -2  12 2294.92 162.498   1
  -1  -2  11 1667.53 131.865   1
   1   2 -10 2095.55 72.3243   3
  -1  -2  10 2224.41 141.544   1
  -1  -2   9 387.924 61.2748   1
   1   2  -9 362.328 31.7945   3
  -1  -2   9 401.133 25.7331   2
  -1  -2   8 1945.82 117.804   1
  -1  -2   8 2008.03 59.8438   2
   1   2  -8 1937.27 70.6299   3
  -1  -2   7 23036.5 402.859   1
   1   2  -7 22849.1 399.934   1
   1   2  -7 22276.3 287.182   3
  -1  -2   7 23143.7 264.195   2
   1   2  -6 213.964 23.7951   3
  -1  -2   6 239.566 24.1587   2
  -1  -2   6 230.807 39.8052   1
   1   2  -6 216.688 38.2235   1
  -1  -2   5 1012.57 45.7920   2
   1   2  -5 1069.60 68.6093   1
   1   2  -5 997.640 49.4413   3
  -1  -2   5 1062.13 69.7443   1
   1   2  -4 1655.57 61.3011   3
  -1  -2   4 1621.97 61.5238   3
   1   2  -4 1611.84 76.0104   1
  -1  -2   4 1651.53 77.5841   1
  -1  -2   3 4677.42 119.592   1
  -1  -2   3 4836.92 107.585   3
   1   2  -3 4741.40 118.811   1
   1   2  -3 4760.13 106.919   3
  -1  -2   2 2466.07 78.7237   3
  -1  -2   2 2359.75 75.2296   1
   1   2  -2 2464.19 76.0500   3
   1   2  -2 2339.49 73.3702   1
   1   2  -1 5157.57 116.660   3
   1   2  -1 5314.38 101.047   1
  -1  -2   1 5006.96 117.983   3
   1   2   0 1315.50 59.5606   3
  -1  -2   0 1311.94 63.0236   3
  -1  -2  -1 1941.02 76.2109   3
   1   2   1 1914.54 72.8519   3
  -1  -2  -2 10008.1 181.797   3
   1   2   2 9794.13 179.322   3
  -1  -2  -3 9444.83 182.278   3
   1   2   3 9222.18 178.308   3
   1   2   3 9463.33 176.991   1
   1   2   4 41599.3 481.498   3
  -1  -2  -4 41178.4 479.265   3
   1   2   4 41522.9 494.945   1
  -1  -2  -5 3205.81 109.217   3
   1   2   5 3557.91 125.303   1
  -1  -2  -6 5278.14 160.231   2
  -1  -2  -6 5649.46 152.010   3
   1   2   6 5583.03 173.519   1
  -1  -2  -7 2725.67 107.115   3
  -1  -2  -7 2580.37 111.544   2
   1   2   7 2608.49 127.762   1
  -1  -2  -8 40.4591 26.8165   2
   1   2   8 17.9351 31.6927   1
  -1  -2  -8-23.2233 20.9406   3
  -1  -2  -9 1238.87 77.6675   3
  -1  -2  -9 1161.88 80.1804   2
   1   2   9 1174.20 99.2653   1
   1   2  10 1146.51 107.851   1
  -1  -2 -10 1118.42 74.3207   3
   1   2  11 536.336 80.3852   1
   1   2  12 175.694 53.5542   1
  -1  -3  13 195.463 66.6147   1
  -1  -3  12 743.269 96.8418   1
  -1  -3  11 2546.75 163.376   1
   1   3 -10 838.330 47.1060   3
  -1  -3  10 864.070 92.9144   1
  -1  -3   9 2413.38 63.3839   2
  -1  -3   9 2387.61 141.127   1
   1   3  -9 2350.69 81.9911   3
  -1  -3   8 3.50301 31.3579   1
  -1  -3   8 10.1995 12.4016   2
   1   3  -8-1.33019 13.5548   3
  -1  -3   7 2639.15 78.9158   2
   1   3  -7 2685.18 128.612   1
  -1  -3   7 2597.35 126.811   1
   1   3  -7 2559.52 86.9816   3
   1   3  -6 6751.31 146.639   3
   1   3  -6 6893.81 192.860   1
  -1  -3   6 6823.94 192.619   1
  -1  -3   6 6958.41 138.795   2
   1   3  -5 8475.43 199.561   1
  -1  -3   5 8284.02 164.525   3
  -1  -3   5 8245.04 197.858   1
   1   3  -5 7926.17 161.474   3
  -1  -3   4 2270.39 83.6497   3
  -1  -3   4 2071.84 89.4014   1
   1   3  -4 2134.48 88.4890   1
   1   3  -4 2006.48 77.7687   3
  -1  -3   3 603.357 46.3025   3
   1   3  -3 631.164 46.3080   1
  -1  -3   3 612.376 46.4537   1
   1   3  -3 604.073 44.9694   3
   1   3  -2 12.1407 18.1211   3
  -1  -3   2-4.45339 24.0603   3
   1   3  -2-4.46165 16.4770   1
   1   3  -1 19263.0 237.723   1
   1   3  -1 18885.1 281.949   3
  -1  -3   1 19105.7 284.533   3
  -1  -3   0 3374.53 112.204   3
   1   3   0 3279.19 108.823   3
  -1  -3  -1 2238.11 93.7650   3
   1   3   1 2258.53 91.5291   3
  -1  -3  -2 3055.88 110.335   3
   1   3   2 2965.58 107.709   3
  -1  -3  -3 964.932 64.9048   3
   1   3   3 1048.16 66.2507   3
   1   3   3 947.624 56.2896   1
   1   3   4 1443.07 80.1383   3
  -1  -3  -4 1438.79 81.6072   3
   1   3   4 1597.57 78.3042   1
  -1  -3  -5 681.910 58.9537   3
   1   3   5 635.926 55.7022   1
  -1  -3  -6 145.333 35.2024   2
  -1  -3  -6 172.760 34.6859   3
   1   3   6 204.644 37.8632   1
  -1  -3  -7 246.565 42.1258   2
   1   3   7 282.506 49.7137   1
  -1  -3  -7 385.722 50.3347   3
  -1  -3  -8 492.986 57.9178   3
  -1  -3  -8 447.443 56.5424   2
   1   3   8 455.461 62.7198   1
  -1  -3  -9 506.427 57.6415   3
   1   3   9 570.521 73.6415   1
  -1  -3 -10 269.595 45.3341   3
   1   3  10 307.982 64.9139   1
   1   3  11 62.5806 42.5230   1
   1   3  12 243.798 59.8711   1
  -1  -4  13 2610.44 183.321   1
  -1  -4  12 1749.24 143.342   1
  -1  -4  11 11475.3 351.463   1
  -1  -4  10 1158.11 105.305   1
  -1  -4  10 1181.83 40.2419   2
   1   4 -10 1189.03 60.5068   3
  -1  -4   9 34.4576 14.5780   2
  -1  -4   9 91.9252 40.3445   1
   1   4  -9 31.3113 17.8168   3
  -1  -4   8 3253.76 154.012   1
  -1  -4   8 3552.45 99.7721   2
   1   4  -8 3412.49 110.666   3
   1   4  -7 6539.89 203.603   1
  -1  -4   7 6584.79 205.556   1
  -1  -4   7 6520.63 145.354   2
   1   4  -7 6500.92 157.807   3
   1   4  -6 3887.17 121.462   3
   1   4  -6 4075.80 148.609   1
  -1  -4   6 4012.57 122.491   3
  -1  -4   6 4054.69 149.209   1
  -1  -4   5 298.470 41.7297   1
   1   4  -5 292.978 36.4886   3
   1   4  -5 351.681 44.4915   1
  -1  -4   5 303.071 38.0052   3
  -1  -4   4 14199.3 255.612   1
   1   4  -4 14212.4 251.373   3
  -1  -4   4 14330.4 252.277   3
   1   4  -4 14097.2 250.830   1
  -1  -4   3 3335.26 116.508   3
   1   4  -3 3088.80 101.515   1
   1   4  -3 3214.94 114.287   3
  -1  -4   3 3254.61 104.428   1
   1   4  -2 1407.49 77.0138   3
   1   4  -2 1371.73 61.4942   1
  -1  -4   2 1406.66 77.9860   3
   1   4  -1 42.9996 23.7763   3
   1   4  -1 76.7606 17.8292   1
  -1  -4   1 72.1508 27.8589   3
  -1  -4   0 13755.1 263.586   3
   1   4   0 13654.6 261.396   3
  -1  -4  -1 24177.0 377.238   3
   1   4   1 24705.6 377.841   3
  -1  -4  -2 27.2479 28.8008   3
   1   4   2 32.2323 22.9658   3
   1   4   3-29.1987 24.8099   3
  -1  -4  -3 22.2385 27.1594   3
   1   4   3-17.6667 17.7263   1
   1   4   4 9.85395 20.5542   3
   1   4   4 7.49448 17.2926   1
  -1  -4  -4-4.23658 27.4618   3
   1   4   5 6043.57 171.570   1
  -1  -4  -5 6215.21 191.950   3
   1   4   6 3949.03 147.740   1
  -1  -4  -6 4036.49 158.155   3
  -1  -4  -6 3803.07 163.664   2
  -1  -4  -7 72.6195 33.3984   3
   1   4   7 12.3122 24.8719   1
  -1  -4  -8 1750.10 110.207   3
   1   4   8 1652.27 114.343   1
  -1  -4  -9-30.1875 30.0517   3
   1   4   9-69.2784 35.5023   1
   1   4  10 2898.74 167.416   1
  -1  -4 -10 2952.70 147.158   3
   1   4  11 23.6057 38.3515   1
   1   4  12 265.967 70.2660   1
  -1  -5  13 1220.64 127.446   1
  -1  -5  12 598.450 87.4953   1
  -1  -5  11-3.51691 36.9904   1
  -1  -5  10 16.4437 36.2916   1
  -1  -5  10 73.7718 18.3962   2
   1   5  -9 1280.75 73.5979   3
  -1  -5   9 1165.90 99.7489   1
  -1  -5   9 1291.67 64.6470   2
  -1  -5   8 60.8305 24.9570   2
  -1  -5   8 25.2429 31.3807   1
   1   5  -8 84.6191 27.5225   3
  -1  -5   7 3148.35 119.029   3
   1   5  -7 3220.13 142.563   1
  -1  -5   7 3101.70 142.912   1
   1   5  -7 3122.35 119.754   3
   1   5  -6 645.918 55.6678   3
   1   5  -6 704.661 64.3441   1
  -1  -5   6 623.885 63.2963   1
  -1  -5   6 690.567 57.5734   3
  -1  -5   5 61.3939 26.8027   1
  -1  -5   5 68.4320 24.6541   3
   1   5  -5 57.0791 27.4247   1
   1   5  -5 51.9936 24.5932   3
   1   5  -4 4647.15 151.443   3
  -1  -5   4 4757.92 141.928   1
   1   5  -4 4615.49 138.415   1
  -1  -5   4 4728.98 151.938   3
   1   5  -3 1231.60 65.1638   1
   1   5  -3 1253.71 79.6826   3
  -1  -5   3 1328.74 83.1362   3
   1   5  -2 7696.73 156.272   1
  -1  -5   2 8281.53 210.154   3
   1   5  -2 8418.22 213.170   3
   1   5  -1 287.180 29.1176   1
   1   5  -1 331.047 46.3570   3
  -1  -5   1 260.999 46.3245   3
   1   5   0 4704.37 160.865   3
  -1  -5   0 4789.64 164.022   3
  -1  -5  -1 5200.57 175.214   3
   1   5   1 5247.95 174.259   3
   1   5   2 7763.27 217.714   3
  -1  -5  -2 7678.19 218.903   3
  -1  -5  -3 1008.80 82.2212   3
   1   5   3 1017.54 80.4735   3
   1   5   3 948.430 56.5216   1
   1   5   4 81.2556 24.2438   1
  -1  -5  -4 115.729 36.0173   3
  -1  -5  -5 4155.39 170.991   3
   1   5   5 3910.16 137.275   1
   1   5   6 466.136 54.4875   1
  -1  -5  -6 468.904 65.1561   3
  -1  -5  -7 659.175 74.1557   3
   1   5   7 641.787 66.8374   1
   1   5   8-18.4750 28.1360   1
  -1  -5  -8-14.0988 35.3903   3
  -1  -5  -9-86.3801 42.5104   3
   1   5   9 66.4477 33.4333   1
   1   5  10 174.022 50.9971   1
  -1  -6  12 1607.62 139.557   1
  -1  -6  11 145.157 51.0759   1
  -1  -6  10 1020.96 99.4152   1
  -1  -6  10 1052.69 61.2707   2
  -1  -6   9 313.125 60.5673   1
  -1  -6   9 293.792 39.6835   2
   1   6  -9 311.155 41.5958   3
  -1  -6   8 19127.3 339.734   3
  -1  -6   8 18503.3 393.680   1
   1   6  -8 17884.1 332.201   3
  -1  -6   7 938.780 82.7413   1
  -1  -6   7 1024.65 74.8519   3
   1   6  -7 1140.84 88.3239   1
   1   6  -7 884.158 70.9462   3
   1   6  -6 147.211 33.2359   1
   1   6  -6 161.127 35.4794   3
  -1  -6   6 104.821 33.5984   3
  -1  -6   6 151.149 40.4545   1
   1   6  -5 1297.43 88.5292   3
  -1  -6   5 1298.69 83.1733   1
  -1  -6   5 1253.49 86.3573   3
   1   6  -5 1393.48 82.9613   1
  -1  -6   4 556.363 61.0666   3
   1   6  -4 561.117 50.2650   1
   1   6  -4 624.805 66.4708   3
   1   6  -3 1792.62 80.1578   1
  -1  -6   3 1989.37 109.489   3
   1   6  -3 1955.69 109.839   3
   1   6  -2 65.1991 18.6217   1
  -1  -6   2 58.6453 32.6506   3
   1   6  -2 0.62340 24.1306   3
   1   6  -1 1628.70 64.7639   1
  -1  -6   1 1827.12 109.492   3
   1   6  -1 1842.22 107.528   3
  -1  -6   0 4682.04 177.350   3
   1   6   0 4785.02 110.473   1
   1   6   0 5041.46 182.734   3
  -1  -6  -1 3708.02 161.105   3
  -1  -6  -2 1448.76 103.469   3
   1   6   2 1477.97 64.2138   1
   1   6   3 3069.78 101.918   1
  -1  -6  -3 3016.34 151.354   3
  -1  -6  -4 5464.93 207.960   3
   1   6   4 5025.82 143.213   1
   1   6   5 32.8301 23.7432   1
  -1  -6  -5-31.3639 38.5110   3
   1   6   6 117.026 29.2569   1
  -1  -6  -6 74.1627 41.7989   3
  -1  -6  -7 458.884 67.7534   3
   1   6   7 415.836 54.7913   1
   1   6   8 397.526 58.8937   1
  -1  -6  -8 503.328 74.5485   3
  -1  -6  -9 1534.02 124.283   3
  -1  -7  12 2281.84 168.955   1
  -1  -7  11 30.2718 40.6802   1
  -1  -7  10 100.969 49.0149   1
  -1  -7   9 782.403 90.9820   1
   1   7  -9 811.425 71.7878   3
  -1  -7   9 769.475 69.1051   3
   1   7  -8 206.155 40.5891   3
  -1  -7   8 256.911 50.9567   1
  -1  -7   8 243.537 45.8712   3
  -1  -7   7 6622.49 208.115   3
   1   7  -7 6156.62 202.195   3
  -1  -7   7 6351.03 212.333   1
   1   7  -6 2469.92 120.698   1
   1   7  -6 2413.97 128.642   3
  -1  -7   6 2658.85 132.451   3
  -1  -7   6 2583.13 125.534   1
  -1  -7   5 4445.72 173.278   3
   1   7  -5 4294.95 149.558   1
  -1  -7   4 3766.80 162.699   3
   1   7  -4 3694.64 128.222   1
  -1  -7   3 640.656 70.7662   3
   1   7  -3 557.376 46.6975   1
  -1  -7   2 10.7336 33.4841   3
   1   7  -2 12.2701 16.1564   1
  -1  -7   1 1070.91 92.5250   3
   1   7  -1 1060.26 52.6404   1
  -1  -7   0 893.534 87.1494   3
   1   7   0 779.999 43.0691   1
  -1  -7  -1 4664.78 194.891   3
   1   7   1 4357.38 105.224   1
   1   7   2 22.4884 15.7131   1
  -1  -7  -2 65.8497 38.8330   3
  -1  -7  -3 25.9853 35.6795   3
   1   7   3 88.1052 20.0816   1
  -1  -7  -4 1256.76 111.020   3
   1   7   4 1079.42 65.4304   1
  -1  -7  -5 1880.04 135.085   3
   1   7   5 1637.57 86.3487   1
  -1  -7  -6 92.7040 46.1918   3
  -1  -7  -7 276.497 65.7010   3
  -1  -7  -8 113.070 51.3148   3
  -1  -7  -9 84.9835 43.9563   3
  -1  -8  12 238.958 68.9309   1
  -1  -8  11-0.43603 43.2095   1
  -1  -8  10 1943.77 143.658   1
  -1  -8  10 2032.60 118.386   3
  -1  -8   9 5769.16 204.953   3
  -1  -8   9 5539.25 226.084   1
  -1  -8   8 284.896 53.9149   1
  -1  -8   8 339.759 53.7045   3
  -1  -8   7 485.374 63.8645   1
  -1  -8   7 482.088 63.7187   3
  -1  -8   6 680.991 76.0772   3
   1   8  -6 591.054 60.2585   1
  -1  -8   5 8791.71 265.921   3
   1   8  -5 8080.71 211.738   1
  -1  -8   4 4758.85 197.756   3
   1   8  -4 4300.61 140.111   1
  -1  -8   3 787.714 84.1634   3
   1   8  -3 719.454 52.9072   1
   1   8  -2 841.189 50.6313   1
  -1  -8   2 825.966 88.7642   3
  -1  -8   1 127.530 46.7658   3
   1   8  -1 87.9859 18.6997   1
   1   8   0 5810.49 115.909   1
  -1  -8   0 7139.59 254.486   3
  -1  -8  -1 1578.59 123.567   3
   1   8   1 1237.50 49.2288   1
  -1  -8  -2 287.169 62.8190   3
  -1  -8  -3 4444.47 213.764   3
  -1  -8  -4 1289.95 120.070   3
  -1  -8  -5 236.536 58.2955   3
  -1  -8  -6 0.44300 39.4599   3
  -1  -8  -7 787.828 102.353   3
  -1  -8  -8 486.560 85.2565   3
  -1  -9  12 32.7588 48.9018   1
  -1  -9  11 149.542 55.7049   1
  -1  -9  10 103.889 51.6794   1
  -1  -9   9 1108.52 96.9958   3
  -1  -9   9 1246.53 111.534   1
  -1  -9   8 627.538 76.2341   3
  -1  -9   7-22.6680 39.5389   3
  -1  -9   6 139.024 41.4588   3
  -1  -9   5 152.206 52.1465   3
  -1  -9   4 1551.67 124.288   3
  -1  -9   3 23.2040 37.9991   3
  -1  -9   2-24.5160 40.4513   3
  -1  -9   1 356.797 66.1362   3
  -1  -9   0 331.810 68.8612   3
  -1  -9  -1 3002.29 179.805   3
  -1  -9  -2 88.7017 53.8297   3
  -1  -9  -3 451.822 84.1063   3
  -1  -9  -4-24.1712 37.8116   3
  -1  -9  -5 224.330 66.3759   3
  -1 -10  11 1440.91 133.872   1
  -1 -10   9 1793.14 133.225   3
  -1 -10   8-16.6203 38.9707   3
  -1 -10   7-18.1970 39.2827   3
  -1 -10   6 1125.92 112.187   3
  -1 -10   5 27.2942 42.8653   3
  -1 -10   4 107.930 49.8423   3
  -1 -10   3 47.4959 41.4685   3
  -1 -10   2 1914.98 149.687   3
  -1 -10   1 186.680 52.9160   3
  -1 -10   0-25.7950 38.8743   3
  -1 -10  -1 210.330 64.2138   3
  -1 -10  -2 134.145 57.0045   3
  -1 -11   9 271.573 67.2136   3
  -1 -11   8 1105.41 114.429   3
  -1 -11   7 106.398 50.9554   3
  -1 -11   6 190.754 56.1369   3
  -1 -11   5 3045.62 193.345   3
  -1 -11   4 40.7712 42.0148   3
  -1 -11   3 31.2442 51.7724   3
  -1 -11   2 139.908 59.1912   3
   2 -13   5 2.53015 42.4407   3
   2 -13   6 451.171 84.4483   3
   2 -13   7 15.2470 37.5781   3
   2 -12   1 2817.30 189.873   3
   2 -12   2 121.057 52.0897   3
   2 -12   3 2560.79 175.316   3
   2 -12   4 32.1944 45.7769   3
   2 -12   5 18.2053 37.9944   3
   2 -12   6 6352.97 262.478   3
   2 -12   7 217.855 53.4721   3
   2 -12   8-16.1138 35.2860   3
   2 -11  -3 187.651 57.3228   3
   2 -11  -2 1279.09 128.645   3
   2 -11  -1 230.504 64.0391   3
   2 -11   0 286.649 62.6181   3
   2 -11   1 999.164 106.133   3
   2 -11   2 1713.85 136.485   3
   2 -11   3 846.776 98.7438   3
   2 -11   4 6.19500 42.9121   3
   2 -11   5 444.912 74.3797   3
   2 -11   6 1409.20 119.258   3
   2 -11   7 430.639 66.5614   3
   2 -11   8 850.727 89.9315   3
   2 -10  -5 153.422 58.1946   3
   2 -10  -4 611.289 93.0577   3
   2 -10  -3 2351.32 165.802   3
   2 -10  -2 872.959 99.2386   3
   2 -10  -1 223.108 60.7142   3
   2 -10   0 2633.29 161.878   3
   2 -10   1 322.248 61.9297   3
   2 -10   2 2733.67 159.703   3
   2 -10   3 1869.22 131.060   3
   2 -10   4 3419.04 173.774   3
   2 -10   5 4715.44 197.419   3
   2 -10   5 4881.91 140.147   1
   2 -10   6 3847.92 176.226   3
   2 -10   6 3910.01 141.096   1
   2 -10   7 440.138 60.5028   3
   2 -10   7 533.272 61.7121   1
   2 -10   8 72.7228 35.0052   3
   2 -10   8 63.5117 38.2201   1
   2 -10   9 1823.97 125.134   1
   2 -10   9 1957.02 115.413   3
   2 -10  10 897.721 95.6342   1
   2 -10  11 3021.16 182.066   1
   2 -10  12-11.7668 40.5692   1
   2  -9  -8 353.996 75.9570   3
   2  -9  -7 1434.12 133.033   3
   2  -9  -6 3840.09 211.423   3
   2  -9  -5 92.9872 46.4804   3
   2  -9  -4 286.616 64.9551   3
   2  -9  -3 5.99552 35.4480   3
   2  -9  -2 5853.36 235.068   3
   2  -9  -1-1.91555 35.4417   3
   2  -9   0 957.503 93.2283   3
   2  -9   1 462.445 68.0638   3
   2  -9   2 880.596 87.2627   3
   2  -9   3 2665.23 143.486   3
   2  -9   4 826.058 81.1452   3
   2  -9   4 747.757 49.4495   1
   2  -9   5 8051.67 242.879   3
   2  -9   5 8345.46 194.536   1
   2  -9   6 217.056 41.4596   3
   2  -9   6 169.791 35.6956   2
   2  -9   6 222.139 36.9578   1
   2  -9   7 2523.80 126.436   3
   2  -9   7 2535.65 126.599   1
   2  -9   7 2428.32 120.775   2
   2  -9   8 611.520 63.8364   3
   2  -9   8 757.200 76.8553   1
   2  -9   9 306.600 42.0142   3
   2  -9   9 306.820 57.7910   1
   2  -9  10 454.769 71.9944   1
   2  -9  11 12.1940 41.5985   1
   2  -9  12 174.912 60.7002   1
   2  -8  -9 605.967 91.9557   3
   2  -8  -8 273.346 62.2820   3
   2  -8  -7 88.4441 43.9819   3
   2  -8  -6 126.444 51.5590   3
   2  -8  -5 1205.47 109.630   3
   2  -8  -4 2708.43 157.113   3
   2  -8  -3 36.0074 35.2233   3
   2  -8  -2 35.2434 33.2152   3
   2  -8  -1 261.380 52.2008   3
   2  -8   0 4286.59 178.639   3
   2  -8   1 745.396 76.4360   3
   2  -8   2-34.6811 32.8300   3
   2  -8   3 2541.44 129.027   3
   2  -8   3 2652.19 77.8365   1
   2  -8   3 2854.34 135.372   2
   2  -8   4 1317.78 91.6681   3
   2  -8   4 1284.08 65.2105   1
   2  -8   4 1408.99 93.0751   2
   2  -8   5 11867.2 275.187   3
   2  -8   5 12425.7 245.081   1
   2  -8   5 12651.3 278.709   2
   2  -8   6 210.553 37.8244   2
   2  -8   6 193.515 42.9894   3
   2  -8   6 188.724 38.1735   1
   2  -8   7 1174.79 87.2890   1
   2  -8   7 1152.04 77.6369   3
   2  -8   7 1187.04 76.8905   2
   2  -8   8 1987.98 121.764   1
   2  -8   8 1888.67 94.6376   3
   2  -8   8 1805.76 87.2824   2
   2  -8   9 322.114 55.8084   1
   2  -8   9 406.199 44.6224   3
   2  -8  10 3568.61 186.573   1
   2  -8  11 315.023 67.2407   1
   2  -8  12 105.292 47.4868   1
   2  -7 -10 109.440 44.3137   3
   2  -7  -9 12.0603 40.1233   3
   2  -7  -8 662.592 86.1490   3
  -2   7   7 410.937 47.4106   1
   2  -7  -7 341.188 61.5495   3
  -2   7   6 717.717 55.3049   1
   2  -7  -6 672.189 79.3593   3
  -2   7   5 32.9646 16.9451   1
   2  -7  -5 45.6926 34.9610   3
  -2   7   4 235.344 25.0547   1
   2  -7  -4 272.976 55.0494   3
   2  -7  -3 11074.5 290.978   3
   2  -7  -2 155.090 45.5519   3
   2  -7  -1 365.363 53.6450   3
   2  -7   0 499.364 59.9165   2
   2  -7   0 498.037 58.2277   3
   2  -7   1 1783.60 105.202   3
   2  -7   1 1686.15 101.911   2
   2  -7   2 5401.92 175.798   3
   2  -7   2 5333.56 90.6513   1
   2  -7   2 5563.40 179.365   2
   2  -7   3 342.167 44.7589   2
   2  -7   3 346.132 49.2269   3
   2  -7   3 286.798 26.7175   1
   2  -7   4 2752.00 116.904   2
   2  -7   4 2869.65 120.996   3
   2  -7   4 2642.23 96.0166   1
   2  -7   5 1256.02 77.4475   3
   2  -7   5 1337.85 76.3098   1
   2  -7   5 1243.87 75.6056   2
   2  -7   6 5907.10 166.035   3
   2  -7   6 6018.31 181.135   1
   2  -7   6 6009.02 161.254   2
  -2   7  -6 6010.11 179.323   1
   2  -7   7 247.815 46.6032   1
   2  -7   7 306.868 40.2896   3
   2  -7   7 213.450 30.3579   2
  -2   7  -7 305.651 46.1193   1
   2  -7   8 1092.00 90.8795   1
   2  -7   8 1105.84 57.5022   2
   2  -7   8 1078.54 62.5257   3
   2  -7   9 942.422 93.2302   1
   2  -7   9 983.794 53.5429   3
   2  -7   9 947.273 40.0855   2
   2  -7  10 1720.66 130.432   1
   2  -7  11 725.412 90.7126   1
   2  -7  12-39.6869 46.8608   1
   2  -7  13 40.2370 48.3198   1
   2  -6 -10 165.466 47.5126   3
  -2   6  10 128.538 39.1185   1
   2  -6  -9 307.815 62.5694   3
  -2   6   9 237.563 49.1243   1
   2  -6  -8 3157.07 163.305   3
  -2   6   8 3127.03 143.004   1
   2  -6  -7 7894.88 253.394   3
  -2   6   7 8228.02 217.644   1
   2  -6  -6 216.951 49.8743   3
  -2   6   6 197.428 35.0128   1
  -2   6   5 210.977 31.9358   1
   2  -6  -5 214.680 47.6885   3
   2  -6  -4 330.230 51.0141   3
  -2   6   4 313.966 30.4273   1
  -2   6   3 1847.36 56.0006   1
   2  -6  -3 1961.37 114.125   2
   2  -6  -3 1931.34 109.727   3
   2  -6  -2 4381.18 164.596   2
   2  -6  -2 4306.58 159.088   3
   2  -6  -1 16039.6 314.227   3
   2  -6  -1 16623.5 324.777   2
   2  -6   0 151.398 36.5890   2
   2  -6   0 154.852 36.0413   3
   2  -6   1-3.67735 25.9996   3
   2  -6   1 75.0276 29.4900   2
   2  -6   2 1944.49 95.0179   3
   2  -6   2 2032.69 58.7309   1
   2  -6   2 2123.98 98.8580   2
   2  -6   3-13.3590 19.8401   2
   2  -6   3 4.87040 23.6869   3
   2  -6   3-14.9443 15.1287   1
   2  -6   4 16356.8 261.276   1
   2  -6   4 16288.3 273.802   2
   2  -6   4 16025.9 275.554   3
   2  -6   5 491.855 42.9185   3
  -2   6  -5 560.768 51.0476   1
   2  -6   5 565.034 52.2295   1
   2  -6   5 528.340 44.1386   2
   2  -6   6-45.4652 24.6761   3
   2  -6   6 8.20090 18.4080   2
  -2   6  -6 18.5711 22.6261   1
   2  -6   6 32.9127 27.3191   1
   2  -6   7 23.6137 12.7048   2
  -2   6  -7 67.1227 28.4900   1
   2  -6   7 23.7242 15.5773   3
   2  -6   7 0.46773 28.2304   1
   2  -6   8 4115.68 98.7583   3
   2  -6   8 4110.88 171.738   1
   2  -6   8 3973.05 78.3860   2
   2  -6   9 336.574 59.4001   1
   2  -6  10 365.147 64.3103   1
   2  -6  11 49.1110 49.4525   1
   2  -6  12 164.400 62.1216   1
   2  -6  13 1203.32 130.760   1
  -2   5  12 2299.31 162.828   1
  -2   5  11 0.51482 39.1859   1
   2  -5 -11-11.2161 30.3623   3
  -2   5  10-50.2497 41.7174   1
   2  -5 -10 3.51224 30.8261   3
   2  -5  -9 856.941 84.1319   3
  -2   5   9 992.062 89.4919   1
  -2   5   8 2860.17 138.098   1
   2  -5  -8 2831.14 143.662   3
   2  -5  -7 10621.5 276.927   3
  -2   5   7 10837.8 255.895   1
  -2   5   6 709.685 58.9545   1
   2  -5  -6 752.591 70.9597   3
  -2   5   5 2645.45 100.669   1
   2  -5  -5 2662.86 126.216   3
   2  -5  -5 2324.01 95.3741   1
   2  -5  -5 2521.98 126.715   2
   2  -5  -4 1873.26 104.910   2
   2  -5  -4 1842.49 102.345   3
   2  -5  -4 1859.10 73.6248   1
  -2   5   4 1810.31 72.7046   1
   2  -5  -3 8777.15 220.004   3
   2  -5  -3 8258.76 142.508   1
  -2   5   3 8765.99 145.012   1
   2  -5  -3 8939.86 225.596   2
   2  -5  -2 1127.04 75.9702   3
   2  -5  -2 963.277 71.3824   2
   2  -5  -1 29.4285 27.5162   3
   2  -5  -1 21.8281 25.2757   2
   2  -5   0 13085.9 247.743   3
   2  -5   0 13453.8 255.258   2
   2  -5   1 1226.98 34.3015   1
   2  -5   1 1221.81 69.9727   3
   2  -5   1 1320.56 72.7082   2
   2  -5   2 5988.33 150.730   3
   2  -5   2 5915.05 110.252   1
   2  -5   2 6197.53 152.288   2
   2  -5   3 757.328 50.4463   2
   2  -5   3 719.548 44.7216   1
   2  -5   3 696.948 50.8057   3
   2  -5   4 8981.28 186.009   1
   2  -5   4 9177.46 174.926   3
   2  -5   4 9186.31 170.926   2
   2  -5   5 11357.9 188.097   3
   2  -5   5 11605.1 235.162   1
   2  -5   5 11284.9 181.773   2
  -2   5  -5 11241.6 232.085   1
   2  -5   6 36.3164 12.3200   2
   2  -5   6 59.7030 13.6938   3
  -2   5  -6 67.9583 27.8026   1
   2  -5   6 57.5993 24.5088   1
   2  -5   7 67.5578 14.1366   3
   2  -5   7 58.2532 10.4190   2
   2  -5   7 94.1132 33.0300   1
  -2   5  -7 22.0202 23.1330   1
   2  -5   8 135.495 37.0982   1
   2  -5   9 10888.4 303.582   1
   2  -5  10 2301.49 146.063   1
   2  -5  11 1012.60 107.079   1
   2  -5  12 63.5182 38.1015   1
   2  -5  13 792.667 104.086   1
  -2   4  13 1110.63 126.579   1
  -2   4  12 21.1372 47.2573   1
   2  -4 -11 53.7852 36.1260   3
  -2   4  11 131.454 51.1695   1
  -2   4  10 561.133 73.9507   1
   2  -4 -10 579.145 67.3443   3
   2  -4  -9 688.577 69.8866   3
  -2   4   9 626.582 73.3851   1
  -2   4   8 3247.27 147.482   1
   2  -4  -8 3363.09 144.759   3
   2  -4  -8 3206.23 144.680   2
   2  -4  -8 3005.54 142.569   1
   2  -4  -7 29.5466 27.5569   2
  -2   4   7 31.8612 26.2565   1
   2  -4  -7 3.50006 25.6989   1
   2  -4  -7 55.3667 28.5497   3
   2  -4  -6 273.547 39.3396   1
  -2   4   6 307.332 41.3271   1
   2  -4  -6 312.350 47.4634   3
   2  -4  -6 258.347 42.7867   2
   2  -4  -5 2008.18 101.615   3
   2  -4  -5 2149.88 107.212   2
   2  -4  -5 1889.51 88.0168   1
  -2   4   5 1915.45 87.8770   1
  -2   4   4 4982.50 127.517   1
   2  -4  -4 4991.63 157.853   2
   2  -4  -4 4839.80 125.184   1
   2  -4  -4 5157.30 157.188   3
   2  -4  -3 154.530 20.6940   1
  -2   4   3 144.090 21.6215   1
   2  -4  -3 182.257 33.7164   2
   2  -4  -3 171.412 34.7232   3
   2  -4  -2 924.854 64.0376   3
   2  -4  -2 895.596 63.7094   2
  -2   4   2 959.496 38.1804   1
   2  -4  -2 878.244 37.3531   1
   2  -4  -1 69.4498 30.7212   3
  -2   4   1 118.826 31.9672   2
   2  -4  -1 101.737 11.7346   1
   2  -4  -1 108.517 27.4282   2
   2  -4   0 161.762 29.3931   2
  -2   4   0 113.589 30.4107   2
   2  -4   0 118.887 30.6062   3
   2  -4   1 551.940 27.2991   1
   2  -4   1 559.481 46.4462   3
   2  -4   1 599.988 45.4372   2
   2  -4   2 6358.33 137.347   3
   2  -4   2 6408.28 118.777   1
   2  -4   2 6292.08 134.356   2
   2  -4   3 1073.63 50.5659   3
   2  -4   3 1084.81 50.4938   2
   2  -4   3 1084.73 55.3456   1
   2  -4   4 35742.6 372.543   2
   2  -4   4 36139.5 376.607   3
   2  -4   4 36516.4 443.307   1
   2  -4   5 1892.84 92.7903   1
   2  -4   5 1970.22 55.9946   3
   2  -4   5 1905.43 53.0893   2
   2  -4   6 1001.35 74.7969   1
   2  -4   6 891.380 28.8520   3
  -2   4  -6 916.908 71.1069   1
   2  -4   7 5824.53 191.579   1
  -2   4  -7 5871.98 192.483   1
   2  -4   8 2025.94 122.391   1
   2  -4   9 4747.93 197.737   1
   2  -4  10 32.9549 44.2955   1
   2  -4  11 1192.74 114.812   1
   2  -4  12 1761.45 145.775   1
   2  -4  13 352.144 70.2968   1
  -2   3  13 3486.43 210.290   1
  -2   3  12 130.462 48.0524   1
  -2   3  11 481.728 75.0523   1
   2  -3 -11 450.553 56.0182   3
   2  -3 -10 610.594 62.3041   3
  -2   3  10 680.120 80.8879   1
   2  -3  -9 8637.81 230.160   2
   2  -3  -9 8627.00 229.735   3
  -2   3   9 8699.50 264.036   1
   2  -3  -8 9699.85 237.868   3
  -2   3   8 9544.71 259.750   1
   2  -3  -8 9625.13 262.806   1
   2  -3  -8 9845.04 241.349   2
   2  -3  -7 1379.83 83.8654   3
  -2   3   7 1430.55 92.7302   1
   2  -3  -7 1205.74 80.1650   2
   2  -3  -7 1265.82 87.6997   1
   2  -3  -6 764.037 63.5770   1
  -2   3   6 738.151 62.1438   1
   2  -3  -6 924.060 67.5533   2
  -2   3   5 607.141 51.5611   1
  -2   3   5 593.388 55.0015   2
   2  -3  -5 619.354 53.3900   2
   2  -3  -5 590.079 51.8599   1
   2  -3  -4 18801.1 278.964   1
   2  -3  -4 18958.8 305.123   2
  -2   3   4 19427.0 281.568   1
  -2   3   4 19030.9 306.577   2
  -2   3   3 975.603 49.5718   1
   2  -3  -3 919.877 48.5865   1
   2  -3  -3 967.922 61.1766   2
  -2   3   3 949.647 60.5539   2
   2  -3  -2 286.817 35.4541   2
  -2   3   2 300.250 41.4191   2
  -2   3   2 356.733 27.2613   1
   2  -3  -2 309.875 26.7957   1
   2  -3  -1 1172.29 38.1437   1
  -2   3   1 1175.35 62.7770   2
   2  -3  -1 1100.90 60.2614   2
  -2   3   0 246.417 34.4045   2
   2  -3   0 244.970 28.7965   2
  -2   3  -1 9.20380 20.4802   2
   2  -3   1 20.2141 18.2522   2
   2  -3   2 974.812 42.7780   2
   2  -3   2 1053.48 47.5763   1
  -2   3  -2 1071.65 46.1132   2
   2  -3   3 7171.05 114.607   3
  -2   3  -3 7427.67 116.235   2
   2  -3   3 7366.84 115.465   2
   2  -3   3 7407.97 152.055   1
   2  -3   4 13416.7 153.260   3
   2  -3   4 13938.1 241.532   1
   2  -3   4 13980.4 155.973   2
   2  -3   5 11804.3 239.983   1
   2  -3   6 3751.28 141.771   1
   2  -3   7 1421.44 95.1244   1
   2  -3   8 4533.64 179.314   1
   2  -3   9 97.2574 39.8452   1
   2  -3  10 1858.28 132.550   1
   2  -3  11 103.103 42.9536   1
   2  -3  12 240.990 66.3853   1
   2  -3  13 5892.21 276.008   1
  -2   2  13 2278.69 173.137   1
  -2   2  12 996.858 111.561   1
   2  -2 -11 481.313 52.6717   3
  -2   2  11 445.000 72.4572   1
  -2   2  10 803.548 87.7702   1
   2  -2 -10 727.486 63.9259   3
   2  -2 -10 724.009 62.3438   2
  -2   2   9 633.482 74.2728   1
   2  -2  -9 767.994 63.6891   3
   2  -2  -9 725.045 60.3690   2
  -2   2   8 7276.43 225.822   1
   2  -2  -8 7234.81 186.664   2
  -2   2   7 1712.04 101.077   1
   2  -2  -7 1761.02 101.864   1
  -2   2   7 1687.26 87.7202   2
   2  -2  -7 1689.02 84.7787   2
  -2   2   6 3120.02 124.274   1
  -2   2   6 3035.77 113.091   2
   2  -2  -6 3012.82 109.865   2
   2  -2  -6 3015.31 122.952   1
   2  -2  -5 5182.81 147.685   1
   2  -2  -5 5303.85 141.561   2
  -2   2   5 5355.53 150.421   1
  -2   2   5 5141.35 140.648   2
   2  -2  -4 230.914 32.5014   1
  -2   2   4 246.045 34.2140   2
  -2   2   4 245.047 36.1012   1
   2  -2  -4 239.192 32.5169   2
   2  -2  -3 4140.26 105.232   1
  -2   2   3 4054.80 110.654   2
  -2   2   3 4210.56 106.388   1
   2  -2  -3 4184.60 111.727   2
   2  -2  -2 770.938 46.4880   2
   2  -2  -2 793.905 40.6220   1
  -2   2   2 760.689 48.9171   2
  -2   2   2 765.903 40.2989   1
  -2   2   1 392.350 36.8846   2
   2  -2  -1 366.187 31.3984   2
   2  -2  -1 410.289 27.6331   1
  -2   2   0 24544.6 280.753   2
   2  -2   0 24579.4 280.408   2
   2  -2   1 2825.27 70.0365   2
  -2   2  -1 2929.73 71.1964   2
  -2   2  -2 685.139 32.1604   2
   2  -2   2 722.564 32.6960   2
   2  -2   3 6870.43 100.000   2
   2  -2   3 7368.64 154.205   1
  -2   2  -3 7463.81 99.9664   2
   2  -2   4 6603.30 161.557   1
  -2   2  -4 6506.61 84.0846   2
   2  -2   5 10619.8 228.717   1
   2  -2   6 1747.00 98.2002   1
   2  -2   7 4833.03 175.192   1
   2  -2   8 3939.80 167.703   1
   2  -2   9 1071.29 96.1529   1
   2  -2  10 73.9245 43.7501   1
   2  -2  11 24.5138 34.1713   1
   2  -2  12 864.256 102.830   1
   2  -2  13 127.290 51.7348   1
  -2   1  13 2559.08 179.976   1
  -2   1  12 77.0806 42.6486   1
   2  -1 -11 89.8126 28.3007   3
  -2   1  11 75.0668 43.8878   1
   2  -1 -10 9491.56 211.574   2
   2  -1 -10 9626.90 218.615   3
  -2   1  10 9624.88 297.020   1
  -2   1   9 49.8780 39.0571   1
   2  -1  -9 58.4795 22.9768   2
  -2   1   8 3725.87 124.266   2
  -2   1   8 3774.66 161.770   1
   2  -1  -8 3539.68 117.359   2
  -2   1   7 623.610 51.1150   2
  -2   1   7 597.277 63.5977   1
   2  -1  -7 614.748 46.5151   2
   2  -1  -7 662.550 64.4868   1
   2  -1  -6 11312.1 247.009   1
  -2   1   6 11035.9 204.107   2
  -2   1   6 11219.7 246.735   1
   2  -1  -6 10978.1 202.418   2
  -2   1   5 35555.5 460.647   1
   2  -1  -5 35734.7 462.508   1
  -2   1   5 35024.7 410.700   2
   2  -1  -5 34757.4 410.109   2
   2  -1  -4 5967.54 146.309   1
  -2   1   4 6008.36 147.625   1
  -2   1   4 5841.97 129.739   2
   2  -1  -4 5923.52 129.667   2
  -2   1   3 328.983 34.1974   2
   2  -1  -3 287.457 33.1001   1
  -2   1   3 294.287 32.7421   1
   2  -1  -3 308.751 30.7390   2
   2  -1  -2 1729.73 59.9100   2
   2  -1  -2 1772.26 62.8727   1
  -2   1   2 1760.14 63.8647   1
  -2   1   2 1695.36 62.0046   2
  -2   1   1 139243. 1164.39   2
   2  -1  -1 138945. 1163.91   2
   2  -1   0 135.897 20.3061   2
  -2   1   0 148.386 25.0052   2
   2  -1   1 90.9099 18.9476   2
  -2   1  -1 97.3727 21.0033   2
   2  -1   2 5052.48 83.1551   3
  -2   1  -2 4793.33 91.5979   2
   2  -1   3 9.21187 10.6700   3
   2  -1   4 28403.4 269.304   3
  -2   1  -4 28085.3 270.482   3
   2  -1   4 29807.0 392.505   1
  -2   1  -5 3225.74 60.8644   3
   2  -1   5 3486.88 128.733   1
  -2   1  -6 2014.14 46.6833   3
   2  -1   6 1962.65 105.079   1
  -2   1  -7 4201.66 87.1410   2
  -2   1  -7 4175.16 69.5476   3
   2  -1   7 4295.82 165.812   1
   2  -1   8 7731.40 239.414   1
  -2   1  -8 7751.29 119.780   2
   2  -1   9 1905.26 126.148   1
  -2   1  -9 1983.54 52.2794   2
   2  -1  10 65.9996 39.9972   1
   2  -1  11 1238.96 116.699   1
   2  -1  12 682.664 94.8093   1
   2  -1  13 2280.61 173.847   1
  -2   0  13 75.9583 42.7005   1
  -2   0  12 208.371 55.8806   1
  -2   0  11-34.4495 35.4217   1
   2   0 -10 1829.71 81.9464   2
  -2   0  10 1708.87 125.841   1
   2   0  -9 7264.32 165.595   2
  -2   0   9 7391.55 168.052   2
  -2   0   9 7290.98 242.223   1
   2   0  -8 1189.66 61.9689   2
  -2   0   8 1178.93 91.2696   1
  -2   0   8 1096.47 62.0024   2
   2   0  -7 1194.33 85.8439   1
   2   0  -7 1005.73 56.1864   2
  -2   0   7 1119.99 82.6023   1
  -2   0   7 1106.82 58.5742   2
   2   0  -6 3185.29 96.7127   2
   2   0  -6 3213.94 128.481   1
  -2   0   6 3219.75 128.629   1
  -2   0   6 3052.34 94.9476   2
   2   0  -5 1241.45 57.7144   2
   2   0  -5 1172.74 71.6810   1
  -2   0   5 1239.41 76.4729   1
  -2   0   5 1253.57 57.8591   2
   2   0  -4 164.213 30.8843   1
  -2   0   4 160.506 25.8121   2
   2   0  -4 157.978 25.1062   2
  -2   0   4 108.484 28.7322   1
   2   0  -3 4727.98 106.051   2
   2   0  -3 4637.67 119.629   1
  -2   0   3 4820.12 123.447   1
  -2   0   3 4593.79 104.743   2
  -2   0   2 23413.0 277.199   2
   2   0  -2 23546.5 276.492   2
  -2   0   2 23133.5 291.652   1
   2   0  -2 23088.7 288.898   1
  -2   0   1 11387.5 172.082   2
   2   0  -1 11414.1 169.032   3
   2   0   0 763.792 40.9909   3
  -2   0   0 708.585 41.5877   3
  -2   0  -1 10712.3 156.922   3
   2   0   1 10701.3 156.125   3
   2   0   2 31268.0 329.896   3
  -2   0  -2 31771.5 331.751   3
   2   0   3 17717.6 218.987   3
  -2   0  -3 17373.4 219.434   3
   2   0   4 5931.58 157.417   1
   2   0   4 5775.83 111.836   3
  -2   0  -4 5684.01 112.921   3
   2   0   5 7177.06 130.287   3
  -2   0  -5 6631.97 127.454   3
   2   0   5 7347.37 191.472   1
  -2   0  -6 6590.15 128.448   3
   2   0   6 6781.29 197.070   1
  -2   0  -7 238.125 26.2997   3
   2   0   7 356.635 52.5866   1
  -2   0  -7 257.597 31.1185   2
  -2   0  -8 284.200 32.7181   2
   2   0   8 289.325 52.5040   1
  -2   0  -8 218.375 26.6543   3
   2   0   9 951.571 93.0133   1
  -2   0  -9 850.505 47.5361   3
  -2   0  -9 971.345 54.2461   2
  -2   0 -10 2730.43 79.4590   3
   2   0  10 3013.77 168.824   1
   2   0  11 604.684 88.5516   1
   2   0  12 556.372 90.4986   1
  -2  -1  13 302.699 77.5267   1
  -2  -1  12 335.183 71.1082   1
  -2  -1  11 3677.65 194.931   1
   2   1 -10 1493.85 75.6826   3
  -2  -1  10 1575.58 70.8115   2
  -2  -1  10 1671.64 123.230   1
   2   1  -9 3823.78 121.465   3
  -2  -1   9 3987.09 111.924   2
  -2  -1   9 4056.96 180.551   1
  -2  -1   8 279.736 52.1646   1
   2   1  -8 286.712 33.8193   3
  -2  -1   8 232.735 28.7071   2
   2   1  -7 5018.49 174.632   1
  -2  -1   7 4633.30 170.006   1
   2   1  -7 4566.98 125.451   3
  -2  -1   7 4520.67 116.553   2
   2   1  -6 9.66838 16.0757   3
  -2  -1   6 11.0764 16.6976   2
  -2  -1   6 5.24807 28.1317   1
   2   1  -6 21.0124 23.7680   1
   2   1  -5 23454.8 360.668   1
   2   1  -5 22889.9 305.968   3
  -2  -1   5 23431.8 362.470   1
  -2  -1   5 23152.9 296.619   2
   2   1  -4 402.036 35.0970   3
  -2  -1   4 377.419 35.4628   2
   2   1  -4 404.633 43.4289   1
  -2  -1   4 420.737 47.4123   1
  -2  -1   3 5258.75 118.714   2
  -2  -1   3 5204.98 133.599   1
   2   1  -3 5379.61 133.553   1
   2   1  -3 5249.64 119.792   3
   2   1  -2 46232.5 480.317   3
   2   1  -2 46023.2 487.814   1
  -2  -1   2 46228.4 482.549   3
   2   1  -1 3746.54 99.8937   3
  -2  -1   1 3499.58 100.060   3
  -2  -1   0 845.627 51.7003   3
   2   1   0 874.495 49.2417   3
  -2  -1  -1 10453.8 177.105   3
   2   1   1 10265.5 173.578   3
  -2  -1  -2 15869.1 232.637   3
   2   1   2 16155.9 232.734   3
   2   1   3 9871.59 176.686   3
  -2  -1  -3 9895.88 176.979   3
  -2  -1  -4 5737.09 134.767   3
   2   1   4 5919.04 134.652   3
   2   1   4 5992.09 159.128   1
   2   1   5 6976.59 186.942   1
  -2  -1  -5 6819.03 151.883   3
   2   1   5 6889.63 151.786   3
  -2  -1  -6 159.259 26.6908   3
   2   1   6 116.816 33.7955   1
  -2  -1  -7 14729.1 247.530   3
  -2  -1  -7 14387.4 263.093   2
   2   1   7 14462.4 320.446   1
   2   1   8 514.593 66.1948   1
  -2  -1  -8 534.817 51.3715   2
  -2  -1  -8 551.305 47.8966   3
  -2  -1  -9 662.815 51.0483   3
   2   1   9 798.624 88.1597   1
  -2  -1  -9 785.557 61.1118   2
  -2  -1 -10 384.786 40.3935   3
   2   1  10 321.348 64.0156   1
   2   1  11 136.794 49.3174   1
   2   1  12 3692.85 214.575   1
  -2  -2  13 241.022 61.7021   1
  -2  -2  12 115.935 45.4857   1
  -2  -2  11 6067.31 251.064   1
  -2  -2  10 3884.58 189.239   1
   2   2 -10 3778.64 120.893   3
  -2  -2  10 3704.00 101.893   2
  -2  -2   9 1602.73 115.403   1
   2   2  -9 1588.50 77.8970   3
  -2  -2   9 1581.53 68.4155   2
   2   2  -8 534.597 45.0399   3
  -2  -2   8 615.514 69.6384   1
  -2  -2   8 560.434 41.6958   2
  -2  -2   7 51.8770 30.3490   1
   2   2  -7 41.4777 19.6947   3
  -2  -2   7 38.1383 16.1791   2
   2   2  -7 60.7331 27.8947   1
  -2  -2   6 12879.9 214.307   2
   2   2  -6 12950.6 226.608   3
   2   2  -6 13323.9 279.989   1
  -2  -2   6 12608.7 274.934   1
  -2  -2   5 2552.80 88.8032   2
  -2  -2   5 2665.44 113.633   1
   2   2  -5 2549.95 91.4977   3
   2   2  -5 2623.36 110.201   1
   2   2  -4 16631.4 257.262   3
   2   2  -4 16711.2 282.713   1
  -2  -2   4 16407.7 282.643   1
  -2  -2   4 16726.0 258.458   3
   2   2  -3 2498.07 92.6147   1
   2   2  -3 2559.37 90.2404   3
  -2  -2   3 2502.38 90.9920   3
  -2  -2   3 2406.94 94.1602   1
  -2  -2   2 7018.47 156.120   3
   2   2  -2 7077.84 150.617   1
   2   2  -2 7122.32 156.291   3
  -2  -2   1 9041.75 183.179   3
   2   2  -1 8874.73 178.671   3
   2   2   0 46.8333 24.0432   3
  -2  -2   0-22.7941 28.1762   3
  -2  -2  -1 5404.63 140.415   3
   2   2   1 5447.70 138.452   3
   2   2   2 606.650 49.5322   3
  -2  -2  -2 534.941 48.0944   3
   2   2   3 19928.3 304.195   3
  -2  -2  -3 19893.0 304.802   3
   2   2   4 46716.4 546.868   3
   2   2   4 48120.7 564.789   1
  -2  -2  -4 46631.1 549.214   3
   2   2   5 332.806 45.9209   1
  -2  -2  -5 405.920 45.0385   3
   2   2   5 321.250 37.8797   3
  -2  -2  -6 158.937 32.1362   3
   2   2   6 160.399 37.5619   1
   2   2   6 178.229 33.1507   3
  -2  -2  -7 236.452 36.0284   3
   2   2   7 276.584 46.8833   1
  -2  -2  -7 195.089 40.4207   2
  -2  -2  -8 1379.32 82.6584   3
  -2  -2  -8 1494.53 93.1698   2
   2   2   8 1305.71 101.897   1
  -2  -2  -9 453.712 53.9598   2
   2   2   9 423.700 66.2152   1
  -2  -2  -9 469.978 50.9656   3
   2   2  10 119.192 48.3173   1
  -2  -2 -10 114.800 30.0464   3
   2   2  11 227.375 56.7250   1
   2   2  12 390.129 83.7451   1
  -2  -3  13 77.2064 57.1996   1
  -2  -3  12 398.939 79.7283   1
  -2  -3  11 7198.61 276.108   1
   2   3 -10 650.126 51.9223   3
  -2  -3  10 649.449 45.2243   2
  -2  -3  10 753.541 86.3077   1
   2   3  -9 76.3291 25.9875   3
  -2  -3   9 23.5925 18.4613   2
  -2  -3   9 13.0801 39.1568   1
   2   3  -8 2376.63 98.4356   3
  -2  -3   8 2457.51 135.436   1
  -2  -3   8 2451.95 90.1707   2
  -2  -3   7 5691.13 143.048   2
   2   3  -7 5313.98 148.228   3
   2   3  -7 5736.90 193.960   1
  -2  -3   7 5449.33 188.480   1
  -2  -3   6 28240.9 372.292   2
  -2  -3   6 27650.1 441.251   1
   2   3  -6 27438.9 384.220   3
   2   3  -6 27991.2 441.966   1
  -2  -3   5 1510.02 77.2616   3
   2   3  -5 1576.58 87.9701   1
  -2  -3   5 1506.46 88.5042   1
   2   3  -5 1599.63 78.8343   3
   2   3  -4 1685.37 80.7301   3
  -2  -3   4 1714.01 82.5819   3
   2   3  -4 1746.61 87.1007   1
  -2  -3   4 1660.44 86.9172   1
   2   3  -3 3512.14 114.965   1
   2   3  -3 3536.66 119.435   3
  -2  -3   3 3633.82 121.488   3
   2   3  -2 7438.40 162.259   1
  -2  -3   2 7549.05 179.248   3
   2   3  -2 7639.91 179.306   3
   2   3  -1 2542.09 104.778   3
  -2  -3   1 2506.86 103.930   3
  -2  -3   0 522.944 52.6511   3
   2   3   0 536.599 51.3381   3
   2   3   1 13520.8 257.284   3
  -2  -3  -1 12933.4 252.736   3
  -2  -3  -2 248.170 41.3898   3
   2   3   2 185.246 33.5175   3
  -2  -3  -3 3897.15 137.107   3
   2   3   3 4059.71 138.611   3
  -2  -3  -4 233.418 41.3659   3
   2   3   4 242.477 39.3444   3
   2   3   4 247.508 36.0745   1
   2   3   5 5273.19 168.161   3
   2   3   5 5144.69 164.534   1
  -2  -3  -5 4734.52 159.333   3
  -2  -3  -6 33488.1 490.072   3
   2   3   6 34138.6 494.251   3
   2   3   6 33730.7 507.629   1
   2   3   7 35.7302 25.6262   1
  -2  -3  -7 28.1263 22.9327   2
  -2  -3  -7 100.487 36.3742   3
   2   3   8 806.509 81.2825   1
  -2  -3  -8 914.886 77.5799   3
  -2  -3  -8 792.468 78.7542   2
   2   3   9 56.3681 33.5655   1
  -2  -3  -9 51.0333 26.5576   3
   2   3  10 1023.53 103.480   1
   2   3  11 2003.51 152.827   1
   2   3  12 214.072 61.6412   1
  -2  -4  13 239.718 72.4806   1
  -2  -4  12 704.126 95.5000   1
  -2  -4  11 502.489 84.6433   1
   2   4 -10 3602.83 128.469   3
  -2  -4  10 3715.21 187.950   1
  -2  -4  10 3858.50 112.856   2
  -2  -4   9 413.880 64.5495   1
   2   4  -9 396.037 44.1359   3
  -2  -4   9 457.257 43.6948   2
   2   4  -8 17.5185 20.1652   3
  -2  -4   8 97.4037 28.0239   2
  -2  -4   8 80.2982 38.7463   1
  -2  -4   7 4183.12 131.998   2
   2   4  -7 4493.26 172.986   1
  -2  -4   7 4212.39 170.651   1
   2   4  -7 3890.87 136.363   3
  -2  -4   6 5332.73 158.794   3
  -2  -4   6 5230.53 177.880   1
   2   4  -6 4973.88 171.237   1
   2   4  -6 4917.63 153.041   3
  -2  -4   5 5555.75 162.581   3
   2   4  -5 5545.31 163.660   3
   2   4  -5 5554.74 170.654   1
  -2  -4   5 5433.36 171.497   1
  -2  -4   4 6.90463 24.7054   3
   2   4  -4 50.3903 22.2506   3
  -2  -4   4-14.0556 23.7434   1
   2   4  -4 28.2875 19.1369   1
  -2  -4   3 1938.92 99.0434   3
   2   4  -3 1958.44 97.5509   3
   2   4  -3 1872.95 86.4282   1
   2   4  -2 3668.19 134.841   3
  -2  -4   2 3646.35 134.259   3
   2   4  -2 3684.15 114.918   1
  -2  -4   1 12033.4 257.756   3
   2   4  -1 12319.7 259.227   3
   2   4  -1 11772.9 208.933   1
   2   4   0 5547.31 170.827   3
  -2  -4   0 5272.27 166.695   3
   2   4   1 714.553 63.5308   3
  -2  -4  -1 647.445 62.9936   3
   2   4   2 4997.29 167.668   3
  -2  -4  -2 4981.05 169.197   3
  -2  -4  -3 1238.62 86.7602   3
   2   4   3 1383.10 91.3085   3
  -2  -4  -4 6747.78 205.315   3
   2   4   4 6722.54 180.661   1
   2   4   4 7086.94 209.263   3
   2   4   5 455.002 52.2712   1
  -2  -4  -5 438.495 59.4845   3
   2   4   5 505.785 59.5050   3
  -2  -4  -6 1139.10 89.1177   3
   2   4   6 1262.76 89.1266   1
  -2  -4  -7 3551.43 158.507   3
   2   4   7 3302.55 151.627   1
   2   4   8 6.37435 31.2774   1
  -2  -4  -8 75.6892 38.3196   3
   2   4   9 842.741 90.8274   1
  -2  -4  -9 1011.12 89.5830   3
   2   4  10 108.837 39.3762   1
   2   4  11 1707.49 140.235   1
  -2  -5  12 3748.97 214.539   1
  -2  -5  11 106.491 48.0239   1
  -2  -5  10 291.812 61.1020   1
  -2  -5  10 383.403 41.9725   2
  -2  -5   9 820.794 61.7758   2
   2   5  -9 763.527 67.2736   3
  -2  -5   9 766.914 89.3260   1
  -2  -5   8 2269.16 135.719   1
   2   5  -8 2021.63 105.428   3
  -2  -5   8 2321.31 104.798   2
  -2  -5   7 24.4126 26.9971   3
   2   5  -7-12.3028 20.8356   3
  -2  -5   7-15.8822 28.6876   1
  -2  -5   6 81.5021 34.2158   3
   2   5  -6 78.4971 30.0204   3
   2   5  -6 80.5300 29.2203   1
  -2  -5   6 59.0497 29.9044   1
   2   5  -5 239.872 40.9866   3
  -2  -5   5 205.444 39.4255   1
   2   5  -5 228.108 39.0877   1
  -2  -5   5 250.732 44.9077   3
   2   5  -4 130.142 30.8938   1
   2   5  -4 95.3906 32.3705   3
  -2  -5   4 155.772 41.1219   3
  -2  -5   3 5874.76 185.942   3
   2   5  -3 5758.14 184.711   3
   2   5  -3 5644.82 155.971   1
   2   5  -2 318.111 49.0626   3
  -2  -5   2 373.854 53.2331   3
   2   5  -2 340.150 37.5087   1
   2   5  -1 23.9283 22.4835   3
  -2  -5   1 109.309 39.3832   3
   2   5  -1 37.5230 19.7272   1
   2   5   0 2426.76 122.805   3
  -2  -5   0 2247.08 119.231   3
  -2  -5  -1 2646.37 132.981   3
   2   5   1 2652.09 130.596   3
  -2  -5  -2 1256.80 93.9205   3
  -2  -5  -3 468.500 63.8630   3
  -2  -5  -4 1203.78 97.0129   3
   2   5   4 1122.21 74.7207   1
  -2  -5  -5 1036.22 92.3527   3
   2   5   5 952.734 73.5946   1
   2   5   6 3366.01 145.526   1
  -2  -5  -6 3374.13 164.471   3
   2   5   7 14.2199 24.2733   1
  -2  -5  -7 36.1332 37.1171   3
  -2  -5  -8 186.411 47.4964   3
   2   5   8 193.696 42.2809   1
  -2  -5  -9 617.144 79.0434   3
   2   5   9 559.298 76.6608   1
  -2  -6  12 1779.23 150.134   1
  -2  -6  11 1638.16 136.871   1
  -2  -6  10 79.8332 28.2113   2
  -2  -6  10 225.376 62.1698   1
  -2  -6   9 54.5519 24.4135   2
   2   6  -9 21.3285 25.2759   3
  -2  -6   9 58.2926 36.9248   1
  -2  -6   8 97.4811 34.5381   3
   2   6  -8 103.961 31.5351   3
  -2  -6   8 75.6182 41.9050   1
  -2  -6   7 11149.8 272.200   3
   2   6  -7 10422.3 266.985   3
  -2  -6   7 10505.8 282.397   1
  -2  -6   6 809.680 75.3978   3
   2   6  -6 839.863 75.5970   3
   2   6  -6 838.943 74.0335   1
  -2  -6   6 836.218 76.5104   1
  -2  -6   5 11296.7 279.928   3
   2   6  -5 11653.7 284.744   3
   2   6  -5 10606.1 253.657   1
   2   6  -4 98.2213 28.2646   1
  -2  -6   4 130.211 40.9570   3
   2   6  -3 0.74839 17.8472   1
  -2  -6   3 44.5602 36.5314   3
   2   6  -2 10142.7 209.538   1
  -2  -6   2 10747.8 279.890   3
  -2  -6   1 494.255 64.7973   3
   2   6  -1 439.316 40.9521   1
  -2  -6   0 212.865 49.5961   3
   2   6   0 209.924 30.8091   1
  -2  -6  -1 4215.88 180.446   3
  -2  -6  -2 2379.44 138.217   3
  -2  -6  -3 6282.13 229.326   3
   2   6   3 6141.61 164.660   1
   2   6   4 16.3951 23.0979   1
  -2  -6  -4 59.9308 38.7223   3
  -2  -6  -5 3957.03 189.184   3
   2   6   5 3669.50 143.871   1
   2   6   6 41.5401 24.3654   1
  -2  -6  -6 69.0792 40.7212   3
   2   6   7 2096.54 122.352   1
  -2  -6  -7 1882.74 138.250   3
  -2  -6  -8 378.096 68.8654   3
  -2  -6  -9 117.705 41.2569   3
  -2  -7  12 427.816 79.4695   1
  -2  -7  11 972.694 112.384   1
  -2  -7  10 621.637 87.2894   1
  -2  -7  10 701.298 67.2125   2
  -2  -7   9 3086.66 171.716   1
  -2  -7   9 3073.27 148.699   3
  -2  -7   9 3260.27 144.567   2
  -2  -7   8-21.3359 36.9466   1
  -2  -7   8 24.5448 37.3306   3
  -2  -7   7 692.722 75.5261   3
   2   7  -6 1976.51 113.890   1
  -2  -7   6 2076.41 126.228   3
   2   7  -5 5885.83 186.435   1
  -2  -7   5 6065.21 217.405   3
  -2  -7   4 230.743 48.5863   3
   2   7  -4 314.048 42.8268   1
  -2  -7   3 47.6603 36.7358   3
   2   7  -3 109.077 27.1650   1
  -2  -7   2 424.401 65.9543   3
   2   7  -2 334.878 39.6732   1
  -2  -7   1 76.9786 43.8882   3
   2   7  -1-0.92509 15.2909   1
  -2  -7   0 6090.16 229.759   3
   2   7   0 5634.77 146.321   1
  -2  -7  -1 226.101 55.7252   3
  -2  -7  -2 323.431 62.6879   3
   2   7   3 105.981 25.1322   1
  -2  -7  -3 134.922 48.8163   3
   2   7   4 1949.39 96.0838   1
  -2  -7  -4 1983.92 141.713   3
  -2  -7  -5 5972.08 250.829   3
  -2  -7  -6 118.161 46.8181   3
  -2  -7  -7-17.8050 37.3435   3
  -2  -7  -8 403.402 79.5230   3
  -2  -8  12 80.2914 49.9117   1
  -2  -8  11 1886.80 151.554   1
  -2  -8  10 631.434 87.1779   1
  -2  -8   9 271.750 59.1323   1
  -2  -8   9 155.951 47.0496   3
  -2  -8   8 1180.96 103.496   3
  -2  -8   7 110.419 40.1736   3
  -2  -8   6 6534.29 239.648   3
  -2  -8   5 2118.19 139.414   3
   2   8  -5 2087.20 111.411   1
  -2  -8   4 7261.86 258.363   3
   2   8  -4 6765.83 191.436   1
  -2  -8   3 8559.08 283.461   3
   2   8  -3 7457.11 190.425   1
  -2  -8   2 496.092 77.4835   3
   2   8  -2 394.549 43.2263   1
  -2  -8   1 231.450 56.9072   3
  -2  -8   0-45.6916 41.1873   3
  -2  -8  -1 3557.65 191.328   3
  -2  -8  -2 2649.22 168.218   3
  -2  -8  -3 1264.21 120.615   3
  -2  -8  -4 1522.65 132.528   3
  -2  -8  -5 342.089 71.2903   3
  -2  -8  -6 3046.29 193.380   3
  -2  -9  11 38.1944 41.4604   1
  -2  -9  10 9.13508 33.3624   3
  -2  -9   9 312.103 63.0118   3
  -2  -9   8 333.034 68.7243   3
  -2  -9   7 65.6253 44.1640   3
  -2  -9   6 41.3078 40.1947   3
  -2  -9   5 30.8024 39.0805   3
  -2  -9   4 45.5730 41.9446   3
  -2  -9   3 1303.82 120.465   3
  -2  -9   2 1069.28 113.436   3
  -2  -9   1 581.705 85.9653   3
  -2  -9   0 49.8865 40.8351   3
  -2  -9  -1 25.5254 49.6842   3
  -2  -9  -2 510.288 86.3560   3
  -2  -9  -3 592.865 91.3845   3
  -2 -10   9-28.5504 44.9820   3
  -2 -10   8 697.506 90.5493   3
  -2 -10   7 563.875 86.9712   3
  -2 -10   6 45.8567 48.3593   3
  -2 -10   5 1236.42 125.153   3
  -2 -10   4 648.068 90.3384   3
  -2 -10   3 1637.55 143.982   3
  -2 -10   2 24.3821 38.4742   3
  -2 -10   1 15.2578 39.0917   3
  -2 -10   0 2981.69 197.668   3
  -2 -11   8 194.965 61.2426   3
  -2 -11   7 901.949 112.410   3
   3 -13   3 634.303 97.1693   3
   3 -13   4 133.471 50.6452   3
   3 -13   5-60.6852 49.2938   3
   3 -13   6 149.063 51.6952   3
   3 -13   7 1133.54 112.767   3
   3 -12   0 3823.87 218.391   3
   3 -12   1 21.2888 40.7555   3
   3 -12   2 292.197 69.8964   3
   3 -12   3 67.6354 40.7617   3
   3 -12   4 339.291 68.8698   3
   3 -12   5 1211.37 116.194   3
   3 -12   6 49.4038 38.7138   3
   3 -12   7 2193.44 145.981   3
   3 -12   8 126.414 52.4595   3
   3 -11  -3 1011.54 117.280   3
   3 -11  -2 1564.79 139.345   3
   3 -11  -1 26.0352 35.7948   3
   3 -11   0 75.9027 53.6293   3
   3 -11   1 13.5986 38.6268   3
   3 -11   2 2709.21 167.836   3
   3 -11   3 260.034 59.1970   3
   3 -11   4 4.53037 34.0540   3
   3 -11   5 128.531 48.3991   3
   3 -11   6 129.094 46.9720   3
   3 -11   7 3498.55 172.116   3
   3 -11   8 206.034 48.3697   3
   3 -11   9 216.909 46.7740   1
   3 -11  10 411.520 65.2141   1
   3 -11  11 623.603 89.2856   1
   3 -10  -6 1648.21 144.734   3
   3 -10  -5 173.714 55.3349   3
   3 -10  -4 10321.4 345.959   3
   3 -10  -3 818.003 100.045   3
   3 -10  -2 937.022 103.311   3
   3 -10  -1 6098.88 247.542   3
   3 -10   0 135.827 48.9402   3
   3 -10   1 1188.21 107.227   3
   3 -10   2 737.107 83.1167   3
   3 -10   3 8924.70 277.847   3
   3 -10   4 2439.31 143.189   3
   3 -10   4 2314.81 78.5310   1
   3 -10   5 68.1539 27.7379   1
   3 -10   5 36.5875 35.1423   3
   3 -10   6 396.688 58.9793   3
   3 -10   6 315.836 40.8820   1
   3 -10   7 1903.07 116.734   3
   3 -10   7 2185.85 117.916   1
   3 -10   8 3614.73 164.647   1
   3 -10   8 3646.26 155.081   3
   3 -10   9 263.067 53.8929   1
   3 -10  10 258.717 58.8975   1
   3 -10  11 775.610 97.5122   1
   3 -10  12 1221.76 123.806   1
   3  -9  -8-45.0666 43.2671   3
   3  -9  -7 536.571 81.4729   3
   3  -9  -6 587.267 85.8898   3
   3  -9  -5 3791.87 200.986   3
   3  -9  -4 121.517 44.9617   3
   3  -9  -3 975.811 99.2961   3
   3  -9  -2 352.151 61.9370   3
   3  -9  -1 1302.63 107.783   3
   3  -9   0 118.092 37.9130   3
   3  -9   1 187.677 45.7037   3
   3  -9   2 745.448 80.3052   3
   3  -9   3 57.5042 34.7637   3
   3  -9   3 53.6445 13.1343   1
   3  -9   4 12.0740 14.7944   1
   3  -9   4 63.9296 30.2903   3
   3  -9   5 4194.91 165.968   3
   3  -9   5 4268.09 165.626   2
   3  -9   5 4052.23 132.977   1
   3  -9   6 686.301 68.6222   3
   3  -9   6 710.548 65.1669   2
   3  -9   6 701.912 63.2986   1
   3  -9   7 103.661 37.5139   3
   3  -9   7 15.8774 26.7296   1
   3  -9   7 40.1627 21.5288   2
   3  -9   8 366.738 56.8763   1
   3  -9   8 384.941 49.5049   3
   3  -9   9 15.6857 33.7412   1
   3  -9   9 47.2082 25.1276   3
   3  -9  10 1724.95 133.483   1
   3  -9  11-38.3819 36.8294   1
   3  -9  12 51.2331 51.5744   1
   3  -8 -10 2380.65 170.052   3
   3  -8  -9 105.734 50.0586   3
   3  -8  -8-9.24882 40.8387   3
   3  -8  -7 2290.49 154.328   3
   3  -8  -6 505.770 76.2054   3
   3  -8  -5 8278.31 278.477   3
   3  -8  -4 14.3490 32.0254   3
   3  -8  -3 5642.86 216.112   3
   3  -8  -2 2370.92 136.203   3
   3  -8  -1 5812.44 208.478   3
   3  -8   0 1451.24 101.810   3
   3  -8   1 32.0131 29.3499   3
   3  -8   2 10349.5 263.352   3
   3  -8   2 10280.8 125.692   1
   3  -8   2 10857.3 269.772   2
   3  -8   3 835.050 45.7524   1
   3  -8   3 789.316 73.1377   3
   3  -8   3 886.633 74.3286   2
   3  -8   4 1920.47 106.405   3
   3  -8   4 1965.05 105.802   2
   3  -8   4 2031.05 84.4748   1
   3  -8   5 961.657 75.2943   3
   3  -8   5 1098.91 69.1301   1
   3  -8   5 1059.94 75.5406   2
   3  -8   6 3892.99 145.580   1
   3  -8   6 4068.27 146.191   3
   3  -8   6 3703.88 134.363   2
   3  -8   7 7657.89 193.021   3
   3  -8   7 7637.07 223.980   1
   3  -8   7 7381.33 183.737   2
   3  -8   8 14.4103 17.4644   2
   3  -8   8 74.7454 27.1539   3
   3  -8   8 3.51871 30.8008   1
   3  -8   9 147.375 28.1803   3
   3  -8   9 139.046 46.3113   1
   3  -8  10 83.5573 43.9094   1
   3  -8  11 2759.02 176.386   1
   3  -8  12 102.861 49.9348   1
   3  -7 -10 253.647 60.9257   3
   3  -7  -9 606.412 81.0509   3
  -3   7   8 255.366 46.2398   1
   3  -7  -8 179.889 51.1515   3
  -3   7   7 2210.24 108.472   1
   3  -7  -7 1970.16 134.651   3
   3  -7  -6 2219.92 138.800   3
  -3   7   6 2182.52 96.6331   1
   3  -7  -5 933.578 88.2471   3
  -3   7   5 916.699 55.6218   1
   3  -7  -4 2217.98 129.829   3
   3  -7  -3 585.057 68.6339   3
   3  -7  -2 8701.13 244.940   3
   3  -7  -1 414.294 55.2649   2
   3  -7  -1 473.224 58.0451   3
   3  -7   0 2018.90 110.170   3
   3  -7   0 2319.14 120.029   2
   3  -7   1 1224.09 85.5799   3
   3  -7   1 1271.80 85.1298   2
   3  -7   2 2349.98 112.121   3
   3  -7   2 2334.68 64.6542   1
   3  -7   2 2403.28 113.960   2
   3  -7   3 484.867 51.9946   3
   3  -7   3 534.536 40.1785   1
   3  -7   3 593.544 56.5045   2
   3  -7   4 4010.65 138.674   3
   3  -7   4 4155.01 124.198   1
   3  -7   4 3967.97 136.184   2
   3  -7   5 410.984 44.6619   1
   3  -7   5 505.568 49.0848   3
   3  -7   5 481.313 46.2270   2
   3  -7   6 529.492 46.7105   3
   3  -7   6 637.855 61.1027   1
   3  -7   6 593.925 48.7676   2
   3  -7   7 790.900 51.8866   3
   3  -7   7 848.487 76.0544   1
   3  -7   7 900.380 53.6668   2
   3  -7   8 926.026 49.4670   3
   3  -7   8 979.946 87.8409   1
   3  -7   8 944.177 47.4141   2
   3  -7   9 1141.31 99.0707   1
   3  -7   9 1105.77 41.6212   3
   3  -7  10-1.63652 33.2436   1
   3  -7  11 635.493 90.0741   1
   3  -7  12 139.203 45.8780   1
   3  -6 -11 2116.82 146.406   3
  -3   6  10 1110.03 101.898   1
   3  -6 -10 958.444 99.3465   3
  -3   6   9 50.2800 40.1037   1
   3  -6  -9-13.2764 35.3963   3
  -3   6   8 360.442 54.9318   1
   3  -6  -8 283.455 50.5274   3
   3  -6  -7 5307.16 204.742   3
  -3   6   7 5411.58 175.644   1
   3  -6  -7 5258.74 172.916   1
  -3   6   6 756.843 60.5936   1
   3  -6  -6 782.135 78.8089   3
   3  -6  -6 676.602 59.1010   1
   3  -6  -5 5778.18 202.795   3
   3  -6  -5 5636.13 149.749   1
  -3   6   5 5702.15 149.714   1
   3  -6  -4 268.800 49.8883   3
  -3   6   4 206.331 27.5805   1
   3  -6  -4 168.309 25.4271   1
   3  -6  -3 4248.80 162.725   3
   3  -6  -3 4117.75 161.323   2
   3  -6  -3 3959.07 92.0732   1
   3  -6  -2 30378.0 295.125   1
   3  -6  -2 32106.6 484.135   2
   3  -6  -2 31533.9 479.453   3
   3  -6  -1 655.603 61.7197   2
   3  -6  -1 666.758 64.2472   3
   3  -6   0 588.361 58.0800   3
   3  -6   0 555.505 58.4933   2
   3  -6   1 793.300 66.2142   3
   3  -6   1 835.325 63.8717   2
   3  -6   1 766.657 31.9280   1
   3  -6   2 1718.04 87.8613   3
   3  -6   2 1795.84 87.8654   2
   3  -6   2 1704.16 60.4310   1
   3  -6   3 3730.12 123.914   3
   3  -6   3 3968.27 127.259   2
   3  -6   3 3776.74 106.321   1
   3  -6   4 3300.90 112.015   3
   3  -6   4 3167.61 108.329   2
   3  -6   4 3172.48 109.255   1
   3  -6   5 7639.76 191.779   1
   3  -6   5 7733.11 166.416   3
   3  -6   5 7579.44 163.022   2
   3  -6   6 1480.93 90.8939   1
   3  -6   6 1602.86 68.1279   3
   3  -6   6 1479.65 63.5839   2
   3  -6   7 3146.26 142.346   1
   3  -6   7 3023.30 83.8209   3
   3  -6   7 3099.14 81.1363   2
   3  -6   8 455.014 23.6390   3
   3  -6   8 466.783 64.0312   1
   3  -6   9 2284.85 139.263   1
   3  -6  10 5410.88 228.399   1
   3  -6  11 22.8263 49.3656   1
   3  -6  12 578.911 86.0767   1
  -3   5  12 50.9940 70.7872   1
  -3   5  11 1480.06 125.459   1
   3  -5 -11 1454.35 112.433   3
   3  -5 -10 1013.69 93.4132   3
  -3   5  10 879.452 90.0939   1
  -3   5   9 372.384 58.1553   1
   3  -5  -9 401.121 60.2345   3
   3  -5  -8 1350.53 101.364   3
  -3   5   8 1242.11 91.3406   1
   3  -5  -8 1193.79 92.1925   1
   3  -5  -7 17.2175 26.3041   1
   3  -5  -7 6.18110 31.3052   3
  -3   5   7 45.8479 30.8064   1
   3  -5  -6 11300.5 280.633   3
  -3   5   6 11030.5 240.389   1
   3  -5  -6 10884.3 240.969   1
   3  -5  -5 229.799 33.9013   1
   3  -5  -5 238.182 45.2100   2
  -3   5   5 255.062 35.3108   1
   3  -5  -5 300.264 48.6330   3
   3  -5  -4 2987.74 130.059   3
   3  -5  -4 2882.28 130.508   2
  -3   5   4 3046.33 98.9092   1
   3  -5  -4 2772.85 94.4574   1
   3  -5  -3 795.005 44.6486   1
  -3   5   3 752.436 68.6850   2
   3  -5  -3 823.491 68.0698   2
   3  -5  -2 1996.17 59.7015   1
  -3   5   2 2009.33 101.503   2
   3  -5  -2 2100.26 103.870   2
   3  -5  -1 10036.6 134.580   1
  -3   5   1 10329.9 227.420   2
   3  -5  -1 10499.4 227.231   2
  -3   5   0 148.713 32.5629   2
   3  -5   0 211.248 37.0098   2
   3  -5   1 2171.93 93.4819   3
  -3   5  -1 2376.20 97.5913   2
   3  -5   1 2353.83 95.6697   2
   3  -5   2 221.252 33.1138   2
  -3   5  -2 191.282 33.7220   2
   3  -5   2 187.167 33.2698   3
   3  -5   2 194.282 25.8391   1
   3  -5   3 5651.89 138.804   3
  -3   5  -3 5979.69 140.577   2
   3  -5   3 5663.98 137.310   2
   3  -5   3 5761.20 138.160   1
   3  -5   4 1203.83 58.1442   2
   3  -5   4 1250.46 70.6517   1
   3  -5   4 1280.25 60.4305   3
   3  -5   5 1239.45 54.2712   3
   3  -5   5 1309.76 55.3072   2
   3  -5   5 1334.74 80.4427   1
   3  -5   6 3167.65 77.0508   3
   3  -5   6 3313.85 77.6945   2
   3  -5   6 3217.74 133.507   1
   3  -5   7 61.2042 29.4572   1
   3  -5   8 7458.61 237.554   1
   3  -5   9 2332.07 139.933   1
   3  -5  10 964.069 99.0233   1
   3  -5  11 660.011 90.1757   1
   3  -5  12 408.052 78.8128   1
  -3   4  13 75.1508 48.2330   1
  -3   4  12 34.0115 37.4861   1
  -3   4  11 2324.82 153.533   1
   3  -4 -11 2331.66 133.393   3
   3  -4 -10-35.4727 30.5681   3
  -3   4  10 33.0669 34.4726   1
   3  -4  -9 1263.77 96.7501   3
  -3   4   9 1204.98 97.1590   1
   3  -4  -8 10077.5 262.365   3
  -3   4   8 9877.69 265.246   1
   3  -4  -8 10162.2 264.986   2
   3  -4  -7 359.118 50.7715   2
   3  -4  -7 354.218 49.0923   1
   3  -4  -7 373.039 50.3554   3
  -3   4   7 342.029 50.6503   1
  -3   4   6 6808.15 187.787   1
  -3   4   6 6937.59 205.325   2
   3  -4  -6 6851.88 203.200   2
   3  -4  -6 6759.22 187.308   1
  -3   4   5 472.689 55.3130   2
  -3   4   5 520.955 48.7867   1
   3  -4  -5 430.141 51.6865   2
   3  -4  -5 404.854 42.9857   1
   3  -4  -4 25871.1 350.395   1
  -3   4   4 27317.9 357.643   1
  -3   4   4 26219.9 406.611   2
   3  -4  -4 26554.2 407.674   2
  -3   4   3 31710.8 443.822   2
   3  -4  -3 31622.9 371.386   1
  -3   4   3 32342.0 374.565   1
   3  -4  -3 32405.8 446.477   2
   3  -4  -2 6849.95 127.642   1
  -3   4   2 6763.33 174.099   2
   3  -4  -2 6861.26 174.989   2
   3  -4  -1 10.5802 12.5113   1
  -3   4   1 32.4379 29.1039   2
   3  -4  -1 40.4670 22.2778   2
  -3   4   0 2511.63 95.7996   2
   3  -4   0 2446.55 92.9427   2
   3  -4   1 13112.2 220.667   2
  -3   4  -1 13323.4 220.653   2
  -3   4  -2 2216.40 78.6766   2
   3  -4   2 2220.64 79.4311   2
  -3   4  -3 845.243 46.3684   2
   3  -4   3 870.004 54.0293   1
   3  -4   3 808.324 44.9400   2
   3  -4   4 2824.05 76.3400   3
  -3   4  -4 2984.19 79.3054   2
   3  -4   4 2952.44 109.022   1
   3  -4   4 2961.32 79.8285   2
   3  -4   5 1775.67 54.5399   2
  -3   4  -5 1698.39 52.9155   2
   3  -4   5 1701.45 49.1773   3
   3  -4   5 1676.61 90.6188   1
   3  -4   6 911.424 74.2519   1
   3  -4   7 338.107 51.8893   1
   3  -4   8 68.7149 31.4846   1
   3  -4   9 2353.51 143.936   1
   3  -4  10 2866.19 166.547   1
   3  -4  11 715.524 96.7663   1
   3  -4  12 621.886 88.9413   1
  -3   3  13 18.9518 43.3074   1
  -3   3  12 3061.63 187.495   1
   3  -3 -11 181.901 42.4406   3
  -3   3  11 198.665 57.5649   1
   3  -3 -10 1270.86 91.9658   3
  -3   3  10 1045.44 98.4549   1
   3  -3  -9 65.7143 25.8470   2
   3  -3  -9-16.3350 29.4233   3
  -3   3   9 7.20685 30.2401   1
  -3   3   8 4396.00 174.363   1
   3  -3  -8 4070.73 153.264   2
  -3   3   7 5014.40 173.879   1
  -3   3   7 4882.03 165.285   2
   3  -3  -7 4891.92 163.485   2
   3  -3  -7 4840.19 171.079   1
  -3   3   6 287.771 43.6150   2
   3  -3  -6 211.209 35.8077   2
   3  -3  -6 258.405 39.4640   1
  -3   3   6 300.050 44.3893   1
   3  -3  -5 662.063 55.3285   1
  -3   3   5 778.984 59.3518   1
  -3   3   5 658.207 58.6467   2
   3  -3  -5 731.966 59.0286   2
  -3   3   4 112.454 28.2114   1
  -3   3   4 106.193 28.5045   2
   3  -3  -4 84.1557 24.4796   1
   3  -3  -4 54.7130 22.3520   2
   3  -3  -3 29418.2 363.562   1
  -3   3   3 29638.3 398.416   2
  -3   3   3 30311.0 366.930   1
   3  -3  -3 30004.9 401.579   2
   3  -3  -2 4435.89 105.982   1
  -3   3   2 4389.68 127.193   2
   3  -3  -2 4369.02 127.010   2
  -3   3   1 7948.93 166.200   2
   3  -3  -1 7710.76 164.373   2
  -3   3   0 1455.41 67.2133   2
   3  -3   0 1486.46 65.0150   2
  -3   3  -1 690.380 45.1767   2
   3  -3   1 687.717 43.5352   2
  -3   3  -2 5277.32 112.276   2
   3  -3   2 5239.66 112.700   2
   3  -3   3 2924.70 77.2998   2
  -3   3  -3 3042.56 77.4241   2
  -3   3  -4 162.827 18.2641   2
   3  -3   4 162.006 18.9401   2
   3  -3   4 210.430 37.1677   1
   3  -3   5 1522.85 34.3173   3
  -3   3  -5 1631.97 45.4004   2
   3  -3   5 1499.15 87.9512   1
   3  -3   6 7007.41 204.267   1
   3  -3   7 15260.9 330.076   1
   3  -3   8 165.606 42.1103   1
   3  -3   9 3778.66 181.584   1
   3  -3  10 28.9817 44.7442   1
   3  -3  11 1222.21 119.325   1
   3  -3  12 1209.33 125.144   1
  -3   2  13 745.464 104.380   1
  -3   2  12 2292.10 162.663   1
   3  -2 -11 194.325 40.3493   3
  -3   2  11 155.889 49.3412   1
  -3   2  10 816.440 89.9407   1
   3  -2 -10 810.137 69.0685   2
  -3   2   9 2298.34 136.895   1
  -3   2   9 2177.75 109.889   2
   3  -2  -9 2176.95 108.539   2
  -3   2   8 3425.61 155.072   1
  -3   2   8 3412.17 133.834   2
   3  -2  -8 3489.82 131.120   2
   3  -2  -7 11981.2 278.630   1
  -3   2   7 11858.6 249.513   2
  -3   2   7 12364.7 283.057   1
   3  -2  -7 11875.8 246.437   2
  -3   2   6 3756.30 140.444   1
  -3   2   6 3631.76 126.254   2
   3  -2  -6 3650.10 138.909   1
   3  -2  -6 3686.43 126.704   2
   3  -2  -5 10369.0 222.526   1
  -3   2   5 9941.88 209.043   2
   3  -2  -5 10229.4 211.032   2
  -3   2   5 10511.2 225.344   1
   3  -2  -4 1244.05 69.8368   1
  -3   2   4 1296.24 71.5343   1
  -3   2   4 1185.29 67.3513   2
   3  -2  -4 1191.99 67.2301   2
   3  -2  -3 15959.3 248.968   1
  -3   2   3 16206.0 249.997   1
  -3   2   3 15710.2 252.655   2
   3  -2  -3 15909.6 253.856   2
   3  -2  -2 996.583 53.5578   1
  -3   2   2 1039.46 60.4914   2
   3  -2  -2 967.690 57.1209   2
  -3   2   1 26031.2 326.675   2
   3  -2  -1 25775.3 323.035   2
  -3   2   0 19181.9 259.321   2
   3  -2   0 19575.3 261.096   2
  -3   2  -1 170.195 27.1124   2
   3  -2   1 186.406 26.6796   2
   3  -2   2 1529.39 59.9707   2
  -3   2  -2 1610.99 59.8188   2
  -3   2  -3 1372.12 53.2589   2
   3  -2   3 1332.78 46.8308   3
  -3   2  -4 12131.6 172.197   2
   3  -2   4 12247.2 153.538   3
  -3   2  -5 6952.13 115.721   2
   3  -2   5 6661.73 93.6578   3
   3  -2   5 7223.21 193.910   1
   3  -2   6 28.2394 28.6094   1
  -3   2  -6 30.2057 11.3744   2
  -3   2  -7 1680.13 46.0966   2
   3  -2   7 1426.71 101.088   1
   3  -2   8 3211.98 156.721   1
   3  -2   9 5986.02 228.926   1
   3  -2  10 76.3603 37.8854   1
   3  -2  11 394.288 73.7508   1
   3  -2  12-19.1463 40.8095   1
  -3   1  13 771.459 104.393   1
  -3   1  12 393.296 74.6067   1
  -3   1  11 4290.12 209.962   1
   3  -1 -10 191.305 35.3024   2
  -3   1  10 159.678 46.2688   1
  -3   1  10 196.819 38.7130   2
   3  -1  -9 3925.35 135.986   2
  -3   1   9 3817.68 176.361   1
  -3   1   9 3907.34 138.400   2
  -3   1   8 3.66563 21.8860   2
   3  -1  -8-8.43287 18.1333   2
  -3   1   8 14.6904 32.2689   1
   3  -1  -7 5950.13 159.959   2
  -3   1   7 5948.45 193.695   1
   3  -1  -7 5971.98 193.655   1
  -3   1   7 5681.90 156.762   2
   3  -1  -6 2046.29 88.4700   2
   3  -1  -6 2052.69 103.850   1
  -3   1   6 1818.36 98.7634   1
  -3   1   6 1832.09 85.0126   2
   3  -1  -5 4594.07 130.160   2
   3  -1  -5 4708.87 148.307   1
  -3   1   5 4779.37 150.936   1
  -3   1   5 4546.16 129.916   2
   3  -1  -4 14178.4 253.700   1
   3  -1  -4 14227.1 235.977   2
  -3   1   4 14204.7 256.380   1
  -3   1   4 13721.8 233.049   2
   3  -1  -3 8856.20 174.155   2
   3  -1  -3 8922.94 181.703   1
  -3   1   3 8971.91 183.624   1
  -3   1   3 8994.68 174.975   2
   3  -1  -2 67461.8 668.636   2
   3  -1  -2 67491.3 670.784   1
  -3   1   2 68200.1 665.661   2
  -3   1   1 616.686 46.9051   2
   3  -1  -1 488.407 40.0301   2
  -3   1   0 3412.56 100.503   2
   3  -1   0 3389.52 97.0159   2
  -3   1  -1 8214.69 157.620   2
   3  -1   1 8680.10 148.978   3
  -3   1  -2 5470.51 125.223   2
   3  -1   2 5873.16 115.212   3
   3  -1   3 3406.57 84.0494   3
   3  -1   4 37.6576 15.6592   3
  -3   1  -4 38.4919 16.9271   3
   3  -1   5 5980.76 111.262   3
  -3   1  -5 5700.01 111.011   3
   3  -1   5 6160.12 181.112   1
  -3   1  -6 11499.0 166.504   3
   3  -1   6 11681.3 166.066   3
   3  -1   6 12184.3 278.687   1
  -3   1  -7 3352.99 78.9522   3
   3  -1   7 3471.58 154.252   1
  -3   1  -8 2356.12 80.5596   2
   3  -1   8 2495.41 139.636   1
  -3   1  -9 3569.87 93.3498   2
   3  -1   9 3489.90 176.347   1
   3  -1  10 7989.20 281.970   1
   3  -1  11 100.525 42.8332   1
   3  -1  12 245.521 66.5001   1
  -3   0  13 202.594 62.4316   1
  -3   0  12-20.9742 42.3902   1
  -3   0  11 23.0745 21.3237   2
  -3   0  11 56.8766 43.6093   1
   3   0 -10 494.771 51.8587   3
   3   0 -10 581.321 51.8899   2
  -3   0  10 628.128 54.6290   2
  -3   0  10 651.266 80.3486   1
   3   0  -9 6180.60 165.418   2
  -3   0   9 6312.37 228.062   1
  -3   0   9 6122.02 164.396   2
   3   0  -8 635.072 52.2300   2
  -3   0   8 559.550 49.9299   2
  -3   0   8 660.057 73.8607   1
  -3   0   7 131.423 35.8482   1
  -3   0   7 126.306 29.0313   2
   3   0  -7 133.230 34.9921   1
   3   0  -7 144.373 27.2668   2
   3   0  -6 1323.21 70.1872   2
  -3   0   6 1269.00 86.0391   1
   3   0  -6 1382.96 87.3455   1
  -3   0   6 1273.21 69.1114   2
  -3   0   5 102.992 30.8268   1
  -3   0   5 86.3899 28.0496   2
   3   0  -5 106.599 24.2954   2
   3   0  -5 109.389 31.1394   1
   3   0  -4 16863.9 287.651   1
  -3   0   4 16395.4 286.905   1
   3   0  -4 16826.9 260.576   2
  -3   0   4 16733.9 259.420   2
   3   0  -3 904.976 55.0253   2
  -3   0   3 880.067 55.8760   2
   3   0  -3 901.939 55.2412   3
   3   0  -3 857.529 58.7600   1
  -3   0   2 2689.31 93.4070   2
   3   0  -2 2615.61 89.5406   3
   3   0  -2 2661.14 93.8412   1
  -3   0   1 5737.49 140.223   2
   3   0  -1 5984.64 135.558   3
   3   0   0 732.787 48.4442   3
  -3   0   0 733.757 51.4833   3
   3   0   1 4364.14 110.662   3
  -3   0  -1 4199.24 111.400   3
   3   0   2 1287.97 59.3430   3
  -3   0  -2 1194.19 58.9074   3
  -3   0  -3 1166.29 59.4064   3
   3   0   3 1214.65 57.6652   3
   3   0   4 2956.14 90.2349   3
  -3   0  -4 2646.00 88.5917   3
  -3   0  -5 32.3447 19.1933   3
   3   0   5 6.64458 16.8728   3
   3   0   5 4.33563 25.1836   1
   3   0   6 39.6648 27.5137   1
   3   0   6 45.7891 16.7356   3
  -3   0  -6 64.1059 19.5880   3
   3   0   7 175.653 46.7064   1
  -3   0  -7 41.7160 18.6874   3
  -3   0  -8 2510.70 89.8630   3
  -3   0  -8 2692.67 103.585   2
   3   0   8 2710.28 147.916   1
  -3   0  -9 2173.17 81.1376   3
  -3   0  -9 2248.42 95.2266   2
   3   0   9 2376.83 146.966   1
   3   0  10 933.642 99.6099   1
   3   0  11 100.520 48.4572   1
   3   0  12 639.644 97.3809   1
  -3  -1  13 1066.39 120.062   1
  -3  -1  12 1105.02 116.143   1
  -3  -1  11 76.2350 23.9358   2
  -3  -1  11 137.046 59.2046   1
   3   1 -10 2841.45 117.379   3
  -3  -1  10 3288.52 175.446   1
  -3  -1  10 3029.62 110.478   2
  -3  -1   9 893.502 86.5623   1
   3   1  -9 936.040 66.4799   3
  -3  -1   9 895.975 61.3595   2
   3   1  -8 12762.0 253.596   3
  -3  -1   8 12711.0 315.494   1
  -3  -1   8 12779.0 239.121   2
   3   1  -7 1037.11 82.9065   1
  -3  -1   7 964.881 81.7106   1
   3   1  -7 829.312 60.8702   3
  -3  -1   7 862.429 59.0873   2
   3   1  -6 2244.68 95.7446   3
   3   1  -6 2359.76 115.171   1
  -3  -1   6 2195.73 115.563   1
  -3  -1   6 2172.36 89.5736   2
  -3  -1   5 946.593 59.9362   2
   3   1  -5 1007.74 72.2872   1
  -3  -1   5 905.676 71.4195   1
   3   1  -5 927.652 59.9409   3
   3   1  -4 1610.63 77.2405   3
  -3  -1   4 1702.36 78.8954   2
   3   1  -4 1566.63 84.1837   1
  -3  -1   4 1532.89 86.2738   1
  -3  -1   3 1302.79 70.0572   2
   3   1  -3 1300.01 73.2985   1
   3   1  -3 1206.92 65.8718   3
  -3  -1   2 64.2087 28.5888   3
   3   1  -2 77.5593 24.1434   3
   3   1  -2 38.2331 21.9308   1
   3   1  -1 1447.07 71.7749   3
  -3  -1   1 1280.85 72.4973   3
  -3  -1   0 334.977 43.3913   3
   3   1   0 367.919 38.9132   3
  -3  -1  -1 10011.8 197.731   3
   3   1   1 10410.1 197.403   3
  -3  -1  -2 1.03419 23.1003   3
   3   1   2 27.5088 20.8215   3
  -3  -1  -3 4908.41 136.186   3
   3   1   3 5168.49 136.828   3
  -3  -1  -4 229.483 33.3627   3
   3   1   4 231.210 32.5531   3
  -3  -1  -5 2367.84 96.0444   3
   3   1   5 2416.79 95.5745   3
   3   1   5 2663.61 122.410   1
  -3  -1  -6 10645.3 216.870   3
   3   1   6 10918.3 219.192   3
   3   1   6 11275.4 273.794   1
   3   1   7 464.853 61.8966   1
   3   1   7 472.754 46.1693   3
  -3  -1  -7 450.049 45.9047   3
  -3  -1  -8 3835.62 132.724   3
   3   1   8 4133.99 183.192   1
  -3  -1  -9 2217.44 108.489   2
  -3  -1  -9 2160.82 98.9127   3
   3   1   9 2483.73 151.477   1
   3   1  10 737.307 91.0939   1
   3   1  11 119.634 53.2249   1
   3   1  12 23.9201 45.7475   1
  -3  -2  13 115.128 55.9610   1
  -3  -2  12 3482.39 201.116   1
  -3  -2  11 3163.23 183.988   1
  -3  -2  11 3169.62 109.224   2
   3   2 -10 2366.73 108.822   3
  -3  -2  10 2277.19 147.980   1
  -3  -2  10 2431.38 98.8057   2
  -3  -2   9 62.9715 40.2552   1
   3   2  -9 49.0704 25.8087   3
  -3  -2   9 8.66650 21.7492   2
  -3  -2   8 65.8595 36.3988   1
  -3  -2   8 52.2240 20.5598   2
   3   2  -8 96.9171 28.1004   3
   3   2  -7 5696.81 196.057   1
  -3  -2   7 5617.03 196.779   1
   3   2  -7 5471.93 160.228   3
  -3  -2   7 5438.22 151.136   2
  -3  -2   6 10146.9 212.840   2
   3   2  -6 10280.3 221.961   3
   3   2  -6 10502.3 256.745   1
  -3  -2   6 9942.82 254.743   1
   3   2  -5 1317.20 84.3322   1
  -3  -2   5 1267.11 73.9950   2
  -3  -2   5 1156.43 81.6253   1
   3   2  -5 1293.26 73.8829   3
  -3  -2   4 2730.06 107.493   2
   3   2  -4 2776.01 108.490   3
  -3  -2   4 2659.33 106.421   3
   3   2  -4 2555.98 110.247   1
  -3  -2   4 2601.45 113.250   1
  -3  -2   3 7148.04 177.011   3
   3   2  -3 6995.09 174.073   3
   3   2  -3 6814.57 175.958   1
  -3  -2   2 1037.36 68.2502   3
   3   2  -2 1127.56 69.2913   3
   3   2  -2 959.148 61.4985   1
  -3  -2   1 28.8128 27.5886   3
   3   2  -1 32.1032 24.5403   3
   3   2   0 3842.43 127.248   3
  -3  -2   0 3605.06 126.521   3
  -3  -2  -1 242.327 39.9916   3
   3   2   1 363.226 43.7405   3
   3   2   2 1117.39 70.4806   3
  -3  -2  -2 1061.50 70.8326   3
  -3  -2  -3 123.068 34.2601   3
   3   2   3 25.4692 20.0424   3
   3   2   4 641.039 55.7911   3
  -3  -2  -4 576.676 55.4686   3
  -3  -2  -5 1012.90 73.6615   3
   3   2   5 1066.58 72.3571   3
   3   2   5 1113.80 82.1075   1
  -3  -2  -6 2512.53 114.794   3
   3   2   6 2584.40 114.574   3
   3   2   6 2625.46 131.923   1
  -3  -2  -7 1015.62 76.3387   3
   3   2   7 885.216 70.4511   3
   3   2   7 944.173 86.7054   1
  -3  -2  -8 4973.28 167.644   3
  -3  -2  -8 4804.24 180.328   2
   3   2   8 4890.49 202.285   1
  -3  -2  -9 1153.73 81.4880   3
   3   2   9 1197.75 108.357   1
   3   2  10 75.0562 41.1032   1
   3   2  11 370.678 76.1553   1
   3   2  12-23.4069 49.3779   1
  -3  -3  13 95.5585 62.7648   1
  -3  -3  12 2909.42 189.493   1
  -3  -3  11 39.9746 43.1051   1
  -3  -3  11 25.1069 22.0351   2
  -3  -3  10 1015.98 105.080   1
   3   3 -10 949.767 72.6687   3
  -3  -3  10 950.720 62.4257   2
   3   3  -9 4738.06 158.944   3
  -3  -3   9 5211.63 215.585   1
  -3  -3   9 4809.97 145.632   2
  -3  -3   8 1030.89 70.2111   2
   3   3  -8 957.964 71.1540   3
  -3  -3   8 979.940 92.6320   1
  -3  -3   7 761.003 62.0497   2
   3   3  -7 647.027 58.1739   3
  -3  -3   7 660.376 72.0904   1
   3   3  -6 1261.25 79.8805   3
   3   3  -6 1357.97 91.8854   1
  -3  -3   6 1370.46 80.8533   2
  -3  -3   6 1296.37 94.3096   1
   3   3  -5 10573.4 235.799   3
  -3  -3   5 10814.8 237.854   3
   3   3  -5 10179.2 246.018   1
  -3  -3   5 10128.1 248.270   1
  -3  -3   4 740.331 62.5950   3
   3   3  -4 832.618 64.8623   3
   3   3  -4 729.745 61.5656   1
   3   3  -3 12503.0 257.778   3
  -3  -3   3 12343.8 255.424   3
   3   3  -3 11963.3 246.685   1
   3   3  -2 2482.83 112.100   3
  -3  -3   2 2443.62 111.908   3
   3   3  -2 2371.53 99.6485   1
  -3  -3   1 11733.3 251.999   3
   3   3  -1 11572.0 249.224   3
   3   3   0 28758.9 429.029   3
  -3  -3   0 28427.3 428.658   3
  -3  -3  -1 80.4429 36.6148   3
   3   3   1 26.7778 21.1924   3
  -3  -3  -2 353.142 49.9078   3
   3   3   2 287.168 41.3515   3
  -3  -3  -3 876.462 72.6597   3
   3   3   3 831.994 67.9616   3
  -3  -3  -4 3980.48 152.220   3
   3   3   4 3911.32 148.817   3
  -3  -3  -5 16689.1 334.399   3
   3   3   5 18007.7 341.843   3
   3   3   5 17324.4 339.315   1
  -3  -3  -6 1297.44 91.4799   3
   3   3   6 1417.21 93.6426   3
   3   3   6 1336.14 95.6346   1
   3   3   7 6812.66 212.651   3
  -3  -3  -7 6511.83 208.343   3
   3   3   7 6402.60 222.663   1
   3   3   8 353.040 59.3813   1
  -3  -3  -8 404.273 58.8611   3
  -3  -3  -9 5145.08 189.154   3
   3   3   9 4771.97 214.240   1
   3   3  10 199.223 51.8004   1
   3   3  11 105.384 43.2854   1
  -3  -4  12 486.611 86.5099   1
  -3  -4  11-9.30242 36.9483   1
  -3  -4  10 424.018 46.2499   2
   3   4 -10 435.362 54.4605   3
  -3  -4  10 392.838 71.4874   1
   3   4  -9 469.997 53.9161   3
  -3  -4   9 434.963 49.4773   2
  -3  -4   9 413.323 66.5414   1
   3   4  -8 575.343 58.5821   3
  -3  -4   8 684.610 80.8498   1
  -3  -4   8 654.664 59.3168   2
   3   4  -7 2226.94 114.332   3
  -3  -4   7 2447.56 135.941   1
  -3  -4   7 2477.58 113.896   2
   3   4  -6 14.2694 22.4466   1
  -3  -4   6 42.0834 31.3895   3
   3   4  -6-22.3227 23.7904   3
  -3  -4   6 0.57880 30.9693   1
  -3  -4   5 1404.30 90.3968   3
   3   4  -5 1659.89 98.4560   3
   3   4  -5 1441.20 92.3402   1
   3   4  -4 3624.78 143.792   3
  -3  -4   4 3493.30 142.088   3
   3   4  -4 3582.46 138.158   1
  -3  -4   3 3035.92 133.242   3
   3   4  -3 3013.73 132.589   3
   3   4  -3 2829.47 117.317   1
  -3  -4   2 1369.82 90.5117   3
   3   4  -2 1374.57 90.7815   3
   3   4  -2 1312.52 77.6205   1
   3   4  -1 703.546 66.9447   3
  -3  -4   1 676.338 67.1717   3
  -3  -4   0 2171.74 115.954   3
   3   4   0 2523.99 122.809   3
  -3  -4  -1 1290.35 93.2573   3
   3   4   1 1297.60 89.1680   3
  -3  -4  -2 479.907 60.5082   3
   3   4   2 430.360 54.5804   3
  -3  -4  -3 158.353 40.0297   3
   3   4   3 103.265 31.8411   3
  -3  -4  -4 1594.28 106.119   3
  -3  -4  -5 1168.18 92.8769   3
   3   4   5 1261.52 91.1808   1
  -3  -4  -6 679.101 74.3668   3
   3   4   6 740.059 74.1924   1
  -3  -4  -7 3364.88 161.541   3
   3   4   7 3208.37 158.647   1
  -3  -4  -8 1037.74 94.5876   3
   3   4   8 1077.15 99.4566   1
   3   4   9 74.1028 45.7656   1
  -3  -4  -9 102.972 39.1301   3
   3   4  10 418.974 74.1169   1
  -3  -5  12 595.021 93.3126   1
  -3  -5  11 441.634 78.1327   1
  -3  -5  10 668.580 87.8547   1
  -3  -5  10 680.122 62.4600   2
  -3  -5   9 4561.56 161.573   2
  -3  -5   9 4422.47 203.796   1
   3   5  -9 4489.61 172.654   3
   3   5  -8 862.796 76.6994   3
  -3  -5   8 828.598 90.6582   1
  -3  -5   8 849.322 72.9968   2
   3   5  -7 782.556 74.6857   3
  -3  -5   7 847.807 75.2169   3
  -3  -5   7 732.713 78.9858   1
  -3  -5   6 1070.09 85.0872   3
   3   5  -6 1071.96 87.9929   3
   3   5  -6 1061.00 85.1844   1
   3   5  -5 815.777 75.7074   3
   3   5  -5 817.402 72.8992   1
  -3  -5   5 847.270 74.1428   3
  -3  -5   4 3347.82 148.931   3
   3   5  -4 3428.66 151.643   3
   3   5  -4 3227.72 134.476   1
  -3  -5   3 46.3507 36.5289   3
   3   5  -3 40.1432 20.8919   1
  -3  -5   2 942.917 83.8366   3
   3   5  -2 965.593 69.1654   1
  -3  -5   1 7703.97 233.903   3
   3   5  -1 7358.01 186.309   1
  -3  -5   0 1999.14 121.107   3
  -3  -5  -1 43.2789 41.2259   3
  -3  -5  -2 92.1647 39.3597   3
  -3  -5  -3 1492.04 109.734   3
  -3  -5  -4 1365.09 106.378   3
   3   5   4 1382.25 90.4454   1
   3   5   5 239.896 40.6260   1
  -3  -5  -5 349.297 60.6650   3
  -3  -5  -6 961.689 96.1282   3
   3   5   6 980.720 85.8462   1
   3   5   7 368.100 56.7625   1
  -3  -5  -7 424.110 67.2852   3
  -3  -5  -8 1186.37 111.472   3
   3   5   8 1338.38 110.666   1
  -3  -5  -9 161.810 50.9272   3
   3   5   9 203.440 58.3332   1
  -3  -6  12 248.049 66.2599   1
  -3  -6  11 51.6894 37.9953   1
  -3  -6  10 1526.28 97.6746   2
  -3  -6  10 1735.24 138.888   1
  -3  -6   9 670.568 84.6997   1
  -3  -6   9 679.544 70.9400   2
  -3  -6   8 1148.22 93.0794   3
  -3  -6   8 956.913 95.5037   1
  -3  -6   7 2269.32 130.347   3
  -3  -6   6 55.2081 40.9133   3
   3   6  -5 374.086 52.5395   1
  -3  -6   5 332.138 56.8140   3
   3   6  -4 18.9178 23.9803   1
  -3  -6   4 25.0618 34.4429   3
  -3  -6   3-11.5509 33.7045   3
   3   6  -3 52.8740 26.8394   1
   3   6  -2 21.3114 20.6459   1
  -3  -6   2 30.9770 32.7454   3
  -3  -6   1 1306.82 105.651   3
   3   6  -1 1177.60 75.4826   1
  -3  -6   0 2754.26 152.865   3
  -3  -6  -1 151.701 51.3324   3
  -3  -6  -2 43.6328 38.0814   3
  -3  -6  -3 221.010 56.5690   3
  -3  -6  -4 2889.58 164.842   3
   3   6   4 2680.96 126.454   1
  -3  -6  -5 410.662 71.5858   3
   3   6   5 311.421 47.1478   1
  -3  -6  -6 33.2875 36.3013   3
   3   6   6 14.9053 26.1649   1
  -3  -6  -7 273.608 63.8622   3
  -3  -6  -8 167.953 62.2843   3
  -3  -7  11-10.8490 42.8547   1
  -3  -7  10 3978.56 169.433   2
  -3  -7  10 3511.02 198.085   1
  -3  -7   9 45.3312 40.9640   3
  -3  -7   9-19.3104 31.3349   2
  -3  -7   8 668.029 79.1134   3
  -3  -7   7 240.079 59.5886   3
  -3  -7   6 3850.36 180.706   3
   3   7  -5 5634.07 194.568   1
  -3  -7   5 5924.37 227.820   3
   3   7  -4 928.161 76.2953   1
  -3  -7   4 1101.55 103.066   3
   3   7  -3 2111.02 107.471   1
  -3  -7   3 2392.89 148.142   3
  -3  -7   2 23.9113 34.7936   3
   3   7  -2 1.37424 20.9032   1
  -3  -7   1 7194.32 259.884   3
   3   7  -1 6565.34 183.555   1
  -3  -7   0 1411.50 119.302   3
   3   7   0 1366.08 80.2812   1
  -3  -7  -1 408.148 71.9098   3
  -3  -7  -2 3628.64 194.212   3
  -3  -7  -3 417.906 69.8181   3
   3   7   3 407.483 47.1142   1
  -3  -7  -4 1258.24 119.817   3
  -3  -7  -5 69.8671 52.3655   3
  -3  -7  -6 1254.32 126.020   3
  -3  -7  -7 992.933 114.784   3
  -3  -7  -8 1428.97 141.089   3
  -3  -8   9 1246.02 126.537   3
  -3  -8   8 190.498 56.3683   3
  -3  -8   7 224.988 57.2881   3
  -3  -8   6 196.063 54.1876   3
  -3  -8   5 2418.65 155.662   3
  -3  -8   4 999.645 104.150   3
  -3  -8   3-39.7561 48.3666   3
  -3  -8   2 173.495 54.9963   3
  -3  -8   1 1728.43 139.444   3
  -3  -8   0 2718.06 173.669   3
  -3  -8  -1 99.4168 47.1383   3
  -3  -8  -2 220.640 62.1036   3
  -3  -8  -3 538.850 90.7325   3
  -3  -8  -4 65.2231 52.4527   3
  -3  -8  -5 1105.71 123.875   3
  -3  -9  10 220.446 60.8769   3
  -3  -9   9 100.401 44.7431   3
  -3  -9   8 370.554 73.6273   3
  -3  -9   7 820.048 102.516   3
  -3  -9   6 268.482 67.5755   3
  -3  -9   5 149.605 55.7087   3
  -3  -9   4 85.4700 47.4237   3
  -3  -9   3 1781.06 147.389   3
  -3  -9   2 4735.19 240.200   3
  -3  -9   1 905.062 109.644   3
  -3  -9   0 36.7951 51.5293   3
  -3  -9  -1 277.403 72.1797   3
  -3 -10   9 61.1873 43.4994   3
  -3 -10   8 33.8033 47.4656   3
  -3 -10   7 72.9533 48.6739   3
  -3 -10   6 3222.58 202.666   3
  -3 -10   5 100.998 55.8846   3
  -3 -10   4 468.013 85.6393   3
   4 -13   2 1150.57 127.352   3
   4 -13   3 22.2754 38.4087   3
   4 -13   4 7.70986 38.5043   3
   4 -13   5 2382.91 165.790   3
   4 -13   6 80.0737 46.7109   3
   4 -13   7 244.751 69.5492   3
   4 -12  -1 877.717 108.624   3
   4 -12   0 11.4084 38.5096   3
   4 -12   1 992.559 112.391   3
   4 -12   2 1306.47 126.732   3
   4 -12   3 47.3328 43.4140   3
   4 -12   4 17.5439 37.3568   3
   4 -12   5 54.9450 40.6880   3
   4 -12   6 730.811 90.3652   3
   4 -12   7 1036.15 101.932   3
   4 -11  -4-103.493 54.2441   3
   4 -11  -3 617.965 92.0556   3
   4 -11  -2-6.99835 41.3388   3
   4 -11  -1 933.454 104.976   3
   4 -11   0 26.2984 43.1687   3
   4 -11   1 6257.47 254.845   3
   4 -11   2 1143.56 107.141   3
   4 -11   3 484.259 74.3626   3
   4 -11   4 681.533 80.9602   3
   4 -11   5 728.338 81.6078   3
   4 -11   6 921.724 90.0606   3
   4 -11   7 121.217 37.3974   1
   4 -11   7 58.8178 34.1467   3
   4 -11   8 1923.86 121.033   1
   4 -11   8 1973.20 120.500   3
   4 -11   9 1301.96 107.518   1
   4 -11  10 718.933 89.2874   1
   4 -11  11 91.9446 50.2211   1
   4 -10  -6 325.489 73.4396   3
   4 -10  -5 207.997 58.6965   3
   4 -10  -4 186.372 59.8181   3
   4 -10  -3 5330.81 238.035   3
   4 -10  -2 96.5996 46.7056   3
   4 -10  -1 144.038 48.2606   3
   4 -10   0 3209.68 171.917   3
   4 -10   1 1020.19 99.6540   3
   4 -10   2 6229.44 231.948   3
   4 -10   3 70.1344 37.8356   3
   4 -10   3 24.6520 8.54052   1
   4 -10   4 302.464 58.0405   3
   4 -10   4 287.827 32.3720   1
   4 -10   5 363.555 40.4239   1
   4 -10   5 435.168 65.4716   3
   4 -10   6 2185.41 124.303   3
   4 -10   6 2448.50 115.347   1
   4 -10   7 2751.72 135.611   3
   4 -10   7 2774.58 135.192   1
   4 -10   8 316.958 54.8670   1
   4 -10   8 315.703 42.6887   3
   4 -10   9 748.352 83.1188   1
   4 -10  10 1904.19 140.611   1
   4 -10  11 227.186 66.4502   1
   4 -10  12-76.0340 47.0091   1
   4  -9  -8 229.323 61.3648   3
   4  -9  -7 79.6334 46.6311   3
   4  -9  -6-38.3864 43.4663   3
   4  -9  -5 2453.24 160.445   3
   4  -9  -4-25.9295 36.6153   3
   4  -9  -3 1304.00 112.941   3
   4  -9  -2 2356.16 144.665   3
   4  -9  -1 2035.36 132.327   3
   4  -9   0 3400.77 165.934   3
   4  -9   1 56.4035 31.7575   3
   4  -9   2 1878.62 117.001   3
   4  -9   3 110.851 21.6629   1
   4  -9   3 127.537 37.8825   3
   4  -9   4 3854.21 117.668   1
   4  -9   4 3942.82 162.888   3
   4  -9   4 3872.15 160.713   2
   4  -9   5 496.672 57.7238   2
   4  -9   5 389.800 55.9238   3
   4  -9   5 403.967 44.4658   1
   4  -9   6 1362.99 86.9159   1
   4  -9   6 1366.59 90.6992   3
   4  -9   6 1283.74 85.5848   2
   4  -9   7 1013.13 83.9467   1
   4  -9   7 1044.65 75.2475   3
   4  -9   7 1023.90 72.9222   2
   4  -9   8-49.4474 32.0606   3
   4  -9   8-3.86903 28.2554   1
   4  -9   9 2342.29 143.910   1
   4  -9  10 14.1700 39.1144   1
   4  -9  11 174.888 48.8664   1
   4  -9  12 1693.12 149.514   1
   4  -8 -10 146.069 53.2046   3
   4  -8  -9 1229.85 119.474   3
   4  -8  -8 807.449 96.0983   3
   4  -8  -7 9.98136 41.6782   3
   4  -8  -6 773.220 89.4328   3
   4  -8  -5 469.189 71.6822   3
   4  -8  -4 12040.8 328.310   3
   4  -8  -3 145.251 46.2796   3
   4  -8  -2 135.185 43.2016   3
   4  -8  -1 539.152 65.8944   3
   4  -8   0 15504.2 340.334   3
   4  -8   1 8141.19 234.466   3
   4  -8   2 458.630 55.4930   3
   4  -8   2 442.466 31.1041   1
   4  -8   2 500.514 58.5836   2
   4  -8   3 181.834 37.5788   2
   4  -8   3 220.838 29.7424   1
   4  -8   3 154.039 38.0216   3
   4  -8   4 980.235 61.8811   1
   4  -8   4 1042.50 78.6866   3
   4  -8   4 969.472 75.6836   2
   4  -8   5 7723.35 204.892   3
   4  -8   5 7873.41 197.705   1
   4  -8   5 7937.80 206.011   2
   4  -8   6 1753.63 100.733   1
   4  -8   6 1576.56 86.6735   3
   4  -8   6 1637.67 87.8331   2
   4  -8   7 966.922 65.8778   3
   4  -8   7 975.122 63.0318   2
   4  -8   7 912.064 81.8732   1
   4  -8   8 3291.54 160.366   1
   4  -8   8 3335.77 105.313   2
   4  -8   8 3288.28 108.093   3
   4  -8   9 24.6840 40.7286   1
   4  -8  10 3244.48 179.975   1
   4  -8  11 6.48221 35.3780   1
   4  -8  12 601.022 93.2302   1
   4  -7 -11-63.2378 43.7057   3
   4  -7 -10 60.0874 42.5842   3
   4  -7  -9 1020.49 105.041   3
   4  -7  -8 1843.41 133.895   3
  -4   7   8 2043.72 115.234   1
   4  -7  -7 346.046 61.7552   3
  -4   7   7 343.213 46.5442   1
  -4   7   6 3818.42 132.721   1
   4  -7  -6 3587.53 177.310   3
   4  -7  -6 3509.08 128.274   1
   4  -7  -5 486.597 43.4997   1
   4  -7  -5 565.395 73.5439   3
   4  -7  -4 1538.52 109.469   3
   4  -7  -4 1375.94 63.8600   1
   4  -7  -3 3921.40 169.137   3
   4  -7  -3 3897.87 92.0584   1
   4  -7  -2 10097.9 267.387   3
   4  -7  -2 9726.74 133.079   1
   4  -7  -1 4199.02 69.2142   1
   4  -7  -1 4462.29 169.341   3
   4  -7  -1 4592.37 173.555   2
   4  -7   0 1606.31 99.7875   3
   4  -7   0 1570.06 43.9481   1
   4  -7   0 1729.33 102.863   2
   4  -7   1 3121.26 134.462   3
   4  -7   1 3033.02 132.494   2
   4  -7   1 2822.26 72.5905   1
   4  -7   2 1502.20 89.8580   3
   4  -7   2 1549.41 91.6424   2
   4  -7   2 1512.16 61.7620   1
   4  -7   3 5568.31 167.496   3
   4  -7   3 5719.80 170.867   2
   4  -7   3 5609.12 138.985   1
   4  -7   4 481.060 48.2104   2
   4  -7   4 438.901 47.4372   3
   4  -7   4 523.184 47.5637   1
   4  -7   5 103.388 27.9081   1
   4  -7   5 125.347 27.0371   2
   4  -7   5 103.970 25.7906   3
   4  -7   6 41.4689 26.9354   1
   4  -7   6 62.9115 22.8033   2
   4  -7   6 103.811 28.0231   3
   4  -7   7 661.874 47.2879   3
   4  -7   7 585.588 67.5347   1
   4  -7   7 556.821 42.8261   2
   4  -7   8 793.229 41.2424   2
   4  -7   8 816.385 42.0976   3
   4  -7   8 757.056 79.7608   1
   4  -7   9 2448.97 147.033   1
   4  -7  10 177.053 51.8965   1
   4  -7  11 227.800 57.0361   1
   4  -7  12 3576.99 211.613   1
   4  -6 -11 28.6032 43.7593   3
   4  -6 -10 357.959 62.7623   3
  -4   6  10 273.234 55.0143   1
   4  -6  -9 918.317 93.5656   3
  -4   6   9 1165.01 97.6874   1
   4  -6  -8 1864.38 127.424   3
  -4   6   8 1903.02 114.417   1
   4  -6  -7 135.071 33.3535   1
  -4   6   7 181.514 38.0036   1
   4  -6  -7 137.498 45.4662   3
   4  -6  -6 2424.28 135.828   3
  -4   6   6 2479.83 111.630   1
   4  -6  -6 2194.12 104.913   1
   4  -6  -5 1440.31 103.284   3
  -4   6   5 1665.14 82.9993   1
   4  -6  -5 1508.13 79.3979   1
   4  -6  -4 2917.27 98.8363   1
  -4   6   4 3095.39 146.476   2
   4  -6  -3 576.502 40.2318   1
  -4   6   3 542.926 62.9493   2
   4  -6  -3 624.099 65.5672   2
   4  -6  -2 11.9144 14.5692   1
   4  -6  -2-17.4789 26.2301   2
  -4   6   2 2.86756 30.7327   2
   4  -6  -1 22976.5 266.624   1
  -4   6   1 23146.8 393.694   2
   4  -6  -1 24544.0 402.523   2
  -4   6   0 560.891 57.2045   2
   4  -6   0 530.742 56.1515   2
  -4   6  -1 6149.27 175.010   2
   4  -6   1 6048.05 172.964   2
   4  -6   2 669.232 57.4957   3
  -4   6  -2 799.173 62.1071   2
   4  -6   2 760.545 58.2206   2
   4  -6   3 5415.42 151.580   3
  -4   6  -3 5159.43 147.588   2
   4  -6   3 5424.51 140.676   1
   4  -6   3 5356.08 150.706   2
   4  -6   4 21437.1 321.302   3
  -4   6  -4 22197.3 323.765   2
   4  -6   4 22055.2 341.852   1
   4  -6   4 21550.7 322.673   2
   4  -6   5 16.1961 24.1881   1
   4  -6   5-8.83817 16.5211   3
   4  -6   5 17.0384 16.3778   2
   4  -6   6 143.929 35.5632   1
   4  -6   6 162.175 24.7749   2
   4  -6   6 141.548 23.3424   3
   4  -6   7 698.674 39.6744   2
   4  -6   7 755.334 38.6408   3
   4  -6   7 719.744 71.0372   1
   4  -6   8 5915.86 215.927   1
   4  -6   9 7031.93 249.599   1
   4  -6  10 397.350 69.5800   1
   4  -6  11 3613.04 202.004   1
   4  -6  12 59.5543 46.0507   1
  -4   5  12 70.6508 47.8793   1
  -4   5  11 175.034 57.3174   1
   4  -5 -11 47.1521 41.1834   3
  -4   5  10 17.9890 33.3556   1
   4  -5 -10-14.0039 34.9978   3
   4  -5  -9 1750.18 119.597   3
  -4   5   9 1754.36 119.897   1
  -4   5   8 146.160 41.2787   1
   4  -5  -8 90.4478 39.7478   3
   4  -5  -7 289.018 46.5009   1
  -4   5   7 281.813 48.4917   1
  -4   5   6 1949.70 117.411   2
  -4   5   6 2092.46 104.585   1
   4  -5  -6 1881.94 98.9369   1
  -4   5   5 715.522 70.7570   2
   4  -5  -5 552.742 50.9011   1
  -4   5   5 591.283 52.1527   1
   4  -5  -5 687.304 68.5218   2
  -4   5   4 9.16838 26.6045   2
   4  -5  -4 90.0101 31.9394   2
   4  -5  -4 17.4659 16.9979   1
  -4   5   3 167.183 36.9909   2
   4  -5  -3 123.394 29.3833   2
   4  -5  -3 163.027 26.3022   1
   4  -5  -2 1150.61 54.2615   1
  -4   5   2 1100.18 77.3305   2
   4  -5  -2 1175.32 79.5294   2
  -4   5   1 8650.05 209.086   2
   4  -5  -1 8569.20 151.995   1
   4  -5  -1 8550.49 208.006   2
  -4   5   0 4226.94 137.732   2
   4  -5   0 4307.74 139.875   2
  -4   5  -1 3246.01 116.064   2
   4  -5   1 3410.36 119.342   2
  -4   5  -2 8.38125 22.0933   2
   4  -5   2 21.7804 19.5966   2
  -4   5  -3 1883.00 79.9632   2
   4  -5   3 1808.83 78.6804   2
  -4   5  -4 174.844 26.7212   2
   4  -5   4 104.663 17.4253   2
   4  -5   4 99.6120 27.9178   1
   4  -5   5 59.4114 27.2713   1
  -4   5  -5 37.6509 16.6603   2
   4  -5   5 13.8390 14.5655   2
   4  -5   5 26.6903 15.4730   3
   4  -5   6 2600.86 76.2548   2
   4  -5   6 2554.53 68.5842   3
  -4   5  -6 2744.46 76.1615   2
   4  -5   6 2585.02 124.098   1
   4  -5   7 117.226 38.6308   1
   4  -5   8 11.5109 34.6301   1
   4  -5   9 328.258 62.7903   1
   4  -5  10 91.7407 46.4639   1
   4  -5  11 1986.19 151.274   1
   4  -5  12 236.958 63.8901   1
  -4   4  12 953.676 111.042   1
  -4   4  11-10.2217 35.9438   1
   4  -4 -11 33.9322 36.8480   3
   4  -4 -10 1628.16 113.317   3
  -4   4  10 1712.20 128.875   1
  -4   4   9 4329.74 188.234   1
  -4   4   8 91.1552 36.8428   2
  -4   4   8 58.3992 32.9994   1
   4  -4  -7 2708.02 129.031   1
  -4   4   7 2850.27 133.024   1
  -4   4   7 2848.97 138.877   2
   4  -4  -7 2716.45 133.715   2
   4  -4  -6 63.1925 30.8472   2
  -4   4   6 68.4649 30.8791   2
   4  -4  -6 126.154 32.1970   1
  -4   4   6 74.7149 28.9309   1
   4  -4  -5 7337.62 188.140   1
  -4   4   5 7459.04 210.127   2
  -4   4   5 7604.80 191.926   1
   4  -4  -5 7609.19 210.402   2
   4  -4  -4 4649.11 136.987   1
  -4   4   4 4587.51 156.074   2
   4  -4  -4 4767.90 158.911   2
   4  -4  -3 1903.02 80.5129   1
  -4   4   3 1918.00 96.4951   2
   4  -4  -3 1955.87 98.6320   2
  -4   4   2 223.972 39.8214   2
   4  -4  -2 281.201 41.2145   2
   4  -4  -2 301.191 33.5668   1
  -4   4   1 9569.64 208.622   2
   4  -4  -1 9793.97 209.173   2
  -4   4   0 11209.9 218.842   2
   4  -4   0 11298.7 220.335   2
  -4   4  -1 464.256 44.4154   2
   4  -4   1 444.453 41.8169   2
  -4   4  -2 5029.74 128.993   2
   4  -4   2 5112.71 131.004   2
  -4   4  -3 25844.0 328.321   2
   4  -4   3 25692.3 330.249   2
   4  -4   4 5471.13 125.032   2
  -4   4  -4 5722.95 124.656   2
  -4   4  -5 18.6822 13.2659   2
   4  -4   5 30.0012 15.8478   2
   4  -4   5 46.2991 30.4608   1
   4  -4   6 1559.78 41.5873   3
   4  -4   6 1569.03 41.9930   3
  -4   4  -6 1636.25 53.0533   2
   4  -4   6 1696.62 103.566   1
  -4   4  -7 2028.92 46.0919   2
   4  -4   7 2078.31 120.211   1
   4  -4   8 6475.11 227.237   1
   4  -4   9 1959.25 133.490   1
   4  -4  10 663.592 85.3283   1
   4  -4  11 781.417 100.326   1
   4  -4  12 4433.00 237.652   1
  -4   3  13 1560.40 144.112   1
  -4   3  12 29.1882 42.6751   1
  -4   3  11 522.985 83.1853   1
   4  -3 -11 501.529 64.7408   3
  -4   3  10-4.48005 32.6475   1
  -4   3   9 2674.25 149.530   1
  -4   3   9 2607.14 133.904   2
   4  -3  -9 2551.38 129.544   2
  -4   3   8 1308.74 98.9420   1
  -4   3   8 1227.33 89.3509   2
   4  -3  -8 1117.19 81.7039   2
   4  -3  -7 4190.31 163.744   1
  -4   3   7 4373.41 167.799   1
  -4   3   7 4078.24 155.404   2
   4  -3  -7 4111.88 154.299   2
   4  -3  -6 2295.27 111.790   1
  -4   3   6 2289.70 113.453   1
  -4   3   6 2170.98 108.710   2
   4  -3  -6 2345.92 113.183   2
  -4   3   5 40.0950 27.3081   2
   4  -3  -5 14.1819 21.8813   2
  -4   3   5 13.7683 21.9245   1
   4  -3  -5 30.8642 20.4306   1
   4  -3  -4 3039.48 112.879   1
  -4   3   4 3141.65 121.576   2
  -4   3   4 3281.29 117.195   1
   4  -3  -4 3312.85 124.863   2
   4  -3  -3 12461.2 227.247   1
  -4   3   3 12468.5 244.852   2
   4  -3  -3 12658.8 246.639   2
   4  -3  -2 29341.2 373.789   1
  -4   3   2 29456.3 400.607   2
   4  -3  -2 29349.2 401.896   2
  -4   3   1 20705.6 312.503   2
   4  -3  -1 20278.3 307.839   2
  -4   3   0 1355.18 70.8008   2
   4  -3   0 1268.46 66.4900   2
  -4   3  -1 220.905 33.9308   2
   4  -3   1 238.220 31.4476   2
   4  -3   2 1081.07 59.0469   2
  -4   3  -2 1049.04 56.5598   2
   4  -3   3 4193.69 112.924   2
  -4   3  -3 4432.40 111.743   2
   4  -3   4 3397.43 85.5709   3
  -4   3  -4 3514.85 94.4449   2
   4  -3   5 2945.71 72.3607   3
   4  -3   5 3222.85 132.900   1
  -4   3  -5 3182.08 85.7284   2
   4  -3   6 976.732 32.5190   3
   4  -3   6 1022.02 83.5843   1
  -4   3  -6 1138.21 47.4049   2
   4  -3   7 953.570 87.9514   1
  -4   3  -7 955.818 38.4150   2
   4  -3   8 1473.48 109.000   1
   4  -3   9 553.644 74.5480   1
   4  -3  10 1603.76 130.305   1
   4  -3  11 1810.67 143.844   1
   4  -3  12 671.149 97.6762   1
  -4   2  13 1290.75 133.059   1
  -4   2  12-9.65881 38.4427   1
  -4   2  11 2723.29 170.762   1
  -4   2  10 684.365 84.1370   1
   4  -2 -10 680.445 66.1553   2
  -4   2  10 704.064 71.1687   2
  -4   2   9 403.728 53.1426   2
  -4   2   9 383.883 61.2490   1
   4  -2  -9 416.952 51.9688   2
  -4   2   8 109.940 33.3958   2
  -4   2   8 47.8647 36.7218   1
   4  -2  -8 103.559 26.2121   2
   4  -2  -7 5052.46 165.241   2
   4  -2  -7 5196.32 184.099   1
  -4   2   7 5389.11 188.562   1
  -4   2   7 5230.82 166.564   2
   4  -2  -6 14658.7 284.048   2
   4  -2  -6 14976.0 305.116   1
  -4   2   6 14672.1 305.420   1
  -4   2   6 13983.8 278.340   2
   4  -2  -5 249.224 39.7115   1
  -4   2   5 237.949 38.2007   2
   4  -2  -5 299.870 40.9523   2
  -4   2   5 310.666 44.8409   1
   4  -2  -4 544.330 53.1169   1
   4  -2  -4 457.328 47.3453   2
  -4   2   4 511.005 52.1216   1
  -4   2   4 502.934 48.9342   2
   4  -2  -3 2703.40 104.772   2
   4  -2  -3 2611.56 102.175   1
  -4   2   3 2654.61 102.866   2
   4  -2  -2 56475.7 620.945   2
   4  -2  -2 57332.1 611.715   1
  -4   2   2 56575.8 620.400   2
   4  -2  -1 20405.5 303.474   2
  -4   2   1 20247.8 302.143   2
   4  -2   0 4312.60 122.305   2
  -4   2   0 4437.35 125.651   2
  -4   2  -1 49.8330 25.4946   2
   4  -2   1 13.3311 19.4197   2
  -4   2  -2 513.371 44.2782   2
   4  -2   2 625.586 43.8954   3
  -4   2  -3 24480.3 319.827   2
   4  -2   3 24657.5 302.653   3
   4  -2   4 142.612 21.5130   3
  -4   2  -4 144.918 26.6961   2
  -4   2  -5 718.725 45.8303   2
   4  -2   5 772.406 40.8938   3
  -4   2  -6 5252.74 122.489   2
   4  -2   6 5134.49 100.731   3
   4  -2   6 5462.25 189.399   1
  -4   2  -7 1490.63 62.6305   2
   4  -2   7 1594.19 46.9494   3
   4  -2   7 1498.80 106.151   1
  -4   2  -8 7064.61 134.183   2
   4  -2   8 7095.64 243.550   1
  -4   2  -9 89.4605 15.3703   2
   4  -2   9 134.200 48.2301   1
  -4   2  -9 121.744 18.2814   2
   4  -2  10 3731.67 197.166   1
   4  -2  11 1524.09 135.292   1
   4  -2  12 1551.62 142.789   1
  -4   1  13 110.294 60.2180   1
  -4   1  12 197.022 63.8229   1
  -4   1  11 79.0449 35.1997   2
  -4   1  11 8.59632 40.1513   1
   4  -1 -10 3730.02 146.829   2
  -4   1  10 4006.98 195.588   1
  -4   1  10 3647.04 145.920   2
  -4   1   9 289.626 57.2761   1
  -4   1   9 311.583 46.1254   2
   4  -1  -9 332.300 46.7804   2
  -4   1   8 694.630 76.5054   1
   4  -1  -8 611.386 58.1714   2
  -4   1   8 663.991 60.4986   2
   4  -1  -7 1136.62 74.3581   2
   4  -1  -7 1116.47 86.1607   1
  -4   1   7 1255.04 92.1620   1
  -4   1   7 1161.23 75.8044   2
   4  -1  -6 734.658 59.5322   2
   4  -1  -6 704.123 68.0274   1
  -4   1   6 618.752 62.5785   1
  -4   1   6 710.026 58.3489   2
   4  -1  -5 8948.44 204.127   2
   4  -1  -5 9150.54 224.001   1
  -4   1   5 8998.15 223.822   1
  -4   1   5 8787.95 201.458   2
   4  -1  -4 6285.16 165.036   2
   4  -1  -4 6437.41 175.473   1
  -4   1   4 6261.62 163.534   2
   4  -1  -3 10885.0 219.190   2
   4  -1  -3 10780.5 223.290   1
  -4   1   3 10447.5 212.374   2
  -4   1   2 2725.55 104.884   2
   4  -1  -2 2780.24 104.759   2
  -4   1   1 6873.62 167.252   2
   4  -1  -1 7316.75 169.814   2
  -4   1   0 4257.40 127.535   2
   4  -1   0 4495.75 123.289   3
   4  -1   1 1437.45 67.8589   3
  -4   1  -1 1342.78 72.8348   2
   4  -1   2 278.773 32.8540   3
  -4   1  -2 302.507 39.5437   2
  -4   1  -3 1504.27 73.9868   2
   4  -1   3 1450.26 65.7098   3
   4  -1   4 589.029 42.1439   3
   4  -1   5 1467.98 64.1940   3
  -4   1  -5 1341.09 62.6729   3
   4  -1   6 248.356 27.3738   3
   4  -1   6 215.381 43.2497   1
  -4   1  -6 236.005 29.6108   3
   4  -1   7 2954.40 89.7151   3
   4  -1   7 3064.15 152.797   1
   4  -1   8 875.702 88.7103   1
  -4   1  -9 1772.31 77.4501   2
  -4   1  -9 1808.37 80.9940   2
   4  -1   9 2000.15 138.499   1
   4  -1  10 3838.68 199.591   1
   4  -1  11 894.495 108.559   1
   4  -1  12 78.1561 50.7178   1
  -4   0  13 595.596 94.4020   1
  -4   0  12 656.824 95.0587   1
  -4   0  11-34.1675 23.1897   2
  -4   0  11 47.0931 44.9711   1
  -4   0  10 1529.22 123.572   1
  -4   0  10 1611.95 94.5910   2
   4   0 -10 1447.00 92.4194   3
   4   0  -9 817.001 69.9322   3
   4   0  -9 879.923 67.5277   2
  -4   0   9 842.148 88.2407   1
  -4   0   9 865.254 68.2586   2
   4   0  -8 3476.59 131.465   2
  -4   0   8 3500.31 165.931   1
  -4   0   8 3445.82 131.252   2
   4   0  -8 3442.89 137.110   3
   4   0  -7 4491.31 152.740   3
   4   0  -7 4380.74 146.041   2
  -4   0   7 4445.17 176.747   1
  -4   0   7 4369.94 143.918   2
  -4   0   6 298.651 40.7897   2
   4   0  -6 414.275 52.9652   1
   4   0  -6 337.547 42.1386   3
  -4   0   6 331.480 52.7793   1
   4   0  -6 295.648 38.3088   2
   4   0  -5 43.9046 23.0263   3
   4   0  -5 45.8961 27.5985   1
  -4   0   5 63.5000 23.0908   2
  -4   0   5 21.5575 26.2346   1
   4   0  -5 74.7354 24.1247   2
  -4   0   4 1468.01 79.3186   2
   4   0  -4 1540.67 81.7030   3
   4   0  -4 1346.40 81.9449   1
  -4   0   3 35855.3 464.893   2
   4   0  -3 36414.4 465.421   3
   4   0  -3 36209.8 480.195   1
  -4   0   2 14503.7 262.949   2
   4   0  -2 14456.3 257.656   3
   4   0  -1 4667.16 135.368   3
  -4   0   1 4447.53 138.369   2
  -4   0   0 5.99163 26.9728   3
  -4   0   0 53.1222 30.6000   2
   4   0   0 24.4720 21.6534   3
  -4   0  -1 1020.74 65.5783   3
   4   0   1 945.311 61.5339   3
  -4   0  -2 12559.6 230.698   3
   4   0   2 12312.2 225.241   3
  -4   0  -3 182.080 36.1620   3
   4   0   3 257.806 33.3077   3
  -4   0  -4 100.691 27.0914   3
   4   0   4 174.352 29.8116   3
   4   0   5 2591.68 97.3531   3
  -4   0  -5 2787.65 102.451   3
  -4   0  -6 2733.73 101.172   3
   4   0   6 2692.73 99.9418   3
   4   0   6 2809.59 139.357   1
   4   0   7 1833.32 83.5376   3
  -4   0  -7 1773.50 83.5889   3
   4   0   7 2059.92 125.643   1
   4   0   8 269.747 53.7632   1
  -4   0  -8 286.866 38.3855   3
  -4   0  -9 2546.84 97.9944   3
   4   0   9 2721.90 162.408   1
   4   0  10 10.5366 41.0328   1
   4   0  11 2996.20 189.573   1
  -4  -1  12 159.135 54.6688   1
  -4  -1  11 1138.47 117.866   1
  -4  -1  11 1137.19 76.9448   2
  -4  -1  10-6.21043 22.9922   2
  -4  -1  10 102.256 47.3586   1
   4   1 -10 67.1262 27.5809   3
   4   1  -9 3209.06 135.602   3
  -4  -1   9 3584.25 178.630   1
  -4  -1   9 3435.89 132.239   2
   4   1  -8 47.3809 23.7329   3
  -4  -1   8 12.4491 26.6365   2
  -4  -1   8 28.5809 32.0484   1
   4   1  -7 12870.5 273.272   3
  -4  -1   7 13081.2 317.245   1
  -4  -1   7 13429.7 265.304   2
  -4  -1   6 4916.73 153.754   2
   4   1  -6 4996.20 179.932   1
   4   1  -6 4731.76 155.661   3
  -4  -1   6 4475.00 172.816   1
   4   1  -5 47.7720 26.6311   3
   4   1  -5 54.0788 26.6810   1
  -4  -1   5 91.2150 29.3545   2
  -4  -1   5 11.0190 27.7766   1
   4   1  -4 3093.49 120.083   3
   4   1  -4 2926.72 123.741   1
  -4  -1   4 3165.56 120.427   2
   4   1  -3 39.8192 22.9073   1
   4   1  -3 82.4520 28.8165   3
  -4  -1   3 38.5064 27.3774   2
  -4  -1   2 21636.1 343.277   3
   4   1  -2 21689.2 343.964   3
  -4  -1   1 4613.38 144.276   3
   4   1  -1 4496.17 141.809   3
  -4  -1   0 4626.23 145.676   3
   4   1   0 4996.61 148.074   3
  -4  -1  -1 1381.62 80.8338   3
   4   1   1 1457.69 80.2325   3
  -4  -1  -2 5954.00 165.063   3
   4   1   2 6227.21 166.988   3
  -4  -1  -3 8029.78 195.189   3
   4   1   3 8524.88 199.221   3
  -4  -1  -4 19.9962 21.5958   3
   4   1   4 20.3831 21.9637   3
  -4  -1  -5 69.6783 26.9441   3
   4   1   5 27.9143 21.8788   3
   4   1   6 2198.99 101.151   3
  -4  -1  -6 2149.62 102.030   3
   4   1   6 2370.72 131.696   1
   4   1   7 182.047 45.0585   1
  -4  -1  -7 97.4464 26.3459   3
   4   1   7 150.132 33.1779   3
  -4  -1  -8 394.871 48.6265   3
   4   1   8 387.818 48.2249   3
   4   1   8 395.644 64.3667   1
   4   1   9-7.94051 39.2352   1
  -4  -1  -9 38.8778 26.4630   3
   4   1  10 112.326 48.0076   1
   4   1  11 51.9903 47.6021   1
  -4  -2  12 3324.46 204.538   1
  -4  -2  11 1371.13 130.340   1
  -4  -2  11 1313.44 83.0096   2
  -4  -2  10 166.269 37.2060   2
   4   2 -10 190.469 39.7283   3
  -4  -2  10 46.9607 40.3444   1
   4   2  -9 13.2752 23.5368   3
  -4  -2   9 67.7469 30.9878   2
  -4  -2   9-4.06735 35.2014   1
  -4  -2   8 23.4417 32.0597   1
   4   2  -8 81.4229 29.1418   3
  -4  -2   8 51.2280 28.0211   2
  -4  -2   7 8767.87 217.449   2
  -4  -2   7 8522.13 257.398   1
   4   2  -7 8651.51 225.812   3
  -4  -2   6 4971.39 161.047   2
   4   2  -6 5061.96 167.484   3
   4   2  -6 4864.77 181.274   1
  -4  -2   6 4704.33 178.955   1
  -4  -2   5 7661.74 203.651   2
   4   2  -5 7666.33 205.897   3
   4   2  -5 7616.42 219.048   1
  -4  -2   4 770.769 65.8059   2
   4   2  -4 736.648 63.6462   3
   4   2  -4 659.680 64.5496   1
   4   2  -3 329.684 44.9740   1
  -4  -2   3 430.310 51.4417   3
   4   2  -3 304.233 43.9556   3
   4   2  -2 2234.52 107.241   3
  -4  -2   2 2235.11 108.453   3
   4   2  -2 2031.76 99.7334   1
  -4  -2   1 134.948 38.9663   3
   4   2  -1 154.234 35.2904   3
   4   2   0 2398.09 111.653   3
  -4  -2   0 2287.38 111.227   3
   4   2   1 2122.94 104.484   3
  -4  -2  -1 1982.94 103.188   3
   4   2   2 3896.51 143.055   3
  -4  -2  -2 3724.38 141.540   3
  -4  -2  -3-0.30426 24.9413   3
   4   2   3 67.5099 27.7639   3
  -4  -2  -4 374.831 50.3279   3
   4   2   4 234.805 38.8944   3
   4   2   5 9601.73 237.341   3
  -4  -2  -5 9415.12 238.643   3
  -4  -2  -6 42.6561 30.3990   3
   4   2   6 55.9204 24.2852   3
   4   2   6 81.5852 38.9493   1
  -4  -2  -7 1518.02 96.5845   3
   4   2   7 1699.49 101.848   3
   4   2   7 1503.94 110.084   1
  -4  -2  -8 94.0836 34.2371   3
   4   2   8 113.149 44.5591   1
  -4  -2  -9 933.818 78.8634   3
   4   2   9 904.255 97.4467   1
   4   2  10 1893.43 149.291   1
   4   2  11 137.509 54.5392   1
  -4  -3  12 174.322 59.2514   1
  -4  -3  11 1630.35 140.448   1
  -4  -3  11 1505.58 89.6500   2
  -4  -3  10 2838.28 175.809   1
  -4  -3  10 2851.87 125.895   2
   4   3  -9 718.603 69.2639   3
  -4  -3   9 603.571 61.2362   2
  -4  -3   9 578.302 80.9576   1
  -4  -3   8 3704.63 145.248   2
   4   3  -8 3660.52 151.664   3
  -4  -3   8 3555.49 175.517   1
  -4  -3   7 33.2358 35.7806   1
   4   3  -7 50.0910 26.5554   3
  -4  -3   7 7.98886 23.9511   2
  -4  -3   6 3377.55 140.026   2
   4   3  -6 3353.18 142.860   3
  -4  -3   5 2527.14 122.901   2
   4   3  -5 2432.17 120.802   3
  -4  -3   5 2504.31 122.915   3
   4   3  -5 2485.76 127.099   1
   4   3  -4 415.758 52.5997   1
  -4  -3   4 389.094 53.9314   3
   4   3  -4 408.090 52.0520   3
   4   3  -3 8123.35 222.243   3
  -4  -3   3 8023.71 220.272   3
   4   3  -3 8014.08 214.741   1
   4   3  -2 13462.3 292.560   3
  -4  -3   2 12706.7 284.262   3
   4   3  -2 12664.5 268.804   1
   4   3  -1 13815.2 295.341   3
  -4  -3   1 13078.5 289.552   3
  -4  -3   0 929.120 79.9012   3
   4   3   0 1291.54 88.7308   3
   4   3   1 1546.22 96.2473   3
  -4  -3  -1 1600.49 101.238   3
   4   3   2 2001.79 111.156   3
  -4  -3  -2 1803.78 107.936   3
  -4  -3  -3 5592.72 191.987   3
   4   3   3 6230.26 199.778   3
   4   3   4 728.542 70.1494   3
  -4  -3  -4 763.910 74.9097   3
  -4  -3  -5 52.2514 31.3445   3
  -4  -3  -6 3428.68 157.833   3
   4   3   6 3526.22 165.218   1
   4   3   7-21.8567 35.7606   1
  -4  -3  -7-55.2359 35.9594   3
  -4  -3  -8 4434.71 183.867   3
   4   3   8 4308.72 201.417   1
  -4  -3  -9 1629.93 112.922   3
   4   3   9 1588.92 131.239   1
   4   3  10 1715.31 143.689   1
   4   3  11 1175.60 124.846   1
  -4  -4  12 82.6709 49.2404   1
  -4  -4  11 89.5055 48.5987   1
  -4  -4  10 804.855 97.0568   1
  -4  -4  10 873.083 74.5771   2
  -4  -4   9 141.369 43.8001   1
  -4  -4   9 232.619 45.3210   2
  -4  -4   8 3072.82 138.124   2
  -4  -4   8 2707.58 159.194   1
  -4  -4   7 1859.09 110.323   2
  -4  -4   6 605.881 68.2500   3
  -4  -4   6 496.019 62.1126   2
  -4  -4   5 196.194 45.8280   3
   4   4  -5 213.629 45.1382   1
  -4  -4   4 2912.53 140.977   3
   4   4  -4 2767.14 131.478   1
  -4  -4   3 3128.63 146.576   3
   4   4  -3 2934.70 130.955   1
  -4  -4   2 433.190 59.6018   3
   4   4  -2 505.434 54.8787   1
  -4  -4   1 257.866 51.6762   3
  -4  -4   0 1536.09 106.711   3
  -4  -4  -1 5142.89 193.813   3
  -4  -4  -2 454.085 61.4571   3
  -4  -4  -3 1057.73 93.0752   3
  -4  -4  -4 2347.15 137.400   3
  -4  -4  -5 369.771 58.5204   3
   4   4   5 464.511 60.9558   1
  -4  -4  -6 61.9189 37.8843   3
   4   4   6 54.0676 26.1536   1
   4   4   7 87.2614 36.9563   1
  -4  -4  -7 44.1064 34.9878   3
  -4  -4  -8 1344.91 111.750   3
   4   4   8 1284.76 113.220   1
   4   4   9 30.6624 35.2364   1
   4   4  10 712.264 96.0093   1
  -4  -5  12 1809.25 153.878   1
  -4  -5  11 172.587 56.1328   1
  -4  -5  10 737.733 70.3504   2
  -4  -5  10 786.348 99.4754   1
  -4  -5   9 1870.55 112.604   2
  -4  -5   9 1513.51 127.502   1
  -4  -5   8 5395.44 198.721   2
  -4  -5   7 1484.06 106.937   2
  -4  -5   7 1537.12 109.382   3
  -4  -5   6 46.5349 30.0837   3
  -4  -5   5 1449.96 108.642   3
  -4  -5   4 2168.66 130.465   3
   4   5  -4 2168.52 118.174   1
  -4  -5   3 9943.29 281.567   3
   4   5  -3 9578.79 248.766   1
  -4  -5   2 2656.63 145.536   3
   4   5  -2 2586.84 122.903   1
  -4  -5   1 177.717 50.9175   3
   4   5  -1 141.357 31.4009   1
  -4  -5   0 4291.90 187.189   3
  -4  -5  -1 816.956 86.7674   3
  -4  -5  -2 5047.86 209.640   3
  -4  -5  -3-14.6794 36.3051   3
  -4  -5  -4 1199.70 106.524   3
  -4  -5  -5 1250.94 112.112   3
   4   5   5 1453.82 105.172   1
   4   5   6 518.974 66.2810   1
  -4  -5  -6 608.313 83.4491   3
  -4  -5  -7 1307.25 119.813   3
   4   5   7 1238.88 108.140   1
   4   5   8 35.2526 39.2571   1
  -4  -5  -8-81.5594 48.0320   3
  -4  -6  11 2640.35 183.728   1
  -4  -6  10 1057.46 91.0275   2
  -4  -6   9 201.843 47.3069   2
  -4  -6   8 77.0571 40.3269   3
  -4  -6   8 149.546 47.7866   2
  -4  -6   7 656.691 78.1332   3
  -4  -6   6 4635.16 200.578   3
  -4  -6   5 659.402 78.5046   3
   4   6  -4 1084.06 88.7010   1
  -4  -6   4 899.585 94.4630   3
   4   6  -3 27.2081 27.2090   1
  -4  -6   3 65.7489 43.1034   3
  -4  -6   2 44.6817 34.9669   3
   4   6  -2 48.9922 26.9238   1
  -4  -6   1 3303.33 174.314   3
   4   6  -1 2764.00 128.017   1
  -4  -6   0 1241.06 111.044   3
  -4  -6  -1 480.058 73.5694   3
  -4  -6  -2 132.905 45.7788   3
  -4  -6  -3 157.451 49.4290   3
  -4  -6  -4 1348.48 120.778   3
   4   6   4 1294.08 95.0043   1
  -4  -6  -5 126.223 47.2916   3
   4   6   5 200.323 45.1289   1
  -4  -6  -6 31.4253 38.4204   3
  -4  -6  -7 237.108 65.0336   3
  -4  -6  -8 557.825 87.8143   3
  -4  -7  10 402.214 63.9479   2
  -4  -7   9 2599.10 154.883   2
  -4  -7   8 670.223 85.0838   3
  -4  -7   7 2258.66 149.712   3
  -4  -7   6 145.559 46.7894   3
  -4  -7   5 1987.30 139.627   3
  -4  -7   4 4379.89 209.612   3
  -4  -7   3 1708.04 134.140   3
   4   7  -3 1627.77 105.243   1
   4   7  -2 1097.82 84.0877   1
  -4  -7   2 1057.94 107.843   3
  -4  -7   1 1764.31 138.252   3
  -4  -7   0 2066.56 150.069   3
  -4  -7  -1 2766.93 175.978   3
  -4  -7  -2 2703.87 177.165   3
  -4  -7  -3 618.083 90.3163   3
  -4  -7  -4-76.4912 45.4855   3
  -4  -7  -5 2286.18 169.103   3
  -4  -7  -6 832.736 106.036   3
  -4  -8   9 35.1629 42.1766   3
  -4  -8   9-95.4671 51.8641   2
  -4  -8   8 23.5893 41.3826   3
  -4  -8   7 189.373 60.7496   3
  -4  -8   6 9.85226 41.3477   3
  -4  -8   5 215.171 63.8196   3
  -4  -8   4 830.569 104.796   3
  -4  -8   3 290.557 67.2176   3
  -4  -8   2 504.995 87.7592   3
  -4  -8   1 1625.28 142.626   3
  -4  -8   0 549.001 88.4923   3
  -4  -8  -1 171.533 61.9178   3
  -4  -8  -2 169.462 59.0167   3
  -4  -8  -3 510.032 90.5946   3
  -4  -9   9 129.492 58.7274   3
  -4  -9   8 1001.08 112.685   3
  -4  -9   7 45.2422 47.2422   3
  -4  -9   6 1287.67 125.580   3
  -4  -9   5 959.100 118.108   3
  -4  -9   4 1093.85 123.596   3
  -4  -9   3 53.3825 46.6632   3
  -4  -9   2 99.8749 50.6956   3
   5 -14   6-63.1191 48.0328   3
   5 -13   1 2.00945 47.1273   3
   5 -13   2 1550.16 141.132   3
   5 -13   3 176.472 54.9111   3
   5 -13   4 1538.37 135.911   3
   5 -13   5-14.9420 36.3319   3
   5 -13   6 348.535 68.0242   3
   5 -13   7 563.636 81.2045   3
   5 -12  -2 225.356 69.3288   3
   5 -12  -1 23.5823 37.2154   3
   5 -12   0 109.188 50.2048   3
   5 -12   1 1474.41 133.395   3
   5 -12   2 2379.85 161.189   3
   5 -12   3 70.9138 58.1101   3
   5 -12   4-20.9599 54.9079   3
   5 -12   5 170.301 54.7716   3
   5 -12   6 857.352 91.9654   3
   5 -12   7 461.297 65.2637   3
   5 -11  -4 296.151 70.3874   3
   5 -11  -3 328.739 70.7439   3
   5 -11  -2 4719.92 230.865   3
   5 -11  -1 662.255 93.1562   3
   5 -11   0 291.218 62.0439   3
   5 -11   1-55.9268 41.6335   3
   5 -11   2 6525.96 250.870   3
   5 -11   3 1881.20 132.777   3
   5 -11   4 162.561 47.4080   3
   5 -11   5 42.5341 35.1340   3
   5 -11   6 6.94013 37.0470   3
   5 -11   6 9.53603 24.0510   1
   5 -11   7 2825.41 144.967   3
   5 -11   7 2739.93 134.152   1
   5 -11   8 68.9844 28.5938   1
   5 -11   9 84.6376 34.4069   1
   5 -11  10 682.957 91.6430   1
   5 -11  11 0.88815 38.2648   1
   5 -10  -6 709.645 95.1535   3
   5 -10  -5 737.834 98.6186   3
   5 -10  -4 293.568 66.7816   3
   5 -10  -3 95.6814 40.7689   3
   5 -10  -2 1013.39 103.638   3
   5 -10  -1 694.883 84.0803   3
   5 -10   0 217.477 50.3205   3
   5 -10   1 44.6851 39.1098   3
   5 -10   2 424.292 64.3703   3
   5 -10   3 1474.47 62.0344   1
   5 -10   3 1558.46 111.941   3
   5 -10   4 1403.24 72.0412   1
   5 -10   4 1301.82 101.363   3
   5 -10   5 83.3830 31.0248   3
   5 -10   5 163.891 33.9846   1
   5 -10   6-28.3834 29.8418   3
   5 -10   6-15.1841 19.2039   1
   5 -10   7 537.279 63.4779   3
   5 -10   7 475.628 61.9503   1
   5 -10   8 22.7622 20.3788   3
   5 -10   8 119.730 43.4439   1
   5 -10   9 690.560 81.8755   1
   5 -10  10 69.0193 38.5465   1
   5 -10  11 395.300 75.7372   1
   5 -10  12 459.745 81.1968   1
   5  -9  -8 546.586 86.8486   3
   5  -9  -7-45.3417 55.2681   3
   5  -9  -6 2764.86 173.250   3
   5  -9  -5 82.6843 49.3311   3
   5  -9  -4 4632.85 214.882   3
   5  -9  -3 1311.53 112.816   3
   5  -9  -2 1908.64 131.659   3
   5  -9  -1 347.688 60.8497   3
   5  -9   0 779.190 81.4246   3
   5  -9   1 6076.36 91.2611   1
   5  -9   1 6967.64 231.404   3
   5  -9   1 6508.37 93.9570   1
   5  -9   2 1678.05 62.1594   1
   5  -9   2 1770.17 115.044   3
   5  -9   3 3969.83 114.955   1
   5  -9   3 3907.79 164.264   3
   5  -9   4-32.3161 26.7883   2
   5  -9   4 64.6860 25.0731   1
   5  -9   4 26.5967 32.3837   3
   5  -9   5 1544.80 89.9795   1
   5  -9   5 1530.00 97.7015   3
   5  -9   5 1470.81 96.4850   2
   5  -9   6 5913.07 190.693   1
   5  -9   6 6132.67 189.476   3
   5  -9   6 5712.16 182.231   2
   5  -9   7 363.808 46.3315   2
   5  -9   7 448.540 60.4055   1
   5  -9   7 309.631 41.7332   3
   5  -9   8 1132.96 100.268   1
   5  -9   8 1207.30 72.0107   3
   5  -9   9-19.9987 35.5800   1
   5  -9  10 1661.45 132.227   1
   5  -9  11 2001.67 151.823   1
   5  -9  12 550.176 90.5268   1
   5  -8 -10 759.828 97.8781   3
   5  -8  -9 65.7186 36.1210   3
   5  -8  -8 58.6366 42.8172   3
   5  -8  -7 845.210 97.4353   3
   5  -8  -6 26.3436 36.0354   3
   5  -8  -5 1236.20 109.806   3
   5  -8  -4 198.981 26.5636   1
   5  -8  -4 190.847 49.6415   3
   5  -8  -3 1148.10 101.213   3
   5  -8  -3 975.948 48.0252   1
   5  -8  -2 397.154 26.2759   1
   5  -8  -2 486.323 67.9940   3
   5  -8  -1 2465.03 61.9406   1
   5  -8  -1 2788.02 145.027   3
   5  -8   0 13352.0 318.459   3
   5  -8   0 13812.0 184.188   1
   5  -8   1 5163.72 187.837   3
   5  -8   1 5387.70 115.681   1
   5  -8   2 362.067 35.3240   1
   5  -8   2 359.816 50.4461   2
   5  -8   2 327.792 49.8541   3
   5  -8   3 2166.89 114.896   3
   5  -8   3 2367.58 119.593   2
   5  -8   3 2377.29 94.3333   1
   5  -8   4 651.901 61.7495   2
   5  -8   4 581.068 59.4716   3
   5  -8   4 582.738 52.4436   1
   5  -8   5 375.293 47.1014   1
   5  -8   5 458.112 49.9025   2
   5  -8   5 421.646 47.9535   3
   5  -8   6 2395.25 104.797   3
   5  -8   6 2209.60 102.069   2
   5  -8   6 2192.33 115.553   1
   5  -8   7 944.292 83.1774   1
   5  -8   7 958.176 62.8216   3
   5  -8   7 963.420 63.9567   2
   5  -8   8 863.411 53.6511   3
   5  -8   8 822.756 84.6579   1
   5  -8   9 68.1766 33.2143   1
   5  -8  10 136.246 51.2404   1
   5  -8  11 1029.44 108.764   1
   5  -8  12 885.885 112.045   1
   5  -7 -11 35.7784 45.3358   3
   5  -7 -10 1204.20 116.787   3
  -5   7   9 451.467 64.1028   1
   5  -7  -9 509.582 77.9464   3
   5  -7  -8 1164.62 111.930   3
   5  -7  -7 1834.42 132.265   3
   5  -7  -6 126.989 29.2530   1
   5  -7  -6 182.403 53.7998   3
  -5   7   5 633.255 77.8271   2
   5  -7  -5 789.408 85.1508   3
   5  -7  -5 629.321 53.4172   1
  -5   7   4 347.877 63.4583   2
   5  -7  -4 375.622 44.4173   1
   5  -7  -3 7921.11 161.120   1
  -5   7   3 8286.03 251.766   2
   5  -7  -2 1152.56 55.2667   1
  -5   7   2 1134.67 91.0158   2
   5  -7  -1 2152.14 73.5211   1
  -5   7   1 2093.04 117.847   2
   5  -7  -1 2195.31 118.886   2
  -5   7   0 710.320 70.0878   2
   5  -7   0 658.342 66.4788   2
  -5   7  -1 3741.64 148.804   2
   5  -7   1 3648.19 148.591   2
  -5   7  -2 24348.9 401.729   2
   5  -7   2 24292.0 404.327   2
   5  -7   3 975.040 72.6256   3
  -5   7  -3 974.099 71.8547   2
   5  -7   3 963.919 63.2375   1
   5  -7   3 940.376 72.6960   2
   5  -7   4 418.465 46.6815   1
  -5   7  -4 501.455 52.0526   2
   5  -7   4 477.998 51.1262   2
   5  -7   4 401.592 44.9842   3
   5  -7   5 3092.33 115.573   3
   5  -7   5 3269.34 134.016   1
   5  -7   5 3156.62 117.173   2
   5  -7   6 3260.15 110.886   3
   5  -7   6 3046.20 138.973   1
   5  -7   6 3149.28 110.877   2
   5  -7   7 815.362 53.6462   2
   5  -7   7 823.795 50.5909   3
   5  -7   7 826.647 80.2290   1
   5  -7   8 1059.08 49.3551   2
   5  -7   8 1164.02 46.4477   3
   5  -7   8 1219.67 100.094   1
   5  -7   9 4845.50 212.126   1
   5  -7  10 2046.69 147.605   1
   5  -7  11 1785.04 146.581   1
   5  -7  12 22.9205 36.4245   1
   5  -6 -11 3799.47 200.616   3
  -5   6  11 4184.47 209.181   1
   5  -6 -10 384.466 67.6213   3
  -5   6  10 467.660 69.7842   1
  -5   6   9-42.9617 30.9558   1
   5  -6  -9-3.63724 34.8768   3
  -5   6   8 789.520 76.3591   1
   5  -6  -8 840.743 89.1228   3
  -5   6   7 1520.19 115.293   2
  -5   6   7 1540.78 99.4133   1
   5  -6  -7 1261.25 88.7963   1
   5  -6  -6 1335.93 85.6285   1
  -5   6   6 1597.43 115.044   2
  -5   6   5 904.493 85.2102   2
   5  -6  -5 761.906 60.9907   1
   5  -6  -4 1615.28 80.4869   1
  -5   6   4 1742.55 112.731   2
   5  -6  -3 849.552 56.0422   1
  -5   6   3 972.009 81.3915   2
   5  -6  -3 943.172 82.7383   2
   5  -6  -2 4295.36 117.803   1
  -5   6   2 4259.23 163.851   2
   5  -6  -2 4627.34 170.627   2
  -5   6   1 4829.73 168.664   2
   5  -6  -1 4614.54 120.091   1
   5  -6  -1 5170.90 175.145   2
  -5   6   0 1629.36 95.4502   2
   5  -6   0 1617.47 94.5212   2
  -5   6  -1 2329.96 108.701   2
   5  -6   1 2560.46 113.774   2
  -5   6  -2 5461.33 162.166   2
   5  -6   2 5415.84 162.674   2
  -5   6  -3 12862.1 250.746   2
   5  -6   3 12837.6 253.157   2
  -5   6  -4 282.959 36.8758   2
   5  -6   4 305.431 36.7655   2
   5  -6   4 369.573 45.3483   1
   5  -6   5 2197.87 88.9989   3
  -5   6  -5 2371.63 92.7345   2
   5  -6   5 2372.88 116.454   1
   5  -6   5 2387.42 94.2899   2
   5  -6   6-8.78092 29.2396   1
   5  -6   6 9.04260 14.0440   2
   5  -6   6 9.23251 14.6255   3
  -5   6  -6 15.0560 16.7558   2
   5  -6   7 3341.44 96.3591   2
   5  -6   7 3351.83 85.1236   3
   5  -6   7 3353.50 157.339   1
   5  -6   8 1596.56 115.923   1
   5  -6   9 52.9430 36.4062   1
   5  -6  10 2409.85 159.953   1
   5  -6  11 95.9251 39.9551   1
   5  -6  12-9.10839 38.0002   1
  -5   5  12 63.8070 46.1282   1
   5  -5 -11-34.6976 43.2584   3
  -5   5  11-12.3660 40.3891   1
  -5   5  10 296.529 60.8304   1
   5  -5 -10 368.161 60.9367   3
  -5   5   9 4067.14 185.293   1
  -5   5   8 112.671 43.4737   2
  -5   5   8 121.720 38.8477   1
   5  -5  -7 854.189 76.8750   1
  -5   5   7 950.528 88.7359   2
  -5   5   7 1028.35 84.1620   1
  -5   5   6 206.772 47.1433   2
   5  -5  -6 195.318 35.9837   1
   5  -5  -5 2564.84 113.142   1
  -5   5   5 2566.05 131.513   2
   5  -5  -4 11834.3 239.760   1
  -5   5   4 11384.5 275.540   2
   5  -5  -4 11952.4 282.792   2
  -5   5   3-1.11863 28.1553   2
   5  -5  -3 23.5753 24.8138   2
   5  -5  -3-17.5311 19.0386   1
   5  -5  -2 2394.61 92.8610   1
  -5   5   2 2453.54 115.541   2
   5  -5  -2 2637.64 121.324   2
  -5   5   1-18.6800 28.9241   2
   5  -5  -1 80.4821 30.0534   2
  -5   5   0 3633.68 132.872   2
   5  -5   0 3616.67 132.331   2
  -5   5  -1 7420.87 187.833   2
   5  -5   1 7717.96 190.716   2
  -5   5  -2 10.3603 21.5729   2
   5  -5   2 11.1550 18.6149   2
  -5   5  -3 229.152 34.4981   2
   5  -5   3 238.473 33.8100   2
  -5   5  -4 303.248 34.6541   2
   5  -5   4 330.494 36.8373   2
   5  -5   5 7697.35 166.271   2
   5  -5   5 7732.91 216.202   1
  -5   5  -5 7906.14 164.765   2
  -5   5  -6 35.5270 15.8595   2
   5  -5   6 10.5445 26.0989   1
  -5   5  -7 114.589 18.9302   2
   5  -5   7 112.543 14.2004   3
   5  -5   7 102.682 33.9920   1
   5  -5   7 122.968 14.7862   3
   5  -5   8 3835.16 180.155   1
   5  -5   9 119.462 42.8438   1
   5  -5  10 1295.52 117.646   1
   5  -5  11 630.423 92.2658   1
   5  -5  12 1743.50 152.776   1
  -5   4  12 851.782 103.659   1
  -5   4  11 2048.57 151.935   1
  -5   4  10 883.954 88.0368   2
  -5   4  10 901.691 97.5522   1
  -5   4   9 1015.27 90.3857   2
  -5   4   9 1282.50 108.043   1
  -5   4   8 1859.84 117.923   2
  -5   4   8 1734.05 116.418   1
  -5   4   7 546.930 63.9123   1
  -5   4   7 481.811 64.3808   2
   5  -4  -7 564.881 63.2111   1
   5  -4  -6 5688.84 184.801   1
  -5   4   6 5745.20 194.595   2
  -5   4   6 5999.57 189.703   1
   5  -4  -6 5913.53 197.517   2
   5  -4  -5 832.630 67.8844   1
  -5   4   5 902.834 75.5530   2
   5  -4  -5 799.830 71.0336   2
   5  -4  -4 3661.58 131.300   1
  -5   4   4 3529.00 142.182   2
   5  -4  -4 3790.61 147.291   2
   5  -4  -3 6306.55 166.690   1
  -5   4   3 6357.10 187.276   2
   5  -4  -3 6488.27 188.635   2
   5  -4  -2 301.471 35.7579   1
  -5   4   2 308.363 44.7641   2
   5  -4  -2 307.919 42.7303   2
  -5   4   1 4915.65 153.465   2
   5  -4  -1 5151.96 156.245   2
  -5   4   0 545.725 52.6359   2
   5  -4   0 576.013 52.6241   2
  -5   4  -1 21771.1 336.026   2
   5  -4   1 22016.7 338.335   2
   5  -4   2 19663.9 307.073   2
  -5   4  -2 19341.6 303.580   2
   5  -4   3 610.766 49.9491   2
  -5   4  -3 711.396 52.3323   2
   5  -4   4 3800.43 117.857   2
  -5   4  -4 3960.47 115.818   2
   5  -4   5 969.614 49.8422   3
  -5   4  -5 977.672 55.2298   2
   5  -4   6 7975.14 136.653   3
   5  -4   6 8139.87 238.703   1
  -5   4  -6 8256.55 158.495   2
   5  -4   7 957.208 31.4907   3
   5  -4   7 1104.83 93.3570   1
  -5   4  -7 1092.76 49.2445   2
  -5   4  -8 1190.03 42.0287   2
   5  -4   8 1152.58 101.931   1
   5  -4   9 2231.40 146.098   1
   5  -4  10 3.49384 34.4846   1
   5  -4  11 1823.91 148.516   1
   5  -4  12 192.143 62.0951   1
  -5   3  12 420.743 80.7483   1
  -5   3  11 271.155 52.9427   2
  -5   3  11 261.733 66.4074   1
  -5   3  10 57.9371 36.9509   1
  -5   3  10-2.48503 28.2888   2
  -5   3   9 1125.63 100.839   1
  -5   3   9 982.901 87.0539   2
  -5   3   8 1724.31 116.616   1
  -5   3   8 1686.63 106.978   2
   5  -3  -7 2595.22 128.421   2
  -5   3   7 2848.77 140.434   1
  -5   3   7 2577.80 127.154   2
   5  -3  -6 1992.42 110.380   1
  -5   3   6 1918.12 107.934   2
  -5   3   6 1867.86 106.935   1
   5  -3  -6 2042.41 111.307   2
   5  -3  -5 5051.89 167.213   1
  -5   3   5 4752.89 163.654   2
   5  -3  -5 4940.75 167.738   2
   5  -3  -4 1015.17 71.9190   1
  -5   3   4 1058.99 76.1130   2
   5  -3  -4 1133.33 78.4195   2
   5  -3  -3 711.465 61.7655   2
  -5   3   3 532.550 55.8352   2
   5  -3  -3 617.820 56.0421   1
   5  -3  -2 19647.6 331.831   2
  -5   3   2 18938.1 323.857   2
   5  -3  -1 1728.17 87.6733   2
  -5   3   1 1717.73 89.1365   2
  -5   3   0 265.610 41.6876   2
   5  -3   0 285.269 39.9050   2
   5  -3   1 23192.0 343.698   2
  -5   3  -1 22811.5 339.895   2
   5  -3   2 3690.36 121.682   2
  -5   3  -2 3645.62 118.478   2
  -5   3  -3 6263.19 154.470   2
   5  -3   4 10626.5 189.589   3
  -5   3  -4 10867.5 204.754   2
   5  -3   5 26.3383 15.0593   3
  -5   3  -5 66.8162 20.3408   2
   5  -3   6 651.864 38.9039   3
   5  -3   6 689.015 72.5531   1
  -5   3  -6 696.378 47.4401   2
  -5   3  -7 331.776 32.5520   2
   5  -3   7 321.329 23.8191   3
   5  -3   7 347.730 60.4571   1
   5  -3   8 236.169 55.7616   1
  -5   3  -8 230.255 25.2631   2
   5  -3   9 690.105 87.4341   1
  -5   3  -9 650.149 31.7429   2
   5  -3  10 1.70660 37.7092   1
   5  -3  11 394.045 76.7600   1
   5  -3  12 351.935 73.9967   1
  -5   2  12 4311.92 230.758   1
  -5   2  11 825.056 78.9369   2
  -5   2  11 781.574 98.1527   1
  -5   2  10 0.83688 39.9055   1
  -5   2  10 4.37434 25.5754   2
  -5   2   9 338.710 52.4935   2
  -5   2   9 334.017 65.8900   1
   5  -2  -9 381.180 53.6455   2
   5  -2  -8 5938.87 195.636   2
  -5   2   8 6109.69 221.077   1
  -5   2   8 5765.02 192.096   2
   5  -2  -7 10112.6 253.438   2
  -5   2   7 10122.0 274.559   1
  -5   2   7 9736.70 247.431   2
   5  -2  -6 686.310 64.0220   2
   5  -2  -6 757.355 71.3247   1
  -5   2   6 716.098 70.6016   1
  -5   2   6 708.490 66.4049   2
   5  -2  -5 10160.5 240.679   2
   5  -2  -5 9826.08 243.826   1
  -5   2   5 9895.92 236.610   2
   5  -2  -4 812.212 65.3697   2
   5  -2  -4 869.715 67.8613   1
  -5   2   4 893.347 68.1329   2
   5  -2  -3 24385.7 380.151   2
   5  -2  -3 23907.8 376.909   1
  -5   2   3 23556.0 373.446   2
   5  -2  -2 4422.10 144.147   2
  -5   2   2 4277.17 141.967   2
   5  -2  -1 3205.15 121.489   2
  -5   2   1 3081.91 118.572   2
  -5   2   0 47524.7 568.826   2
   5  -2   0 48728.8 574.048   2
   5  -2   1 131.929 27.5215   3
  -5   2  -1 162.337 35.5700   2
  -5   2  -2 26870.1 382.222   2
   5  -2   2 27763.0 370.452   3
   5  -2   3 75.2329 24.3690   3
  -5   2  -3 80.2242 24.9372   2
  -5   2  -4 3973.19 125.926   2
   5  -2   4 3983.21 115.417   3
  -5   2  -5 10414.7 209.642   2
   5  -2   5 10514.0 190.557   3
  -5   2  -6 2662.36 100.803   2
   5  -2   6 2538.03 86.1022   3
  -5   2  -7 1411.36 74.6110   2
   5  -2   7 1549.21 63.6846   3
   5  -2   7 1618.70 115.812   1
   5  -2   8 52.0894 37.5767   1
  -5   2  -8 26.7871 21.1862   2
   5  -2   8 18.4154 14.3899   3
  -5   2  -9 3959.53 114.504   2
   5  -2   9 4146.81 204.299   1
   5  -2  10 324.981 72.9921   1
   5  -2  11 760.337 103.293   1
  -5   1  12 339.307 72.9300   1
  -5   1  11 374.623 77.2758   1
  -5   1  11 288.935 49.8006   2
  -5   1  10 1705.44 132.260   1
  -5   1  10 1510.04 100.570   2
  -5   1   9 360.416 51.4511   2
  -5   1   9 566.379 80.4895   1
   5  -1  -9 295.682 47.2720   2
   5  -1  -8 1425.29 92.5697   2
  -5   1   8 1292.95 105.969   1
  -5   1   8 1125.10 84.2347   2
  -5   1   7 515.754 66.1382   1
  -5   1   7 463.233 53.4568   2
   5  -1  -7 597.661 61.5748   2
   5  -1  -6 789.688 68.6532   2
   5  -1  -6 824.662 74.0907   1
  -5   1   6 809.322 76.0131   1
  -5   1   6 737.384 64.6643   2
   5  -1  -5 5510.20 173.382   2
   5  -1  -5 5530.11 182.873   1
  -5   1   5 5410.28 169.431   2
   5  -1  -4 6.73885 25.6214   1
  -5   1   4 50.8040 25.1569   2
   5  -1  -4 49.2722 27.7654   2
  -5   1   3 8005.84 203.515   2
   5  -1  -3 8368.35 207.898   2
   5  -1  -3 8139.38 208.176   1
   5  -1  -2 240.399 38.2862   3
  -5   1   2 304.098 45.3845   2
   5  -1  -2 324.570 44.6769   2
   5  -1  -1 296.316 41.9613   3
  -5   1   1 213.575 40.9815   2
  -5   1   0 10028.0 225.074   2
   5  -1   0 10648.8 222.642   3
   5  -1   1 1790.59 85.9353   3
  -5   1  -1 1698.01 90.7720   2
   5  -1   2 1767.33 84.4282   3
  -5   1  -2 1685.69 89.3251   2
  -5   1  -3 1768.00 90.5498   2
   5  -1   3 1956.31 87.3499   3
  -5   1  -4 3918.52 136.330   2
   5  -1   4 4184.12 126.053   3
   5  -1   5 301.983 35.9315   3
  -5   1  -5 360.396 45.2142   2
   5  -1   6 53.5479 22.5910   3
  -5   1  -6 29.2991 22.8377   2
  -5   1  -7 989.683 68.9396   2
   5  -1   7 967.505 59.4638   3
   5  -1   7 970.549 92.9326   1
   5  -1   8 135.341 44.5243   1
   5  -1   8 99.1093 23.2156   3
  -5   1  -8 76.3694 27.7995   2
   5  -1   9 242.412 56.9513   1
  -5   1  -9 163.690 30.1428   2
   5  -1  10 495.108 84.1299   1
   5  -1  11 967.770 115.653   1
  -5   0  12 597.126 95.6153   1
  -5   0  11 1676.81 139.536   1
  -5   0  11 1477.80 98.6684   2
  -5   0  10 13.5754 28.7031   2
  -5   0  10 51.7499 47.2587   1
  -5   0   9 5388.47 225.043   1
  -5   0   9 5349.11 182.476   2
   5   0  -8 3033.36 140.003   3
  -5   0   8 2760.06 152.646   1
  -5   0   8 3029.75 133.754   2
  -5   0   7 337.714 60.3426   1
   5   0  -7 324.584 48.0911   3
  -5   0   7 280.311 45.9874   2
   5   0  -6 3783.11 148.905   3
   5   0  -6 3772.38 160.676   1
  -5   0   6 3707.35 142.370   2
   5   0  -5 113.124 31.5843   3
  -5   0   5 158.134 36.2427   2
   5   0  -5 177.171 39.9596   1
  -5   0   4 16057.5 307.925   2
   5   0  -4 16501.5 314.126   3
   5   0  -4 16473.3 326.784   1
  -5   0   3 9960.98 234.777   2
   5   0  -3 10509.6 238.490   3
   5   0  -3 9904.44 240.326   1
  -5   0   2 4930.19 164.250   2
   5   0  -2 5359.09 163.947   3
  -5   0   1 8979.73 220.122   2
   5   0  -1 9130.41 215.370   3
  -5   0   0 15324.0 296.116   2
   5   0   0 16244.5 293.995   3
  -5   0  -1 6807.82 183.864   3
   5   0   1 7303.97 187.040   3
  -5   0  -2 680.935 60.9802   3
   5   0   2 699.826 58.2718   3
   5   0   3 8262.24 198.772   3
  -5   0  -3 8043.89 198.239   3
  -5   0  -4 1989.53 97.2043   3
   5   0   4 2004.10 95.5749   3
  -5   0  -5 9399.35 217.294   3
   5   0   5 9668.76 216.477   3
  -5   0  -6 355.046 45.7791   3
   5   0   6 327.646 42.1637   3
  -5   0  -7 96.3220 29.9761   3
   5   0   7 94.2244 25.8193   3
   5   0   7 71.5464 33.8785   1
   5   0   8 4283.94 143.083   3
  -5   0  -8 4342.56 143.474   3
   5   0   8 4344.16 204.579   1
   5   0   9 85.6341 44.3582   1
   5   0  10 367.797 70.9571   1
   5   0  11 127.713 50.1313   1
  -5  -1  12 556.089 90.3074   1
  -5  -1  11 150.485 36.9269   2
  -5  -1  11 98.8247 50.8845   1
  -5  -1  10 36.2293 28.2349   2
  -5  -1  10 35.3023 46.5535   1
  -5  -1   9 247.880 49.9542   2
  -5  -1   9 361.878 71.2330   1
   5   1  -8 6793.80 213.240   3
  -5  -1   8 6485.01 239.358   1
  -5  -1   8 6648.80 202.388   2
   5   1  -7 944.285 79.3835   3
  -5  -1   7 904.350 87.9390   1
  -5  -1   7 958.614 75.9443   2
  -5  -1   6 3886.55 152.235   2
   5   1  -6 4150.12 159.001   3
   5   1  -5 132.103 35.0757   3
  -5  -1   5 106.143 34.0045   2
   5   1  -5 89.8483 26.3399   1
   5   1  -4 1549.89 93.8993   3
  -5  -1   4 1559.49 95.2267   2
   5   1  -4 1534.12 98.2266   1
  -5  -1   3 956.168 77.5095   2
   5   1  -3 972.764 74.5105   3
   5   1  -3 1100.94 82.5456   1
  -5  -1   2 2660.86 127.385   2
   5   1  -2 2813.44 123.809   3
  -5  -1   1 17939.9 334.589   3
   5   1  -1 19055.4 342.641   3
  -5  -1   0 821.177 69.7838   3
   5   1   0 930.479 72.1126   3
   5   1   1 2433.06 113.396   3
  -5  -1  -1 2216.72 111.382   3
  -5  -1  -2 408.409 51.3400   3
   5   1   2 339.677 47.0232   3
  -5  -1  -3 1953.32 103.616   3
   5   1   3 2023.39 104.373   3
   5   1   4 2016.68 104.765   3
  -5  -1  -4 1989.04 105.245   3
  -5  -1  -5 31.8420 27.5074   3
   5   1   5 47.8711 26.9436   3
  -5  -1  -6 426.561 52.4366   3
   5   1   6 509.751 55.1111   3
  -5  -1  -7 128.269 36.4730   3
   5   1   7 105.284 28.1529   3
   5   1   7 163.690 46.9320   1
   5   1   8 225.511 58.9335   1
  -5  -1  -8 451.033 57.5416   3
   5   1   9 722.010 92.9444   1
   5   1  10 204.173 53.1419   1
   5   1  11 82.2824 54.9061   1
  -5  -2  12 36.8140 38.5585   1
  -5  -2  11 324.884 47.7173   2
  -5  -2  11 343.210 75.5806   1
  -5  -2  10 428.832 75.0498   1
  -5  -2  10 471.407 61.2458   2
  -5  -2   9 1216.46 113.787   1
  -5  -2   9 1392.33 95.0391   2
  -5  -2   8 2841.68 161.297   1
  -5  -2   8 3045.72 138.376   2
  -5  -2   7 43.2195 26.9204   2
  -5  -2   6 8469.32 234.637   2
   5   2  -6 8552.86 240.582   3
  -5  -2   5 8127.75 229.763   2
   5   2  -5 8099.30 231.414   3
   5   2  -5 7941.88 238.451   1
   5   2  -4 239.000 42.6108   3
   5   2  -4 267.817 46.1999   1
  -5  -2   4 163.439 40.8932   2
  -5  -2   3 148.555 36.9360   3
   5   2  -3 158.339 35.8799   3
   5   2  -3 153.637 36.2207   1
   5   2  -2 671.141 66.5554   3
  -5  -2   2 551.932 63.8072   3
  -5  -2   1 19361.0 369.052   3
   5   2  -1 20454.9 373.588   3
   5   2   0 1256.74 88.5145   3
  -5  -2   0 1325.76 93.0754   3
  -5  -2  -1 493.333 61.3549   3
   5   2   1 589.346 62.2247   3
   5   2   2 4813.18 173.718   3
  -5  -2  -2 4196.01 163.768   3
  -5  -2  -3 3379.10 147.645   3
   5   2   3 3704.58 151.866   3
  -5  -2  -4 13056.9 302.665   3
   5   2   4 14123.7 310.646   3
  -5  -2  -5 223.287 46.9475   3
   5   2   5 201.650 40.9155   3
  -5  -2  -6 1602.95 107.410   3
  -5  -2  -7 932.966 85.3755   3
   5   2   7 896.002 93.4593   1
   5   2   8 838.479 94.9293   1
  -5  -2  -8 938.387 84.2168   3
   5   2   9 229.298 58.4195   1
   5   2  10 135.854 49.3617   1
  -5  -3  12 94.9988 55.1695   1
  -5  -3  11 60.8775 27.3397   2
  -5  -3  11 186.057 57.9667   1
  -5  -3  10 60.4950 37.4531   1
  -5  -3  10 137.201 36.9020   2
  -5  -3   9 2347.82 158.158   1
  -5  -3   9 2427.99 128.598   2
  -5  -3   8 157.493 41.3465   2
  -5  -3   7 39.5925 32.3850   2
  -5  -3   6 86.6233 37.8735   2
  -5  -3   5 2481.31 131.290   2
  -5  -3   4 5246.61 193.115   3
   5   3  -4 5433.59 195.710   1
   5   3  -3 366.070 59.9057   1
  -5  -3   3 406.640 60.8239   3
  -5  -3   2 159.451 44.6031   3
   5   3  -2 148.656 37.1904   1
  -5  -3   1 1207.82 95.2683   3
  -5  -3   0 194.276 45.7357   3
  -5  -3  -1 84.5315 38.7262   3
  -5  -3  -2 3.19240 30.4849   3
  -5  -3  -3 864.216 82.9177   3
  -5  -3  -4 1760.93 118.717   3
  -5  -3  -5 46.6387 35.4146   3
  -5  -3  -6 299.589 57.9581   3
   5   3   6 313.515 56.9509   1
   5   3   7 173.077 50.8367   1
  -5  -3  -7 305.888 56.8131   3
   5   3   8 28.4750 33.9681   1
  -5  -3  -8 199.577 48.1483   3
   5   3   9 704.902 90.0394   1
   5   3  10 99.8084 45.6751   1
  -5  -4  11 145.632 58.9232   1
  -5  -4  10 1084.86 92.5119   2
  -5  -4   9 2702.66 142.845   2
  -5  -4   8 704.816 76.2375   2
  -5  -4   7 2410.02 137.013   2
  -5  -4   6 1086.86 95.6579   2
  -5  -4   5 1970.25 125.211   3
  -5  -4   4 29.2134 30.9906   3
  -5  -4   3 2611.32 144.731   3
   5   4  -3 2537.17 132.566   1
  -5  -4   2 11674.6 309.208   3
   5   4  -2 11683.3 284.653   1
  -5  -4   1 655.917 78.6356   3
  -5  -4   0 136.563 45.9895   3
  -5  -4  -1 78.6712 36.1152   3
  -5  -4  -2 755.950 84.9731   3
  -5  -4  -3 1170.27 102.226   3
  -5  -4  -4 1206.93 107.617   3
  -5  -4  -5 1117.23 106.746   3
  -5  -4  -6 73.7208 41.0552   3
   5   4   6 17.5282 35.9543   1
  -5  -4  -7 1231.79 116.131   3
   5   4   7 1326.75 117.827   1
   5   4   8-1.61252 39.0123   1
  -5  -4  -8-8.61622 33.7954   3
   5   4   9-83.4335 54.9568   1
  -5  -5  10 384.721 61.1837   2
  -5  -5   9 1877.75 126.214   2
  -5  -5   8 94.3034 41.0066   2
  -5  -5   7 59.9150 33.8461   2
  -5  -5   6 3582.42 177.752   3
  -5  -5   5 811.428 89.9110   3
  -5  -5   4 22.5332 37.7527   3
  -5  -5   3 651.747 80.2314   3
  -5  -5   2 2313.23 144.709   3
   5   5  -2 2277.85 126.434   1
  -5  -5   1 3404.09 175.002   3
   5   5  -1 3077.76 144.354   1
  -5  -5   0 110.335 51.4339   3
  -5  -5  -1 110.126 44.5377   3
  -5  -5  -2 1998.97 140.674   3
  -5  -5  -3 4769.28 218.070   3
  -5  -5  -4 157.713 50.0203   3
  -5  -5  -5-74.5776 45.2165   3
   5   5   5-42.6867 33.2908   1
  -5  -5  -6 50.6140 46.9900   3
   5   5   6 1.62608 30.5777   1
   5   5   7-29.1443 41.4930   1
  -5  -5  -7 48.9492 43.2310   3
  -5  -5  -8 1070.36 115.876   3
  -5  -6  10 868.356 89.8129   2
  -5  -6   9-46.3345 42.5990   2
  -5  -6   8 64.2075 38.8188   2
  -5  -6   7 716.076 88.5913   3
  -5  -6   6 5282.60 228.945   3
  -5  -6   5 389.232 71.9224   3
  -5  -6   4 153.986 54.2142   3
  -5  -6   3 1623.47 126.791   3
  -5  -6   2 3558.33 189.568   3
  -5  -6   1 750.479 94.1512   3
  -5  -6   0 1227.44 117.259   3
  -5  -6  -1 2857.41 176.131   3
  -5  -6  -2 671.153 94.8642   3
  -5  -6  -3 1740.22 144.195   3
  -5  -6  -4 93.1788 52.1736   3
  -5  -6  -5 582.195 88.4791   3
  -5  -6  -6 2167.98 165.607   3
  -5  -6  -7 901.186 113.633   3
  -5  -7   9 368.590 71.9449   2
  -5  -7   8 69.8463 48.3671   3
  -5  -7   8-0.46747 44.5580   2
  -5  -7   7 668.461 92.0607   3
  -5  -7   6 447.654 78.4854   3
  -5  -7   5 942.070 109.846   3
  -5  -7   4 367.746 76.1880   3
  -5  -7   3 33.0142 40.8274   3
  -5  -7   2 24.7164 39.9109   3
  -5  -7   1 83.0236 50.1142   3
  -5  -7   0 128.527 55.4307   3
  -5  -7  -1 112.603 54.2318   3
  -5  -7  -2 721.077 102.293   3
  -5  -7  -3 75.1397 51.4669   3
  -5  -7  -4 424.259 82.3463   3
  -5  -8   9 27.6045 43.6891   2
  -5  -8   8 102.548 53.8504   3
  -5  -8   7 1663.75 145.839   3
  -5  -8   6 431.140 85.0695   3
  -5  -8   5 15.1665 48.4183   3
  -5  -8   4 85.9873 43.6924   3
  -5  -8   3 2247.63 171.032   3
  -5  -8   2 308.293 73.9721   3
  -5  -8   1 40.9984 44.6961   3
   6 -14   5 516.300 87.0280   3
   6 -14   6-71.1976 48.7818   3
   6 -13   1 643.272 98.9331   3
   6 -13   2-23.6893 43.9711   3
   6 -13   3 207.637 58.3754   3
   6 -13   4 58.6457 44.7878   3
   6 -13   5 2017.19 149.473   3
   6 -13   6 1491.52 125.831   3
   6 -12  -2 1208.83 126.156   3
   6 -12  -1 313.316 72.8346   3
   6 -12   0 2315.26 163.327   3
   6 -12   1 601.869 85.4679   3
   6 -12   2 748.135 92.5385   3
   6 -12   3 1632.74 130.850   3
   6 -12   4-2.30256 37.6620   3
   6 -12   5 1539.40 121.377   3
   6 -12   6 88.4996 43.7741   3
   6 -12   7 875.800 91.0450   3
   6 -11  -4 799.346 106.092   3
   6 -11  -3 710.434 92.6396   3
   6 -11  -2 138.906 50.5541   3
   6 -11  -1 2219.94 155.980   3
   6 -11   0 274.790 60.1374   3
   6 -11   1 1910.14 138.854   3
   6 -11   2 575.760 76.8177   3
   6 -11   3 155.118 50.5987   3
   6 -11   4 2451.32 146.907   3
   6 -11   5 150.999 43.4914   3
   6 -11   5 118.856 30.3663   1
   6 -11   6 2401.63 120.188   1
   6 -11   6 2402.68 137.519   3
   6 -11   7 88.4238 37.7332   3
   6 -11   7 32.5233 25.3178   1
   6 -11   8 373.552 57.5928   1
   6 -11   9 1842.36 131.884   1
   6 -11  10 90.5431 39.9709   1
   6 -11  11-15.5060 36.3955   1
   6 -10  -6 777.242 100.222   3
   6 -10  -5 340.551 72.9899   3
   6 -10  -4 457.051 77.1907   3
   6 -10  -3 115.645 47.1132   3
   6 -10  -2 14.1665 39.4593   3
   6 -10  -1 611.837 80.8731   3
   6 -10   0 1688.78 124.973   3
   6 -10   1 7400.39 111.762   1
   6 -10   1 8489.82 274.295   3
   6 -10   1 7989.00 115.672   1
   6 -10   2 437.798 63.9786   3
   6 -10   2 500.204 37.5534   1
   6 -10   3 867.762 85.6558   3
   6 -10   3 880.755 56.6056   1
   6 -10   4 1092.81 69.9275   1
   6 -10   4 1180.47 97.9371   3
   6 -10   5 488.824 55.3954   1
   6 -10   5 429.115 60.4908   3
   6 -10   6 250.725 40.9025   1
   6 -10   6 249.443 41.1189   3
   6 -10   7 756.377 77.1968   1
   6 -10   7 820.427 70.3448   3
   6 -10   8 1602.79 118.150   1
   6 -10   9 20.8397 34.3891   1
   6 -10  10 114.738 51.2105   1
   6 -10  11 115.849 56.3249   1
   6  -9  -8 132.991 54.1455   3
   6  -9  -7 70.6095 45.1829   3
   6  -9  -6 122.848 49.9933   3
   6  -9  -5 5089.95 234.058   3
   6  -9  -4 1594.29 128.212   3
   6  -9  -3 73.4282 42.0030   3
   6  -9  -2 3088.87 167.561   3
   6  -9  -2 2659.71 73.3637   1
   6  -9  -1 253.335 24.4497   1
   6  -9  -1 232.138 52.9005   3
   6  -9   0 991.915 91.8894   3
   6  -9   0 1072.85 50.0586   1
   6  -9   1 318.863 53.4800   3
   6  -9   1 361.903 34.8633   1
   6  -9   2 36.4368 18.9670   1
   6  -9   2 46.0353 35.2350   3
   6  -9   3 4673.68 182.921   3
   6  -9   3 4781.13 143.470   1
   6  -9   4 9557.73 257.622   3
   6  -9   4 9692.95 226.134   1
   6  -9   5 6042.43 194.867   3
   6  -9   5 6257.86 200.701   2
   6  -9   5 6654.09 197.210   1
   6  -9   6 30.9574 25.9965   1
   6  -9   6 4.38815 19.7591   2
   6  -9   6-9.91161 21.8173   3
   6  -9   7 1429.01 85.3667   3
   6  -9   7 1433.02 105.223   1
   6  -9   8 84.4264 38.8432   1
   6  -9   8 119.063 28.7180   3
   6  -9   9 2977.55 169.349   1
   6  -9  10 23.1149 37.3052   1
   6  -9  11 93.1509 49.3932   1
   6  -8  -9 1881.01 151.918   3
   6  -8  -8 107.324 52.0927   3
   6  -8  -7 366.777 68.3768   3
   6  -8  -6 252.992 59.1624   3
  -6   8   5 34.1240 38.9267   2
   6  -8  -5 35.0035 39.7986   3
   6  -8  -4 4272.09 130.096   1
  -6   8   4 4571.40 204.160   2
   6  -8  -3 1199.50 63.6803   1
  -6   8   3 1313.71 107.268   2
   6  -8  -2 2773.44 93.1558   1
  -6   8   2 2874.98 154.337   2
  -6   8   1 152.125 42.2513   2
   6  -8  -1 117.414 21.7205   1
  -6   8   0 72.0634 36.0210   2
  -6   8  -1 332.903 54.1268   2
  -6   8  -2 76.4294 35.8338   2
   6  -8   2 30.9686 27.3111   2
  -6   8  -3 74.0182 35.7929   2
   6  -8   3 179.766 41.4587   2
   6  -8   3 83.2939 31.7721   3
   6  -8   3 154.430 34.6204   1
  -6   8  -4 33.8711 23.8330   2
   6  -8   4 49.9762 24.4055   2
   6  -8   4 56.4116 26.9339   3
   6  -8   4 65.7492 27.9187   1
   6  -8   5 625.893 61.4273   3
  -6   8  -5 713.129 64.2118   2
   6  -8   5 669.479 65.2685   1
   6  -8   5 641.899 60.9792   2
   6  -8   6 519.250 63.7070   1
   6  -8   6 568.712 54.2922   3
   6  -8   6 593.696 56.3022   2
   6  -8   7 2110.18 96.2282   2
   6  -8   7 2200.84 94.6693   3
   6  -8   7 2061.82 127.160   1
   6  -8   8 563.170 44.0100   3
   6  -8   8 500.361 69.5562   1
   6  -8   9 214.406 55.6175   1
   6  -8  10-8.31123 34.7413   1
   6  -8  11 1684.65 146.963   1
   6  -7 -11 541.211 86.0907   3
   6  -7 -10 56.6418 44.9074   3
   6  -7  -9 1955.98 146.735   3
   6  -7  -8 209.484 52.1340   3
  -6   7   7 16.9218 41.2305   2
   6  -7  -6 891.091 71.5848   1
  -6   7   6 1115.97 104.718   2
  -6   7   5 428.464 70.0063   2
   6  -7  -5 468.902 51.7252   1
   6  -7  -4 3993.83 133.443   1
  -6   7   4 3965.88 181.578   2
   6  -7  -3 2120.30 91.9933   1
  -6   7   3 2197.17 133.146   2
   6  -7  -2 5551.54 147.094   1
  -6   7   2 5757.20 206.539   2
  -6   7   1 1986.80 116.938   2
   6  -7  -1 1915.63 83.7923   1
  -6   7   0 994.432 81.6259   2
   6  -7   0 1076.52 83.7935   2
  -6   7  -1 4342.42 164.091   2
   6  -7   1 4394.20 166.974   2
  -6   7  -2 4161.57 156.441   2
   6  -7   2 4360.65 161.775   2
  -6   7  -3 25836.9 416.709   2
   6  -7   3 26335.3 422.701   2
  -6   7  -4 102.247 33.7073   2
   6  -7   4 127.254 33.9286   2
  -6   7  -5 901.440 65.8678   2
   6  -7   5 872.627 76.9428   1
   6  -7   5 1026.62 71.3950   2
   6  -7   6 2634.29 107.979   2
   6  -7   6 2487.55 103.089   3
  -6   7  -6 2725.42 108.462   2
   6  -7   6 2576.76 135.493   1
   6  -7   7 4970.86 140.429   2
   6  -7   7 5064.74 131.205   3
  -6   7  -7 5272.60 141.907   2
   6  -7   7 4909.26 197.587   1
   6  -7   8 8521.10 142.291   3
   6  -7   8 8857.88 281.828   1
   6  -7   9 146.928 46.4546   1
   6  -7  10 332.511 71.0703   1
   6  -7  11 331.453 74.8357   1
   6  -6 -11 1092.04 112.253   3
   6  -6 -10 3743.46 197.556   3
  -6   6   9 115.091 50.2268   2
  -6   6   8 49.9259 39.6410   2
  -6   6   7 690.715 82.5585   2
  -6   6   6 132.279 50.0274   2
   6  -6  -6 180.256 41.2762   1
   6  -6  -5 3388.96 135.390   1
  -6   6   5 3507.90 167.007   2
  -6   6   4 68.2004 34.2193   2
   6  -6  -4 29.0462 23.0810   1
   6  -6  -3 923.377 65.2085   1
  -6   6   3 946.423 83.1591   2
   6  -6  -2-15.3028 21.6250   1
  -6   6   2 0.67327 27.3706   2
   6  -6  -2 15.5640 24.8863   2
  -6   6   1 1024.86 81.5830   2
   6  -6  -1 1269.69 89.9622   2
  -6   6   0 3227.99 137.510   2
   6  -6   0 3419.67 142.233   2
  -6   6  -1 9.77651 25.1055   2
   6  -6   1 13.4100 23.1200   2
  -6   6  -2 29.0524 26.6999   2
   6  -6   2 9.30769 21.7506   2
  -6   6  -3 4108.39 142.516   2
   6  -6   3 4196.21 146.538   2
   6  -6   4 8725.64 208.117   2
  -6   6  -4 8626.04 204.285   2
  -6   6  -5 235.101 34.8969   2
   6  -6   5 279.051 37.9448   2
   6  -6   5 254.197 44.9607   1
   6  -6   6 689.893 54.5078   2
  -6   6  -6 660.508 51.0809   2
   6  -6   6 708.073 76.7639   1
   6  -6   7 146.775 45.3663   1
  -6   6  -7 114.236 22.2670   2
   6  -6   7 133.934 21.3523   3
   6  -6   7 130.136 22.7284   3
   6  -6   8 749.850 84.9386   1
  -6   6  -8 629.107 39.1569   2
   6  -6   9 353.408 65.3998   1
   6  -6  10 390.391 77.7126   1
   6  -6  11 47.3478 47.0894   1
  -6   5  12 399.283 85.3831   1
  -6   5  11 693.523 92.0368   1
  -6   5  10 6860.75 257.939   2
  -6   5  10 6730.65 259.743   1
  -6   5   9 748.477 87.0031   2
  -6   5   9 819.077 89.9173   1
  -6   5   8 1483.56 114.418   2
  -6   5   7 45.6660 41.7595   2
   6  -5  -6 2468.52 125.041   1
  -6   5   6 2698.27 142.690   2
   6  -5  -5 5639.04 182.402   1
  -6   5   5 5766.74 203.791   2
  -6   5   4 593.741 66.5271   2
   6  -5  -4 552.982 53.8036   1
   6  -5  -3 5664.42 168.911   1
  -6   5   3 5849.94 195.468   2
   6  -5  -3 6266.21 202.208   2
  -6   5   2 397.864 52.2534   2
   6  -5  -2 534.447 59.5061   2
   6  -5  -2 471.286 49.0584   1
  -6   5   1 2208.19 112.639   2
   6  -5  -1 2309.89 115.019   2
  -6   5   0 285.120 47.3689   2
   6  -5   0 284.487 43.0117   2
  -6   5  -1 3762.18 138.766   2
   6  -5   1 3888.75 143.177   2
   6  -5   2 34790.8 479.359   2
  -6   5  -2 33376.6 467.264   2
   6  -5   3 1445.47 83.4254   2
  -6   5  -3 1303.94 77.4952   2
   6  -5   4 2562.83 108.137   2
  -6   5  -4 2778.72 108.834   2
  -6   5  -5 410.195 41.9650   2
   6  -5   5 394.243 42.3966   2
   6  -5   6 9538.16 179.661   3
   6  -5   6 9634.71 271.596   1
  -6   5  -6 9839.73 196.995   2
   6  -5   7 7461.06 136.785   3
   6  -5   7 7574.00 252.160   1
  -6   5  -7 7911.68 164.360   2
  -6   5  -8 4024.27 100.874   2
   6  -5   8 4191.09 197.530   1
   6  -5   9 424.545 72.8530   1
   6  -5  10 170.156 56.6903   1
   6  -5  11 4109.87 225.276   1
  -6   4  12 156.050 56.7501   1
  -6   4  11 348.451 61.8001   2
  -6   4  11 510.902 80.4247   1
  -6   4  10 321.082 57.3844   2
  -6   4  10 360.094 69.2921   1
  -6   4   9 74.2052 41.8972   2
  -6   4   9 98.5652 36.6758   1
  -6   4   8 1996.67 127.080   2
  -6   4   7 1882.08 117.999   2
   6  -4  -6 755.506 73.1047   1
  -6   4   6 873.775 80.7997   2
   6  -4  -5 4300.62 162.006   1
  -6   4   5 4367.10 172.044   2
   6  -4  -4 6.56792 20.7005   1
  -6   4   4 54.7121 34.4331   2
   6  -4  -4-44.2670 30.3295   2
   6  -4  -3 3307.32 131.766   1
  -6   4   3 3328.84 140.785   2
   6  -4  -3 3534.23 146.767   2
   6  -4  -2 8925.74 231.426   2
  -6   4   2 8523.57 225.371   2
  -6   4   1 499.181 56.5819   2
   6  -4  -1 517.015 56.7792   2
  -6   4   0 235.455 41.2546   2
   6  -4   0 243.548 42.4330   2
  -6   4  -1 18.5542 23.4574   2
   6  -4   1-5.78258 22.4532   2
   6  -4   2 5033.81 157.024   2
  -6   4  -2 4633.39 148.551   2
   6  -4   3 3278.46 124.099   2
  -6   4  -3 3248.40 121.852   2
   6  -4   4 3.88545 17.3762   3
  -6   4  -4 22.6568 19.8101   2
   6  -4   5 678.758 48.3846   3
  -6   4  -5 700.974 54.3440   2
   6  -4   6 3898.91 108.998   3
  -6   4  -6 4098.64 125.126   2
   6  -4   7 5943.38 122.773   3
   6  -4   7 6299.25 231.224   1
  -6   4  -7 6154.35 148.407   2
   6  -4   8 41.9566 32.2933   1
  -6   4  -8 27.5513 17.2507   2
   6  -4   8 26.9801 9.81150   3
   6  -4   9 685.000 87.6366   1
   6  -4  10 242.546 59.9334   1
   6  -4  11 189.687 69.8716   1
  -6   3  12 2324.72 170.771   1
  -6   3  11 2105.35 135.357   2
  -6   3  11 2473.89 171.169   1
  -6   3  10 172.558 48.9499   2
  -6   3  10 114.948 49.2030   1
  -6   3   9 144.996 39.6199   2
  -6   3   9 99.4134 41.5671   1
  -6   3   8 145.879 41.0859   2
  -6   3   8 100.404 39.2453   1
  -6   3   7 14.1361 29.0509   2
  -6   3   6 426.275 58.4291   2
   6  -3  -6 334.425 52.9898   2
   6  -3  -5 1336.90 94.5706   2
   6  -3  -5 1198.72 87.4539   1
  -6   3   5 1204.02 89.6763   2
   6  -3  -4 98.1717 29.6574   1
  -6   3   4 135.549 37.7223   2
   6  -3  -4 140.293 33.5788   2
   6  -3  -3 15035.9 312.045   2
   6  -3  -3 14380.1 295.136   1
  -6   3   3 14174.3 298.195   2
   6  -3  -2 9150.07 231.741   2
  -6   3   2 8548.37 221.640   2
   6  -3  -1 1244.76 82.8887   2
  -6   3   1 1003.85 75.9213   2
  -6   3   0 16.0526 26.7019   2
   6  -3   0 27.9750 28.5704   2
  -6   3  -1 1.83750 24.4097   2
   6  -3   1 14.5551 20.4652   2
   6  -3   2 23543.4 375.718   2
   6  -3   2 23850.3 358.801   3
  -6   3  -2 22766.4 365.406   2
   6  -3   3 3551.73 121.650   3
  -6   3  -3 3494.27 129.117   2
   6  -3   4 228.995 34.0738   3
  -6   3  -4 185.075 34.8831   2
  -6   3  -5 6816.49 177.193   2
   6  -3   5 6735.04 160.215   3
   6  -3   6 406.935 39.6428   3
  -6   3  -6 431.612 46.7061   2
   6  -3   7 6581.18 142.399   3
   6  -3   7 6718.57 241.991   1
  -6   3  -7 6472.15 165.918   2
   6  -3   8 52.8422 43.4083   1
  -6   3  -8 46.6944 22.0192   2
   6  -3   8 10.7664 12.3778   3
   6  -3   9 690.769 89.7700   1
   6  -3  10 4097.87 219.119   1
   6  -3  11 108.311 44.8072   1
  -6   2  12 93.8776 59.5290   1
  -6   2  11 3222.98 160.874   2
  -6   2  11 3335.23 196.922   1
  -6   2  10 56.2134 29.3396   2
  -6   2  10 171.272 55.1115   1
  -6   2   9 365.794 58.6487   2
  -6   2   9 242.354 56.6777   1
  -6   2   8 152.116 40.5315   2
  -6   2   7 21.9225 29.5708   2
   6  -2  -6 2152.58 119.984   2
  -6   2   6 1853.99 110.726   2
   6  -2  -5 831.719 73.9287   2
  -6   2   5 727.043 70.1788   2
   6  -2  -5 749.661 70.5868   1
   6  -2  -4 1061.52 81.6676   2
   6  -2  -4 1074.03 82.5447   1
  -6   2   4 977.154 79.4426   2
   6  -2  -3 5593.66 185.713   2
   6  -2  -3 5634.49 181.387   1
  -6   2   3 5173.56 172.818   2
   6  -2  -2 1451.00 90.4095   2
  -6   2   2 1257.48 86.3251   2
  -6   2   1 393.222 53.9322   2
   6  -2  -1 409.654 55.3785   2
   6  -2   0 8.48062 22.3317   3
  -6   2   0 55.1560 29.6668   2
   6  -2   1 368.220 45.3327   3
  -6   2  -1 270.199 43.6339   2
  -6   2  -2 6284.01 183.210   2
   6  -2   2 6772.34 178.031   3
  -6   2  -3 7414.65 197.388   2
   6  -2   3 7598.63 186.772   3
  -6   2  -4 2225.37 107.125   2
   6  -2   4 2361.95 100.012   3
   6  -2   5 426.937 43.3362   3
  -6   2  -5 490.956 54.1995   2
  -6   2  -6 4319.06 147.404   2
   6  -2   6 4345.10 130.872   3
  -6   2  -7 1102.10 75.4676   2
   6  -2   7 1190.59 66.9751   3
   6  -2   7 1450.38 115.825   1
  -6   2  -8 689.011 60.5652   2
   6  -2   8 743.192 91.3636   1
   6  -2   9 506.104 79.6010   1
  -6   2  -9 547.518 48.8000   2
   6  -2  10 149.660 56.2852   1
   6  -2  11 396.316 76.8416   1
  -6   1  12 110.521 48.1697   1
  -6   1  11 1102.67 90.4657   2
  -6   1  11 1236.67 124.975   1
  -6   1  10 231.547 44.5933   2
  -6   1  10 290.857 65.0861   1
  -6   1   9 832.589 92.5976   1
  -6   1   9 998.182 86.1622   2
  -6   1   8 141.319 37.4916   2
   6  -1  -7 844.838 77.4122   2
  -6   1   7 798.889 75.4151   2
   6  -1  -6 5983.11 201.305   3
   6  -1  -6 6003.07 200.259   2
  -6   1   6 5515.23 189.405   2
   6  -1  -5 51.5481 30.8136   1
   6  -1  -5 112.710 34.5000   3
  -6   1   5 90.1533 33.0654   2
   6  -1  -5 93.4175 33.2616   2
   6  -1  -4 11680.0 274.250   3
   6  -1  -4 11685.6 282.011   1
  -6   1   4 11136.1 266.727   2
  -6   1   3 10262.7 251.927   2
   6  -1  -3 10271.3 250.941   3
   6  -1  -3 10425.1 257.961   1
   6  -1  -2 93.1493 29.2340   3
  -6   1   2-9.49192 29.4113   2
   6  -1  -1 691.144 64.0687   3
  -6   1   1 678.648 66.4432   2
  -6   1   0 1781.18 103.733   2
   6  -1   0 1960.27 101.243   3
  -6   1  -1 20177.3 361.987   2
   6  -1   1 20947.8 353.103   3
  -6   1  -2 3733.53 146.897   2
   6  -1   2 3851.45 139.083   3
   6  -1   3 25.8025 24.2596   3
  -6   1  -3 75.0299 30.7619   2
   6  -1   4 459.857 48.8556   3
  -6   1  -4 476.770 56.9123   2
  -6   1  -5 6666.46 197.353   2
   6  -1   5 6575.79 179.111   3
  -6   1  -6 2879.52 127.239   2
   6  -1   6 2860.44 115.583   3
   6  -1   7 1166.17 74.0464   3
  -6   1  -7 1115.25 81.7373   2
   6  -1   7 1391.67 116.898   1
  -6   1  -8 1625.99 98.4339   2
   6  -1   8 1739.60 133.285   1
  -6   1  -9 827.538 70.7505   2
   6  -1   9 969.401 106.397   1
   6  -1  10 1914.79 156.434   1
  -6   0  12 2556.99 185.431   1
  -6   0  11 19.9420 30.8809   2
  -6   0  11 69.8024 46.0404   1
  -6   0  10 1844.90 143.859   1
  -6   0  10 1498.53 107.211   2
  -6   0   9 301.779 50.9302   2
  -6   0   9 281.799 61.4772   1
  -6   0   8 2194.90 123.474   2
  -6   0   7 3961.55 163.984   2
  -6   0   6 889.284 79.1824   2
  -6   0   5 3266.03 145.360   2
   6   0  -5 3336.72 147.558   3
   6   0  -4 57.0858 32.8636   3
  -6   0   4-0.98320 29.0390   2
   6   0  -4 130.665 38.3806   1
  -6   0   3 8972.54 242.196   2
   6   0  -3 9580.71 246.062   3
   6   0  -3 9282.84 251.242   1
  -6   0   2 2989.79 138.654   2
   6   0  -2 3274.67 138.576   3
   6   0  -1 136.095 33.4671   3
  -6   0   1 235.890 45.2401   2
   6   0   0 35.6728 26.4998   3
  -6   0   0 8.30681 28.7083   2
  -6   0  -1 8486.13 234.030   2
   6   0   1 9186.58 232.222   3
  -6   0  -2 5473.19 179.410   3
  -6   0  -2 5653.80 189.511   2
   6   0   2 6122.97 186.444   3
  -6   0  -3 1460.22 93.7198   3
   6   0   3 1485.47 90.8006   3
  -6   0  -4 483.997 56.8122   3
   6   0   4 529.182 57.6524   3
  -6   0  -5 82.8694 34.0315   3
   6   0   5 53.5323 28.2395   3
  -6   0  -6 3716.19 148.909   3
   6   0   6 3660.89 142.912   3
  -6   0  -7 1089.98 84.7718   3
   6   0   7 1038.40 76.2624   3
   6   0   7 1169.02 106.894   1
   6   0   8 83.7521 50.0765   1
   6   0   9 835.993 102.845   1
  -6   0  -9 785.155 77.3064   2
   6   0  10 74.5254 50.6918   1
  -6  -1  12 2306.28 177.208   1
  -6  -1  11 144.716 57.8382   1
  -6  -1  11 152.887 44.4863   2
  -6  -1  10-6.93379 30.8559   2
  -6  -1  10 50.8038 48.2573   1
  -6  -1   9 3.33382 27.6807   2
  -6  -1   8 1247.38 96.0946   2
  -6  -1   7 3792.26 163.771   2
  -6  -1   6 277.938 54.1782   2
  -6  -1   5 63.3720 35.2899   2
  -6  -1   4 14.1934 28.6285   2
  -6  -1   3 1954.24 118.834   2
   6   1  -3 2303.37 123.352   3
   6   1  -3 1999.13 118.939   1
  -6  -1   2 1045.93 86.9967   2
   6   1  -2 1242.41 90.9536   3
  -6  -1   1 9752.48 258.370   3
  -6  -1   1 10155.5 271.299   2
   6   1  -1 10997.7 271.385   3
  -6  -1   0 4660.17 174.909   3
   6   1   0 5313.29 184.487   3
  -6  -1  -1 1798.41 109.683   3
   6   1   1 1802.54 106.654   3
  -6  -1  -2 176.598 42.5436   3
   6   1   2 207.953 41.0706   3
  -6  -1  -3 1229.36 93.2163   3
   6   1   3 1229.53 88.6508   3
  -6  -1  -4 8479.42 242.258   3
   6   1   4 9179.37 246.913   3
  -6  -1  -5 380.654 57.7116   3
   6   1   5 522.200 61.9305   3
  -6  -1  -6 633.631 70.1991   3
  -6  -1  -7 85.9751 38.8857   3
   6   1   7 114.376 48.9922   1
   6   1   8 537.312 80.5307   1
  -6  -1  -8 623.927 69.0513   3
   6   1   9 3078.30 192.361   1
   6   1  10 7.69736 40.5123   1
  -6  -2  11 2513.15 140.173   2
  -6  -2  10 256.064 56.3049   2
  -6  -2   9 63.5782 38.6332   2
  -6  -2   8 582.649 70.6403   2
  -6  -2   7 1966.95 124.513   2
  -6  -2   6 596.509 70.0531   2
  -6  -2   5 27.7854 32.9461   2
  -6  -2   4 5774.77 208.859   2
  -6  -2   3 1386.74 105.337   2
  -6  -2   2 6839.49 224.130   3
  -6  -2   1 10.9105 31.7217   3
  -6  -2   0 4037.82 173.213   3
  -6  -2  -1 6694.29 223.594   3
  -6  -2  -2 437.129 63.1118   3
  -6  -2  -3 3534.94 163.376   3
  -6  -2  -4 579.352 69.8989   3
  -6  -2  -5 3230.76 160.390   3
  -6  -2  -6 52.8022 29.3600   3
  -6  -2  -7 735.262 80.6645   3
   6   2   7 624.109 82.7183   1
   6   2   8 46.5642 48.8425   1
  -6  -2  -8 36.6571 29.9355   3
   6   2   9 514.393 85.0176   1
  -6  -3  11 322.383 56.4567   2
  -6  -3  10 135.535 43.3481   2
  -6  -3   9 1167.58 100.871   2
  -6  -3   8 582.662 72.5530   2
  -6  -3   7 1044.77 93.1496   2
  -6  -3   6 217.335 49.7443   2
  -6  -3   5 414.966 66.5559   2
  -6  -3   4 2994.18 156.647   3
  -6  -3   4 2891.25 155.315   2
  -6  -3   3 1411.60 110.574   3
  -6  -3   2 811.408 85.5833   3
  -6  -3   1-16.8239 36.0183   3
  -6  -3   0 1905.60 127.281   3
  -6  -3  -1 68.6103 41.8602   3
  -6  -3  -2 258.690 55.5859   3
  -6  -3  -3 3675.84 177.137   3
  -6  -3  -4 192.748 49.5818   3
  -6  -3  -5 280.307 59.8881   3
  -6  -3  -6 49.4375 35.1191   3
  -6  -3  -7 375.004 69.0612   3
   6   3   7 442.446 76.3876   1
   6   3   8 297.847 64.8522   1
  -6  -3  -8 286.197 56.4654   3
   6   3   9 260.574 67.9609   1
  -6  -4  10 505.407 70.6206   2
  -6  -4   9 688.770 82.6678   2
  -6  -4   8 3190.79 167.995   2
  -6  -4   7 90.3616 41.4595   2
  -6  -4   6 413.388 69.0565   2
  -6  -4   5 1291.59 113.838   3
  -6  -4   5 1406.80 117.664   2
  -6  -4   4 1729.38 128.446   3
  -6  -4   3 5219.32 216.980   3
  -6  -4   2 110.274 47.5702   3
  -6  -4   1 4323.55 199.667   3
  -6  -4   0-9.55856 39.8185   3
  -6  -4  -1 864.073 95.4453   3
  -6  -4  -2 932.521 98.0826   3
  -6  -4  -3 31.7007 34.2854   3
  -6  -4  -4 1139.54 110.478   3
  -6  -4  -5 51.6441 39.1259   3
  -6  -4  -6 900.876 103.109   3
   6   4   6 1065.14 105.330   1
   6   4   7 35.9108 37.2067   1
  -6  -4  -7 8.62671 35.5682   3
   6   4   8 1652.98 141.902   1
  -6  -5  10-20.7970 35.0761   2
  -6  -5   9 184.302 51.4332   2
  -6  -5   8 1181.69 112.947   2
  -6  -5   7 1925.86 139.385   2
  -6  -5   6 779.917 95.9197   3
  -6  -5   6 755.154 90.2281   2
  -6  -5   5 1287.94 117.410   3
  -6  -5   4 29.5533 44.6265   3
  -6  -5   3 578.972 80.6766   3
  -6  -5   2 1998.29 144.827   3
  -6  -5   1 1372.05 122.424   3
  -6  -5   0 1321.03 122.200   3
  -6  -5  -1 108.807 49.7481   3
  -6  -5  -2 1272.62 119.248   3
  -6  -5  -3 929.509 106.010   3
  -6  -5  -4 50.7248 48.9177   3
  -6  -5  -5 70.8167 47.5060   3
  -6  -5  -6 35.2514 43.3421   3
   6   5   6 95.7950 44.9341   1
  -6  -5  -7 472.483 82.1153   3
  -6  -6  10 2022.81 148.137   2
  -6  -6   9 718.510 96.0850   2
  -6  -6   8 4403.20 220.479   2
  -6  -6   7 166.913 56.3080   2
  -6  -6   6 12.3486 39.5671   3
  -6  -6   5 2704.97 176.814   3
  -6  -6   4 483.344 83.3162   3
  -6  -6   3 1684.39 141.538   3
  -6  -6   2 610.860 91.3114   3
  -6  -6   1 1510.52 136.018   3
  -6  -6   0 3248.69 195.809   3
  -6  -6  -1 61.3189 48.4942   3
  -6  -6  -2-8.93272 39.9225   3
  -6  -6  -3 29.0373 39.6377   3
  -6  -6  -4 1782.19 154.939   3
  -6  -7   9 972.044 106.203   2
  -6  -7   8 242.495 63.2036   2
  -6  -7   7 51.6518 40.1618   3
  -6  -7   7 35.0591 43.7314   2
  -6  -7   6 133.303 59.1597   3
  -6  -7   5 81.3001 43.4661   3
  -6  -7   4 1347.84 135.514   3
  -6  -7   3-3.76502 43.4824   3
  -6  -7   2 73.1598 47.3377   3
  -6  -7   1 207.341 70.0578   3
  -6  -7   0-18.3130 47.6203   3
   7 -14   4 235.510 55.4300   3
   7 -14   5 440.213 81.5457   3
   7 -13   1 1125.15 121.947   3
   7 -13   2 227.895 62.7802   3
   7 -13   3 543.684 83.7588   3
   7 -13   4 18.9320 39.7853   3
   7 -13   5-18.1720 44.9795   3
   7 -13   6 1419.79 121.557   3
   7 -12  -2 587.323 91.0782   3
   7 -12  -1 1541.70 138.111   3
   7 -12   0 145.813 57.9186   3
   7 -12   1 1375.52 126.370   3
   7 -12   2 1203.99 116.763   3
   7 -12   3-28.6108 37.8080   3
   7 -12   4 230.478 55.4185   3
   7 -12   5 158.002 48.9460   3
   7 -12   6 3177.06 168.538   3
   7 -11  -4 120.079 56.8022   3
   7 -11  -3-40.4187 43.5129   3
   7 -11  -2 1782.13 144.294   3
   7 -11  -1 88.0694 52.4366   3
   7 -11   0 189.109 56.5400   3
   7 -11   1 209.437 54.3424   3
   7 -11   2 474.622 74.7325   3
   7 -11   3 1265.26 106.838   3
   7 -11   4 18.4431 20.5174   1
   7 -11   4 41.6336 31.9616   3
   7 -11   5 474.053 56.4554   1
   7 -11   5 532.430 68.7438   3
   7 -11   6 203.713 40.1304   1
   7 -11   6 184.456 42.5145   3
   7 -11   7 407.036 59.8755   1
   7 -11   7 302.907 46.3568   3
   7 -11   8 274.341 56.6222   1
   7 -11   9 383.038 70.4169   1
   7 -11  10 319.656 63.5470   1
   7 -11  11 609.671 94.5675   1
   7 -10  -6 158.372 53.0426   3
   7 -10  -5 1468.33 135.174   3
   7 -10  -4 997.433 111.143   3
   7 -10  -3-2.41656 35.7784   3
   7 -10  -2 2439.93 161.573   3
   7 -10  -1 95.1397 52.0270   3
   7 -10   0 9118.41 298.550   3
   7 -10   1 5864.48 231.247   3
   7 -10   1 5788.35 140.365   1
   7 -10   2 136.899 28.6083   1
   7 -10   2 111.696 45.2600   3
   7 -10   3 73.1565 41.3700   3
   7 -10   3 37.1911 25.8927   1
   7 -10   4 798.766 82.0549   3
   7 -10   4 926.968 72.5539   1
   7 -10   5 7784.64 240.163   3
   7 -10   5 7662.92 223.135   1
   7 -10   6 344.384 50.4406   1
   7 -10   6 341.633 52.0437   3
   7 -10   7 574.354 67.5727   1
   7 -10   7 518.256 56.0302   3
   7 -10   8 732.535 83.9195   1
   7 -10   9 1222.52 114.570   1
   7 -10  10 2121.55 158.001   1
   7 -10  11 479.656 80.9137   1
   7  -9  -7 19.1071 58.0366   3
   7  -9  -6 1402.18 127.806   3
   7  -9  -5 1140.97 113.426   3
  -7   9   5 1184.20 116.626   2
  -7   9   4 557.581 80.0316   2
  -7   9   3 2733.55 177.490   2
   7  -9  -2 1283.63 68.1664   1
  -7   9   2 1311.01 112.593   2
   7  -9  -1 1880.84 81.1231   1
  -7   9   1 1935.72 134.085   2
  -7   9   0 327.071 58.4173   2
   7  -9   0 281.951 35.8955   1
  -7   9  -1 536.094 71.6056   2
  -7   9  -2 7572.08 246.634   2
   7  -9   3 825.828 80.6215   3
  -7   9  -3 945.780 85.6611   2
   7  -9   3 799.320 65.7559   1
  -7   9  -4 428.005 58.8042   2
   7  -9   4 400.147 53.8133   3
   7  -9   4 381.317 48.7529   1
   7  -9   5 1808.65 108.839   3
  -7   9  -5 1883.95 110.831   2
   7  -9   5 1846.02 110.852   1
   7  -9   6 1382.01 89.2787   3
   7  -9   6 1468.98 105.184   1
   7  -9   6 1506.26 97.5782   2
   7  -9   7 121.492 36.4936   1
   7  -9   7 154.581 34.0517   3
   7  -9   8-8.17608 31.2145   1
   7  -9   9 3.63592 34.8352   1
   7  -9  10 697.738 94.0120   1
   7  -9  11 367.410 74.6447   1
   7  -8  -9 743.718 99.2868   3
   7  -8  -8 3209.38 194.378   3
  -7   8   7 9.36918 41.9198   2
  -7   8   6 1230.95 116.566   2
  -7   8   5-32.6658 36.1914   2
   7  -8  -4 1619.71 89.2951   1
  -7   8   4 1678.27 127.453   2
   7  -8  -3 2586.81 108.169   1
  -7   8   3 2423.85 148.838   2
   7  -8  -2 8.49187 19.4898   1
  -7   8   2 0.55365 31.8578   2
  -7   8   1 2296.71 136.556   2
   7  -8  -1 2263.22 98.6679   1
  -7   8   0 386.744 60.3921   2
  -7   8  -1 4301.52 178.939   2
  -7   8  -2 851.252 78.8178   2
  -7   8  -3-63.1277 35.2169   2
  -7   8  -4 6618.91 205.860   2
   7  -8   4 6568.82 206.646   2
  -7   8  -5 435.334 55.0227   2
   7  -8   5 358.138 52.9133   2
   7  -8   5 381.308 55.6742   1
   7  -8   6 2037.96 107.061   2
   7  -8   6 2060.41 105.268   3
  -7   8  -6 2109.28 106.770   2
   7  -8   6 2133.50 126.554   1
   7  -8   7 670.167 80.7951   1
   7  -8   7 658.398 55.7610   3
   7  -8   7 548.932 52.1653   2
  -7   8  -7 682.174 57.8574   2
   7  -8   8 4330.32 202.294   1
   7  -8   9 1177.48 116.756   1
   7  -8  10 2931.34 186.999   1
   7  -8  11 65.9912 42.1036   1
   7  -7 -10 77.6257 48.4213   3
  -7   7   9 539.469 85.3910   2
  -7   7   8 719.605 105.269   2
  -7   7   7 1084.02 104.169   2
  -7   7   6-35.0285 46.1521   2
   7  -7  -6-12.0723 23.4386   1
  -7   7   5 7.92014 35.3936   2
   7  -7  -5 127.555 34.1308   1
   7  -7  -4 1263.43 84.1760   1
  -7   7   4 1300.12 107.921   2
   7  -7  -3 4391.21 149.959   1
  -7   7   3 4742.64 197.464   2
  -7   7   2 701.903 77.3137   2
   7  -7  -2 782.374 64.5478   1
  -7   7   1 558.486 68.4177   2
  -7   7   0 3036.48 145.685   2
  -7   7  -1 65.4909 36.4840   2
  -7   7  -2 1715.84 104.131   2
   7  -7   2 1704.53 104.937   2
  -7   7  -3 98.8590 32.6513   2
   7  -7   3 56.6672 26.2216   2
  -7   7  -4 49.5684 29.9037   2
   7  -7   4 31.2080 25.3010   2
  -7   7  -5 287.319 43.4819   2
   7  -7   5 190.690 39.5528   2
   7  -7   6 2057.05 103.952   2
  -7   7  -6 2059.26 100.283   2
   7  -7   6 2099.71 129.388   1
   7  -7   7 881.833 89.8724   1
   7  -7   7 918.695 59.4766   3
  -7   7  -7 1040.79 67.4049   2
  -7   7  -8 1118.16 63.8628   2
   7  -7   8 1176.48 108.860   1
   7  -7   9 2597.79 166.753   1
   7  -7  10 89.1553 49.1128   1
   7  -7  11 677.639 92.5736   1
  -7   6  10 2657.13 171.384   2
  -7   6   9 715.743 104.779   2
  -7   6   8 660.648 85.8609   2
  -7   6   7 111.974 43.2349   2
  -7   6   6 797.431 88.3751   2
   7  -6  -5 1894.11 108.390   1
  -7   6   5 1937.25 128.255   2
  -7   6   4 186.219 46.1566   2
   7  -6  -4 160.921 35.4531   1
  -7   6   3 448.837 64.0711   2
   7  -6  -3 460.345 53.7524   1
   7  -6  -2 38.0564 27.0296   1
  -7   6   2 28.8188 34.3697   2
  -7   6   1 706.723 72.7849   2
  -7   6   0 3917.35 159.246   2
   7  -6   0 4353.08 170.237   2
  -7   6  -1 115.029 34.3762   2
   7  -6   1 146.492 40.7682   2
   7  -6   2 2025.40 110.777   2
  -7   6  -2 1932.67 107.526   2
  -7   6  -3 92.2211 33.8251   2
   7  -6   3 98.2556 31.7869   2
   7  -6   4 11343.8 258.858   2
  -7   6  -4 10924.5 249.360   2
  -7   6  -5 181.716 35.2700   2
   7  -6   5 158.542 35.2743   2
  -7   6  -6 240.264 37.1259   2
   7  -6   6 218.268 31.7820   3
   7  -6   6 286.696 54.5195   1
   7  -6   7 3172.87 101.802   3
  -7   6  -7 3421.66 118.592   2
   7  -6   7 3149.90 167.639   1
   7  -6   8 82.0158 44.3381   1
  -7   6  -8 50.1592 19.2787   2
   7  -6   9 2152.25 157.887   1
   7  -6  10 530.296 83.0199   1
   7  -6  11 416.269 81.2372   1
  -7   5  11 243.579 59.0631   2
  -7   5  10 19.4750 38.6427   2
  -7   5   9 6458.03 251.642   2
  -7   5   8 2445.20 149.879   2
  -7   5   7 3464.18 173.158   2
  -7   5   6 769.898 85.3045   2
  -7   5   5 204.047 48.2869   2
   7  -5  -5 258.572 46.5721   1
   7  -5  -4 7200.10 213.594   1
  -7   5   4 7199.17 233.796   2
   7  -5  -3-15.3838 22.9463   1
  -7   5   3-17.6171 29.6543   2
  -7   5   2 385.908 56.7911   2
   7  -5  -1 3249.49 146.003   2
  -7   5   1 3158.62 142.930   2
   7  -5   0 3006.19 137.286   2
  -7   5   0 2981.53 136.397   2
   7  -5   1 8598.02 232.911   2
  -7   5  -1 8010.46 221.922   2
  -7   5  -2 266.575 43.5140   2
   7  -5   2 263.373 41.9112   2
   7  -5   3 2739.87 125.819   2
  -7   5  -3 2660.95 120.173   2
  -7   5  -4 80.1180 29.5333   2
   7  -5   4 47.7185 25.1134   2
   7  -5   5 8251.35 192.960   3
  -7   5  -5 8294.07 206.056   2
   7  -5   6 7871.24 179.280   3
  -7   5  -6 8405.96 201.207   2
   7  -5   7 1118.97 60.0972   3
   7  -5   7 1217.23 108.466   1
  -7   5  -7 1230.88 72.7655   2
   7  -5   8 261.383 60.8922   1
  -7   5  -8 231.313 32.3597   2
   7  -5   9 347.259 72.2201   1
   7  -5  10 1592.38 142.274   1
   7  -5  11 253.967 70.6391   1
  -7   4  11-26.6725 37.1386   2
  -7   4  10 11.5429 36.9187   2
  -7   4   9 1507.66 119.099   2
  -7   4   8 4036.31 186.769   2
  -7   4   7 6325.29 228.214   2
  -7   4   6 1763.48 118.458   2
  -7   4   5 344.758 56.9121   2
   7  -4  -4 3141.23 144.764   1
  -7   4   4 3125.99 150.055   2
   7  -4  -3 3670.35 151.674   1
  -7   4   3 3683.51 159.026   2
  -7   4   2 501.284 63.1816   2
   7  -4  -2 609.724 67.2704   2
   7  -4  -1 1568.29 99.9760   2
  -7   4   1 1595.81 100.695   2
   7  -4   0 708.912 70.1030   2
  -7   4   0 734.437 69.8447   2
  -7   4  -1 18.3325 25.2856   2
   7  -4   1 64.9277 32.0074   2
   7  -4   2 3939.62 151.875   2
  -7   4  -2 3698.36 144.745   2
   7  -4   3 8557.45 211.169   3
  -7   4  -3 8501.82 219.760   2
   7  -4   4 170.661 33.5123   3
  -7   4  -4 59.9329 28.5047   2
   7  -4   5 27.9052 21.0966   3
  -7   4  -5 5.71495 21.4140   2
   7  -4   6 319.830 39.1093   3
  -7   4  -6 295.053 42.1233   2
   7  -4   7 2958.11 100.688   3
   7  -4   7 3132.71 170.667   1
  -7   4  -7 3084.44 119.375   2
   7  -4   8 3175.76 184.310   1
  -7   4  -8 3229.92 116.752   2
   7  -4   9 600.485 90.9063   1
   7  -4  10-6.26691 37.3882   1
  -7   3  11 5.35500 33.0190   2
  -7   3  10 1216.79 107.083   2
  -7   3   9 569.390 74.5049   2
  -7   3   8 3472.59 168.719   2
  -7   3   7 430.653 62.7690   2
  -7   3   6 2854.76 146.817   2
  -7   3   5 8968.02 257.897   2
   7  -3  -4 9058.44 253.755   1
  -7   3   4 9182.42 255.546   2
   7  -3  -3 2178.19 123.418   2
   7  -3  -3 2176.37 119.818   1
  -7   3   3 2181.15 120.940   2
   7  -3  -2 1018.90 83.9956   2
  -7   3   2 987.027 82.6479   2
   7  -3  -1 7663.35 225.640   2
  -7   3   1 7239.38 214.516   2
   7  -3   0 1393.50 95.0193   2
  -7   3   0 1396.69 92.7328   2
   7  -3   1 4004.03 149.104   3
  -7   3  -1 3712.31 149.706   2
   7  -3   2 1059.16 75.5848   3
  -7   3  -2 922.852 76.2823   2
   7  -3   3 64.6875 28.6093   3
  -7   3  -3 110.139 35.6009   2
  -7   3  -4 3537.06 142.538   2
   7  -3   4 3562.85 132.308   3
   7  -3   5 56.1357 24.8847   3
  -7   3  -5 24.1474 26.1685   2
   7  -3   6 84.5721 27.4217   3
  -7   3  -6 116.652 33.5931   2
   7  -3   7 583.186 49.6258   3
  -7   3  -7 498.198 52.2301   2
   7  -3   8 4562.53 220.139   1
  -7   3  -8 4425.38 149.561   2
   7  -3   9 1814.39 146.264   1
   7  -3  10-6.00724 38.8156   1
  -7   2  11 111.837 39.4986   2
  -7   2  10 1833.09 127.318   2
  -7   2   9 3066.44 161.396   2
  -7   2   8 38.8467 36.1803   2
  -7   2   7 391.245 60.6322   2
  -7   2   6 1212.86 95.8280   2
  -7   2   5 1032.72 87.2543   2
  -7   2   4 896.250 81.5297   2
   7  -2  -3 127.463 34.5545   1
  -7   2   3 73.1467 37.9853   2
   7  -2  -3 46.6669 31.3134   2
   7  -2  -2 58.0492 30.8953   3
  -7   2   2 34.7564 32.5770   2
   7  -2  -2 27.3285 25.0400   2
  -7   2   1 1416.95 98.5322   2
   7  -2  -1 1493.24 97.2434   3
  -7   2   0 1223.09 90.1251   2
   7  -2   0 1477.51 93.7179   3
  -7   2  -1 2412.93 124.505   2
   7  -2   1 2586.23 120.983   3
   7  -2   2 663.272 63.0666   3
  -7   2  -2 509.383 61.6591   2
  -7   2  -3 2050.26 115.369   2
   7  -2   3 2204.56 109.301   3
   7  -2   4 184.090 36.2416   3
  -7   2  -4 152.679 41.0485   2
  -7   2  -5 2023.69 111.966   2
   7  -2   5 2126.49 103.947   3
  -7   2  -6 937.452 80.0026   2
   7  -2   6 893.298 68.1320   3
   7  -2   7 216.529 38.2142   3
  -7   2  -7 210.817 43.8751   2
  -7   2  -8 390.549 52.6185   2
   7  -2   8 453.393 80.4303   1
   7  -2   9 180.399 56.0827   1
   7  -2  10 790.522 104.570   1
  -7   1  11 270.294 60.3620   2
  -7   1  10 4521.33 195.928   2
  -7   1   9 4984.98 203.776   2
  -7   1   8-18.6496 35.3441   2
  -7   1   7 1121.88 95.6630   2
  -7   1   6 341.970 57.4365   2
  -7   1   5 12628.3 309.332   2
  -7   1   4 90.9334 38.7880   2
  -7   1   3 1593.33 106.140   2
  -7   1   2 6795.62 219.254   2
   7  -1  -2 7210.27 220.805   3
   7  -1  -1 214.711 41.2439   3
  -7   1   1 254.525 51.7932   2
  -7   1   0 7676.61 229.339   2
   7  -1   0 7974.43 226.486   3
   7  -1   1 193.187 38.6473   3
  -7   1  -1 128.366 40.8984   2
  -7   1  -2 1937.29 116.703   2
   7  -1   2 2309.30 118.242   3
  -7   1  -3 1995.76 119.681   2
   7  -1   3 2371.69 119.343   3
  -7   1  -4 5281.67 191.822   2
   7  -1   4 5785.73 184.740   3
  -7   1  -5 2545.36 133.490   2
   7  -1   5 2495.47 119.576   3
   7  -1   6 326.032 45.6237   3
  -7   1  -6 347.205 56.7948   2
  -7   1  -7 3476.46 157.004   2
  -7   1  -8 328.564 53.8282   2
   7  -1   8 386.308 71.6285   1
   7  -1   9 409.598 75.8425   1
   7  -1  10 22.1193 41.3364   1
  -7   0  11 293.777 54.6822   2
  -7   0  10 10.9252 32.1789   2
  -7   0   9 4337.08 190.126   2
  -7   0   8 540.906 69.8628   2
  -7   0   7 421.019 65.3271   2
  -7   0   6 79.2261 40.9575   2
  -7   0   5 5444.51 204.147   2
  -7   0   4 4844.84 191.845   2
  -7   0   3 292.997 54.5156   2
  -7   0   2 1839.41 119.823   2
  -7   0   1 2869.26 146.434   2
  -7   0   0 778.470 81.4218   2
  -7   0  -1 224.368 51.4559   2
  -7   0  -2 1017.72 90.1636   2
  -7   0  -3 1055.02 92.2328   2
  -7   0  -4 3713.17 169.127   2
  -7   0  -5 30.2681 32.0737   2
  -7   0  -6 2482.66 141.951   2
  -7   0  -7 706.914 79.7553   2
  -7   0  -8 554.689 71.6638   2
   7   0   8 719.179 93.4402   1
   7   0   9 345.967 72.3328   1
  -7  -1  11 2582.60 150.311   2
  -7  -1  10-30.5215 34.8663   2
  -7  -1   9 933.905 93.6151   2
  -7  -1   8 184.745 49.7604   2
  -7  -1   7 1698.98 119.010   2
  -7  -1   6 6776.11 236.760   2
  -7  -1   5 941.643 91.2552   2
  -7  -1   4 273.933 56.6660   2
  -7  -1   3-6.77851 32.0888   2
  -7  -1   2 6413.06 229.379   2
  -7  -1   1 4872.43 199.986   2
  -7  -1   0 190.611 54.5368   2
  -7  -1  -1 1536.40 112.031   3
  -7  -1  -2 736.055 79.8505   3
  -7  -1  -3 7794.72 247.086   3
  -7  -1  -4 1483.19 108.850   3
  -7  -1  -5 432.728 66.0102   3
  -7  -1  -6 981.120 92.0766   3
  -7  -1  -7 755.835 81.5193   3
   7   1   7 879.354 101.285   1
   7   1   8 2454.77 173.975   1
   7   1   9-18.9278 50.8331   1
  -7  -2  11 99.6234 40.5921   2
  -7  -2  10 3140.22 170.392   2
  -7  -2   9 51.2023 38.8023   2
  -7  -2   8 98.0362 43.3343   2
  -7  -2   7 853.016 90.3122   2
  -7  -2   6 2235.48 142.251   2
  -7  -2   5 1355.77 110.599   2
  -7  -2   4 256.089 57.6309   2
  -7  -2   3 25.2904 41.7273   2
  -7  -2   2 167.475 51.1191   2
  -7  -2   1 4032.99 185.945   3
  -7  -2   0 172.893 49.3850   3
  -7  -2  -1 208.929 52.4756   3
  -7  -2  -2-5.98156 34.7677   3
  -7  -2  -3-51.7544 40.5458   3
  -7  -2  -4 3171.92 170.937   3
  -7  -2  -5 225.162 57.9901   3
  -7  -2  -6-56.6422 39.1103   3
  -7  -2  -7 83.5695 40.2151   3
   7   2   7 82.5211 43.2297   1
   7   2   8 202.477 56.4230   1
  -7  -3  11 513.995 73.5547   2
  -7  -3  10 1598.66 122.298   2
  -7  -3   9 678.732 83.7333   2
  -7  -3   8 1699.24 130.683   2
  -7  -3   7 834.009 95.6096   2
  -7  -3   6 2731.88 164.678   2
  -7  -3   5 876.984 95.9983   2
  -7  -3   4 25.8735 38.4865   2
  -7  -3   3 4599.06 207.879   3
  -7  -3   3 4529.61 210.031   2
  -7  -3   2 384.069 68.8103   3
  -7  -3   1 1716.64 129.499   3
  -7  -3   0 278.906 58.2672   3
  -7  -3  -1 289.991 62.1129   3
  -7  -3  -2 4774.30 214.425   3
  -7  -3  -3 765.061 93.5426   3
  -7  -3  -4 96.8410 48.4703   3
  -7  -3  -5 65.3395 48.4986   3
  -7  -3  -6 1054.58 112.049   3
  -7  -3  -7 364.070 70.1358   3
   7   3   7 517.543 85.9355   1
   7   3   8-6.57325 45.0921   1
  -7  -4  10 976.965 102.467   2
  -7  -4   9 71.5670 48.3097   2
  -7  -4   8 142.259 54.7845   2
  -7  -4   7 3267.02 184.965   2
  -7  -4   6 129.860 54.9263   2
  -7  -4   5 792.838 95.9566   2
  -7  -4   4 297.215 63.4766   3
  -7  -4   4 234.409 64.6949   2
  -7  -4   3 50.6571 37.2956   3
  -7  -4   2 8022.66 290.266   3
  -7  -4   1 51.5597 48.2113   3
  -7  -4   0 103.125 45.7706   3
  -7  -4  -1 176.317 58.3797   3
  -7  -4  -2 2163.98 155.098   3
  -7  -4  -3 2655.19 170.969   3
  -7  -4  -4 79.1070 50.8219   3
  -7  -4  -5 312.856 69.1236   3
  -7  -4  -6 90.4088 53.4666   3
   7   4   6 104.345 46.9761   1
  -7  -4  -7 1856.94 151.408   3
   7   4   7 1884.48 152.787   1
  -7  -5  10-13.9292 40.5053   2
  -7  -5   9 108.759 57.6537   2
  -7  -5   8 54.4731 38.0795   2
  -7  -5   7 2969.65 185.191   2
  -7  -5   6 60.7159 48.1913   2
  -7  -5   5 116.942 53.5121   3
  -7  -5   5 86.4495 45.5344   2
  -7  -5   4-4.06850 41.1253   3
  -7  -5   3 2044.28 153.401   3
  -7  -5   2 1809.05 148.188   3
  -7  -5   1-75.8454 47.3872   3
  -7  -5   0 2069.50 160.635   3
  -7  -5  -1 74.7268 47.6729   3
  -7  -5  -2 316.756 75.6473   3
  -7  -5  -3 263.221 72.1204   3
  -7  -5  -4 196.068 59.5004   3
  -7  -5  -5 930.434 117.129   3
  -7  -6  10 560.607 88.2060   2
  -7  -6   9 70.5503 48.2370   2
  -7  -6   8 69.2226 47.2307   2
  -7  -6   7 1171.34 123.381   2
  -7  -6   6 69.3216 46.4821   2
  -7  -6   5 209.095 62.3547   3
  -7  -6   4 22.2880 40.7174   3
  -7  -6   3 887.284 112.586   3
  -7  -6   2 1169.51 125.267   3
  -7  -6   1 54.4470 47.5804   3
  -7  -6   0 31.5227 58.7791   3
  -7  -6  -1 1586.27 148.264   3
   8 -14   4 1525.58 138.587   3
   8 -14   5 2116.23 159.859   3
   8 -13   1 256.855 66.6448   3
   8 -13   2 961.049 109.056   3
   8 -13   3 135.556 46.1188   3
   8 -13   4-20.1392 38.9587   3
   8 -13   5 208.412 59.2026   3
   8 -13   6 739.948 90.4018   3
   8 -12  -1 638.324 93.7195   3
   8 -12   0 1715.53 146.443   3
   8 -12   1 853.940 102.065   3
   8 -12   2-42.8380 39.1860   3
   8 -12   3 1543.94 129.239   3
   8 -12   4 274.537 63.6820   3
   8 -12   5 303.293 66.7561   3
   8 -12   6 353.943 60.3067   3
   8 -11  -4-12.1759 40.6301   3
   8 -11  -3 50.9048 37.4776   3
   8 -11  -2 399.328 71.9252   3
   8 -11  -1 1088.43 114.291   3
   8 -11   0 472.925 77.3961   3
   8 -11   1-43.4179 43.6169   3
   8 -11   2 43.0653 36.8425   3
   8 -11   3 483.210 73.4971   3
   8 -11   4 106.157 30.8451   1
   8 -11   4 188.743 48.5452   3
   8 -11   5 459.336 58.4123   1
   8 -11   5 416.027 60.2237   3
   8 -11   6 492.029 63.6957   1
   8 -11   6 424.691 60.9403   3
   8 -11   7 1403.02 109.149   1
   8 -11   8 14.2806 31.2268   1
   8 -11   9 211.248 58.6698   1
   8 -11  10 1231.99 124.156   1
   8 -10  -5 1264.97 129.385   3
  -8  10   4 30.7624 38.3465   2
   8 -10  -4 32.4799 45.9097   3
  -8  10   3 160.140 54.0908   2
   8 -10  -3 274.582 69.5820   3
  -8  10   2-27.7764 36.2291   2
  -8  10   1 9065.45 310.720   2
  -8  10   0 881.133 94.0938   2
  -8  10  -1 129.253 53.3157   2
   8 -10   2 3403.53 175.055   3
  -8  10  -2 3306.95 173.674   2
   8 -10   3 2008.88 131.589   3
  -8  10  -3 2015.58 132.730   2
   8 -10   3 2168.11 111.708   1
   8 -10   4 4329.43 189.986   3
  -8  10  -4 4245.92 187.355   2
   8 -10   4 4305.33 167.972   1
   8 -10   5 369.035 55.7313   1
  -8  10  -5 263.112 50.2945   2
   8 -10   5 360.463 56.1854   3
   8 -10   6 712.417 75.5902   1
   8 -10   6 686.461 71.0814   3
   8 -10   7 728.858 86.4795   1
   8 -10   7 691.389 69.3400   3
   8 -10   8 1285.79 115.653   1
   8 -10   9 335.952 69.6400   1
   8 -10  10-11.0323 41.9674   1
  -8   9   7 88.6468 53.2607   2
   8  -9  -7 179.835 60.4073   3
  -8   9   6 203.846 57.4790   2
  -8   9   5 4683.41 232.293   2
  -8   9   4 1908.31 147.621   2
  -8   9   3 154.688 54.0408   2
  -8   9   2 119.251 50.8490   2
   8  -9  -2 112.954 30.9055   1
   8  -9  -1 510.253 52.0266   1
  -8   9   1 537.880 75.6497   2
  -8   9   0 1020.50 98.8432   2
  -8   9  -1 610.844 75.0398   2
  -8   9  -2 1443.95 110.104   2
  -8   9  -3 2268.03 134.417   2
  -8   9  -4 220.935 47.3789   2
  -8   9  -5 298.137 50.2453   2
   8  -9   5 303.352 47.5718   3
   8  -9   5 310.931 52.3095   1
   8  -9   6 2258.04 121.971   3
  -8   9  -6 2444.62 127.434   2
   8  -9   6 2389.90 141.006   1
   8  -9   7 421.739 70.6493   1
  -8   9  -7 463.900 52.6689   2
   8  -9   7 434.671 49.8210   3
   8  -9   8 323.729 68.2336   1
   8  -9   9 85.2284 36.1782   1
   8  -9  10 1703.00 145.749   1
  -8   8   8 64.2058 49.6630   2
  -8   8   7 3421.04 201.884   2
  -8   8   6 200.145 60.1847   2
  -8   8   5 1751.38 137.339   2
  -8   8   4 4.04226 39.0219   2
   8  -8  -4-2.44276 22.2474   1
   8  -8  -3 2418.97 117.224   1
  -8   8   3 2639.63 159.923   2
   8  -8  -2 6725.65 196.754   1
  -8   8   2 6905.91 250.841   2
  -8   8   1 156.754 45.5140   2
   8  -8  -1 187.271 36.8457   1
  -8   8   0 2591.63 146.824   2
  -8   8  -1 26.8456 31.6492   2
  -8   8  -2 7111.56 233.536   2
  -8   8  -3 2580.67 136.057   2
  -8   8  -4 994.819 84.5173   2
   8  -8   5 6068.39 203.974   2
  -8   8  -5 6295.56 202.049   2
  -8   8  -6 77.1925 28.3663   2
   8  -8   6 103.863 32.7982   2
   8  -8   6 104.620 37.9197   1
   8  -8   7 3495.93 132.781   3
  -8   8  -7 3820.95 145.063   2
   8  -8   7 3551.84 182.746   1
   8  -8   8 470.394 73.1320   1
   8  -8   9 22.0614 35.2994   1
   8  -8  10 406.218 75.6453   1
  -8   7  10 823.821 105.983   2
  -8   7   9 118.144 53.4912   2
  -8   7   8-17.2810 37.9899   2
  -8   7   7 567.322 87.5011   2
  -8   7   6 5235.81 232.037   2
  -8   7   5 1363.89 117.290   2
  -8   7   4 391.841 69.4468   2
   8  -7  -4 236.295 42.7166   1
  -8   7   3 614.027 78.4623   2
   8  -7  -3 660.533 66.9313   1
   8  -7  -2 2177.11 113.666   1
  -8   7   2 2348.83 141.505   2
  -8   7   1 1861.67 123.611   2
  -8   7   0 474.222 66.9544   2
  -8   7  -1 311.780 55.2291   2
  -8   7  -2 196.361 46.7650   2
  -8   7  -3 1831.43 111.300   2
  -8   7  -4-12.9888 26.7106   2
   8  -7   4 33.8128 27.3243   2
   8  -7   5 1003.09 83.3932   2
  -8   7  -5 1067.33 81.4286   2
  -8   7  -6 409.115 50.7374   2
   8  -7   6 367.921 51.5569   2
   8  -7   6 393.015 64.3458   1
  -8   7  -7 1200.88 79.1899   2
   8  -7   7 1174.92 109.321   1
   8  -7   8 1094.21 109.459   1
   8  -7   9 1385.43 131.246   1
   8  -7  10 14.5809 40.2377   1
  -8   6  11 1463.54 134.049   2
  -8   6  10 1091.42 115.357   2
  -8   6   9 103.114 56.6597   2
  -8   6   8 752.225 93.2613   2
  -8   6   7 1463.76 123.829   2
  -8   6   6 5696.90 232.991   2
  -8   6   5-4.25078 34.7983   2
  -8   6   4 2913.97 159.484   2
   8  -6  -3 2811.79 136.661   1
  -8   6   3 2926.88 156.663   2
  -8   6   2 3751.86 172.147   2
   8  -6  -2 3654.42 153.031   1
  -8   6   1 652.663 74.4615   2
  -8   6   0 32.8507 37.4753   2
  -8   6  -1 13707.6 318.187   2
  -8   6  -2 1369.31 97.1573   2
  -8   6  -3 265.400 48.4029   2
   8  -6   3 242.936 46.7946   2
   8  -6   4 1910.81 112.010   2
  -8   6  -4 1954.73 109.778   2
  -8   6  -5 1031.06 77.8099   2
   8  -6   6 1041.68 71.2529   3
  -8   6  -6 1055.16 76.5628   2
  -8   6  -7 1003.61 71.5960   2
   8  -6   7 914.549 98.6311   1
   8  -6   8 28.8951 41.7035   1
   8  -6   9 173.324 54.2448   1
   8  -6  10 3940.33 227.003   1
  -8   5  11-7.65378 42.3878   2
  -8   5  10 913.258 102.775   2
  -8   5   9 337.737 86.2966   2
  -8   5   8 2461.35 156.839   2
  -8   5   7 677.766 85.9001   2
  -8   5   6 2940.79 162.828   2
  -8   5   5 305.360 58.5505   2
  -8   5   4 13.1782 31.8595   2
   8  -5  -3 4220.28 171.338   1
  -8   5   3 4436.78 187.682   2
  -8   5   2 87.1747 44.3105   2
  -8   5   1 3338.12 156.430   2
  -8   5   0 512.475 63.4712   2
  -8   5  -1 444.587 58.6993   2
   8  -5   2 8606.54 247.545   2
  -8   5  -2 8258.64 237.049   2
  -8   5  -3 148.412 44.6713   2
   8  -5   3 97.8258 33.2546   2
   8  -5   4 414.798 50.9948   3
  -8   5  -4 388.825 53.7104   2
   8  -5   5 1225.49 81.0052   3
  -8   5  -5 1287.32 87.6090   2
   8  -5   6 2365.97 105.829   3
  -8   5  -6 2408.13 116.873   2
  -8   5  -7 2687.29 119.280   2
  -8   5  -8 97.2882 27.9560   2
   8  -5   8 52.5417 43.2527   1
   8  -5   9 1156.37 123.513   1
   8  -5  10-55.7413 47.7109   1
  -8   4  11 204.170 53.4056   2
  -8   4  10 616.267 83.0313   2
  -8   4   9 44.4048 43.8489   2
  -8   4   8 3116.69 172.793   2
  -8   4   7 6748.92 248.379   2
  -8   4   6 46.7410 41.8276   2
  -8   4   5 207.252 47.0352   2
  -8   4   4 4450.61 189.182   2
  -8   4   3 10459.9 289.373   2
  -8   4   2 133.778 43.5158   2
  -8   4   1 314.740 55.5612   2
  -8   4   0 1774.10 111.259   2
  -8   4  -1 1639.82 106.507   2
   8  -4   2 5997.13 193.882   3
  -8   4  -2 5470.51 192.913   2
   8  -4   3 164.556 38.3459   3
  -8   4  -3 97.3529 38.3056   2
   8  -4   4 2593.09 120.473   3
  -8   4  -4 2699.16 130.890   2
   8  -4   5 361.227 46.3144   3
  -8   4  -5 279.272 45.0736   2
   8  -4   6 647.822 59.2521   3
  -8   4  -6 640.719 64.8588   2
  -8   4  -7 2760.94 126.145   2
   8  -4   8 968.900 111.468   1
  -8   4  -8 949.363 72.0096   2
   8  -4   9 2285.14 171.980   1
  -8   3  11 1144.46 110.490   2
  -8   3  10 170.044 53.2306   2
  -8   3   9 367.181 64.6646   2
  -8   3   8 16.7447 35.4807   2
  -8   3   7 3663.53 180.043   2
  -8   3   6 873.749 87.1157   2
  -8   3   5 1565.03 115.738   2
  -8   3   4 8057.54 254.535   2
  -8   3   3 5252.33 200.399   2
  -8   3   2 1503.20 108.576   2
  -8   3   1 449.976 63.9530   2
  -8   3   0 20.5858 31.0805   2
   8  -3   1 1897.29 111.112   3
  -8   3  -1 1786.23 112.813   2
  -8   3  -2 2692.73 138.260   2
   8  -3   2 3035.13 138.905   3
   8  -3   3 199.320 39.2805   3
  -8   3  -3 197.836 45.6214   2
   8  -3   4-4.59576 21.6477   3
  -8   3  -4 17.9404 27.5527   2
  -8   3  -5 4382.52 171.257   2
   8  -3   5 4432.74 158.596   3
  -8   3  -6 813.084 76.1873   2
   8  -3   6 922.320 71.8191   3
  -8   3  -7 1739.86 108.139   2
  -8   3  -8 401.856 54.1645   2
   8  -3   8 433.129 78.2763   1
   8  -3   9 266.025 62.2514   1
  -8   2  11 815.872 92.6759   2
  -8   2  10 613.679 83.8181   2
  -8   2   9 2574.02 155.434   2
  -8   2   8 338.303 63.3454   2
  -8   2   7 1461.74 113.608   2
  -8   2   6 31.6552 35.8932   2
  -8   2   5 4671.45 196.410   2
  -8   2   4 15395.2 360.783   2
  -8   2   3 892.701 86.8927   2
  -8   2   2 652.735 76.4845   2
  -8   2   1 20.7172 34.1598   2
  -8   2   0 2597.33 140.291   2
  -8   2  -1 5845.58 209.901   2
  -8   2  -2 458.650 64.6708   2
  -8   2  -3 2728.17 142.983   2
   8  -2   3 3102.75 142.550   3
   8  -2   4 29.1291 24.3284   3
  -8   2  -4 28.6869 33.2431   2
   8  -2   5 302.641 47.7841   3
  -8   2  -5 245.737 49.0725   2
   8  -2   6 72.8763 31.3230   3
  -8   2  -6 18.0427 28.2442   2
  -8   2  -7 27.7068 28.5791   2
  -8   2  -8 427.938 60.2994   2
   8  -2   8 472.096 85.6876   1
   8  -2   9 1109.64 124.817   1
  -8   1  11 357.444 67.1373   2
  -8   1  10-15.1622 41.2943   2
  -8   1   9 1541.35 121.531   2
  -8   1   8 4164.27 194.266   2
  -8   1   7 164.075 46.7895   2
  -8   1   6 357.239 61.3785   2
  -8   1   5 110.701 40.6371   2
  -8   1   4 1944.05 128.404   2
  -8   1   3 837.383 88.5390   2
  -8   1   2 588.250 73.1098   2
  -8   1   1 61.4620 32.0298   2
  -8   1   0 1100.73 97.9490   2
  -8   1  -1 10548.5 293.193   2
  -8   1  -2 129.905 43.2216   2
  -8   1  -3 95.8061 40.9363   2
  -8   1  -4 1219.64 103.760   2
  -8   1  -5 239.381 54.7716   2
  -8   1  -6 3592.27 173.959   2
  -8   1  -7 63.8626 37.8744   2
  -8   1  -8 133.382 47.1559   2
   8  -1   8 229.612 66.7770   1
  -8   0  11 75.7255 40.2306   2
  -8   0  10 15.9849 39.5228   2
  -8   0   9 574.034 79.0446   2
  -8   0   8 2950.73 167.440   2
  -8   0   7 1003.02 99.4544   2
  -8   0   6 1309.48 110.389   2
  -8   0   5 830.688 90.3268   2
  -8   0   4 2823.10 158.471   2
  -8   0   3 100.736 43.7294   2
  -8   0   2 70.5851 45.2270   2
  -8   0   1 54.7025 40.7700   2
  -8   0   0 2.64833 33.4980   2
  -8   0  -1 1087.67 99.8797   2
  -8   0  -2 4.60692 34.1287   2
  -8   0  -3 2210.64 140.877   2
  -8   0  -4 1151.28 106.018   2
  -8   0  -5 23.0853 35.4369   2
  -8   0  -6 1073.24 103.877   2
  -8   0  -7 618.655 79.6783   2
  -8   0  -8 1566.99 123.873   2
   8   0   8 1692.92 151.781   1
  -8  -1  11 39.9351 39.4729   2
  -8  -1  10 214.890 53.5697   2
  -8  -1   9 530.609 79.1331   2
  -8  -1   8 627.330 84.9649   2
  -8  -1   7 1018.65 101.610   2
  -8  -1   6 369.244 67.9044   2
  -8  -1   5 4107.55 197.837   2
  -8  -1   4 2384.43 152.124   2
  -8  -1   3 3387.47 180.540   2
  -8  -1   2 478.294 74.2229   2
  -8  -1   1 795.693 93.0083   2
  -8  -1   0 4710.64 212.010   2
  -8  -1  -1 2213.17 146.769   2
  -8  -1  -2 652.661 83.6312   2
  -8  -1  -3 207.983 54.4712   2
  -8  -1  -4 2279.06 151.827   2
  -8  -1  -5 1609.28 130.329   2
  -8  -1  -6 898.598 101.176   2
  -8  -1  -7 49.2290 38.7437   2
  -8  -1  -8 333.253 69.2780   2
  -8  -2  11 60.1752 43.9846   2
  -8  -2  10 718.902 93.4038   2
  -8  -2   9 1308.43 116.652   2
  -8  -2   8 136.807 48.9627   2
  -8  -2   7-31.7349 41.1998   2
  -8  -2   6 447.344 75.6268   2
  -8  -2   5 2718.38 166.908   2
  -8  -2   4 16.4718 35.4938   2
  -8  -2   3 956.602 102.970   2
  -8  -2   2 58.3689 39.8398   2
  -8  -2   1 740.961 91.6609   2
  -8  -2   0 758.930 90.3425   3
  -8  -2   0 608.689 87.1351   2
  -8  -2  -1 153.938 53.0397   3
  -8  -2  -2 1356.83 119.832   3
  -8  -2  -3 0.12567 34.4594   3
  -8  -2  -4 175.167 56.4820   3
  -8  -2  -5 442.811 75.4552   3
  -8  -2  -6 44.4732 43.1671   3
  -8  -2  -7 634.004 89.5312   3
   8   2   7 617.359 93.7163   1
  -8  -3  10 46.0280 41.9166   2
  -8  -3   9 1003.21 110.897   2
  -8  -3   8 882.787 100.924   2
  -8  -3   7-11.8979 40.0716   2
  -8  -3   6 744.670 97.5927   2
  -8  -3   5 747.823 96.5099   2
  -8  -3   4 1028.18 112.947   2
  -8  -3   3 589.879 90.9228   2
  -8  -3   2 782.810 100.918   2
  -8  -3   1 311.721 67.6069   3
  -8  -3   0 1411.81 124.883   3
  -8  -3  -1 700.571 91.5415   3
  -8  -3  -2 120.166 51.6423   3
  -8  -3  -3 3073.17 185.799   3
  -8  -3  -4 110.578 55.3298   3
  -8  -3  -5 1794.67 148.893   3
  -8  -3  -6 47.6572 53.1949   3
  -8  -4  10 385.860 75.5510   2
  -8  -4   9 42.6861 38.1716   2
  -8  -4   8 1700.00 146.142   2
  -8  -4   7 1463.27 135.551   2
  -8  -4   6 843.016 108.308   2
  -8  -4   5 141.945 54.5249   2
  -8  -4   4 37.2700 50.6566   2
  -8  -4   3 421.316 80.4559   3
  -8  -4   3 531.113 87.8581   2
  -8  -4   2 33.3288 43.0760   3
  -8  -4   1 644.324 96.0026   3
  -8  -4   0 157.066 62.7310   3
  -8  -4  -1 539.481 86.0681   3
  -8  -4  -2 406.503 78.7835   3
  -8  -4  -3 472.956 82.6469   3
  -8  -4  -4 504.853 92.9925   3
  -8  -4  -5 270.730 70.4053   3
  -8  -5   9 308.465 70.2127   2
  -8  -5   8 636.318 91.9557   2
  -8  -5   7 225.871 67.6319   2
  -8  -5   6 1091.15 124.298   2
  -8  -5   5 359.491 78.8365   2
  -8  -5   4 505.260 88.1002   3
  -8  -5   4 612.018 97.2836   2
  -8  -5   3 131.371 60.7657   3
  -8  -5   2 370.208 76.8057   3
  -8  -5   1 935.960 114.131   3
  -8  -5   0 55.5727 47.3742   3
   9 -13   2 83.6254 49.6925   3
   9 -13   3 485.940 80.7071   3
   9 -13   4 476.169 80.5873   3
   9 -13   5 710.335 94.4258   3
   9 -12  -1 77.5288 58.4970   3
   9 -12   0 1018.56 115.441   3
   9 -12   1 446.446 79.7054   3
   9 -12   2 2200.64 161.632   3
   9 -12   3 79.4191 49.8048   3
   9 -12   4 133.746 48.4424   3
   9 -12   5 230.346 52.0250   3
   9 -12   6 68.7931 37.7801   3
   9 -11  -3 1573.82 145.290   3
  -9  11   3 1640.68 147.456   2
  -9  11   2 247.061 64.2875   2
   9 -11  -2 264.321 61.3142   3
   9 -11  -1 3273.51 196.334   3
  -9  11   1 3173.02 195.872   2
   9 -11   0 2577.74 171.327   3
  -9  11   0 2565.76 172.455   2
  -9  11  -1 643.133 88.3832   2
   9 -11   1 713.337 93.9823   3
  -9  11  -2 3.33789 36.2723   2
   9 -11   2 51.5210 42.9520   3
  -9  11  -3 64.3148 40.7739   2
   9 -11   3 32.7152 35.6789   3
   9 -11   3 115.884 34.6309   1
   9 -11   4 3754.09 190.170   3
  -9  11  -4 3839.50 192.054   2
   9 -11   4 3833.60 164.562   1
   9 -11   5 2065.86 137.406   3
   9 -11   5 2157.12 130.832   1
   9 -11   6 237.851 54.5281   1
   9 -11   6 214.762 45.6170   3
   9 -11   7 1005.22 99.1079   1
   9 -11   8 13.0245 33.3199   1
   9 -11   9 300.597 62.6167   1
  -9  10   5 389.773 71.5831   2
  -9  10   4 1882.93 153.272   2
  -9  10   3 127.829 54.6721   2
  -9  10   2 987.714 110.090   2
  -9  10   1-18.4586 43.6061   2
  -9  10   0 2556.78 164.307   2
  -9  10  -1 1478.44 122.812   2
  -9  10  -2 2196.73 147.705   2
  -9  10  -3 96.3665 39.6897   2
  -9  10  -4 165.915 48.4496   2
   9 -10   4 125.796 34.3554   1
   9 -10   5 2749.42 150.478   3
  -9  10  -5 2712.28 150.573   2
   9 -10   5 2863.50 153.272   1
   9 -10   6 223.303 53.4001   1
  -9  10  -6 210.279 48.6668   2
   9 -10   6 145.727 37.3630   3
   9 -10   7 7.48760 31.8115   1
   9 -10   8 0.20938 36.6938   1
   9 -10   9-2.05462 36.4655   1
  -9   9   6 110.126 48.8468   2
  -9   9   5 2012.97 158.309   2
  -9   9   4 2888.59 181.409   2
  -9   9   3 59.1254 40.0327   2
  -9   9   2 762.654 94.5143   2
  -9   9   1 931.656 100.517   2
   9  -9  -1 938.182 78.9310   1
  -9   9   0 6531.26 251.313   2
  -9   9  -1 255.599 54.0483   2
  -9   9  -2 116.268 39.0355   2
  -9   9  -3 2335.77 140.420   2
  -9   9  -4 50.1635 32.8501   2
  -9   9  -5 3598.05 166.407   2
  -9   9  -6 243.767 49.0016   2
   9  -9   6 176.975 49.2445   1
  -9   9  -7 1978.83 116.041   2
   9  -9   7 1683.52 133.218   1
   9  -9   8 1146.05 117.678   1
   9  -9   9 291.914 65.1089   1
  -9   8   8 1489.06 140.855   2
  -9   8   7 130.120 43.0840   2
  -9   8   6 682.383 95.8143   2
  -9   8   5 1397.62 126.481   2
  -9   8   4 2947.50 178.207   2
  -9   8   3 2730.11 165.893   2
  -9   8   2 673.671 85.2353   2
   9  -8  -2 606.315 64.8492   1
  -9   8   1 1944.09 134.350   2
  -9   8   0 649.955 79.5823   2
  -9   8  -1 3309.45 167.532   2
  -9   8  -2 250.104 53.7127   2
  -9   8  -3 239.350 47.4930   2
  -9   8  -4 4560.28 186.183   2
  -9   8  -5 571.998 65.7379   2
  -9   8  -6 208.981 45.8293   2
   9  -8   6 124.593 42.2279   1
  -9   8  -7 191.167 41.4539   2
   9  -8   7 198.349 53.3141   1
   9  -8   8 1200.81 121.793   1
   9  -8   9 1979.22 158.973   1
  -9   7   9 37.2309 37.6070   2
  -9   7   8 281.040 68.1319   2
  -9   7   7 246.309 58.7989   2
  -9   7   6 2589.08 169.401   2
  -9   7   5 1308.55 119.110   2
  -9   7   4 23.7446 40.3903   2
  -9   7   3 0.24624 38.0696   2
  -9   7   2 1110.96 104.460   2
  -9   7   1 11008.6 316.739   2
  -9   7   0 123.622 44.8845   2
  -9   7  -1 525.019 72.2015   2
  -9   7  -2 13.5027 32.1857   2
  -9   7  -3 1234.78 97.3614   2
  -9   7  -4 2139.31 124.465   2
  -9   7  -5-39.3571 34.5905   2
  -9   7  -6 6541.13 209.374   2
   9  -7   7 2929.82 178.707   1
  -9   7  -7 2832.84 131.662   2
   9  -7   8-6.01546 36.9090   1
   9  -7   9 87.4898 50.0442   1
  -9   6  10 329.613 73.4001   2
  -9   6   9 1750.29 145.817   2
  -9   6   8 841.806 100.610   2
  -9   6   7 12.5121 38.8219   2
  -9   6   6 65.8398 42.9368   2
  -9   6   5 4817.83 219.714   2
  -9   6   4 928.882 96.0328   2
  -9   6   3 340.041 64.8467   2
  -9   6   2 2928.12 161.106   2
  -9   6   1 3623.18 175.408   2
  -9   6   0 3498.54 169.138   2
  -9   6  -1 68.8600 39.7886   2
  -9   6  -2 275.339 54.5473   2
  -9   6  -3 1609.45 110.784   2
  -9   6  -4 7103.76 227.536   2
   9  -6   5 2150.21 114.461   3
  -9   6  -5 2096.85 122.276   2
  -9   6  -6-61.8677 32.6379   2
  -9   6  -7 1014.10 81.0377   2
   9  -6   8 2153.07 161.658   1
   9  -6   9 1424.49 136.713   1
  -9   5  11-75.0502 45.2447   2
  -9   5  10 180.704 59.1902   2
  -9   5   9 1238.93 122.966   2
  -9   5   8 840.346 97.8929   2
  -9   5   7 637.338 86.0423   2
  -9   5   6 156.652 52.8173   2
  -9   5   5 1301.14 112.887   2
  -9   5   4 2400.83 149.101   2
  -9   5   3 2356.53 146.183   2
  -9   5   2 3661.47 177.221   2
  -9   5   1 1687.72 119.856   2
  -9   5   0 203.592 48.7631   2
  -9   5  -1 1230.03 99.9767   2
  -9   5  -2 1833.06 119.664   2
  -9   5  -3 1575.51 109.313   2
   9  -5   4 895.091 78.3337   3
  -9   5  -4 852.353 82.4167   2
   9  -5   5 353.218 51.3416   3
  -9   5  -5 305.250 50.0754   2
  -9   5  -6 103.451 37.0490   2
  -9   5  -7 841.157 75.7029   2
   9  -5   8 491.054 86.5209   1
   9  -5   9 659.677 98.6035   1
  -9   4  11 272.614 61.7341   2
  -9   4  10 148.984 54.8269   2
  -9   4   9 1546.93 132.686   2
  -9   4   8 3.60599 43.9284   2
  -9   4   7 824.933 94.9626   2
  -9   4   6 3485.59 185.024   2
  -9   4   5 2288.62 146.713   2
  -9   4   4 2078.08 136.445   2
  -9   4   3 60.9893 40.5591   2
  -9   4   2 3830.30 179.825   2
  -9   4   1 87.2489 39.3294   2
  -9   4   0 1704.35 118.644   2
  -9   4  -1 318.698 56.9037   2
  -9   4  -2 112.368 40.6991   2
  -9   4  -3 6731.12 225.837   2
  -9   4  -4-1.72840 30.7548   2
   9  -4   5 248.272 45.3825   3
  -9   4  -5 258.699 51.0199   2
  -9   4  -6 226.346 49.8027   2
  -9   4  -7 676.851 72.4358   2
   9  -4   8 5238.17 256.554   1
  -9   3  11 12.4856 44.6811   2
  -9   3  10 929.801 102.321   2
  -9   3   9 47.3723 42.6889   2
  -9   3   8 99.6668 40.6309   2
  -9   3   7 48.9337 39.5264   2
  -9   3   6 41.6977 33.8209   2
  -9   3   5 7686.41 267.591   2
  -9   3   4 1554.01 120.425   2
  -9   3   3 721.048 84.1589   2
  -9   3   2 5729.90 222.402   2
  -9   3   1 119.665 46.4136   2
  -9   3   0 2115.33 134.152   2
  -9   3  -1 235.858 51.7705   2
  -9   3  -2 60.8092 38.1713   2
  -9   3  -3 173.667 47.1371   2
  -9   3  -4 580.748 76.1306   2
  -9   3  -5 251.402 52.7851   2
  -9   3  -6 259.371 54.4659   2
  -9   3  -7 42.2544 32.9657   2
   9  -3   8 537.022 85.7631   1
  -9   2  11 1173.72 118.636   2
  -9   2  10 3356.43 190.682   2
  -9   2   9 187.156 50.3059   2
  -9   2   8 364.790 71.7982   2
  -9   2   7 702.795 88.4703   2
  -9   2   6 5286.22 226.582   2
  -9   2   5 3517.58 181.933   2
  -9   2   4 1784.19 129.779   2
  -9   2   3 11976.5 334.658   2
  -9   2   2 58.6211 43.2734   2
  -9   2   1 4033.72 189.141   2
  -9   2   0 1953.41 131.465   2
  -9   2  -1 320.383 61.6555   2
  -9   2  -2 3350.76 173.708   2
  -9   2  -3 2304.70 143.253   2
  -9   2  -4 122.885 47.4394   2
  -9   2  -5 206.866 50.6720   2
  -9   2  -6 3245.03 168.516   2
  -9   2  -7 2186.90 138.735   2
   9  -2   8 445.522 83.1231   1
  -9   1  11 320.834 68.4104   2
  -9   1  10 970.403 106.618   2
  -9   1   9 1241.73 117.968   2
  -9   1   8 183.684 53.8545   2
  -9   1   7 127.652 46.7703   2
  -9   1   6 17.6578 34.3494   2
  -9   1   5 2311.14 150.826   2
  -9   1   4 2211.75 146.461   2
  -9   1   3 1568.98 125.869   2
  -9   1   2 2681.96 161.195   2
  -9   1   1 3586.10 184.151   2
  -9   1   0 22.1437 38.3987   2
  -9   1  -1 373.607 70.3118   2
  -9   1  -2 144.779 48.0136   2
  -9   1  -3 485.401 73.3239   2
  -9   1  -4 83.1662 38.5014   2
  -9   1  -5 76.8538 43.8632   2
  -9   1  -6 40.0238 36.6237   2
  -9   1  -7 346.417 64.6738   2
  -9   0  11 1081.43 113.819   2
  -9   0  10 44.4259 36.3221   2
  -9   0   9 66.5284 47.0916   2
  -9   0   8 27.1065 36.3058   2
  -9   0   7 2108.84 149.605   2
  -9   0   6 1262.37 117.967   2
  -9   0   5 58.4185 43.6739   2
  -9   0   4 41.3258 35.5633   2
  -9   0   3 1875.30 140.228   2
  -9   0   2 155.402 54.8538   2
  -9   0   1 162.527 53.0946   2
  -9   0   0 217.068 58.9235   2
  -9   0  -1 137.272 48.3390   2
  -9   0  -2 4408.27 214.778   2
  -9   0  -3 893.678 102.927   2
  -9   0  -4-6.63151 40.6423   2
  -9   0  -5 1682.24 137.485   2
  -9   0  -6-12.0126 41.4947   2
  -9   0  -7 1598.09 134.779   2
  -9  -1  11 1068.86 110.778   2
  -9  -1  10 328.162 70.4789   2
  -9  -1   9 22.1685 43.7271   2
  -9  -1   8 689.579 91.6743   2
  -9  -1   7 75.7197 44.3380   2
  -9  -1   6 4619.27 223.858   2
  -9  -1   5 321.336 72.6675   2
  -9  -1   4 31.3396 43.6962   2
  -9  -1   3 818.434 101.417   2
  -9  -1   2 202.323 59.9717   2
  -9  -1   1 513.254 86.5289   2
  -9  -1   0 1054.52 114.599   2
  -9  -1  -1 1138.39 114.201   2
  -9  -1  -2-7.14026 37.5939   2
  -9  -1  -3 645.315 90.7527   2
  -9  -1  -4 86.3942 49.0762   2
  -9  -1  -5 44.9661 42.3426   2
  -9  -1  -6 128.859 48.6554   2
  -9  -1  -7 132.576 55.4583   2
  -9  -2  10 124.850 53.5164   2
  -9  -2   9 110.121 54.2624   2
  -9  -2   8 824.056 102.905   2
  -9  -2   7-41.8697 41.2271   2
  -9  -2   6 229.132 62.6106   2
  -9  -2   5 673.691 97.2626   2
  -9  -2   4 2780.61 182.331   2
  -9  -2   3 701.102 100.446   2
  -9  -2   2 311.169 75.4261   2
  -9  -2   1 145.196 59.3208   2
  -9  -2   0 200.617 56.2206   2
  -9  -2  -1 2357.83 169.718   2
  -9  -2  -2 12.2561 40.9452   2
  -9  -2  -3 5.56922 42.5944   2
  -9  -2  -4 463.863 84.7262   2
  -9  -2  -5 484.335 87.4014   2
  -9  -2  -6 797.608 106.917   2
  -9  -3  10 568.120 86.1986   2
  -9  -3   9 39.5460 37.5700   2
  -9  -3   8 983.860 119.522   2
  -9  -3   7 2221.91 166.692   2
  -9  -3   6 368.646 74.1275   2
  -9  -3   5 358.059 77.4045   2
  -9  -3   4 35.4417 45.2236   2
  -9  -3   3 5060.51 252.959   2
  -9  -3   2 670.770 99.6429   2
  -9  -3   1-27.1348 42.5011   2
  -9  -3   0 404.374 84.4749   2
  -9  -3  -1 545.797 90.2865   3
  -9  -3  -1 578.002 93.4744   2
  -9  -3  -2 2005.55 158.839   3
  -9  -3  -2 2139.77 171.785   2
  -9  -3  -3 13.9614 41.2148   3
  -9  -3  -4-71.0907 50.7659   3
  -9  -3  -5 78.4617 45.4640   3
  -9  -4   7 558.007 96.0552   2
  -9  -4   6 123.953 52.2694   2
  -9  -4   5-44.1450 49.0123   2
  -9  -4   4 144.591 61.1317   2
  -9  -4   3 286.844 70.3940   2
  -9  -4   2 285.518 66.5673   2
  -9  -4   1 442.874 81.9000   3
  10 -13   3 29.7883 48.9216   3
  10 -13   4 868.335 106.171   3
  10 -13   5 57.3528 34.8308   3
 -10  12   0 820.232 110.270   2
  10 -12   0 642.766 94.9157   3
 -10  12  -1 111.925 50.9639   2
  10 -12   1 118.657 51.7494   3
  10 -12   2 1988.27 156.832   3
 -10  12  -2 2134.05 161.502   2
 -10  12  -3 150.862 55.1836   2
  10 -12   3 196.285 56.0879   3
  10 -12   4 245.544 61.8621   3
  10 -12   5 149.982 50.0059   3
 -10  11   2 2596.93 185.796   2
 -10  11   1 735.169 101.920   2
 -10  11   0 207.318 60.1547   2
 -10  11  -1 1858.97 148.488   2
 -10  11  -2 1083.90 112.249   2
 -10  11  -3 1644.77 133.015   2
 -10  11  -4 722.070 92.5513   2
  10 -11   4 619.493 79.4898   3
  10 -11   4 847.197 89.1096   1
 -10  11  -5 14.3272 37.6694   2
  10 -11   5 68.6985 43.7518   3
  10 -11   5 82.3421 39.8680   1
 -10  11  -6 2091.65 137.994   2
  10 -11   6 1900.93 139.840   1
  10 -11   7 1277.49 118.273   1
  10 -11   8 59.9754 46.0208   1
 -10  10   4 93.8091 53.5823   2
 -10  10   3 37.3823 45.6589   2
 -10  10   2 61.2589 42.8315   2
 -10  10   1 64.9610 49.9303   2
 -10  10   0 1860.55 145.118   2
 -10  10  -1 1670.00 135.182   2
 -10  10  -2 163.948 50.1992   2
 -10  10  -3 15.1552 35.9642   2
 -10  10  -4 97.4556 42.4375   2
 -10  10  -5 585.565 76.1397   2
  10 -10   5 533.004 74.6727   1
 -10  10  -6 1504.58 114.490   2
  10 -10   6 1381.22 119.550   1
  10 -10   7 50.8552 45.4187   1
  10 -10   8 402.610 72.7685   1
 -10   9   5 17.0476 42.0892   2
 -10   9   4 162.206 48.9263   2
 -10   9   3 1923.95 150.085   2
 -10   9   2 216.536 61.1667   2
 -10   9   1 327.487 65.2019   2
 -10   9   0 331.472 67.4832   2
 -10   9  -1 5129.00 224.825   2
 -10   9  -2 1110.29 104.221   2
 -10   9  -3 79.2215 42.2895   2
 -10   9  -4 33.8766 32.9847   2
 -10   9  -5 109.268 43.9667   2
  10  -9   6 4660.92 221.475   1
 -10   9  -6 4698.74 195.067   2
  10  -9   7 338.595 70.2750   1
  10  -9   8 18.1391 39.4072   1
 -10   8   6 574.777 91.5654   2
 -10   8   5-13.7915 39.9048   2
 -10   8   4 30.9038 42.5865   2
 -10   8   3 825.071 95.2177   2
 -10   8   2 2663.28 166.999   2
 -10   8   1 24.3937 37.5474   2
 -10   8   0 39.4096 39.1208   2
 -10   8  -1 242.991 55.2613   2
 -10   8  -2 218.754 55.3833   2
 -10   8  -3 1324.66 108.892   2
 -10   8  -4 227.108 55.4593   2
 -10   8  -5 124.893 39.7078   2
 -10   8  -6 158.764 43.5001   2
  10  -8   7 675.766 93.4158   1
  10  -8   8 487.466 84.9582   1
 -10   7   8 32.8960 38.6882   2
 -10   7   7 2046.29 159.419   2
 -10   7   6 17.8283 38.9764   2
 -10   7   5 205.701 54.4297   2
 -10   7   4 1313.36 123.146   2
 -10   7   3 36.9772 41.7549   2
 -10   7   2 1594.08 128.929   2
 -10   7   1 1795.49 133.719   2
 -10   7   0 8405.71 283.306   2
 -10   7  -1-5.55101 35.5124   2
 -10   7  -2 119.481 41.1827   2
 -10   7  -3 30.5857 36.0242   2
 -10   7  -4 969.247 91.1236   2
 -10   7  -5 4763.93 194.658   2
 -10   7  -6 25.4342 27.7794   2
 -10   7  -7 175.450 43.0092   2
  10  -7   8 702.839 98.4355   1
 -10   6   9-25.2764 48.6610   2
 -10   6   8 719.500 98.2689   2
 -10   6   7 43.8943 40.4335   2
 -10   6   6 1552.09 134.348   2
 -10   6   5 40.8127 40.3136   2
 -10   6   4 1057.29 109.863   2
 -10   6   3 2588.76 162.241   2
 -10   6   2 433.618 71.6946   2
 -10   6   1 1798.67 133.633   2
 -10   6   0 1796.17 130.339   2
 -10   6  -1 5014.97 212.921   2
 -10   6  -2 2587.36 150.524   2
 -10   6  -3 1090.81 99.3455   2
 -10   6  -4 867.900 86.9248   2
 -10   6  -5 1137.80 95.7236   2
 -10   6  -6 1776.70 117.557   2
 -10   6  -7 325.662 55.3660   2
  10  -6   8 182.691 60.2888   1
 -10   5   9 338.147 71.8356   2
 -10   5   8 1480.32 133.045   2
 -10   5   7-24.5043 44.1364   2
 -10   5   6 134.650 47.2936   2
 -10   5   5 69.0417 42.0976   2
 -10   5   4 1446.82 123.964   2
 -10   5   3 2059.57 153.096   2
 -10   5   2 311.494 66.6113   2
 -10   5   1 1728.55 128.702   2
 -10   5   0 470.158 71.3325   2
 -10   5  -1 1029.73 100.190   2
 -10   5  -2 258.333 52.6945   2
 -10   5  -3 511.703 71.7773   2
 -10   5  -4 192.175 51.1986   2
 -10   5  -5 492.976 68.5581   2
 -10   5  -6 959.224 90.4998   2
 -10   5  -7-32.8461 33.6362   2
 -10   4  10 223.769 63.2428   2
 -10   4   9 110.089 47.5903   2
 -10   4   8 1356.12 127.995   2
 -10   4   7 614.977 86.5751   2
 -10   4   6 282.137 63.6539   2
 -10   4   5 1753.23 135.707   2
 -10   4   4-6.98574 35.6296   2
 -10   4   3 3398.87 199.446   2
 -10   4   2 511.138 74.5602   2
 -10   4   1 25.8051 33.5340   2
 -10   4   0 2614.91 157.380   2
 -10   4  -1 18.3276 35.7492   2
 -10   4  -2 1143.64 103.570   2
 -10   4  -3 84.0100 38.7492   2
 -10   4  -4 1160.75 103.315   2
 -10   4  -5 477.757 66.9761   2
 -10   4  -6 545.085 72.0244   2
 -10   4  -7-3.30787 31.9248   2
 -10   3  10 415.506 73.8218   2
 -10   3   9 613.824 94.7088   2
 -10   3   8 63.1762 38.3152   2
 -10   3   7 22.6415 44.8009   2
 -10   3   6 384.418 71.8125   2
 -10   3   5 2717.29 168.742   2
 -10   3   4 2398.42 157.505   2
 -10   3   3 249.333 57.8592   2
 -10   3   2 1604.18 127.706   2
 -10   3   1 1384.44 117.332   2
 -10   3   0 2273.64 149.080   2
 -10   3  -1 17.2040 34.4241   2
 -10   3  -2 59.8510 41.2838   2
 -10   3  -3 838.540 92.5883   2
 -10   3  -4 660.401 85.6970   2
 -10   3  -5 301.217 62.7209   2
 -10   3  -6 96.3255 42.1657   2
 -10   3  -7 1134.83 105.313   2
 -10   2  11-55.8358 40.4038   2
 -10   2  10 605.089 94.9716   2
 -10   2   9 1561.02 136.617   2
 -10   2   8-30.4669 51.2318   2
 -10   2   7 1660.96 140.501   2
 -10   2   6 148.531 54.0205   2
 -10   2   5 523.352 82.2979   2
 -10   2   4 3350.97 188.153   2
 -10   2   3 134.673 51.9340   2
 -10   2   2 85.7767 48.5437   2
 -10   2   1 567.459 82.3773   2
 -10   2   0 8146.94 288.538   2
 -10   2  -1 2822.93 169.408   2
 -10   2  -2 203.383 58.0443   2
 -10   2  -3 268.525 65.4823   2
 -10   2  -4-52.4888 45.2332   2
 -10   2  -5 2679.81 165.898   2
 -10   2  -6 124.633 52.8834   2
 -10   2  -7 87.0861 46.6543   2
 -10   1  11 63.1856 52.6711   2
 -10   1  10 236.062 64.0342   2
 -10   1   9 2436.27 171.600   2
 -10   1   8 646.139 90.9258   2
 -10   1   7 71.4474 48.5009   2
 -10   1   6 486.545 80.2852   2
 -10   1   5-44.3734 42.2472   2
 -10   1   4 1839.70 146.789   2
 -10   1   3 1311.09 124.643   2
 -10   1   2 317.813 68.3472   2
 -10   1   1 4674.62 223.458   2
 -10   1   0 37.9208 43.5010   2
 -10   1  -1 1739.29 140.791   2
 -10   1  -2 1944.56 147.771   2
 -10   1  -3 543.015 86.7599   2
 -10   1  -4-32.3471 37.8087   2
 -10   1  -5 116.965 49.3244   2
 -10   1  -6 96.6134 51.2244   2
 -10   1  -7 404.206 74.8931   2
 -10   0  10 607.676 92.5160   2
 -10   0   9 282.637 68.2740   2
 -10   0   8 728.465 100.049   2
 -10   0   7-21.6885 41.6858   2
 -10   0   6 2634.07 176.892   2
 -10   0   5 634.075 90.0643   2
 -10   0   4 2217.86 163.029   2
 -10   0   3 1112.41 118.384   2
 -10   0   2 392.252 74.6101   2
 -10   0   1 6593.42 274.107   2
 -10   0   0 549.882 87.3924   2
 -10   0  -1-29.1858 44.8900   2
 -10   0  -2 690.478 97.9190   2
 -10   0  -3 558.926 88.2085   2
 -10   0  -4 1002.89 114.439   2
 -10   0  -5 729.910 98.3103   2
 -10   0  -6-59.0778 46.2492   2
 -10   0  -7 18.8250 43.9419   2
 -10  -1   9 407.631 77.6428   2
 -10  -1   8 16.2957 39.0134   2
 -10  -1   7 192.155 62.3076   2
 -10  -1   6-21.9700 51.3994   2
 -10  -1   5 865.920 106.343   2
 -10  -1   4 543.754 89.1941   2
 -10  -1   3 91.3403 49.1373   2
 -10  -1   2 112.257 58.4556   2
 -10  -1   1 538.449 85.8605   2
 -10  -1   0 100.731 58.2314   2
 -10  -1  -1 63.0901 43.9511   2
 -10  -1  -2 190.974 64.5475   2
 -10  -1  -3 91.7630 46.8915   2
 -10  -1  -4 14.1954 45.5024   2
 -10  -1  -5 81.0571 42.7529   2
 -10  -1  -6 220.620 65.7062   2
 -10  -2   7 1285.95 133.039   2
 -10  -2   6 103.429 45.7271   2
 -10  -2   5 2276.89 174.274   2
 -10  -2   4 546.623 91.2922   2
 -10  -2   3 420.281 87.0733   2
 -10  -2   2 2644.19 186.735   2
 -10  -2   1 173.352 63.5790   2
 -10  -2   0 1628.28 151.926   2
 -10  -2  -1 155.890 62.9010   2
 -10  -2  -2 415.224 83.1118   2
  11 -13   4-10.1535 39.7242   3
 -11  12  -2 29.3909 45.7164   2
  11 -12   2-42.3557 41.0663   3
  11 -12   3 2013.21 157.591   3
 -11  12  -3 2338.01 168.876   2
 -11  12  -4 488.272 83.3127   2
  11 -12   4 348.268 69.8297   3
 -11  12  -5 90.5166 44.1760   2
 -11  11   0 2343.29 172.554   2
 -11  11  -1 132.873 57.3684   2
 -11  11  -2 158.588 57.5416   2
 -11  11  -3-59.9170 45.4574   2
 -11  11  -4 652.568 89.3180   2
 -11  11  -5 1656.65 133.331   2
  11 -11   5 1738.43 134.730   1
  11 -11   6 147.349 48.2441   1
  11 -11   7 23.8756 34.8479   1
 -11  10   2 1040.28 118.289   2
 -11  10   1 5.48261 39.2235   2
 -11  10   0 292.598 69.0217   2
 -11  10  -1 414.594 78.5930   2
 -11  10  -2 455.615 75.0056   2
 -11  10  -3 61.1241 43.3995   2
 -11  10  -4 51.4675 37.8512   2
 -11  10  -5 321.478 69.1751   2
  11 -10   6 744.859 96.1225   1
  11 -10   7 885.918 102.171   1
 -11   9   4 1662.66 151.778   2
 -11   9   3 115.070 50.0197   2
 -11   9   2 182.122 60.1139   2
 -11   9   1 1739.78 143.985   2
 -11   9   0 1230.96 120.313   2
 -11   9  -1 566.984 83.5498   2
 -11   9  -2 278.767 61.4889   2
 -11   9  -3 1912.23 140.531   2
 -11   9  -4 119.811 44.9131   2
 -11   9  -5 1176.77 105.967   2
 -11   9  -6-46.6818 39.2036   2
  11  -9   7 51.1642 48.1377   1
 -11   8   5 125.580 52.7187   2
 -11   8   4-9.73693 37.4726   2
 -11   8   3 65.9780 47.2469   2
 -11   8   2 775.161 99.5124   2
 -11   8   1 801.174 97.6958   2
 -11   8   0 211.192 57.7920   2
 -11   8  -1 19.5275 39.3938   2
 -11   8  -2-67.2585 45.3190   2
 -11   8  -3 374.020 67.6874   2
 -11   8  -4 562.508 76.3559   2
 -11   8  -5 579.856 74.1489   2
 -11   8  -6 10.1752 31.8577   2
  11  -8   7 202.441 64.5753   1
 -11   7   6 1888.33 155.479   2
 -11   7   5 148.825 52.8298   2
 -11   7   4 392.452 71.6529   2
 -11   7   3 1070.43 112.525   2
 -11   7   2-18.3511 38.0101   2
 -11   7   1 7302.82 281.406   2
 -11   7   0 618.772 83.3781   2
 -11   7  -1 109.083 47.8014   2
 -11   7  -2 1378.38 118.706   2
 -11   7  -3 1918.79 137.697   2
 -11   7  -4 4078.53 195.767   2
 -11   7  -5 8.94250 32.7589   2
 -11   7  -6 434.928 64.3819   2
 -11   6   7 820.453 106.755   2
 -11   6   6 152.669 52.0606   2
 -11   6   5 1097.25 118.075   2
 -11   6   4-13.3073 40.6473   2
 -11   6   3 287.327 67.8171   2
 -11   6   2 303.785 64.9440   2
 -11   6   1 139.603 56.1303   2
 -11   6   0 1949.36 142.317   2
 -11   6  -1 1074.27 106.209   2
 -11   6  -2 1499.58 124.026   2
 -11   6  -3 141.614 42.2155   2
 -11   6  -4 316.507 60.6365   2
 -11   6  -5 268.488 55.7313   2
 -11   6  -6 703.442 82.5101   2
 -11   5   7 549.461 89.7999   2
 -11   5   6 529.403 85.5533   2
 -11   5   5 735.666 102.376   2
 -11   5   4 97.9631 45.4172   2
 -11   5   3 558.672 82.6393   2
 -11   5   2 2484.75 164.668   2
 -11   5   1 278.995 62.2060   2
 -11   5   0 384.430 70.0073   2
 -11   5  -1 150.339 51.2440   2
 -11   5  -2 6132.93 248.444   2
 -11   5  -3 2907.89 169.694   2
 -11   5  -4 40.8249 43.7572   2
 -11   5  -5 58.8239 42.1241   2
 -11   5  -6 117.853 46.0135   2
 -11   4   8 79.1091 43.5198   2
 -11   4   7 209.414 62.5077   2
 -11   4   6 839.232 104.210   2
 -11   4   5-36.4046 41.8328   2
 -11   4   4 154.885 56.0254   2
 -11   4   3-34.1966 47.7836   2
 -11   4   2 817.769 99.2691   2
 -11   4   1 1227.78 116.841   2
 -11   4   0 145.295 50.7427   2
 -11   4  -1 938.036 103.870   2
 -11   4  -2-8.58297 41.7304   2
 -11   4  -3 1697.10 132.593   2
 -11   4  -4 30.8325 38.5266   2
 -11   4  -5 205.120 55.6638   2
 -11   4  -6 20.9578 33.8013   2
 -11   3   8 630.992 97.5055   2
 -11   3   7 2500.49 177.069   2
 -11   3   6 1328.48 131.738   2
 -11   3   5 22.5692 42.7220   2
 -11   3   4 1786.38 147.933   2
 -11   3   3 585.207 87.8801   2
 -11   3   2 3519.83 197.308   2
 -11   3   1 1325.40 125.523   2
 -11   3   0 19.7805 37.3072   2
 -11   3  -1 5142.71 236.650   2
 -11   3  -2 134.845 56.3692   2
 -11   3  -3 253.914 58.3439   2
 -11   3  -4 299.347 65.5008   2
 -11   3  -5 1010.96 108.414   2
 -11   3  -6 1055.54 109.233   2
 -11   2   8 80.6852 55.9214   2
 -11   2   7 8.36204 42.2634   2
 -11   2   6 152.629 54.0204   2
 -11   2   5 95.8077 54.5929   2
 -11   2   4 45.5369 44.4571   2
 -11   2   3 981.063 112.212   2
 -11   2   2 31.8675 39.0609   2
 -11   2   1 1106.03 115.950   2
 -11   2   0 440.230 80.7530   2
 -11   2  -1 845.510 105.240   2
 -11   2  -2 1001.67 109.807   2
 -11   2  -3 159.142 61.0434   2
 -11   2  -4 98.8520 49.6073   2
 -11   2  -5 225.748 63.4304   2
 -11   2  -6 369.758 69.8701   2
 -11   1   7 37.8139 47.8694   2
 -11   1   6 59.7079 47.0243   2
 -11   1   5 56.7305 46.3682   2
 -11   1   4 329.187 74.3371   2
 -11   1   3 1324.72 133.406   2
 -11   1   2 54.1484 43.4420   2
 -11   1   1 136.333 50.4117   2
 -11   1   0 777.022 101.653   2
 -11   1  -1 5236.90 254.113   2
 -11   1  -2 4009.35 225.379   2
 -11   1  -3 2.71805 47.6196   2
 -11   1  -4 899.243 108.749   2
 -11   1  -5 8.86827 46.0034   2
 -11   1  -6 787.665 104.090   2
 -11   0   6 320.513 73.1697   2
 -11   0   5 19.8335 46.4616   2
 -11   0   4 489.238 89.2112   2
 -11   0   3 386.969 78.8335   2
 -11   0   2 1263.74 130.127   2
 -11   0   1-50.1900 50.1198   2
 -11   0   0 202.822 63.8125   2
 -11   0  -1 1353.11 135.541   2
 -11   0  -2 602.570 91.5512   2
 -11   0  -3 542.838 94.2021   2
 -11   0  -4 631.598 95.1507   2
 -12  12  -4 112.153 56.7754   2
 -12  11  -2 476.201 85.2378   2
 -12  11  -3 19.4152 41.9426   2
 -12  11  -4-36.1878 38.0766   2
 -12  11  -5 605.366 87.9303   2
  12 -11   5 422.313 70.1662   1
  12 -11   6 452.878 78.9596   1
 -12  10   0 96.4482 41.3897   2
 -12  10  -1 2677.22 182.940   2
 -12  10  -2 174.757 55.4557   2
 -12  10  -3 50.7463 39.7198   2
 -12  10  -4 1047.38 113.883   2
 -12  10  -5 523.950 85.5512   2
 -12   9   2 53.9691 50.9527   2
 -12   9   1 143.205 57.4781   2
 -12   9   0 815.372 112.855   2
 -12   9  -1 58.4515 49.1146   2
 -12   9  -2 449.728 81.6329   2
 -12   9  -3 306.291 68.7564   2
 -12   9  -4 238.466 61.7341   2
 -12   9  -5 2.96685 37.3317   2
 -12   8   3 717.008 102.451   2
 -12   8   2 110.934 60.1073   2
 -12   8   1 1286.79 124.568   2
 -12   8   0 1341.52 127.601   2
 -12   8  -1 12.6549 36.8816   2
 -12   8  -2 42.8873 47.1200   2
 -12   8  -3 3.03059 38.6605   2
 -12   8  -4 4240.79 211.701   2
 -12   8  -5 618.814 82.6262   2
 -12   7   4 593.415 96.2328   2
 -12   7   3 74.3475 51.8674   2
 -12   7   2 149.563 56.2700   2
 -12   7   1-29.0264 40.3290   2
 -12   7   0 1923.60 151.342   2
 -12   7  -1 680.060 95.5634   2
 -12   7  -2 1115.48 114.145   2
 -12   7  -3 35.4443 41.6131   2
 -12   7  -4 129.086 49.4647   2
 -12   7  -5 1686.55 134.795   2
 -12   7  -6 129.494 41.5039   2
 -12   6   4 327.952 78.9206   2
 -12   6   3 110.507 50.2293   2
 -12   6   2 419.484 80.1902   2
 -12   6   1 17.9366 41.8769   2
 -12   6   0 931.650 106.437   2
 -12   6  -1 206.951 57.7265   2
 -12   6  -2-27.5407 41.6104   2
 -12   6  -3 655.085 87.5434   2
 -12   6  -4 73.4024 41.3767   2
 -12   6  -5 1232.57 116.914   2
 -12   6  -6 84.3815 44.2700   2
 -12   5   5 1084.41 123.855   2
 -12   5   4 240.666 63.3165   2
 -12   5   3 239.604 66.6957   2
 -12   5   2 144.176 54.3381   2
 -12   5   1 895.386 110.535   2
 -12   5   0-34.1325 42.2868   2
 -12   5  -1 675.254 93.4310   2
 -12   5  -2 96.7814 52.4014   2
 -12   5  -3 2023.76 152.538   2
 -12   5  -4 1309.63 123.756   2
 -12   5  -5 766.138 98.9052   2
 -12   5  -6 233.348 60.5852   2
 -12   4   5 244.713 58.3260   2
 -12   4   4-13.6017 42.0988   2
 -12   4   3-62.6575 42.0611   2
 -12   4   2 553.068 90.2995   2
 -12   4   1 1909.46 154.869   2
 -12   4   0 99.2011 45.2960   2
 -12   4  -1 138.052 51.8778   2
 -12   4  -2 4.92101 43.1391   2
 -12   4  -3 421.806 81.1537   2
 -12   4  -4 1795.48 147.588   2
 -12   4  -5 333.752 72.3147   2
 -12   4  -6 1458.39 130.495   2
 -12   3   5 1418.23 141.528   2
 -12   3   4 0.74831 41.0946   2
 -12   3   3 216.713 62.7122   2
 -12   3   2 102.424 54.4404   2
 -12   3   1 842.364 109.550   2
 -12   3   0 1196.06 123.654   2
 -12   3  -1 271.557 70.8652   2
 -12   3  -2 602.194 91.9277   2
 -12   3  -3 351.021 76.5650   2
 -12   3  -4 2089.28 162.309   2
 -12   3  -5 169.815 59.0756   2
 -12   3  -6 326.334 75.0398   2
 -12   2   3-2.08519 54.3326   2
 -12   2   2 894.915 110.482   2
 -12   2   1 47.2845 57.7961   2
 -12   2   0 258.137 68.2108   2
 -12   2  -1 473.776 86.8666   2
 -12   2  -2 404.787 82.5750   2
 -12   2  -3 191.831 61.6286   2
 -12   2  -4 87.3941 48.9392   2
 -12   2  -5 79.0600 47.5975   2
 -13  10  -3 197.112 59.9044   2
 -13  10  -4 129.799 58.2141   2
 -13   9  -2 224.085 64.8229   2
 -13   9  -3 556.066 87.7767   2
 -13   9  -4 680.855 96.8202   2
 -13   9  -5 409.030 76.7440   2
 -13   8  -1 1343.40 133.740   2
 -13   8  -2 27.1784 42.2898   2
 -13   8  -3 1439.82 134.290   2
 -13   8  -4 127.516 57.4680   2
 -13   8  -5 328.524 68.4222   2
 -13   7   0 349.672 77.1450   2
 -13   7  -1 178.849 63.2992   2
 -13   7  -2 26.3355 45.9058   2
 -13   7  -3 25.6451 42.2026   2
 -13   7  -4 14.5855 42.7764   2
 -13   7  -5 60.8750 42.8789   2
 -13   6   0 764.181 103.717   2
 -13   6  -1 620.867 95.5956   2
 -13   6  -2 810.414 104.704   2
 -13   6  -3 46.2047 43.8457   2
 -13   6  -4-6.94856 39.3929   2
 -13   6  -5 91.6220 47.7497   2
 -13   5   0 72.9939 54.3995   2
 -13   5  -1 125.897 51.4070   2
 -13   5  -2 661.118 98.6713   2
 -13   5  -3 159.809 55.3932   2
 -13   5  -4 131.313 56.0220   2
 -13   5  -5 125.659 61.9688   2
   0   0   0    0.00    0.00   0
 
TITL SSM-6C_auto in P-1
REM P-1 (#2 in standard setting)
CELL 0.71073  10.500704  10.573820  11.029013 102.2766  91.7090 117.1084
ZERR    2.00   0.000507   0.000626   0.000529   0.0045   0.0039   0.0054
LATT  1
SFAC C H N O S Cl Mn
UNIT 40.00 40.00 4.00 8.00 4.00 2.00 2.00
REM  CrysAlisPro recorded range (K): Min=139.9; max=140.7; aver:140.3
TEMP -133
TREF
HKLF 4
END
;
_shelx_hkl_checksum              61177
