# Supplementary material for: A Series of Metal–Organic Frameworks with 2,2′-Bipyridyl Derivatives: Synthesis vs. Structure Relationships, Adsorption, and Magnetic Studies
Source: Molecules. 2023 Feb 24;28(5):2139. doi: 10.3390/molecules28052139 (PMC10004071; doi:10.3390/molecules28052139)
Supplement: Supplementary file 1 [file molecules-28-02139-s001.zip › 4-final.cif]

 
data_ssm-1ab

_audit_creation_method           SHELXL-2018/3
_shelx_SHELXL_version_number     2018/3
_chemical_name_systematic        ?
_chemical_name_common            ?
_chemical_melting_point          ?
_chemical_formula_moiety         ?
_chemical_formula_sum            'C34.50 H26.50 Mn2 N3.50 O9.50 S4'
_chemical_formula_weight         880.21

loop_
_atom_type_symbol
_atom_type_description
_atom_type_scat_dispersion_real
_atom_type_scat_dispersion_imag
_atom_type_scat_source
C C 0.0046 0.0022 'International Tables Vol C Tables 4.2.6.8 and 6.1.1.4'
H H 0.0000 0.0000 'International Tables Vol C Tables 4.2.6.8 and 6.1.1.4'
N N 0.0087 0.0044 'International Tables Vol C Tables 4.2.6.8 and 6.1.1.4'
O O 0.0147 0.0080 'International Tables Vol C Tables 4.2.6.8 and 6.1.1.4'
S S 0.1503 0.1565 'International Tables Vol C Tables 4.2.6.8 and 6.1.1.4'
Mn Mn 0.3578 0.8993 'International Tables Vol C Tables 4.2.6.8 and 6.1.1.4'

_space_group_crystal_system      monoclinic
_space_group_IT_number           13
_space_group_name_H-M_alt        'P 2/c'
_space_group_name_Hall           '-P 2yc'

_shelx_space_group_comment       
;
The symmetry employed for this shelxl refinement is uniquely defined
by the following loop, which should always be used as a source of
symmetry information in preference to the above space-group names.
They are only intended as comments.
;

loop_
_space_group_symop_operation_xyz
'x, y, z'
'-x, y, -z+1/2'
'-x, -y, -z'
'x, -y, z-1/2'

_cell_length_a                   16.206(3)
_cell_length_b                   11.501(4)
_cell_length_c                   22.561(3)
_cell_angle_alpha                90
_cell_angle_beta                 107.876(6)
_cell_angle_gamma                90
_cell_volume                     4002.0(17)
_cell_formula_units_Z            4
_cell_measurement_temperature    100(2)
_cell_measurement_reflns_used    54805
_cell_measurement_theta_min      1.4
_cell_measurement_theta_max      29.0

_exptl_crystal_description       block
_exptl_crystal_colour            colorless
_exptl_crystal_density_meas      ?
_exptl_crystal_density_method    ?
_exptl_crystal_density_diffrn    1.461
_exptl_crystal_F_000             1792
_exptl_transmission_factor_min   ?
_exptl_transmission_factor_max   ?
_exptl_crystal_size_max          0.10
_exptl_crystal_size_mid          0.06
_exptl_crystal_size_min          0.05
_exptl_absorpt_coefficient_mu    1.203
_shelx_estimated_absorpt_T_min   0.889
_shelx_estimated_absorpt_T_max   0.942
_exptl_absorpt_correction_type   multi-scan
_exptl_absorpt_correction_T_min  0.8454
_exptl_absorpt_correction_T_max  1.0000
_exptl_absorpt_process_details   'XDS (Kabsch, 2010)'
_exptl_absorpt_special_details   ?

_diffrn_radiation_source         synchrotron
_diffrn_radiation_monochromator  'Double Crystal Monochromator'
_diffrn_ambient_temperature      100(2)
_diffrn_radiation_wavelength     0.79313
_diffrn_radiation_type           synchrotron
_diffrn_source                   synchrotron
_diffrn_measurement_device_type  'Rayonix SX-165 CCD'
_diffrn_measurement_method       '\f scan'
_diffrn_detector_area_resol_mean 12.4
_diffrn_reflns_number            65746
_diffrn_reflns_av_unetI/netI     0.0191
_diffrn_reflns_av_R_equivalents  0.0376
_diffrn_reflns_limit_h_min       -18
_diffrn_reflns_limit_h_max       18
_diffrn_reflns_limit_k_min       -13
_diffrn_reflns_limit_k_max       13
_diffrn_reflns_limit_l_min       -27
_diffrn_reflns_limit_l_max       27
_diffrn_reflns_theta_min         1.473
_diffrn_reflns_theta_max         28.539
_diffrn_reflns_theta_full        28.417
_diffrn_measured_fraction_theta_max 0.975
_diffrn_measured_fraction_theta_full 0.976
_diffrn_reflns_Laue_measured_fraction_max 0.975
_diffrn_reflns_Laue_measured_fraction_full 0.976
_diffrn_reflns_point_group_measured_fraction_max 0.975
_diffrn_reflns_point_group_measured_fraction_full 0.976
_reflns_number_total             7148
_reflns_number_gt                6346
_reflns_threshold_expression     'I > 2\s(I)'
_reflns_Friedel_coverage         0.000
_reflns_Friedel_fraction_max     .
_reflns_Friedel_fraction_full    .

_reflns_special_details          
;
 Reflections were merged by SHELXL according to the crystal
 class for the calculation of statistics and refinement.
 
 _reflns_Friedel_fraction is defined as the number of unique
 Friedel pairs measured divided by the number that would be
 possible theoretically, ignoring centric projections and
 systematic absences.
;
_computing_data_collection       'Marccd (Doyle, 2011)'
_computing_cell_refinement       'XDS (Kabsch, 2010)'
_computing_data_reduction        'XDS (Kabsch, 2010)'
_computing_structure_solution    'SHELXT-2018 (Sheldrick, 2015)'
_computing_structure_refinement  'SHELXL-2018 (Sheldrick, 2015)'
_computing_molecular_graphics    'ShelXle (H\"ubschle, 2011)'
_computing_publication_material  'CIFTAB (Sheldrick, 2015)'

_refine_special_details          ?
_refine_ls_structure_factor_coef Fsqd
_refine_ls_matrix_type           full
_refine_ls_weighting_scheme      calc
_refine_ls_weighting_details     
'w=1/[\s^2^(Fo^2^)+(0.0930P)^2^+6.4270P] where P=(Fo^2^+2Fc^2^)/3'
_atom_sites_solution_primary     dual
_atom_sites_solution_secondary   difmap
_atom_sites_solution_hydrogens   geom
_refine_ls_hydrogen_treatment    constr
_refine_ls_extinction_method     none
_refine_ls_extinction_coef       .
_refine_ls_number_reflns         7148
_refine_ls_number_parameters     689
_refine_ls_number_restraints     546
_refine_ls_R_factor_all          0.0568
_refine_ls_R_factor_gt           0.0516
_refine_ls_wR_factor_ref         0.1533
_refine_ls_wR_factor_gt          0.1493
_refine_ls_goodness_of_fit_ref   1.028
_refine_ls_restrained_S_all      1.034
_refine_ls_shift/su_max          0.001
_refine_ls_shift/su_mean         0.000

loop_
_atom_site_label
_atom_site_type_symbol
_atom_site_fract_x
_atom_site_fract_y
_atom_site_fract_z
_atom_site_U_iso_or_equiv
_atom_site_adp_type
_atom_site_occupancy
_atom_site_site_symmetry_order
_atom_site_calc_flag
_atom_site_refinement_flags_posn
_atom_site_refinement_flags_adp
_atom_site_refinement_flags_occupancy
_atom_site_disorder_assembly
_atom_site_disorder_group
Mn1 Mn 0.84223(3) 0.08658(5) 0.32483(2) 0.03547(16) Uani 1 1 d . . . . .
Mn2 Mn 0.65605(3) 0.24273(5) 0.27659(2) 0.03886(17) Uani 1 1 d D . . . .
N11 N 0.96645(18) -0.0099(3) 0.36308(12) 0.0368(6) Uani 1 1 d . . . . .
N12 N 0.83274(18) -0.0109(3) 0.40817(12) 0.0371(6) Uani 1 1 d . . . . .
C1 C 1.0311(2) -0.0075(4) 0.33757(16) 0.0426(8) Uani 1 1 d . . . . .
H1 H 1.026326 0.043288 0.303450 0.051 Uiso 1 1 calc R U . . .
C2 C 1.1046(3) -0.0759(4) 0.35895(19) 0.0540(10) Uani 1 1 d . . . . .
H2 H 1.148457 -0.073969 0.339056 0.065 Uiso 1 1 calc R U . . .
C3 C 1.1128(3) -0.1468(4) 0.4096(2) 0.0584(11) Uani 1 1 d . . . . .
H3 H 1.162487 -0.194888 0.424994 0.070 Uiso 1 1 calc R U . . .
C4 C 1.0481(3) -0.1475(4) 0.43809(18) 0.0495(9) Uani 1 1 d . . . . .
H4 H 1.053753 -0.193610 0.474059 0.059 Uiso 1 1 calc R U . . .
C5 C 0.9745(2) -0.0791(3) 0.41278(15) 0.0380(8) Uani 1 1 d . . . . .
C6 C 0.9010(2) -0.0761(3) 0.43973(15) 0.0367(7) Uani 1 1 d . . . . .
C7 C 0.9025(2) -0.1350(3) 0.49399(16) 0.0431(8) Uani 1 1 d . . . . .
H7 H 0.950939 -0.181629 0.515250 0.052 Uiso 1 1 calc R U . . .
C8 C 0.8328(3) -0.1245(4) 0.51634(17) 0.0466(9) Uani 1 1 d . . . . .
H8 H 0.832022 -0.164848 0.552914 0.056 Uiso 1 1 calc R U . . .
C9 C 0.7635(2) -0.0543(4) 0.48479(17) 0.0452(9) Uani 1 1 d . . . . .
H9 H 0.715704 -0.043738 0.500220 0.054 Uiso 1 1 calc R U . . .
C10 C 0.7654(2) -0.0001(3) 0.43066(16) 0.0402(8) Uani 1 1 d . . . . .
H10 H 0.717373 0.046379 0.408526 0.048 Uiso 1 1 calc R U . . .
O11 O 0.78007(17) -0.0355(3) 0.24655(12) 0.0514(7) Uani 1 1 d . . . . .
O12 O 0.68214(19) 0.0540(3) 0.28031(11) 0.0516(7) Uani 1 1 d . . . . .
O13 O 0.45328(18) -0.2526(4) -0.19830(12) 0.0675(10) Uani 1 1 d . . . . .
O14 O 0.59447(17) -0.2161(3) -0.15374(11) 0.0509(7) Uani 1 1 d . . . . .
O21 O 0.77840(15) 0.2338(2) 0.35351(10) 0.0373(5) Uani 1 1 d . . . . .
O22 O 0.91556(16) 0.2446(2) 0.41123(11) 0.0431(6) Uani 1 1 d . . . . .
C11 C 0.7030(3) -0.0090(4) 0.24100(16) 0.0463(9) Uani 1 1 d . . . . .
C12 C 0.6325(2) -0.0507(3) 0.18623(15) 0.0413(8) Uani 1 1 d . . . . .
C13 C 0.5452(3) -0.0464(4) 0.17684(17) 0.0480(9) Uani 1 1 d . . . . .
H13 H 0.520170 -0.018118 0.206973 0.058 Uiso 1 1 calc R U . . .
C14 C 0.4962(2) -0.0882(4) 0.11789(16) 0.0433(8) Uani 1 1 d . . . . .
H14 H 0.434650 -0.092600 0.104435 0.052 Uiso 1 1 calc R U . . .
C15 C 0.5464(2) -0.1217(3) 0.08207(15) 0.0352(7) Uani 1 1 d . . . . .
C16 C 0.5161(2) -0.1602(3) 0.01733(15) 0.0352(7) Uani 1 1 d . . . . .
C17 C 0.4333(2) -0.1869(3) -0.01696(16) 0.0410(8) Uani 1 1 d . . . . .
H17 H 0.386064 -0.188323 -0.000322 0.049 Uiso 1 1 calc R U . . .
C18 C 0.4249(2) -0.2121(4) -0.07967(16) 0.0417(8) Uani 1 1 d . . . . .
H18 H 0.371439 -0.231495 -0.109840 0.050 Uiso 1 1 calc R U . . .
C19 C 0.5015(2) -0.2057(3) -0.09240(15) 0.0397(8) Uani 1 1 d . . . . .
C20 C 0.5171(2) -0.2256(4) -0.15298(16) 0.0462(9) Uani 1 1 d . . . . .
S11 S 0.65496(6) -0.10465(9) 0.12190(4) 0.0436(2) Uani 1 1 d . . . . .
S12 S 0.58548(5) -0.16878(8) -0.02706(4) 0.0383(2) Uani 1 1 d . . . . .
O23 O 0.87977(15) 0.8150(2) 0.75832(11) 0.0415(6) Uani 1 1 d . . . . .
O24 O 0.74307(16) 0.7493(3) 0.71713(12) 0.0508(7) Uani 1 1 d . . . . .
C21 C 0.8392(2) 0.2773(3) 0.39892(15) 0.0345(7) Uani 1 1 d . . . . .
C22 C 0.8144(2) 0.3633(3) 0.43898(16) 0.0384(7) Uani 1 1 d . U . . .
C23 C 0.7349(3) 0.3872(5) 0.4434(2) 0.0692(13) Uani 1 1 d . U . . .
H23 H 0.682817 0.355889 0.416028 0.083 Uiso 1 1 calc R U . . .
C24 C 0.7370(3) 0.4635(5) 0.4930(3) 0.0798(15) Uani 1 1 d . U . . .
H24 H 0.686873 0.486816 0.503304 0.096 Uiso 1 1 calc R U . . .
C25 C 0.8184(2) 0.4998(4) 0.52439(19) 0.0499(9) Uani 1 1 d . U . . .
C26 C 0.8446(2) 0.5765(4) 0.57814(18) 0.0452(9) Uani 1 1 d . . . . .
C27 C 0.9252(2) 0.6223(3) 0.60804(18) 0.0432(8) Uani 1 1 d . . . . .
H27 H 0.974825 0.608710 0.595068 0.052 Uiso 1 1 calc R U . . .
C28 C 0.9263(2) 0.6911(3) 0.65969(16) 0.0417(8) Uani 1 1 d . . . . .
H28 H 0.976802 0.728878 0.685345 0.050 Uiso 1 1 calc R U . . .
C29 C 0.8471(2) 0.6981(4) 0.66917(16) 0.0428(8) Uani 1 1 d . . . . .
C30 C 0.8207(2) 0.7585(3) 0.71856(15) 0.0410(8) Uani 1 1 d . . . . .
S21 S 0.89349(5) 0.43513(8) 0.49588(4) 0.0371(2) Uani 1 1 d . U . . .
S22 S 0.76958(6) 0.62006(10) 0.61371(5) 0.0500(3) Uani 1 1 d . . . . .
O1D O 0.6581(19) 0.4314(7) 0.2754(9) 0.085(3) Uani 0.25 1 d D U P A 1
C11D C 0.6341(12) 0.4586(11) 0.2190(8) 0.087(3) Uani 0.25 1 d D U P A 1
H11D H 0.617228 0.395574 0.190574 0.105 Uiso 0.25 1 calc R U P A 1
N1D N 0.6289(10) 0.5627(12) 0.1935(8) 0.099(4) Uani 0.25 1 d D U P A 1
C12D C 0.599(2) 0.580(2) 0.1266(8) 0.096(6) Uani 0.25 1 d D U P A 1
H12A H 0.599921 0.663135 0.117334 0.144 Uiso 0.25 1 calc R U P A 1
H12B H 0.636806 0.537942 0.107503 0.144 Uiso 0.25 1 calc R U P A 1
H12C H 0.539450 0.550617 0.109704 0.144 Uiso 0.25 1 calc R U P A 1
C13D C 0.653(2) 0.6682(10) 0.2309(10) 0.119(5) Uani 0.25 1 d D U P A 1
H13A H 0.644349 0.735903 0.203300 0.178 Uiso 0.25 1 calc R U P A 1
H13B H 0.616108 0.675833 0.258074 0.178 Uiso 0.25 1 calc R U P A 1
H13C H 0.713691 0.663531 0.256314 0.178 Uiso 0.25 1 calc R U P A 1
O2D O 0.6506(14) 0.4302(8) 0.2917(15) 0.087(3) Uani 0.25 1 d D U P A 2
C21D C 0.5833(11) 0.4859(11) 0.2866(9) 0.090(3) Uani 0.25 1 d D U P A 2
H21D H 0.531438 0.448410 0.262808 0.108 Uiso 0.25 1 calc R U P A 2
N2D N 0.5720(10) 0.5886(12) 0.3088(8) 0.116(4) Uani 0.25 1 d D U P A 2
C22D C 0.4868(12) 0.641(2) 0.2974(14) 0.124(5) Uani 0.25 1 d D U P A 2
H22A H 0.492786 0.716797 0.317929 0.187 Uiso 0.25 1 calc R U P A 2
H22B H 0.459417 0.650625 0.252491 0.187 Uiso 0.25 1 calc R U P A 2
H22C H 0.450654 0.590098 0.314148 0.187 Uiso 0.25 1 calc R U P A 2
C23D C 0.6447(13) 0.6582(17) 0.3462(14) 0.119(4) Uani 0.25 1 d D U P A 2
H23A H 0.622828 0.731188 0.358122 0.179 Uiso 0.25 1 calc R U P A 2
H23B H 0.676010 0.614870 0.383767 0.179 Uiso 0.25 1 calc R U P A 2
H23C H 0.683935 0.675301 0.321849 0.179 Uiso 0.25 1 calc R U P A 2
O3D O 0.6492(13) 0.4318(7) 0.2833(16) 0.086(3) Uani 0.25 1 d D U P A 3
C31D C 0.7247(13) 0.4384(13) 0.2843(10) 0.103(3) Uani 0.25 1 d D U P A 3
H31D H 0.745159 0.371867 0.268096 0.124 Uiso 0.25 1 calc R U P A 3
N3D N 0.7829(11) 0.5208(14) 0.3036(8) 0.120(4) Uani 0.25 1 d D U P A 3
C32D C 0.8721(12) 0.5086(19) 0.3031(13) 0.100(5) Uani 0.25 1 d D U P A 3
H32A H 0.904296 0.579822 0.319391 0.149 Uiso 0.25 1 calc R U P A 3
H32B H 0.899223 0.442505 0.329203 0.149 Uiso 0.25 1 calc R U P A 3
H32C H 0.872676 0.495461 0.260315 0.149 Uiso 0.25 1 calc R U P A 3
C33D C 0.7635(13) 0.6289(15) 0.3300(14) 0.119(4) Uani 0.25 1 d D U P A 3
H33A H 0.815132 0.678617 0.341488 0.178 Uiso 0.25 1 calc R U P A 3
H33B H 0.716080 0.669059 0.299097 0.178 Uiso 0.25 1 calc R U P A 3
H33C H 0.746266 0.612002 0.367069 0.178 Uiso 0.25 1 calc R U P A 3
O4D O 0.6571(19) 0.4319(7) 0.2821(14) 0.084(3) Uani 0.25 1 d D U P A 4
C41D C 0.7019(13) 0.5061(11) 0.3147(10) 0.097(3) Uani 0.25 1 d D U P A 4
H41D H 0.758607 0.480590 0.337401 0.117 Uiso 0.25 1 calc R U P A 4
N4D N 0.6863(11) 0.6163(11) 0.3245(8) 0.118(4) Uani 0.25 1 d D U P A 4
C42D C 0.7506(15) 0.6892(19) 0.3671(12) 0.118(5) Uani 0.25 1 d D U P A 4
H42A H 0.726624 0.767295 0.367820 0.178 Uiso 0.25 1 calc R U P A 4
H42B H 0.766349 0.655611 0.409023 0.178 Uiso 0.25 1 calc R U P A 4
H42C H 0.802220 0.694150 0.353338 0.178 Uiso 0.25 1 calc R U P A 4
C43D C 0.6029(14) 0.6701(16) 0.2935(15) 0.126(4) Uani 0.25 1 d D U P A 4
H43A H 0.603953 0.751476 0.306615 0.189 Uiso 0.25 1 calc R U P A 4
H43B H 0.591684 0.666789 0.248255 0.189 Uiso 0.25 1 calc R U P A 4
H43C H 0.557074 0.628410 0.304569 0.189 Uiso 0.25 1 calc R U P A 4
O5D O 0.8299(10) 0.6630(13) 0.1780(6) 0.092(4) Uani 0.25 1 d D U P B -1
C51D C 0.8511(9) 0.6879(11) 0.2332(6) 0.091(4) Uani 0.25 1 d D U P B -1
H51D H 0.850442 0.768849 0.241381 0.110 Uiso 0.25 1 calc R U P B -1
N5D N 0.8747(8) 0.6223(9) 0.2832(5) 0.068(3) Uani 0.25 1 d D U P B -1
C52D C 0.8913(16) 0.6706(16) 0.3457(6) 0.099(5) Uani 0.25 1 d D U P B -1
H52A H 0.941207 0.723227 0.354836 0.149 Uiso 0.25 1 calc R U P B -1
H52B H 0.903606 0.607364 0.376248 0.149 Uiso 0.25 1 calc R U P B -1
H52C H 0.840142 0.713768 0.347868 0.149 Uiso 0.25 1 calc R U P B -1
C53D C 0.8747(17) 0.4962(9) 0.2802(7) 0.077(5) Uani 0.25 1 d D U P B -1
H53A H 0.876865 0.464132 0.320937 0.116 Uiso 0.25 1 calc R U P B -1
H53B H 0.925393 0.469764 0.269006 0.116 Uiso 0.25 1 calc R U P B -1
H53C H 0.821705 0.469618 0.248760 0.116 Uiso 0.25 1 calc R U P B -1
O6D O 0.5348(9) 0.5060(14) 0.5017(6) 0.086(4) Uani 0.25 1 d D U P C -3
C61D C 0.4685(10) 0.5335(13) 0.4594(6) 0.085(4) Uani 0.25 1 d D U P C -3
H61D H 0.417240 0.537583 0.471447 0.103 Uiso 0.25 1 calc R U P C -3
N6D N 0.4577(8) 0.5579(11) 0.4004(6) 0.079(4) Uani 0.25 1 d D U P C -3
C62D C 0.3734(10) 0.5887(19) 0.3571(9) 0.074(5) Uani 0.25 1 d D U P C -3
H62A H 0.378693 0.660678 0.335303 0.111 Uiso 0.25 1 calc R U P C -3
H62B H 0.331725 0.600097 0.380145 0.111 Uiso 0.25 1 calc R U P C -3
H62C H 0.353219 0.525918 0.326697 0.111 Uiso 0.25 1 calc R U P C -3
C63D C 0.5290(11) 0.556(2) 0.3740(7) 0.095(5) Uani 0.25 1 d D U P C -3
H63A H 0.507016 0.575189 0.329488 0.143 Uiso 0.25 1 calc R U P C -3
H63B H 0.555463 0.479023 0.379303 0.143 Uiso 0.25 1 calc R U P C -3
H63C H 0.572444 0.614190 0.395252 0.143 Uiso 0.25 1 calc R U P C -3

loop_
_atom_site_aniso_label
_atom_site_aniso_U_11
_atom_site_aniso_U_22
_atom_site_aniso_U_33
_atom_site_aniso_U_23
_atom_site_aniso_U_13
_atom_site_aniso_U_12
Mn1 0.0270(3) 0.0550(3) 0.0235(3) 0.0011(2) 0.00646(19) 0.0045(2)
Mn2 0.0252(3) 0.0661(4) 0.0237(3) 0.0003(2) 0.0051(2) 0.0052(2)
N11 0.0283(15) 0.0554(17) 0.0253(13) -0.0034(12) 0.0059(11) 0.0044(12)
N12 0.0302(15) 0.0520(17) 0.0277(13) -0.0010(12) 0.0070(11) 0.0020(12)
C1 0.0331(19) 0.068(2) 0.0279(16) -0.0008(16) 0.0107(13) 0.0059(16)
C2 0.038(2) 0.086(3) 0.041(2) 0.0047(19) 0.0180(17) 0.0140(19)
C3 0.042(2) 0.085(3) 0.052(2) 0.014(2) 0.0205(18) 0.026(2)
C4 0.041(2) 0.069(3) 0.0398(19) 0.0097(18) 0.0149(16) 0.0147(18)
C5 0.0312(18) 0.052(2) 0.0291(16) -0.0011(14) 0.0073(13) 0.0054(14)
C6 0.0313(18) 0.0495(19) 0.0265(15) -0.0009(13) 0.0047(13) 0.0036(14)
C7 0.038(2) 0.057(2) 0.0325(17) 0.0037(15) 0.0090(14) 0.0054(16)
C8 0.044(2) 0.063(2) 0.0344(18) 0.0094(17) 0.0137(15) 0.0047(17)
C9 0.035(2) 0.065(2) 0.0375(18) 0.0042(17) 0.0151(15) 0.0038(17)
C10 0.0289(18) 0.058(2) 0.0348(17) 0.0025(15) 0.0106(14) 0.0024(15)
O11 0.0382(16) 0.0774(19) 0.0323(13) -0.0010(12) 0.0016(11) -0.0022(13)
O12 0.0514(16) 0.0700(18) 0.0280(12) -0.0077(12) 0.0043(11) -0.0044(13)
O13 0.0286(15) 0.144(3) 0.0267(13) -0.0061(15) 0.0034(11) 0.0109(16)
O14 0.0315(14) 0.093(2) 0.0275(12) 0.0001(13) 0.0083(10) 0.0046(13)
O21 0.0276(12) 0.0534(14) 0.0283(11) -0.0029(10) 0.0047(9) 0.0014(10)
O22 0.0286(13) 0.0640(16) 0.0332(12) -0.0045(11) 0.0045(10) 0.0048(11)
C11 0.047(2) 0.062(2) 0.0266(17) 0.0010(16) 0.0063(15) -0.0026(17)
C12 0.038(2) 0.058(2) 0.0263(16) -0.0030(15) 0.0077(14) -0.0008(16)
C13 0.040(2) 0.073(3) 0.0333(18) -0.0101(17) 0.0138(15) -0.0026(18)
C14 0.0326(19) 0.064(2) 0.0330(18) -0.0066(16) 0.0099(14) -0.0051(16)
C15 0.0313(17) 0.0455(18) 0.0279(16) 0.0000(13) 0.0076(13) -0.0020(14)
C16 0.0319(18) 0.0471(18) 0.0269(16) 0.0017(13) 0.0095(13) 0.0002(14)
C17 0.0297(18) 0.064(2) 0.0305(17) -0.0018(15) 0.0103(13) 0.0000(15)
C18 0.0300(18) 0.067(2) 0.0274(16) -0.0048(15) 0.0072(13) 0.0015(16)
C19 0.0292(18) 0.061(2) 0.0266(16) 0.0001(15) 0.0049(13) 0.0039(15)
C20 0.028(2) 0.083(3) 0.0267(17) 0.0032(17) 0.0069(14) 0.0084(17)
S11 0.0304(5) 0.0721(6) 0.0260(4) -0.0032(4) 0.0051(3) 0.0019(4)
S12 0.0279(4) 0.0611(5) 0.0253(4) -0.0003(3) 0.0075(3) -0.0018(4)
O23 0.0297(13) 0.0644(16) 0.0294(11) -0.0078(11) 0.0078(9) -0.0018(11)
O24 0.0301(15) 0.092(2) 0.0307(12) -0.0086(12) 0.0094(10) -0.0071(12)
C21 0.0281(18) 0.0472(18) 0.0276(15) 0.0041(13) 0.0079(13) 0.0000(13)
C22 0.0287(17) 0.0517(19) 0.0341(16) -0.0040(14) 0.0085(13) -0.0031(14)
C23 0.033(2) 0.100(3) 0.072(3) -0.046(3) 0.0132(19) -0.012(2)
C24 0.038(2) 0.113(4) 0.088(3) -0.058(3) 0.019(2) -0.008(2)
C25 0.0342(19) 0.064(2) 0.051(2) -0.0177(18) 0.0117(16) -0.0033(16)
C26 0.0314(19) 0.061(2) 0.042(2) -0.0121(17) 0.0093(15) -0.0008(15)
C27 0.0300(19) 0.053(2) 0.046(2) -0.0095(16) 0.0103(15) 0.0001(15)
C28 0.0285(18) 0.057(2) 0.0369(18) -0.0088(16) 0.0067(14) -0.0013(15)
C29 0.0293(18) 0.063(2) 0.0334(17) -0.0101(16) 0.0061(14) -0.0055(15)
C30 0.0299(19) 0.066(2) 0.0266(16) -0.0022(15) 0.0074(13) -0.0018(15)
S21 0.0287(4) 0.0516(5) 0.0297(4) -0.0025(3) 0.0070(3) -0.0004(3)
S22 0.0301(5) 0.0759(7) 0.0439(5) -0.0207(5) 0.0111(4) -0.0083(4)
O1D 0.078(4) 0.076(4) 0.111(5) 0.032(4) 0.043(4) 0.028(4)
C11D 0.086(5) 0.072(4) 0.109(6) 0.024(4) 0.037(5) 0.030(4)
N1D 0.110(8) 0.066(6) 0.117(8) 0.008(7) 0.030(7) 0.032(6)
C12D 0.110(12) 0.069(10) 0.116(12) 0.015(10) 0.044(11) 0.032(10)
C13D 0.124(9) 0.086(8) 0.135(9) -0.001(8) 0.024(8) 0.023(8)
O2D 0.083(4) 0.075(4) 0.107(5) 0.023(4) 0.036(4) 0.027(4)
C21D 0.084(5) 0.075(4) 0.115(6) 0.019(4) 0.035(5) 0.028(4)
N2D 0.105(7) 0.088(6) 0.145(7) -0.001(6) 0.024(6) 0.020(6)
C22D 0.112(9) 0.096(9) 0.153(10) -0.012(8) 0.022(9) 0.021(8)
C23D 0.112(7) 0.089(7) 0.146(8) -0.002(7) 0.024(7) 0.022(6)
O3D 0.081(4) 0.075(4) 0.108(5) 0.029(4) 0.040(4) 0.025(4)
C31D 0.097(5) 0.090(4) 0.121(6) 0.026(4) 0.031(5) 0.023(4)
N3D 0.125(7) 0.100(6) 0.134(7) 0.030(6) 0.037(6) 0.021(6)
C32D 0.122(10) 0.072(9) 0.124(11) 0.030(9) 0.066(10) 0.051(9)
C33D 0.114(7) 0.094(6) 0.139(7) 0.032(6) 0.027(7) 0.015(6)
O4D 0.079(4) 0.075(4) 0.108(5) 0.030(4) 0.044(4) 0.027(4)
C41D 0.092(5) 0.081(4) 0.121(5) 0.027(4) 0.035(4) 0.023(4)
N4D 0.108(6) 0.093(6) 0.144(7) 0.010(6) 0.026(6) 0.020(5)
C42D 0.114(8) 0.090(7) 0.143(8) 0.008(7) 0.027(8) 0.020(7)
C43D 0.120(7) 0.097(7) 0.150(8) 0.001(7) 0.025(7) 0.020(6)
O5D 0.091(7) 0.072(6) 0.099(7) 0.008(6) 0.009(6) -0.007(6)
C51D 0.091(7) 0.067(6) 0.097(7) 0.012(6) 0.002(6) -0.006(6)
N5D 0.080(6) 0.023(4) 0.068(5) 0.006(4) -0.022(5) -0.006(4)
C52D 0.101(8) 0.075(7) 0.101(8) -0.001(7) 0.000(7) -0.004(7)
C53D 0.088(8) 0.051(7) 0.077(8) 0.000(6) 0.003(6) 0.000(6)
O6D 0.083(8) 0.098(9) 0.094(9) -0.019(8) 0.053(7) -0.017(8)
C61D 0.081(8) 0.074(8) 0.102(10) -0.010(8) 0.028(8) -0.016(7)
N6D 0.068(7) 0.063(7) 0.105(9) -0.010(7) 0.025(7) -0.003(6)
C62D 0.062(10) 0.055(9) 0.103(12) -0.002(9) 0.022(9) -0.009(8)
C63D 0.073(10) 0.084(10) 0.123(12) -0.004(10) 0.021(10) 0.006(9)

_geom_special_details            
;
 All esds (except the esd in the dihedral angle between two l.s. planes)
 are estimated using the full covariance matrix.  The cell esds are taken
 into account individually in the estimation of esds in distances, angles
 and torsion angles; correlations between esds in cell parameters are only
 used when they are defined by crystal symmetry.  An approximate (isotropic)
 treatment of cell esds is used for estimating esds involving l.s. planes.
;

loop_
_geom_bond_atom_site_label_1
_geom_bond_atom_site_label_2
_geom_bond_distance
_geom_bond_site_symmetry_2
_geom_bond_publ_flag
Mn1 N11 2.228(3) . yes
Mn1 N12 2.234(3) . yes
Mn1 O11 2.239(3) . yes
Mn1 O12 2.506(3) . yes
Mn1 O21 2.183(2) . yes
Mn1 O23 2.113(2) 4_565 yes
Mn2 O12 2.208(3) . yes
Mn2 O13 2.086(3) 3_655 yes
Mn2 O14 2.127(3) 4_556 yes
Mn2 O21 2.200(2) . yes
Mn2 O24 2.227(3) 4_565 yes
Mn2 O1D 2.170(8) . yes
Mn2 O2D 2.189(8) . yes
Mn2 O3D 2.184(8) . yes
Mn2 C31D 2.493(16) . ?
Mn2 O4D 2.179(8) . yes
N11 C1 1.342(4) . ?
N11 C5 1.348(5) . ?
N12 C6 1.345(4) . ?
N12 C10 1.343(4) . ?
C1 H1 0.9500 . ?
C1 C2 1.384(5) . ?
C2 H2 0.9500 . ?
C2 C3 1.377(6) . ?
C3 H3 0.9500 . ?
C3 C4 1.388(5) . ?
C4 H4 0.9500 . ?
C4 C5 1.396(5) . ?
C5 C6 1.495(5) . ?
C6 C7 1.393(5) . ?
C7 H7 0.9500 . ?
C7 C8 1.378(5) . ?
C8 H8 0.9500 . ?
C8 C9 1.388(5) . ?
C9 H9 0.9500 . ?
C9 C10 1.380(5) . ?
C10 H10 0.9500 . ?
O11 C11 1.253(5) . ?
O12 C11 1.269(5) . ?
O13 C20 1.250(5) . ?
O14 C20 1.265(4) . ?
O21 C21 1.285(4) . ?
O22 C21 1.241(4) . ?
C11 C12 1.482(5) . ?
C12 C13 1.365(5) . ?
C12 S11 1.717(3) . ?
C13 H13 0.9500 . ?
C13 C14 1.408(5) . ?
C14 H14 0.9500 . ?
C14 C15 1.367(5) . ?
C15 C16 1.460(4) . ?
C15 S11 1.724(3) . ?
C16 C17 1.363(5) . ?
C16 S12 1.723(3) . ?
C17 H17 0.9500 . ?
C17 C18 1.410(5) . ?
C18 H18 0.9500 . ?
C18 C19 1.359(5) . ?
C19 C20 1.482(5) . ?
C19 S12 1.725(3) . ?
O23 C30 1.270(4) . ?
O24 C30 1.254(4) . ?
C21 C22 1.476(5) . ?
C22 C23 1.352(6) . ?
C22 S21 1.721(3) . ?
C23 H23 0.9500 . ?
C23 C24 1.414(6) . ?
C24 H24 0.9500 . ?
C24 C25 1.357(6) . ?
C25 C26 1.454(5) . ?
C25 S21 1.712(4) . ?
C26 C27 1.377(5) . ?
C26 S22 1.723(4) . ?
C27 H27 0.9500 . ?
C27 C28 1.404(5) . ?
C28 H28 0.9500 . ?
C28 C29 1.368(5) . ?
C29 C30 1.483(5) . ?
C29 S22 1.727(4) . ?
O1D C11D 1.251(9) . ?
C11D H11D 0.9500 . ?
C11D N1D 1.320(8) . ?
N1D C12D 1.450(8) . ?
N1D C13D 1.460(9) . ?
C12D H12A 0.9800 . ?
C12D H12B 0.9800 . ?
C12D H12C 0.9800 . ?
C13D H13A 0.9800 . ?
C13D H13B 0.9800 . ?
C13D H13C 0.9800 . ?
O2D C21D 1.239(9) . ?
C21D H21D 0.9500 . ?
C21D N2D 1.318(8) . ?
N2D C22D 1.455(8) . ?
N2D C23D 1.460(9) . ?
C22D H22A 0.9800 . ?
C22D H22B 0.9800 . ?
C22D H22C 0.9800 . ?
C23D H23A 0.9800 . ?
C23D H23B 0.9800 . ?
C23D H23C 0.9800 . ?
O3D C31D 1.219(9) . ?
C31D H31D 0.9500 . ?
C31D N3D 1.313(8) . ?
N3D C32D 1.455(8) . ?
N3D C33D 1.454(9) . ?
C32D H32A 0.9800 . ?
C32D H32B 0.9800 . ?
C32D H32C 0.9800 . ?
C33D H33A 0.9800 . ?
C33D H33B 0.9800 . ?
C33D H33C 0.9800 . ?
O4D C41D 1.213(9) . ?
C41D H41D 0.9500 . ?
C41D N4D 1.325(8) . ?
N4D C42D 1.448(8) . ?
N4D C43D 1.455(9) . ?
C42D H42A 0.9800 . ?
C42D H42B 0.9800 . ?
C42D H42C 0.9800 . ?
C43D H43A 0.9800 . ?
C43D H43B 0.9800 . ?
C43D H43C 0.9800 . ?
O5D C51D 1.219(9) . ?
C51D H51D 0.9500 . ?
C51D N5D 1.314(8) . ?
N5D C52D 1.461(8) . ?
N5D C53D 1.451(8) . ?
C52D H52A 0.9800 . ?
C52D H52B 0.9800 . ?
C52D H52C 0.9800 . ?
C53D H53A 0.9800 . ?
C53D H53B 0.9800 . ?
C53D H53C 0.9800 . ?
O6D C61D 1.239(9) . ?
C61D H61D 0.9500 . ?
C61D N6D 1.319(8) . ?
N6D C62D 1.458(8) . ?
N6D C63D 1.454(9) . ?
C62D H62A 0.9800 . ?
C62D H62B 0.9800 . ?
C62D H62C 0.9800 . ?
C63D H63A 0.9800 . ?
C63D H63B 0.9800 . ?
C63D H63C 0.9800 . ?

loop_
_geom_angle_atom_site_label_1
_geom_angle_atom_site_label_2
_geom_angle_atom_site_label_3
_geom_angle
_geom_angle_site_symmetry_1
_geom_angle_site_symmetry_3
_geom_angle_publ_flag
N11 Mn1 N12 73.24(10) . . ?
N11 Mn1 O11 97.31(11) . . ?
N11 Mn1 O12 141.44(11) . . ?
N12 Mn1 O11 102.63(11) . . ?
N12 Mn1 O12 86.11(10) . . ?
O11 Mn1 O12 55.27(10) . . ?
O21 Mn1 N11 136.53(9) . . ?
O21 Mn1 N12 88.76(10) . . ?
O21 Mn1 O11 125.50(10) . . ?
O21 Mn1 O12 73.05(9) . . ?
O23 Mn1 N11 96.84(10) 4_565 . ?
O23 Mn1 N12 167.32(10) 4_565 . ?
O23 Mn1 O11 86.21(10) 4_565 . ?
O23 Mn1 O12 106.48(9) 4_565 . ?
O23 Mn1 O21 93.49(10) 4_565 . ?
O12 Mn2 O24 85.08(11) . 4_565 ?
O12 Mn2 C31D 144.0(4) . . ?
O13 Mn2 O12 100.89(13) 3_655 . ?
O13 Mn2 O14 99.47(11) 3_655 4_556 ?
O13 Mn2 O21 174.88(10) 3_655 . ?
O13 Mn2 O24 91.03(10) 3_655 4_565 ?
O13 Mn2 O1D 87.0(6) 3_655 . ?
O13 Mn2 O2D 90.8(7) 3_655 . ?
O13 Mn2 O3D 87.5(7) 3_655 . ?
O13 Mn2 C31D 104.7(5) 3_655 . ?
O13 Mn2 O4D 89.1(8) 3_655 . ?
O14 Mn2 O12 87.59(12) 4_556 . ?
O14 Mn2 O21 85.64(9) 4_556 . ?
O14 Mn2 O24 168.18(10) 4_556 4_565 ?
O14 Mn2 O1D 99.5(7) 4_556 . ?
O14 Mn2 O2D 88.6(7) 4_556 . ?
O14 Mn2 O3D 92.7(8) 4_556 . ?
O14 Mn2 C31D 112.3(5) 4_556 . ?
O14 Mn2 O4D 95.7(8) 4_556 . ?
O21 Mn2 O12 78.95(9) . . ?
O21 Mn2 O24 83.85(9) . 4_565 ?
O21 Mn2 C31D 73.3(5) . . ?
O24 Mn2 C31D 69.7(5) 4_565 . ?
O1D Mn2 O12 168.5(8) . . ?
O1D Mn2 O21 92.5(7) . . ?
O1D Mn2 O24 86.4(7) . 4_565 ?
O2D Mn2 O12 168.2(8) . . ?
O2D Mn2 O21 89.6(7) . . ?
O2D Mn2 O24 96.7(7) . 4_565 ?
O3D Mn2 O12 171.5(6) . . ?
O3D Mn2 O21 92.6(7) . . ?
O3D Mn2 O24 93.2(8) . 4_565 ?
O3D Mn2 C31D 29.3(3) . . ?
O4D Mn2 O12 168.9(8) . . ?
O4D Mn2 O21 90.7(8) . . ?
O4D Mn2 O24 89.9(8) . 4_565 ?
C1 N11 Mn1 123.7(2) . . ?
C1 N11 C5 118.7(3) . . ?
C5 N11 Mn1 117.5(2) . . ?
C6 N12 Mn1 117.8(2) . . ?
C10 N12 Mn1 123.1(2) . . ?
C10 N12 C6 118.9(3) . . ?
N11 C1 H1 118.7 . . ?
N11 C1 C2 122.7(4) . . ?
C2 C1 H1 118.7 . . ?
C1 C2 H2 120.7 . . ?
C3 C2 C1 118.7(4) . . ?
C3 C2 H2 120.7 . . ?
C2 C3 H3 120.2 . . ?
C2 C3 C4 119.6(4) . . ?
C4 C3 H3 120.2 . . ?
C3 C4 H4 120.7 . . ?
C3 C4 C5 118.7(4) . . ?
C5 C4 H4 120.7 . . ?
N11 C5 C4 121.7(3) . . ?
N11 C5 C6 116.0(3) . . ?
C4 C5 C6 122.3(3) . . ?
N12 C6 C5 115.2(3) . . ?
N12 C6 C7 121.7(3) . . ?
C7 C6 C5 123.0(3) . . ?
C6 C7 H7 120.5 . . ?
C8 C7 C6 119.0(3) . . ?
C8 C7 H7 120.5 . . ?
C7 C8 H8 120.4 . . ?
C7 C8 C9 119.2(3) . . ?
C9 C8 H8 120.4 . . ?
C8 C9 H9 120.6 . . ?
C10 C9 C8 118.9(3) . . ?
C10 C9 H9 120.6 . . ?
N12 C10 C9 122.3(3) . . ?
N12 C10 H10 118.9 . . ?
C9 C10 H10 118.9 . . ?
C11 O11 Mn1 96.9(2) . . ?
Mn2 O12 Mn1 91.77(10) . . ?
C11 O12 Mn1 84.3(2) . . ?
C11 O12 Mn2 128.6(3) . . ?
C20 O13 Mn2 162.5(4) . 3_655 ?
C20 O14 Mn2 133.6(2) . 4 ?
Mn1 O21 Mn2 101.35(9) . . ?
C21 O21 Mn1 102.8(2) . . ?
C21 O21 Mn2 153.5(2) . . ?
O11 C11 O12 122.7(3) . . ?
O11 C11 C12 119.6(3) . . ?
O12 C11 C12 117.7(4) . . ?
C11 C12 S11 120.8(3) . . ?
C13 C12 C11 127.9(3) . . ?
C13 C12 S11 111.1(3) . . ?
C12 C13 H13 123.5 . . ?
C12 C13 C14 113.1(3) . . ?
C14 C13 H13 123.5 . . ?
C13 C14 H14 123.6 . . ?
C15 C14 C13 112.9(3) . . ?
C15 C14 H14 123.6 . . ?
C14 C15 C16 126.8(3) . . ?
C14 C15 S11 110.9(3) . . ?
C16 C15 S11 122.1(3) . . ?
C15 C16 S12 121.3(3) . . ?
C17 C16 C15 127.3(3) . . ?
C17 C16 S12 111.2(2) . . ?
C16 C17 H17 123.5 . . ?
C16 C17 C18 113.0(3) . . ?
C18 C17 H17 123.5 . . ?
C17 C18 H18 123.6 . . ?
C19 C18 C17 112.9(3) . . ?
C19 C18 H18 123.6 . . ?
C18 C19 C20 127.7(3) . . ?
C18 C19 S12 111.4(3) . . ?
C20 C19 S12 120.9(3) . . ?
O13 C20 O14 125.8(3) . . ?
O13 C20 C19 117.4(3) . . ?
O14 C20 C19 116.7(3) . . ?
C12 S11 C15 91.97(17) . . ?
C16 S12 C19 91.51(16) . . ?
C30 O23 Mn1 117.2(2) . 4_566 ?
C30 O24 Mn2 142.9(2) . 4_566 ?
O21 C21 C22 117.6(3) . . ?
O22 C21 O21 121.9(3) . . ?
O22 C21 C22 120.4(3) . . ?
C21 C22 S21 119.9(3) . . ?
C23 C22 C21 128.8(3) . . ?
C23 C22 S21 110.8(3) . . ?
C22 C23 H23 123.5 . . ?
C22 C23 C24 113.1(4) . . ?
C24 C23 H23 123.5 . . ?
C23 C24 H24 123.6 . . ?
C25 C24 C23 112.9(4) . . ?
C25 C24 H24 123.6 . . ?
C24 C25 C26 127.6(4) . . ?
C24 C25 S21 111.1(3) . . ?
C26 C25 S21 121.2(3) . . ?
C25 C26 S22 119.8(3) . . ?
C27 C26 C25 129.1(3) . . ?
C27 C26 S22 111.0(3) . . ?
C26 C27 H27 123.5 . . ?
C26 C27 C28 113.0(3) . . ?
C28 C27 H27 123.5 . . ?
C27 C28 H28 123.5 . . ?
C29 C28 C27 112.9(3) . . ?
C29 C28 H28 123.5 . . ?
C28 C29 C30 130.2(3) . . ?
C28 C29 S22 111.4(3) . . ?
C30 C29 S22 118.4(3) . . ?
O23 C30 C29 116.3(3) . . ?
O24 C30 O23 126.4(3) . . ?
O24 C30 C29 117.3(3) . . ?
C25 S21 C22 92.09(18) . . ?
C26 S22 C29 91.64(18) . . ?
C11D O1D Mn2 105.1(9) . . ?
O1D C11D H11D 115.5 . . ?
O1D C11D N1D 128.9(10) . . ?
N1D C11D H11D 115.5 . . ?
C11D N1D C12D 122.3(8) . . ?
C11D N1D C13D 122.1(7) . . ?
C12D N1D C13D 115.6(8) . . ?
N1D C12D H12A 109.5 . . ?
N1D C12D H12B 109.5 . . ?
N1D C12D H12C 109.5 . . ?
H12A C12D H12B 109.5 . . ?
H12A C12D H12C 109.5 . . ?
H12B C12D H12C 109.5 . . ?
N1D C13D H13A 109.5 . . ?
N1D C13D H13B 109.5 . . ?
N1D C13D H13C 109.5 . . ?
H13A C13D H13B 109.5 . . ?
H13A C13D H13C 109.5 . . ?
H13B C13D H13C 109.5 . . ?
C21D O2D Mn2 124.8(12) . . ?
O2D C21D H21D 114.8 . . ?
O2D C21D N2D 130.5(10) . . ?
N2D C21D H21D 114.8 . . ?
C21D N2D C22D 122.6(8) . . ?
C21D N2D C23D 122.0(7) . . ?
C22D N2D C23D 115.4(8) . . ?
N2D C22D H22A 109.5 . . ?
N2D C22D H22B 109.5 . . ?
N2D C22D H22C 109.5 . . ?
H22A C22D H22B 109.5 . . ?
H22A C22D H22C 109.5 . . ?
H22B C22D H22C 109.5 . . ?
N2D C23D H23A 109.5 . . ?
N2D C23D H23B 109.5 . . ?
N2D C23D H23C 109.5 . . ?
H23A C23D H23B 109.5 . . ?
H23A C23D H23C 109.5 . . ?
H23B C23D H23C 109.5 . . ?
C31D O3D Mn2 89.5(10) . . ?
Mn2 C31D H31D 56.4 . . ?
O3D C31D Mn2 61.2(7) . . ?
O3D C31D H31D 114.1 . . ?
O3D C31D N3D 131.7(10) . . ?
N3D C31D Mn2 159.1(11) . . ?
N3D C31D H31D 114.1 . . ?
C31D N3D C32D 122.8(8) . . ?
C31D N3D C33D 122.0(7) . . ?
C33D N3D C32D 115.2(8) . . ?
N3D C32D H32A 109.5 . . ?
N3D C32D H32B 109.5 . . ?
N3D C32D H32C 109.5 . . ?
H32A C32D H32B 109.5 . . ?
H32A C32D H32C 109.5 . . ?
H32B C32D H32C 109.5 . . ?
N3D C33D H33A 109.5 . . ?
N3D C33D H33B 109.5 . . ?
N3D C33D H33C 109.5 . . ?
H33A C33D H33B 109.5 . . ?
H33A C33D H33C 109.5 . . ?
H33B C33D H33C 109.5 . . ?
C41D O4D Mn2 136.9(15) . . ?
O4D C41D H41D 114.2 . . ?
O4D C41D N4D 131.7(10) . . ?
N4D C41D H41D 114.2 . . ?
C41D N4D C42D 121.9(8) . . ?
C41D N4D C43D 121.6(7) . . ?
C42D N4D C43D 116.5(8) . . ?
N4D C42D H42A 109.5 . . ?
N4D C42D H42B 109.5 . . ?
N4D C42D H42C 109.5 . . ?
H42A C42D H42B 109.5 . . ?
H42A C42D H42C 109.5 . . ?
H42B C42D H42C 109.5 . . ?
N4D C43D H43A 109.5 . . ?
N4D C43D H43B 109.5 . . ?
N4D C43D H43C 109.5 . . ?
H43A C43D H43B 109.5 . . ?
H43A C43D H43C 109.5 . . ?
H43B C43D H43C 109.5 . . ?
O5D C51D H51D 114.4 . . ?
O5D C51D N5D 131.2(10) . . ?
N5D C51D H51D 114.4 . . ?
C51D N5D C52D 121.9(7) . . ?
C51D N5D C53D 122.6(7) . . ?
C53D N5D C52D 115.0(7) . . ?
N5D C52D H52A 109.5 . . ?
N5D C52D H52B 109.5 . . ?
N5D C52D H52C 109.5 . . ?
H52A C52D H52B 109.5 . . ?
H52A C52D H52C 109.5 . . ?
H52B C52D H52C 109.5 . . ?
N5D C53D H53A 109.5 . . ?
N5D C53D H53B 109.5 . . ?
N5D C53D H53C 109.5 . . ?
H53A C53D H53B 109.5 . . ?
H53A C53D H53C 109.5 . . ?
H53B C53D H53C 109.5 . . ?
O6D C61D H61D 114.9 . . ?
O6D C61D N6D 130.2(10) . . ?
N6D C61D H61D 114.9 . . ?
C61D N6D C62D 122.3(8) . . ?
C61D N6D C63D 122.4(7) . . ?
C63D N6D C62D 115.2(7) . . ?
N6D C62D H62A 109.5 . . ?
N6D C62D H62B 109.5 . . ?
N6D C62D H62C 109.5 . . ?
H62A C62D H62B 109.5 . . ?
H62A C62D H62C 109.5 . . ?
H62B C62D H62C 109.5 . . ?
N6D C63D H63A 109.5 . . ?
N6D C63D H63B 109.5 . . ?
N6D C63D H63C 109.5 . . ?
H63A C63D H63B 109.5 . . ?
H63A C63D H63C 109.5 . . ?
H63B C63D H63C 109.5 . . ?

_refine_diff_density_max         1.393
_refine_diff_density_min         -0.838
_refine_diff_density_rms         0.081

_shelx_res_file                  
;
TITL ssm-1 in P2/c; 100K; Moscow
    ssm-1ab.res
    created by SHELXL-2018/3 at 12:05:06 on 22-Sep-2021
CELL 0.79313  16.206  11.501  22.561  90.00  107.876  90.00
ZERR   4.000   0.003   0.004   0.003   0.00    0.006   0.00
LATT 1
SYMM -X,+Y,0.5-Z
SFAC C   H   N  O  S  Mn
DISP C  0.00462  0.00217 14.32469
DISP H -0.00002  0.00000  0.66622
DISP N  0.00868  0.00437 25.35309
DISP O  0.01466  0.00796 42.75456
DISP S  0.15032  0.15653 721.34853
DISP Mn  0.35784  0.89934 4073.79590
UNIT 138 106 14 38 16 8
 
LIST 4 ! automatically inserted. Change 6 to 4 for CHECKCIF!!
TEMP -173
 
L.S. 6
BOND $H
FMAP 2
PLAN 10
 
OMIT 0
 
OMIT 1 0 2
OMIT 0 2 1
OMIT 0 1 3
OMIT 0 1 2
OMIT 1 1 1
OMIT 0 3 0
OMIT 2 1 0
OMIT 2 0 0
OMIT -1 0 4
OMIT -1 2 3
OMIT 1 1 2
OMIT 1 2 0
 
OMIT -1   1   4
OMIT  1   1   3
OMIT  3   1   0
 
SIMU 0.01 0.01 S21 C22 C23 C24 C25
 
SIMU 0.01 0.01 O1D > C43D
SIMU 0.01 0.01 O5D > C53D
SIMU 0.01 0.01 O6D > C63D
 
ISOR 0.01 0.01 O5D > C53D
 
SADI 0.01 Mn2 O1D  Mn2 O2D  Mn2 O3D  Mn2 O4D
 
DFIX 1.23 0.01 O1D C11D  O2D C21D  O3D C31D  O4D C41D  O5D C51D  O6D C61D
DFIX 1.32 0.01 N1D C11D  N2D C21D  N3D C31D  N4D C41D  N5D C51D  N6D C61D
DFIX 1.45 0.01 N1D C12D  N1D C13D  N2D C22D  N2D C23D  N3D C32D  N3D C33D =
               N4D C42D  N4D C43D  N5D C52D  N5D C53D  N6D C62D  N6D C63D
 
FLAT 0.03 O1D C11D N1D C12D C13D
FLAT 0.03 O2D C21D N2D C22D C23D
FLAT 0.03 O3D C31D N3D C32D C33D
FLAT 0.03 O4D C41D N4D C42D C43D
FLAT 0.03 O5D C51D N5D C52D C53D
FLAT 0.03 O6D C61D N6D C62D C63D
 
DFIX 2.47 0.01 C12D C13D  C22D C23D  C32D C33D  C42D C43D  C52D C53D =
               C62D C63D
 
SADI 0.01 C11D C12D  C11D C13D  C21D C22D  C21D C23D  C31D C32D  C31D C33D =
          C41D C42D  C41D C43D  C51D C52D  C51D C53D  C61D C62D  C61D C63D
 
SADI 0.01 O1D N1D  O2D N2D  O3D N3D  O4D N4D  O5D N5D  O6D N6D
SADI 0.01 O1D C13D  O2D C23D  O3D C33D  O4D C43D  O5D C53D  O6D C63D
 
SHEL 99999 0.83
 
ACTA
 
SIZE 0.10 0.06 0.05
 
WGHT    0.093000    6.427000
FVAR       0.45504
MN1   6    0.842227    0.086576    0.324834    11.00000    0.02701    0.05505 =
         0.02349    0.00108    0.00646    0.00453
MN2   6    0.656045    0.242726    0.276589    11.00000    0.02519    0.06609 =
         0.02365    0.00032    0.00507    0.00517
N11   3    0.966451   -0.009932    0.363079    11.00000    0.02825    0.05538 =
         0.02526   -0.00335    0.00592    0.00442
N12   3    0.832737   -0.010883    0.408175    11.00000    0.03018    0.05202 =
         0.02770   -0.00096    0.00699    0.00198
C1    1    1.031146   -0.007473    0.337567    11.00000    0.03310    0.06776 =
         0.02791   -0.00081    0.01072    0.00592
AFIX  43
H1    2    1.026326    0.043288    0.303450    11.00000   -1.20000
AFIX   0
C2    1    1.104610   -0.075893    0.358945    11.00000    0.03825    0.08629 =
         0.04150    0.00475    0.01797    0.01398
AFIX  43
H2    2    1.148457   -0.073969    0.339056    11.00000   -1.20000
AFIX   0
C3    1    1.112835   -0.146786    0.409618    11.00000    0.04153    0.08519 =
         0.05248    0.01364    0.02054    0.02570
AFIX  43
H3    2    1.162487   -0.194888    0.424994    11.00000   -1.20000
AFIX   0
C4    1    1.048097   -0.147506    0.438088    11.00000    0.04133    0.06911 =
         0.03983    0.00970    0.01494    0.01471
AFIX  43
H4    2    1.053753   -0.193610    0.474059    11.00000   -1.20000
AFIX   0
C5    1    0.974491   -0.079087    0.412779    11.00000    0.03120    0.05231 =
         0.02909   -0.00109    0.00728    0.00543
C6    1    0.901009   -0.076059    0.439732    11.00000    0.03129    0.04947 =
         0.02652   -0.00086    0.00472    0.00358
C7    1    0.902536   -0.134961    0.493986    11.00000    0.03817    0.05737 =
         0.03246    0.00374    0.00903    0.00537
AFIX  43
H7    2    0.950939   -0.181629    0.515250    11.00000   -1.20000
AFIX   0
C8    1    0.832758   -0.124495    0.516338    11.00000    0.04363    0.06295 =
         0.03438    0.00942    0.01368    0.00468
AFIX  43
H8    2    0.832022   -0.164848    0.552914    11.00000   -1.20000
AFIX   0
C9    1    0.763541   -0.054301    0.484794    11.00000    0.03537    0.06545 =
         0.03747    0.00417    0.01506    0.00382
AFIX  43
H9    2    0.715704   -0.043738    0.500220    11.00000   -1.20000
AFIX   0
C10   1    0.765390   -0.000132    0.430661    11.00000    0.02886    0.05757 =
         0.03483    0.00245    0.01065    0.00239
AFIX  43
H10   2    0.717373    0.046379    0.408526    11.00000   -1.20000
AFIX   0
O11   4    0.780066   -0.035531    0.246551    11.00000    0.03819    0.07742 =
         0.03233   -0.00096    0.00161   -0.00217
O12   4    0.682140    0.053988    0.280305    11.00000    0.05142    0.07002 =
         0.02805   -0.00774    0.00426   -0.00443
O13   4    0.453281   -0.252641   -0.198297    11.00000    0.02856    0.14384 =
         0.02671   -0.00611    0.00341    0.01089
O14   4    0.594468   -0.216052   -0.153736    11.00000    0.03146    0.09332 =
         0.02753    0.00011    0.00827    0.00463
O21   4    0.778402    0.233771    0.353508    11.00000    0.02758    0.05343 =
         0.02832   -0.00294    0.00466    0.00144
O22   4    0.915557    0.244560    0.411230    11.00000    0.02863    0.06399 =
         0.03319   -0.00454    0.00454    0.00485
C11   1    0.703047   -0.009050    0.241001    11.00000    0.04653    0.06240 =
         0.02662    0.00104    0.00629   -0.00262
C12   1    0.632497   -0.050744    0.186231    11.00000    0.03799    0.05831 =
         0.02626   -0.00304    0.00768   -0.00075
C13   1    0.545222   -0.046410    0.176835    11.00000    0.03956    0.07286 =
         0.03330   -0.01005    0.01378   -0.00261
AFIX  43
H13   2    0.520170   -0.018118    0.206973    11.00000   -1.20000
AFIX   0
C14   1    0.496155   -0.088183    0.117888    11.00000    0.03260    0.06414 =
         0.03302   -0.00659    0.00994   -0.00509
AFIX  43
H14   2    0.434650   -0.092600    0.104435    11.00000   -1.20000
AFIX   0
C15   1    0.546393   -0.121707    0.082068    11.00000    0.03129    0.04547 =
         0.02791   -0.00003    0.00758   -0.00201
C16   1    0.516118   -0.160215    0.017327    11.00000    0.03187    0.04708 =
         0.02694    0.00167    0.00949    0.00018
C17   1    0.433266   -0.186879   -0.016955    11.00000    0.02965    0.06368 =
         0.03047   -0.00176    0.01033    0.00002
AFIX  43
H17   2    0.386064   -0.188323   -0.000322    11.00000   -1.20000
AFIX   0
C18   1    0.424933   -0.212087   -0.079666    11.00000    0.03000    0.06666 =
         0.02742   -0.00476    0.00721    0.00151
AFIX  43
H18   2    0.371439   -0.231495   -0.109840    11.00000   -1.20000
AFIX   0
C19   1    0.501485   -0.205698   -0.092402    11.00000    0.02919    0.06072 =
         0.02662    0.00007    0.00490    0.00394
C20   1    0.517054   -0.225615   -0.152977    11.00000    0.02776    0.08304 =
         0.02668    0.00320    0.00691    0.00838
S11   5    0.654962   -0.104648    0.121901    11.00000    0.03042    0.07212 =
         0.02598   -0.00317    0.00511    0.00186
S12   5    0.585481   -0.168782   -0.027063    11.00000    0.02794    0.06113 =
         0.02528   -0.00033    0.00753   -0.00176
O23   4    0.879766    0.814965    0.758319    11.00000    0.02972    0.06442 =
         0.02938   -0.00784    0.00782   -0.00178
O24   4    0.743072    0.749255    0.717134    11.00000    0.03012    0.09169 =
         0.03071   -0.00856    0.00945   -0.00706
C21   1    0.839167    0.277290    0.398920    11.00000    0.02813    0.04717 =
         0.02762    0.00409    0.00791   -0.00001
C22   1    0.814419    0.363262    0.438981    11.00000    0.02866    0.05166 =
         0.03405   -0.00401    0.00846   -0.00309
C23   1    0.734857    0.387155    0.443421    11.00000    0.03335    0.10013 =
         0.07213   -0.04614    0.01322   -0.01154
AFIX  43
H23   2    0.682817    0.355889    0.416028    11.00000   -1.20000
AFIX   0
C24   1    0.737043    0.463476    0.493032    11.00000    0.03782    0.11347 =
         0.08756   -0.05750    0.01867   -0.00762
AFIX  43
H24   2    0.686873    0.486816    0.503304    11.00000   -1.20000
AFIX   0
C25   1    0.818376    0.499818    0.524395    11.00000    0.03417    0.06404 =
         0.05057   -0.01775    0.01173   -0.00325
C26   1    0.844568    0.576525    0.578143    11.00000    0.03145    0.06113 =
         0.04175   -0.01207    0.00933   -0.00083
C27   1    0.925163    0.622299    0.608043    11.00000    0.03000    0.05295 =
         0.04580   -0.00950    0.01033    0.00014
AFIX  43
H27   2    0.974825    0.608710    0.595068    11.00000   -1.20000
AFIX   0
C28   1    0.926301    0.691131    0.659689    11.00000    0.02846    0.05740 =
         0.03694   -0.00878    0.00666   -0.00131
AFIX  43
H28   2    0.976802    0.728878    0.685345    11.00000   -1.20000
AFIX   0
C29   1    0.847051    0.698109    0.669169    11.00000    0.02926    0.06349 =
         0.03342   -0.01009    0.00612   -0.00552
C30   1    0.820750    0.758532    0.718561    11.00000    0.02989    0.06559 =
         0.02658   -0.00216    0.00740   -0.00176
S21   5    0.893490    0.435131    0.495881    11.00000    0.02872    0.05162 =
         0.02975   -0.00250    0.00698   -0.00045
S22   5    0.769582    0.620061    0.613708    11.00000    0.03008    0.07591 =
         0.04386   -0.02066    0.01111   -0.00833
PART 1  10.25
O1D   4    0.658057    0.431360    0.275411    10.25000    0.07784    0.07597 =
         0.11099    0.03228    0.04273    0.02836
C11D  1    0.634066    0.458557    0.218980    10.25000    0.08561    0.07198 =
         0.10940    0.02433    0.03738    0.03004
AFIX  43
H11D  2    0.617228    0.395574    0.190574    10.25000   -1.20000
AFIX   0
N1D   3    0.628924    0.562666    0.193471    10.25000    0.11013    0.06566 =
         0.11744    0.00765    0.02957    0.03180
C12D  1    0.598836    0.579994    0.126581    10.25000    0.11020    0.06896 =
         0.11590    0.01489    0.04396    0.03213
AFIX  33
H12A  2    0.599921    0.663135    0.117334    10.25000   -1.50000
H12B  2    0.636806    0.537942    0.107503    10.25000   -1.50000
H12C  2    0.539450    0.550617    0.109704    10.25000   -1.50000
AFIX   0
C13D  1    0.652726    0.668159    0.230865    10.25000    0.12377    0.08632 =
         0.13519   -0.00079    0.02361    0.02273
AFIX  33
H13A  2    0.644349    0.735903    0.203300    10.25000   -1.50000
H13B  2    0.616108    0.675833    0.258074    10.25000   -1.50000
H13C  2    0.713691    0.663531    0.256314    10.25000   -1.50000
AFIX   0
PART 2  10.25
O2D   4    0.650591    0.430208    0.291719    10.25000    0.08270    0.07493 =
         0.10745    0.02290    0.03604    0.02744
C21D  1    0.583279    0.485866    0.286588    10.25000    0.08430    0.07488 =
         0.11455    0.01875    0.03527    0.02800
AFIX  43
H21D  2    0.531438    0.448410    0.262808    10.25000   -1.20000
AFIX   0
N2D   3    0.571968    0.588578    0.308772    10.25000    0.10536    0.08826 =
         0.14523   -0.00054    0.02382    0.02021
C22D  1    0.486755    0.640783    0.297408    10.25000    0.11166    0.09577 =
         0.15302   -0.01159    0.02194    0.02121
AFIX  33
H22A  2    0.492786    0.716797    0.317929    10.25000   -1.50000
H22B  2    0.459417    0.650625    0.252491    10.25000   -1.50000
H22C  2    0.450654    0.590098    0.314148    10.25000   -1.50000
AFIX   0
C23D  1    0.644660    0.658207    0.346204    10.25000    0.11171    0.08933 =
         0.14583   -0.00244    0.02403    0.02237
AFIX  33
H23A  2    0.622828    0.731188    0.358122    10.25000   -1.50000
H23B  2    0.676010    0.614870    0.383767    10.25000   -1.50000
H23C  2    0.683935    0.675301    0.321849    10.25000   -1.50000
AFIX   0
PART 3  10.25
O3D   4    0.649216    0.431759    0.283264    10.25000    0.08075    0.07531 =
         0.10847    0.02873    0.04050    0.02547
C31D  1    0.724707    0.438391    0.284264    10.25000    0.09716    0.08990 =
         0.12069    0.02557    0.03148    0.02326
AFIX  43
H31D  2    0.745159    0.371867    0.268096    10.25000   -1.20000
AFIX   0
N3D   3    0.782913    0.520754    0.303623    10.25000    0.12494    0.10015 =
         0.13440    0.02982    0.03706    0.02125
C32D  1    0.872052    0.508647    0.303089    10.25000    0.12247    0.07168 =
         0.12379    0.03011    0.06589    0.05101
AFIX  33
H32A  2    0.904296    0.579822    0.319391    10.25000   -1.50000
H32B  2    0.899223    0.442505    0.329203    10.25000   -1.50000
H32C  2    0.872676    0.495461    0.260315    10.25000   -1.50000
AFIX   0
C33D  1    0.763517    0.628926    0.329967    10.25000    0.11446    0.09363 =
         0.13937    0.03168    0.02694    0.01514
AFIX  33
H33A  2    0.815132    0.678617    0.341488    10.25000   -1.50000
H33B  2    0.716080    0.669059    0.299097    10.25000   -1.50000
H33C  2    0.746266    0.612002    0.367069    10.25000   -1.50000
AFIX   0
PART 4  10.25
O4D   4    0.657092    0.431867    0.282118    10.25000    0.07852    0.07518 =
         0.10763    0.03027    0.04378    0.02743
C41D  1    0.701947    0.506119    0.314742    10.25000    0.09226    0.08068 =
         0.12080    0.02676    0.03478    0.02320
AFIX  43
H41D  2    0.758607    0.480590    0.337401    10.25000   -1.20000
AFIX   0
N4D   3    0.686282    0.616344    0.324518    10.25000    0.10784    0.09273 =
         0.14423    0.01022    0.02613    0.01961
C42D  1    0.750564    0.689242    0.367118    10.25000    0.11383    0.08969 =
         0.14317    0.00759    0.02676    0.02029
AFIX  33
H42A  2    0.726624    0.767295    0.367820    10.25000   -1.50000
H42B  2    0.766349    0.655611    0.409023    10.25000   -1.50000
H42C  2    0.802220    0.694150    0.353338    10.25000   -1.50000
AFIX   0
C43D  1    0.602947    0.670146    0.293454    10.25000    0.11967    0.09703 =
         0.15044    0.00113    0.02491    0.01960
AFIX  33
H43A  2    0.603953    0.751476    0.306615    10.25000   -1.50000
H43B  2    0.591684    0.666789    0.248255    10.25000   -1.50000
H43C  2    0.557074    0.628410    0.304569    10.25000   -1.50000
AFIX   0
PART -1  10.25
O5D   4    0.829873    0.662964    0.178036    10.25000    0.09069    0.07217 =
         0.09885    0.00753    0.00854   -0.00717
C51D  1    0.851099    0.687895    0.233169    10.25000    0.09148    0.06705 =
         0.09738    0.01248    0.00196   -0.00585
AFIX  43
H51D  2    0.850442    0.768849    0.241381    10.25000   -1.20000
AFIX   0
N5D   3    0.874730    0.622282    0.283222    10.25000    0.08035    0.02328 =
         0.06835    0.00584   -0.02229   -0.00602
C52D  1    0.891284    0.670642    0.345687    10.25000    0.10119    0.07513 =
         0.10054   -0.00075    0.00033   -0.00365
AFIX 137
H52A  2    0.941207    0.723227    0.354836    10.25000   -1.50000
H52B  2    0.903606    0.607364    0.376248    10.25000   -1.50000
H52C  2    0.840142    0.713768    0.347868    10.25000   -1.50000
AFIX   0
C53D  1    0.874668    0.496211    0.280239    10.25000    0.08847    0.05138 =
         0.07700   -0.00030    0.00340   -0.00049
AFIX 137
H53A  2    0.876865    0.464132    0.320937    10.25000   -1.50000
H53B  2    0.925393    0.469764    0.269006    10.25000   -1.50000
H53C  2    0.821705    0.469618    0.248760    10.25000   -1.50000
AFIX   0
PART -3  10.25
O6D   4    0.534755    0.505957    0.501687    10.25000    0.08295    0.09764 =
         0.09409   -0.01943    0.05277   -0.01742
C61D  1    0.468455    0.533452    0.459442    10.25000    0.08079    0.07389 =
         0.10150   -0.00977    0.02776   -0.01628
AFIX  43
H61D  2    0.417240    0.537583    0.471447    10.25000   -1.20000
AFIX   0
N6D   3    0.457694    0.557912    0.400406    10.25000    0.06813    0.06316 =
         0.10476   -0.01049    0.02456   -0.00282
C62D  1    0.373425    0.588673    0.357087    10.25000    0.06156    0.05463 =
         0.10292   -0.00184    0.02218   -0.00866
AFIX 137
H62A  2    0.378693    0.660678    0.335303    10.25000   -1.50000
H62B  2    0.331725    0.600097    0.380145    10.25000   -1.50000
H62C  2    0.353219    0.525918    0.326697    10.25000   -1.50000
AFIX   0
C63D  1    0.528960    0.556460    0.373958    10.25000    0.07258    0.08418 =
         0.12272   -0.00443    0.02137    0.00598
AFIX 137
H63A  2    0.507016    0.575189    0.329488    10.25000   -1.50000
H63B  2    0.555463    0.479023    0.379303    10.25000   -1.50000
H63C  2    0.572444    0.614190    0.395252    10.25000   -1.50000
PART 0
AFIX   0
HKLF 4
 
 
 
 
REM  ssm-1 in P2/c; 100K; Moscow
REM wR2 = 0.1533, GooF = S = 1.028, Restrained GooF = 1.034 for all data
REM R1 = 0.0516 for 6346 Fo > 4sig(Fo) and 0.0568 for all 7148 data
REM 689 parameters refined using 546 restraints
 
END
 
WGHT      0.0930      6.4270
 
REM Highest difference peak  1.393,  deepest hole -0.838,  1-sigma level  0.081
Q1    1   0.8978  0.6240  0.2704  11.00000  0.05    1.39
Q2    1   0.7732  0.5988  0.3103  11.00000  0.05    0.73
Q3    1   0.8429  0.6405  0.2991  11.00000  0.05    0.69
Q4    1   0.7395  0.5168  0.4619  11.00000  0.05    0.64
Q5    1   0.8706  0.7216  0.2992  11.00000  0.05    0.62
Q6    1   0.7329  0.5082  0.2824  11.00000  0.05    0.52
Q7    1   0.9304  0.5467  0.3017  11.00000  0.05    0.51
Q8    1   0.4766  0.7440  0.2433  11.00000  0.05    0.50
Q9    1   0.6523  0.3825  0.2602  11.00000  0.05    0.50
Q10   1   0.6257  0.4464  0.2057  11.00000  0.05    0.48
;
_shelx_res_checksum              9352

_shelx_hkl_file                  
;
   0   0   3    2.78    2.44
   0   0   3   -2.50    2.78
   0   0  -3    1.14    2.47
   0   0  -3    0.44    2.37
   0   0   4  307.98   11.11
   0   0   4  302.41   11.07
   0   0  -4  303.17   10.98
   0   0   5    5.47    4.18
   0   0   5   -3.10    3.54
   0   0  -5    6.87    3.96
   0   0  -5    3.45    3.96
   0   0   6  408.82   15.22
   0   0   6  390.47   14.40
   0   0  -6  394.26   14.59
   0   0  -6  411.67   15.22
   0   0   7   -3.54    3.61
   0   0   7    4.27    3.61
   0   0  -7    0.22    3.70
   0   0  -7   -2.21    3.26
   0   0   8 1918.48   61.58
   0   0   8 1764.38   57.08
   0   0  -8 1763.75   56.80
   0   0  -8 1809.95   58.41
   0   0   9   -7.37    3.89
   0   0   9   -0.06    3.48
   0   0  -9    1.08    3.99
   0   0  -9    4.78    3.42
   0   0 -10 2341.54  156.47
   0   0  10 2497.22   79.87
   0   0  10 2423.18   77.62
   0   0 -10 2432.35   77.90
   0   0 -10 2366.22   75.69
   0   0 -11    3.07    6.99
   0   0  11    3.42    4.11
   0   0  11    1.80    3.83
   0   0 -11    0.03    3.96
   0   0 -11    7.34    4.02
   0   0 -12 1574.21  105.97
   0   0  12 1746.34   56.73
   0   0  12 1797.60   58.41
   0   0 -12 1777.67   57.62
   0   0 -12 1721.03   56.01
   0   0 -13    2.12    6.77
   0   0  13    1.01    4.02
   0   0  13   -3.01    3.77
   0   0 -13   -0.60    3.86
   0   0 -13   -3.01    3.51
   0   0 -14  193.24   16.45
   0   0  14  150.17    7.72
   0   0  14  169.03    8.64
   0   0 -14  182.13    8.67
   0   0 -14  166.91    8.61
   0   0 -15    0.28    7.44
   0   0  15    2.15    4.40
   0   0  15   -2.34    3.51
   0   0 -15   -1.52    3.48
   0   0 -15    4.71    4.40
   0   0 -16  185.49   15.98
   0   0  16  199.66    9.46
   0   0  16  189.57    9.05
   0   0 -16  176.88    8.39
   0   0 -17    6.90    8.07
   0   0  17   -1.17    3.61
   0   0  17    0.82    3.77
   0   0 -17    1.46    3.67
   0   0 -17    3.58    4.11
   0   0 -18  847.70   58.32
   0   0  18  799.92   27.50
   0   0  18  754.35   26.20
   0   0 -18  767.33   26.64
   0   0 -18  780.93   26.77
   0   0 -19   -2.53    7.82
   0   0  19   -0.95    4.08
   0   0  19   -1.71    4.02
   0   0 -19    0.00    4.24
   0   0 -19    1.30    4.15
   0   0 -20 1047.36   71.45
   0   0  20 1027.11   34.43
   0   0  20 1015.40   34.08
   0   0 -20  991.36   33.35
   0   0 -20 1049.58   35.00
   0   0 -21   10.60    7.31
   0   0  21    1.74    4.08
   0   0  21    8.61    3.77
   0   0 -21    5.13    3.70
   0   0 -21    3.42    3.80
   0   0 -22   28.83    8.26
   0   0  22   39.11    4.90
   0   0  22   35.60    4.81
   0   0 -22   40.03    4.59
   0   0 -22   33.38    4.30
   0   0 -23   10.25    7.59
   0   0  23   -1.11    4.08
   0   0  23   -5.76    4.11
   0   0 -23   -1.46    3.64
   0   0 -23   -1.42    4.37
   0   0 -24   10.82    7.25
   0   0  24   -0.85    4.11
   0   0  24   -3.29    4.27
   0   0 -24   -4.37    3.99
   0   0 -24    2.15    4.08
   0   0 -25    0.54    7.34
   0   0  25   -2.91    4.11
   0   0  25    3.20    4.15
   0   0 -25   -0.06    4.27
   0   0 -25    1.42    4.05
   0   0 -26   17.02    6.64
   0   0  26   11.11    3.99
   0   0  26   21.20    4.37
   0   0 -26   15.06    4.40
   0   0 -26   17.31    4.18
   0   0 -27   -7.66    6.93
   0   0  27   -3.64    3.73
   0   0  27    0.16    4.15
   0   0 -27   -2.09    4.15
   0   0 -27    0.60    4.21
   0  -1  -2  290.98   20.25
   0   1   2  287.12   19.93
   0  -1   2  312.15   10.79
   0  -1   2  303.13   10.51
   0  -1  -2  309.87   10.70
   0  -1  -2  300.44   10.35
   0   1   2  290.38   10.09
   0   1   2  275.61    9.62
   0   1  -2  293.55   10.22
   0   1  -2  294.53   10.19
   0  -1  -3  187.64   14.11
   0   1   3  189.32   14.02
   0  -1   3  188.78    7.47
   0  -1   3  179.19    7.21
   0  -1  -3  183.27    7.31
   0  -1  -3  184.00    7.34
   0   1   3  181.06    7.12
   0   1   3  176.72    7.25
   0   1  -3  174.22    6.99
   0   1  -3  182.73    7.40
   0  -1  -4 1114.76   74.93
   0   1   4 1128.05   75.78
   0  -1   4 1104.32   35.85
   0  -1   4 1084.39   35.15
   0  -1  -4 1113.50   36.04
   0  -1  -4 1116.98   36.23
   0   1   4 1057.17   34.27
   0   1   4 1092.93   35.53
   0   1  -4 1089.13   35.38
   0   1  -4 1097.68   35.60
   0  -1  -5  846.43   57.62
   0   1   5  980.60   66.48
   0  -1   5  960.98   31.67
   0  -1   5  943.58   31.29
   0  -1  -5  935.03   31.01
   0  -1  -5  914.47   30.38
   0   1   5  936.30   30.85
   0   1   5  919.21   30.53
   0   1  -5  916.05   30.41
   0   1  -5  969.84   32.12
   0  -1  -6   23.76    8.13
   0   1   6   31.48    7.91
   0  -1   6   32.75    4.18
   0  -1   6   28.00    4.65
   0  -1  -6   35.63    4.59
   0  -1  -6   33.57    4.59
   0   1   6   38.73    4.97
   0   1   6   31.67    4.15
   0   1  -6   32.21    4.52
   0   1  -6   24.24    4.30
   0  -1  -7  247.70   18.92
   0  -1   7  236.18    9.81
   0  -1   7  246.15   10.09
   0  -1  -7  226.31    9.37
   0  -1  -7  226.37    9.46
   0   1   7  232.45    9.65
   0   1   7  229.34    9.65
   0   1  -7  216.43    9.18
   0   1  -7  216.18    9.27
   0  -1  -8  177.42   14.65
   0  -1   8  164.89    8.07
   0  -1   8  153.59    7.34
   0  -1  -8  156.85    7.40
   0  -1  -8  169.00    7.94
   0   1   8  163.94    8.13
   0   1   8  155.59    7.31
   0   1  -8  168.37    8.10
   0   1  -8  168.59    7.85
   0  -1  -9    4.15    7.28
   0  -1   9    4.81    3.89
   0  -1   9   -2.78    4.15
   0  -1  -9    1.01    4.24
   0  -1  -9   -2.63    3.77
   0   1   9   -4.34    4.18
   0   1   9    5.73    3.92
   0   1  -9    6.30    4.08
   0   1  -9   -0.22    3.48
   0  -1 -10 1098.31   74.33
   0  -1  10 1079.32   35.88
   0  -1  10 1054.01   35.15
   0  -1 -10 1054.96   35.15
   0  -1 -10 1018.25   33.89
   0   1  10 1072.04   35.69
   0   1  10 1037.55   34.62
   0   1 -10 1030.59   34.36
   0   1 -10  984.71   32.81
   0  -1 -11   89.80   10.98
   0  -1  11  105.53    6.42
   0  -1  11  113.03    6.93
   0  -1 -11  104.99    6.55
   0  -1 -11  110.72    6.83
   0   1  11   98.09    6.27
   0   1  11  115.21    6.96
   0   1 -11  113.82    6.58
   0   1 -11  109.55    6.61
   0  -1 -12  769.86   53.13
   0  -1  12  793.91   27.24
   0  -1  12  765.75   26.29
   0  -1 -12  816.69   27.91
   0  -1 -12  709.11   24.65
   0   1  12  788.85   27.09
   0   1  12  796.76   27.31
   0   1 -12  792.96   27.09
   0   1 -12  798.65   27.40
   0  -1 -13  222.10   17.94
   0  -1  13  213.49    9.52
   0  -1  13  220.17    9.78
   0  -1 -13  230.93   10.19
   0  -1 -13  237.82   10.22
   0   1  13  237.79   10.44
   0   1  13  236.72   10.28
   0   1 -13  228.02   10.09
   0   1 -13  231.05   10.16
   0  -1 -14  705.31   49.01
   0  -1  14  682.84   23.89
   0  -1  14  704.68   24.65
   0  -1 -14  708.79   24.68
   0  -1 -14  678.41   23.98
   0   1  14  692.65   24.21
   0   1  14  673.67   23.67
   0   1 -14  688.86   24.27
   0   1 -14  651.20   23.00
   0  -1 -15 1579.91  106.48
   0  -1  15 1589.08   52.21
   0  -1  15 1587.18   52.08
   0  -1 -15 1594.46   51.93
   0  -1 -15 1581.17   51.93
   0   1  15 1584.97   51.89
   0   1  15 1584.97   52.05
   0   1 -15 1577.37   51.48
   0   1 -15 1574.53   51.74
   0  -1 -16   -4.43    6.64
   0   1 -16    4.21    6.83
   0  -1  16    9.56    4.30
   0  -1  16    6.61    4.46
   0  -1 -16   -0.73    3.99
   0  -1 -16   10.38    4.27
   0   1  16    6.11    3.89
   0   1  16    1.04    4.15
   0   1 -16    0.00    4.37
   0   1 -16    4.94    3.80
   0  -1 -17 1380.56   93.38
   0   1 -17 1332.15   90.28
   0  -1  17 1196.40   39.93
   0  -1 -17 1243.55   40.98
   0  -1 -17 1202.41   40.00
   0   1  17 1272.02   42.27
   0   1  17 1262.53   41.93
   0   1 -17 1255.89   41.77
   0   1 -17 1300.19   42.88
   0  -1 -18  323.39   24.24
   0   1 -18  286.36   21.93
   0  -1  18  278.29   11.68
   0  -1  18  308.42   12.78
   0  -1 -18  292.95   12.12
   0  -1 -18  293.96   11.90
   0   1  18  275.16   11.58
   0   1  18  276.36   11.58
   0   1 -18  281.84   11.58
   0   1 -18  302.47   12.44
   0  -1 -19  248.65   19.59
   0   1 -19  245.83   20.03
   0  -1  19  225.71   10.00
   0  -1  19  240.58   10.25
   0  -1 -19  249.53   10.57
   0  -1 -19  227.98   10.09
   0   1  19  225.61    9.97
   0   1  19  236.56   10.19
   0   1 -19  226.34    9.84
   0   1 -19  215.71    9.65
   0  -1 -20  811.31   55.75
   0   1 -20  797.07   55.12
   0  -1  20  822.39   28.10
   0  -1  20  766.38   26.29
   0  -1 -20  803.40   27.59
   0  -1 -20  806.56   27.53
   0   1  20  789.16   27.12
   0   1  20  786.31   27.09
   0   1 -20  835.99   28.60
   0   1 -20  825.23   27.85
   0  -1 -21   55.09    9.18
   0   1 -21   45.12    8.39
   0  -1  21   65.85    5.28
   0  -1  21   57.37    5.25
   0  -1 -21   70.09    5.41
   0  -1 -21   65.50    5.60
   0   1  21   71.61    5.85
   0   1  21   65.12    5.41
   0   1 -21   68.06    5.28
   0   1 -21   62.27    5.38
   0  -1 -22    3.67    7.44
   0   1 -22    5.38    7.56
   0  -1  22    3.45    3.92
   0  -1  22    6.01    4.18
   0  -1 -22    7.78    3.89
   0  -1 -22    8.07    4.18
   0   1  22   14.40    4.34
   0   1  22    8.83    4.15
   0   1 -22    4.52    3.54
   0   1 -22   14.81    4.27
   0  -1 -23   49.11    8.99
   0   1 -23   40.98    8.20
   0  -1  23   55.56    5.06
   0  -1  23   49.84    5.09
   0  -1 -23   61.35    5.38
   0  -1 -23   50.85    4.71
   0   1  23   61.45    5.35
   0   1  23   55.56    5.13
   0   1 -23   52.46    4.65
   0   1 -23   54.20    5.47
   0  -1 -24   -1.55    7.09
   0   1 -24    3.42    7.09
   0  -1  24   -1.23    3.92
   0  -1  24   -0.70    3.77
   0  -1 -24    2.47    3.92
   0  -1 -24    2.47    3.86
   0   1  24    0.38    3.92
   0   1  24    2.72    3.83
   0   1 -24    0.63    3.67
   0   1 -24    3.77    3.86
   0  -1 -25   83.66    9.90
   0   1 -25   80.28   10.13
   0  -1  25   73.41    5.22
   0  -1  25   58.82    5.32
   0  -1 -25   81.57    6.08
   0  -1 -25   76.99    5.63
   0   1  25   69.83    5.57
   0   1  25   81.57    5.70
   0   1 -25   77.87    5.66
   0   1 -25   82.02    5.76
   0  -1 -26  272.73   20.66
   0   1 -26  269.21   19.87
   0  -1  26  230.26    9.62
   0  -1  26  240.42   10.03
   0  -1 -26  244.88   10.16
   0  -1 -26  242.67   10.32
   0   1  26  240.48   10.19
   0   1  26  252.38   10.35
   0   1 -26  237.48   10.03
   0   1 -26  241.02    9.81
   0  -1 -27   34.43    7.97
   0   1 -27   31.77    8.16
   0  -1  27   44.14    5.06
   0  -1  27   41.39    4.56
   0  -1 -27   39.84    4.65
   0  -1 -27   40.12    5.25
   0   1  27   40.12    5.19
   0   1  27   41.45    4.94
   0   1 -27   40.47    4.97
   0   1 -27   40.66    4.97
   0  -2   0  186.66   14.43
   0   2   0  184.06   14.14
   0  -2   0  163.43    6.90
   0  -2   0  158.81    6.87
   0   2   0  159.38    6.74
   0   2   0  158.94    6.90
   0  -2  -1  122.68   10.70
   0   2   1  105.12    9.27
   0   2  -1  106.89   10.13
   0  -2   1   97.14    5.22
   0  -2   1  109.86    5.51
   0  -2  -1  104.14    5.28
   0  -2  -1  112.20    5.57
   0   2   1  100.05    5.22
   0   2   1   92.30    5.16
   0   2  -1  102.11    5.66
   0   2  -1   95.40    5.19
   0  -2  -2 2099.47  139.99
   0   2   2 2041.88  136.09
   0  -2   2 2067.83   65.72
   0  -2   2 2132.70   67.68
   0  -2  -2 2167.82   68.73
   0  -2  -2 2078.59   65.94
   0   2   2 2090.30   66.42
   0   2   2 2114.66   67.02
   0   2  -2 2135.86   67.81
   0   2  -2 2058.97   65.44
   0  -2  -4   10.76    8.04
   0   2   4   23.13    7.91
   0  -2   4   14.49    4.78
   0  -2   4    7.44    4.24
   0  -2  -4   15.09    4.52
   0  -2  -4   10.76    4.21
   0   2   4   14.11    4.37
   0   2   4    6.52    4.21
   0   2  -4   11.14    4.24
   0   2  -4   13.32    4.40
   0  -2  -5  118.50   11.83
   0   2   5   92.24    9.87
   0  -2   5  139.95    7.21
   0  -2   5  139.57    7.31
   0  -2  -5  136.70    7.44
   0  -2  -5  142.01    7.34
   0   2   5  129.80    7.28
   0   2   5  138.28    6.99
   0   2  -5  144.19    7.66
   0   2  -5  131.41    7.21
   0  -2  -6 1333.41   89.61
   0   2   6 1134.38   76.73
   0  -2   6 1273.61   41.64
   0  -2   6 1302.08   42.53
   0  -2  -6 1206.84   39.49
   0  -2  -6 1273.61   41.51
   0   2   6 1266.33   41.29
   0   2   6 1257.47   41.17
   0   2  -6 1317.59   43.10
   0   2  -6 1232.79   40.50
   0  -2  -7 5483.63  364.52
   0   2   7 5474.14  363.89
   0  -2   7 5341.24  168.40
   0  -2   7 5635.51  177.45
   0  -2  -7 5407.69  170.33
   0  -2  -7 5331.75  167.80
   0   2   7 5224.16  164.48
   0   2   7 5445.66  171.66
   0   2  -7 5360.22  169.00
   0   2  -7 5388.70  169.89
   0  -2  -8   27.62    7.72
   0   2   8   27.88    7.50
   0  -2   8   16.99    4.24
   0  -2   8   11.36    3.83
   0  -2  -8   19.78    4.18
   0  -2  -8    6.52    3.89
   0   2   8   10.95    4.27
   0   2   8   13.57    3.77
   0   2  -8   11.45    4.18
   0   2  -8   12.21    3.92
   0  -2  -9  196.75   15.73
   0   2   9  202.01   16.61
   0  -2   9  209.35    9.21
   0  -2   9  216.31    9.59
   0  -2  -9  198.05    8.80
   0  -2  -9  214.85    9.62
   0   2   9  195.33    8.86
   0   2   9  192.51    8.70
   0   2  -9  201.21    9.18
   0   2  -9  196.12    8.76
   0  -2 -10  112.05   11.01
   0  -2  10  147.11    8.10
   0  -2  10  137.77    7.44
   0  -2 -10  131.25    7.18
   0  -2 -10  143.88    7.50
   0   2  10  132.11    7.25
   0   2  10  127.84    7.02
   0   2 -10  146.19    7.59
   0   2 -10  129.96    7.09
   0  -2 -11  269.66   20.98
   0  -2  11  234.76   10.47
   0  -2  11  247.22   10.51
   0  -2 -11  263.58   11.17
   0  -2 -11  253.74   10.63
   0   2  11  241.62   10.47
   0   2  11  227.00   10.00
   0   2 -11  258.68   10.92
   0   2 -11  230.10   10.00
   0  -2 -12  523.05   36.93
   0  -2  12  502.80   18.32
   0  -2  12  485.39   17.72
   0  -2 -12  496.47   18.04
   0  -2 -12  522.42   18.80
   0   2  12  514.82   18.70
   0   2  12  521.78   18.86
   0   2 -12  512.29   18.54
   0   2 -12  505.33   18.48
   0  -2 -13  780.30   53.86
   0  -2  13  712.90   24.93
   0  -2  13  716.38   24.97
   0  -2 -13  742.96   25.60
   0  -2 -13  707.52   24.65
   0   2  13  715.43   25.00
   0   2  13  719.86   25.09
   0   2 -13  697.08   24.49
   0   2 -13  721.13   25.28
   0  -2 -14  535.71   37.88
   0  -2  14  438.88   16.45
   0  -2  14  470.21   17.47
   0  -2 -14  466.09   17.15
   0  -2 -14  487.29   18.23
   0   2  14  484.13   17.85
   0   2  14  483.81   17.94
   0   2 -14  438.56   16.58
   0   2 -14  419.58   15.88
   0  -2 -15  289.12   21.96
   0  -2  15  276.30   11.96
   0  -2  15  280.32   11.74
   0  -2 -15  267.76   10.92
   0  -2 -15  308.55   12.66
   0   2  15  266.68   11.45
   0   2  15  279.66   11.68
   0   2 -15  241.53   10.79
   0   2 -15  265.67   11.55
   0  -2 -16 3056.66  204.03
   0  -2  16 3221.20  102.87
   0  -2  16 3243.35  103.66
   0  -2 -16 3189.55  101.83
   0  -2 -16 3312.96  105.40
   0   2  16 3140.51  100.31
   0   2  16 3312.96  105.72
   0   2 -16 3246.51  103.69
   0   2 -16 3221.20  102.84
   0  -2 -17   94.96   10.79
   0  -2  17  108.31    6.68
   0  -2  17  117.14    6.99
   0  -2 -17  117.58    7.09
   0  -2 -17  100.91    6.20
   0   2  17  121.76    7.34
   0   2  17  119.89    6.96
   0   2 -17  111.06    6.96
   0   2 -17  113.91    6.99
   0  -2 -18   17.97    7.47
   0  -2  18    8.83    4.43
   0  -2  18    8.58    3.77
   0  -2 -18    9.18    4.15
   0  -2 -18   14.65    3.83
   0   2  18    0.76    3.73
   0   2  18   12.25    3.89
   0   2 -18   10.66    4.34
   0   2 -18    9.11    3.86
   0  -2 -19   99.90   11.04
   0  -2  19   89.77    6.14
   0  -2  19  112.93    6.64
   0  -2 -19   91.64    6.08
   0  -2 -19  107.39    6.80
   0   2  19  102.49    6.42
   0   2  19  107.68    6.87
   0   2 -19   89.67    6.20
   0   2 -19   97.78    6.36
   0  -2 -20   26.36    8.04
   0   2 -20   10.51    7.94
   0  -2  20   22.66    4.46
   0  -2  20   15.31    4.27
   0  -2 -20   13.73    4.15
   0  -2 -20   25.82    4.59
   0   2  20    3.45    3.96
   0   2  20   14.52    4.40
   0   2 -20    3.64    4.15
   0   2 -20   13.83    3.89
   0  -2 -21  364.84   26.86
   0   2 -21  355.03   26.17
   0  -2  21  398.38   15.06
   0  -2  21  389.83   14.68
   0  -2 -21  406.92   15.25
   0  -2 -21  395.85   15.13
   0   2  21  369.58   14.46
   0   2  21  411.98   15.50
   0   2 -21  370.22   13.92
   0   2 -21  375.60   14.30
   0  -2 -22   -2.82    6.52
   0   2 -22    0.98    6.87
   0  -2  22    2.31    3.92
   0  -2  22    1.58    3.80
   0  -2 -22    6.33    4.21
   0  -2 -22    6.36    4.40
   0   2  22   13.29    4.49
   0   2  22    4.08    4.05
   0   2 -22    8.07    3.61
   0   2 -22   10.79    4.15
   0  -2 -23   27.94    7.47
   0   2 -23    5.73    7.34
   0  -2  23   15.28    4.27
   0  -2  23   15.03    4.15
   0  -2 -23   17.43    4.49
   0  -2 -23   17.47    4.02
   0   2  23   13.54    4.02
   0   2  23    3.16    4.30
   0   2 -23   14.59    4.24
   0   2 -23   12.69    4.59
   0  -2 -24  248.36   19.37
   0   2 -24  255.13   19.90
   0  -2  24  248.17   10.51
   0  -2  24  244.09   10.32
   0  -2 -24  253.55   10.44
   0  -2 -24  246.72   10.41
   0   2  24  249.69   10.44
   0   2  24  237.29   10.16
   0   2 -24  237.82   10.25
   0   2 -24  244.79   10.47
   0  -2 -25   13.48    6.93
   0   2 -25    0.03    7.40
   0  -2  25    7.82    4.05
   0  -2  25   16.07    4.30
   0  -2 -25   14.52    3.89
   0  -2 -25   12.37    4.68
   0   2  25    5.54    4.37
   0   2  25    8.07    4.02
   0   2 -25    8.89    4.27
   0   2 -25   17.40    4.68
   0  -2 -26   31.04    8.13
   0   2 -26   23.92    7.63
   0  -2  26   31.39    4.18
   0  -2  26   25.54    4.71
   0  -2 -26   24.17    4.49
   0  -2 -26   33.35    4.30
   0   2  26   32.05    4.43
   0   2  26   26.86    4.40
   0   2 -26   36.86    4.52
   0   2 -26   38.64    5.03
   0  -2 -27  320.54   23.45
   0   2 -27  290.95   21.52
   0  -2  27  276.11   10.98
   0  -2  27  287.09   11.23
   0  -2 -27  267.69   10.73
   0  -2 -27  261.78   10.47
   0   2  27  249.82   10.28
   0   2  27  275.23   11.23
   0   2 -27  265.20   10.82
   0   2 -27  276.30   10.70
   0  -3   0  277.28   21.33
   0   3   0  267.35   20.50
   0  -3   0  296.39   11.96
   0  -3   0  274.37   11.36
   0   3   0  285.86   11.42
   0   3   0  277.31   11.36
   0  -3  -2 7695.43  511.02
   0   3   2 8027.68  532.86
   0   3  -2 8404.22  557.86
   0   3   2 8147.92  255.35
   0   3  -2 8030.84  252.13
   0  -3  -3  179.51   15.25
   0   3   3  212.26   16.99
   0  -3   3  177.10    8.64
   0  -3   3  165.81    8.16
   0  -3  -3  191.31    8.80
   0  -3  -3  178.49    8.26
   0   3   3  177.32    8.16
   0   3   3  176.12    8.29
   0   3  -3  169.82    8.26
   0   3  -3  167.77    8.32
   0  -3  -4 4401.46  292.63
   0   3   4 4531.19  301.43
   0  -3   4 4787.50  151.06
   0  -3   4 4736.87  149.38
   0  -3  -4 4755.85  149.99
   0  -3  -4 4597.64  145.08
   0   3   4 5084.93  160.11
   0   3   4 4528.03  142.99
   0   3  -4 4635.61  146.25
   0   3  -4 4502.71  142.07
   0  -3  -5   69.96    8.32
   0   3   5   55.63    8.61
   0  -3   5   32.97    4.65
   0  -3   5   34.52    4.59
   0  -3  -5   40.53    4.46
   0  -3  -5   45.28    4.90
   0   3   5   38.57    4.68
   0   3   5   48.95    4.78
   0   3  -5   34.65    4.43
   0   3  -5   38.29    5.03
   0  -3  -6  980.60   66.35
   0   3   6 1029.64   69.77
   0  -3   6 1019.83   33.83
   0  -3   6 1036.29   34.43
   0  -3  -6 1053.69   34.96
   0  -3  -6 1004.65   33.26
   0   3   6 1006.54   33.64
   0   3   6  992.62   32.84
   0   3  -6 1042.93   34.81
   0  -3  -7 1880.51  126.00
   0   3   7 1744.76  116.98
   0  -3   7 1766.91   57.08
   0  -3   7 1734.95   56.20
   0  -3  -7 1867.85   60.12
   0  -3  -7 1809.95   58.51
   0   3   7 1801.09   58.13
   0   3   7 1818.17   58.89
   0   3  -7 1815.64   58.82
   0   3  -7 1746.66   56.61
   0  -3  -8  641.39   44.46
   0   3   8  677.15   46.74
   0  -3   8  671.45   23.38
   0  -3  -8  684.74   23.67
   0  -3  -8  698.66   24.08
   0   3   8  671.77   23.23
   0   3   8  663.86   23.00
   0   3  -8  684.11   23.64
   0   3  -8  650.25   22.75
   0  -3  -9  206.12   16.83
   0   3   9  205.71   16.58
   0  -3   9  207.19    9.33
   0  -3   9  215.55    9.68
   0  -3  -9  210.99    9.30
   0  -3  -9  220.07    9.68
   0   3   9  207.32    9.24
   0   3   9  197.89    9.30
   0   3  -9  207.07    9.30
   0   3  -9  212.35    9.49
   0  -3 -10  431.60   31.23
   0   3  10  392.37   28.48
   0  -3  10  381.92   14.56
   0  -3  10  400.91   15.16
   0  -3 -10  390.15   14.84
   0  -3 -10  393.00   14.78
   0   3  10  359.46   14.02
   0   3  10  380.66   14.46
   0   3 -10  373.70   14.30
   0   3 -10  369.27   14.14
   0  -3 -11   15.25    7.78
   0   3  11   20.76    7.78
   0  -3  11   24.08    4.18
   0  -3  11   12.69    4.27
   0  -3 -11   22.40    4.30
   0  -3 -11   21.55    4.18
   0   3  11   24.97    4.52
   0   3  11   23.19    4.40
   0   3 -11   16.45    4.02
   0   3 -11   15.06    4.46
   0  -3 -12    1.17    7.37
   0   3  12    1.90    7.34
   0  -3  12    0.06    4.08
   0  -3  12    6.14    3.99
   0  -3 -12    0.44    3.61
   0  -3 -12    1.99    3.89
   0   3  12    4.62    3.89
   0   3  12    3.04    4.05
   0   3 -12   -5.85    4.11
   0   3 -12    1.52    3.92
   0  -3 -13  852.45   58.48
   0  -3  13  856.24   29.17
   0  -3  13  803.40   27.78
   0  -3 -13  844.54   29.11
   0  -3 -13  814.79   27.78
   0   3  13  800.55   27.56
   0   3  13  804.98   27.66
   0   3 -13  833.78   28.73
   0   3 -13  794.86   27.43
   0  -3 -14  164.83   14.33
   0  -3  14  169.19    8.58
   0  -3 -14  160.74    7.72
   0  -3 -14  169.32    8.70
   0   3  14  161.38    8.23
   0   3  14  153.43    8.23
   0   3 -14  163.46    8.42
   0   3 -14  156.22    8.35
   0  -3 -15 1455.23   98.12
   0  -3  15 1429.60   47.24
   0  -3  15 1432.77   47.27
   0  -3 -15 1456.18   48.03
   0  -3 -15 1407.14   46.10
   0   3  15 1417.90   46.70
   0   3  15 1441.31   47.56
   0   3 -15 1450.17   47.87
   0   3 -15 1429.92   47.21
   0  -3 -16  139.54   12.69
   0  -3  16  150.90    8.10
   0  -3  16  121.92    7.21
   0  -3 -16  131.57    7.44
   0  -3 -16  133.56    7.18
   0   3  16  131.89    7.47
   0   3  16  139.45    7.82
   0   3 -16  141.66    7.78
   0   3 -16  135.52    7.78
   0  -3 -17   75.97    9.56
   0  -3  17   61.64    5.44
   0  -3  17   70.06    6.11
   0  -3 -17   82.02    6.11
   0  -3 -17   65.75    5.47
   0   3  17   72.56    6.01
   0   3  17   73.19    5.82
   0   3 -17   74.01    6.08
   0   3 -17   69.01    5.54
   0  -3 -18  259.63   19.74
   0  -3  18  243.05   10.57
   0  -3  18  224.76   10.32
   0  -3 -18  238.36   10.22
   0  -3 -18  238.58   10.44
   0   3  18  256.34   10.92
   0   3  18  244.09   10.57
   0   3 -18  258.71   11.01
   0   3 -18  234.41   10.22
   0  -3 -19  154.00   13.13
   0  -3  19  166.53    8.39
   0  -3  19  158.78    8.13
   0  -3 -19  161.06    8.10
   0  -3 -19  156.66    8.10
   0   3  19  155.68    8.13
   0   3  19  152.71    8.13
   0   3 -19  148.85    7.66
   0   3 -19  163.27    8.23
   0  -3 -20  147.20   13.48
   0  -3  20  139.70    7.28
   0  -3  20  117.58    6.90
   0  -3 -20  125.24    6.90
   0  -3 -20  137.42    7.40
   0   3  20  116.10    7.06
   0   3  20  122.14    6.96
   0   3 -20  133.31    7.34
   0   3 -20  134.01    7.44
   0  -3 -21   16.14    6.39
   0  -3  21   38.54    5.06
   0  -3  21   29.90    4.75
   0  -3 -21   29.46    4.56
   0  -3 -21   31.96    4.78
   0   3  21   47.34    5.06
   0   3  21   30.16    4.71
   0   3 -21   35.06    4.62
   0   3 -21   31.96    4.62
   0  -3 -22   -4.75    6.87
   0   3 -22    3.26    6.61
   0  -3  22    7.63    3.92
   0  -3  22    9.08    3.86
   0  -3 -22    5.28    4.08
   0  -3 -22    9.87    4.24
   0   3  22    4.24    4.08
   0   3  22    4.11    3.80
   0   3 -22    7.63    4.21
   0   3 -22    8.48    4.08
   0  -3 -23    3.73    6.61
   0   3 -23   16.99    8.23
   0  -3  23    8.29    3.35
   0  -3  23    8.45    3.96
   0  -3 -23    9.11    3.83
   0  -3 -23    7.88    4.37
   0   3  23    8.58    4.46
   0   3  23   12.28    4.27
   0   3 -23   14.97    4.30
   0   3 -23    9.46    4.08
   0  -3 -24    2.85    7.15
   0   3 -24    1.11    7.59
   0  -3  24    0.54    4.02
   0  -3  24    1.08    3.54
   0  -3 -24    0.92    3.61
   0  -3 -24    3.26    3.61
   0   3  24    0.28    4.08
   0   3  24   -1.80    3.70
   0   3 -24    4.90    3.89
   0   3 -24    2.12    4.21
   0  -3 -25   43.07    8.13
   0   3 -25   52.05    8.01
   0  -3  25   57.08    4.78
   0  -3  25   62.40    5.32
   0  -3 -25   58.22    5.60
   0  -3 -25   59.93    5.06
   0   3  25   56.10    5.41
   0   3  25   72.43    5.47
   0   3 -25   60.12    5.19
   0   3 -25   51.64    4.90
   0  -3 -26   -1.36    6.93
   0   3 -26    4.30    7.18
   0  -3  26    5.89    3.92
   0  -3  26    2.66    3.96
   0  -3 -26    5.25    4.27
   0  -3 -26    2.78    4.24
   0   3  26    2.40    4.30
   0   3  26    5.76    3.86
   0   3 -26    0.57    4.40
   0   3 -26   -2.50    4.46
   0  -3 -27   80.06    9.49
   0   3 -27   81.04    9.33
   0  -3  27   94.45    5.47
   0  -3  27   97.33    5.76
   0  -3 -27   91.29    5.63
   0  -3 -27   84.52    5.54
   0   3  27   91.64    5.92
   0   3  27   96.32    5.76
   0   3 -27  100.34    6.30
   0   3 -27   95.05    5.60
   0  -4   0  547.10   38.00
   0   4   0  562.29   39.17
   0  -4   0  490.14   17.62
   0  -4   0  491.09   17.91
   0   4   0  448.06   16.33
   0   4   0  460.08   16.71
   0  -4  -1 2264.65  151.22
   0   4   1 2294.07  153.34
   0   4  -1 2048.53  137.11
   0  -4   1 2211.49   70.97
   0  -4   1 2268.44   72.65
   0  -4  -1 2156.43   69.11
   0  -4  -1 2248.83   72.11
   0   4   1 2249.46   71.86
   0   4   1 2142.82   68.73
   0   4  -1 2172.57   69.58
   0   4  -1 2099.79   67.37
   0  -4  -2 6284.18  417.36
   0   4   2 6401.26  425.27
   0   4  -2 5793.72  385.09
   0  -4   2 5467.81  172.48
   0  -4   2 6018.39  189.51
   0  -4  -2 5932.95  186.66
   0  -4  -2 5951.94  187.32
   0   4   2 5739.93  180.58
   0   4   2 6024.71  189.66
   0   4  -2 6258.87  196.94
   0   4  -2 6018.39  189.32
   0  -4  -3  374.33   26.77
   0   4   3  365.47   26.42
   0   4  -3  380.03   27.62
   0  -4   3  388.89   15.03
   0  -4   3  361.36   13.76
   0  -4  -3  354.39   13.73
   0  -4  -3  329.08   12.75
   0   4   3  335.41   12.82
   0   4   3  328.45   13.04
   0   4  -3  318.96   12.72
   0   4  -3  333.51   12.91
   0  -4  -4 2230.79  149.10
   0   4   4 2050.74  137.14
   0  -4   4 2158.65   69.27
   0  -4   4 2193.77   70.50
   0  -4  -4 2226.99   71.32
   0  -4  -4 2163.71   69.58
   0   4   4 2143.14   68.66
   0   4   4 2130.48   68.60
   0   4  -4 2103.27   67.52
   0   4  -4 2223.83   71.54
   0  -4  -5 1521.37  102.33
   0   4   5 1328.03   89.42
   0  -4   5 1615.66   52.43
   0  -4   5 1525.16   49.84
   0  -4  -5 1468.84   47.94
   0  -4  -5 1555.54   50.44
   0   4   5 1500.80   48.76
   0   4   5 1470.11   48.13
   0   4  -5 1524.53   49.55
   0   4  -5 1534.02   50.12
   0  -4  -6  321.80   23.92
   0   4   6  304.02   22.66
   0  -4   6  240.04   10.63
   0  -4   6  244.94   10.41
   0  -4  -6  235.89    9.90
   0  -4  -6  234.66   10.16
   0   4   6  244.41   10.41
   0   4   6  246.37   10.41
   0   4  -6  262.22   10.95
   0  -4  -7 1094.19   74.04
   0   4   7 1048.63   71.13
   0  -4   7 1042.93   34.87
   0  -4   7 1050.21   35.28
   0  -4  -7  995.15   33.19
   0  -4  -7  999.90   33.48
   0   4   7 1000.22   33.51
   0   4   7  928.07   31.20
   0   4  -7  911.30   30.76
   0  -4  -8   -1.04    7.31
   0   4   8    4.18    6.99
   0  -4   8    5.47    4.27
   0  -4   8    5.38    4.27
   0  -4  -8   15.44    4.18
   0  -4  -8    6.61    4.02
   0   4   8    8.76    3.96
   0   4   8    6.46    4.27
   0   4  -8    2.72    4.15
   0   4  -8    5.76    4.65
   0  -4  -9 1451.12   97.87
   0   4   9 1432.14   96.54
   0  -4   9 1470.11   48.22
   0  -4   9 1454.29   47.75
   0  -4  -9 1468.84   48.06
   0  -4  -9 1491.62   48.86
   0   4   9 1500.48   49.17
   0   4   9 1465.99   47.94
   0   4  -9 1453.65   47.56
   0   4  -9 1444.79   47.43
   0  -4 -10   99.71   10.54
   0   4  10   95.37   10.19
   0  -4  10   89.86    6.33
   0  -4  10   97.40    6.39
   0  -4 -10  106.86    6.58
   0  -4 -10   95.28    6.23
   0   4  10   98.88    6.52
   0   4  10   87.93    6.27
   0   4 -10   95.37    6.33
   0   4 -10   90.02    6.30
   0  -4 -11  197.20   16.26
   0   4  11  186.97   15.95
   0  -4  11  192.58    8.99
   0  -4  11  189.03    8.95
   0  -4 -11  220.39    9.49
   0   4  11  198.56    9.30
   0   4  11  198.65    9.24
   0   4 -11  210.93    9.81
   0   4 -11  209.82    9.71
   0  -4 -12   40.28    8.51
   0   4  12   24.62    7.66
   0  -4  12   30.82    4.84
   0  -4  12   30.19    4.59
   0  -4 -12   37.46    4.97
   0  -4 -12   24.71    4.15
   0   4  12   15.98    4.62
   0   4  12   33.60    4.65
   0   4 -12   31.83    4.68
   0   4 -12   27.15    4.94
   0  -4 -13   11.71    7.40
   0   4  13   14.56    7.28
   0  -4  13    6.74    4.37
   0  -4  13    0.54    3.86
   0  -4 -13    6.30    4.15
   0  -4 -13    7.47    3.67
   0   4  13    5.57    3.99
   0   4  13    0.92    4.30
   0   4 -13    6.01    4.15
   0   4 -13    1.80    4.24
   0  -4 -14 1645.09  110.59
   0   4  14 1817.86  122.49
   0  -4  14 1502.38   49.33
   0  -4  14 1603.64   52.59
   0  -4 -14 1580.22   51.42
   0  -4 -14 1673.57   54.74
   0   4  14 1672.93   54.71
   0   4  14 1614.71   52.78
   0   4 -14 1740.65   57.05
   0   4 -14 1661.23   54.52
   0  -4 -15  380.66   27.40
   0  -4  15  410.40   15.82
   0  -4  15  430.02   15.85
   0  -4 -15  447.74   16.45
   0  -4 -15  430.02   16.33
   0   4  15  430.34   16.23
   0   4  15  437.30   16.55
   0   4 -15  434.13   16.55
   0   4 -15  406.92   15.85
   0  -4 -16 1966.89  131.95
   0  -4  16 1931.14   62.56
   0  -4  16 1859.31   60.50
   0  -4 -16 1925.12   62.37
   0  -4 -16 1839.06   59.77
   0   4  16 1853.30   60.25
   0   4  16 1890.00   61.39
   0   4 -16 1838.74   59.87
   0   4 -16 1864.05   60.88
   0  -4 -17  519.88   36.58
   0  -4  17  470.52   17.50
   0  -4  17  406.92   15.54
   0  -4 -17  465.78   17.25
   0  -4 -17  469.26   17.25
   0   4  17  478.43   17.69
   0   4  17  462.30   17.15
   0   4 -17  457.55   17.18
   0   4 -17  487.93   18.04
   0  -4 -18   44.01    7.63
   0  -4  18   34.74    4.81
   0  -4  18   31.45    4.65
   0  -4 -18   32.62    4.65
   0  -4 -18   35.06    5.00
   0   4  18   39.43    5.19
   0   4  18   34.14    4.78
   0   4 -18   32.53    5.38
   0   4 -18   33.73    5.13
   0  -4 -19   64.58    8.45
   0  -4  19   47.31    5.13
   0  -4 -19   63.63    5.47
   0  -4 -19   52.05    5.32
   0   4  19   58.19    5.57
   0   4  19   83.12    6.30
   0   4 -19   61.77    5.66
   0   4 -19   58.79    5.89
   0  -4 -20  102.74   10.25
   0  -4  20   99.29    6.39
   0  -4  20   95.94    6.01
   0  -4 -20   98.34    6.17
   0  -4 -20  100.02    6.61
   0   4  20  119.86    7.31
   0   4  20   94.67    6.49
   0   4 -20  109.67    6.61
   0   4 -20  115.12    6.83
   0  -4 -21   50.94    8.29
   0  -4  21   47.81    4.68
   0  -4  21   63.19    5.51
   0  -4 -21   55.31    5.54
   0  -4 -21   65.94    5.47
   0   4  21   57.59    5.19
   0   4  21   50.63    5.13
   0   4 -21   61.89    5.57
   0   4 -21   58.89    5.44
   0  -4 -22  202.04   16.23
   0  -4  22  202.01    9.21
   0  -4  22  224.41    9.68
   0  -4 -22  196.06    9.11
   0  -4 -22  218.55    9.43
   0   4  22  206.25    9.18
   0   4  22  226.56    9.75
   0   4 -22  209.00    9.40
   0   4 -22  205.07    9.24
   0  -4 -23   14.90    6.87
   0  -4  23   19.27    4.15
   0  -4  23   15.28    4.18
   0  -4 -23   20.85    4.15
   0  -4 -23   22.02    4.46
   0   4  23   28.00    4.49
   0   4  23   23.00    4.59
   0   4 -23   20.98    4.78
   0   4 -23   21.39    4.87
   0  -4 -24   83.31    9.97
   0   4 -24   67.62    8.64
   0  -4  24   66.16    5.19
   0  -4  24   68.82    5.32
   0  -4 -24   62.24    5.09
   0  -4 -24   68.70    5.22
   0   4  24   67.87    5.44
   0   4  24   61.73    5.06
   0   4 -24   66.48    5.38
   0   4 -24   73.92    5.44
   0  -4 -25   16.14    6.71
   0   4 -25   23.70    7.91
   0  -4  25   15.19    3.99
   0  -4  25   18.23    4.46
   0  -4 -25   17.69    4.52
   0  -4 -25   19.65    4.52
   0   4  25   25.95    4.65
   0   4  25   15.79    4.18
   0   4 -25   14.56    4.59
   0   4 -25   12.34    4.27
   0  -4 -26   -2.69    7.88
   0   4 -26   -5.70    6.58
   0  -4  26    2.44    3.92
   0  -4  26    5.35    3.70
   0  -4 -26    7.97    3.70
   0  -4 -26    4.94    3.77
   0   4  26    0.09    3.92
   0   4  26   -2.31    3.83
   0   4 -26    9.52    3.42
   0   4 -26    7.15    3.92
   0  -5   0  960.35   65.31
   0   5   0  953.39   64.87
   0  -5   0  960.66   32.21
   0  -5   0 1019.52   34.02
   0   5   0  907.19   30.50
   0   5   0  961.61   32.24
   0  -5  -1 3490.16  232.67
   0   5   1 2973.44  198.27
   0   5  -1 3392.07  226.18
   0  -5   1 3149.05  100.15
   0  -5   1 3142.72  100.02
   0  -5  -1 3227.53  102.65
   0  -5  -1 3338.27  105.91
   0   5   1 3133.86   99.67
   0   5  -1 3195.88  101.67
   0   5  -1 3058.24   97.36
   0  -5  -2   96.07   10.70
   0   5   2   99.07   10.79
   0   5  -2   94.86   10.82
   0  -5   2   68.92    5.70
   0  -5   2   78.44    5.98
   0  -5  -2   86.83    5.95
   0  -5  -2   84.14    5.98
   0   5   2   85.18    6.14
   0   5   2   78.25    6.04
   0   5  -2   79.87    5.98
   0   5  -2   68.98    5.73
   0  -5  -3 1719.13  115.34
   0   5   3 1827.67  122.58
   0   5  -3 1808.68  121.41
   0  -5   3 1755.52   56.83
   0  -5   3 1798.87   58.35
   0  -5  -3 1777.67   57.62
   0  -5  -3 1687.17   54.49
   0   5   3 1692.24   54.93
   0   5   3 1716.92   55.63
   0   5  -3 1684.96   54.77
   0   5  -3 1800.14   58.54
   0  -5  -4  375.28   27.15
   0   5   4  366.10   26.36
   0   5  -4  423.38   30.63
   0  -5   4  378.76   14.59
   0  -5   4  399.33   15.25
   0  -5  -4  402.81   15.19
   0  -5  -4  386.04   14.40
   0   5   4  398.38   15.06
   0   5   4  391.73   14.94
   0   5  -4  407.24   15.50
   0  -5  -5   26.71    6.83
   0   5   5   27.21    6.74
   0  -5   5   20.50    4.40
   0  -5   5   31.45    5.38
   0  -5  -5   17.40    4.56
   0  -5  -5   26.45    4.87
   0   5   5   11.20    4.62
   0   5   5   14.87    4.56
   0   5  -5   24.11    5.00
   0   5  -5   25.66    4.71
   0  -5  -6 1544.78  104.10
   0   5   6 1475.49   99.39
   0  -5   6 1614.08   52.75
   0  -5   6 1549.84   50.69
   0  -5  -6 1638.44   53.38
   0  -5  -6 1561.24   50.91
   0   5   6 1570.41   51.20
   0   5   6 1599.52   52.34
   0   5  -6 1578.64   51.55
   0   5  -6 1556.17   50.98
   0  -5  -7   96.89   11.17
   0   5   7   70.40    8.89
   0  -5   7   57.68    5.85
   0  -5   7   62.53    5.66
   0  -5  -7   63.98    5.63
   0   5   7   59.17    5.79
   0   5   7   50.31    5.19
   0   5  -7   53.76    5.06
   0   5  -7   54.58    5.44
   0  -5  -8  817.32   56.04
   0   5   8  896.11   61.32
   0  -5   8  732.84   25.63
   0  -5   8  759.73   26.26
   0  -5  -8  799.29   27.37
   0  -5  -8  746.44   25.73
   0   5   8  813.84   27.91
   0   5  -8  715.75   24.78
   0   5  -8  755.30   26.26
   0  -5  -9  860.99   58.76
   0   5   9  882.19   60.44
   0  -5   9  849.92   29.11
   0  -5   9  903.39   30.76
   0  -5  -9  815.11   27.72
   0  -5  -9  832.51   28.41
   0   5   9  822.39   28.19
   0   5   9  812.58   27.91
   0   5  -9  847.38   29.24
   0   5  -9  836.63   28.64
   0  -5 -10   48.98    9.05
   0   5  10   58.16    9.02
   0  -5  10   69.68    5.85
   0  -5  10   64.49    5.63
   0  -5 -10   67.43    5.85
   0  -5 -10   59.74    5.28
   0   5  10   60.31    5.73
   0   5  10   53.10    5.28
   0   5 -10   49.01    5.57
   0   5 -10   53.38    5.47
   0  -5 -11    5.44    6.96
   0   5  11   13.95    7.94
   0  -5  11    4.49    3.89
   0  -5  11   -0.47    4.27
   0  -5 -11   14.68    4.43
   0  -5 -11    2.69    3.51
   0   5  11   -1.49    4.08
   0   5  11    6.46    4.05
   0   5 -11    0.57    4.11
   0   5 -11   -0.22    4.08
   0  -5 -12    5.79    6.52
   0   5  12   -5.92    7.53
   0  -5  12    8.01    4.52
   0  -5  12    3.04    4.21
   0  -5 -12    0.73    3.70
   0  -5 -12    3.67    4.34
   0   5  12    2.21    4.27
   0   5  12    7.82    4.65
   0   5 -12    1.84    4.49
   0   5 -12    5.19    4.52
   0  -5 -13  569.88   39.68
   0   5  13  572.41   40.34
   0  -5  13  580.01   21.01
   0  -5 -13  569.56   20.19
   0  -5 -13  595.51   21.58
   0   5  13  569.88   20.69
   0   5  13  586.02   21.01
   0   5 -13  531.28   19.59
   0   5 -13  529.69   19.62
   0  -5 -14  422.74   30.09
   0   5  14  421.79   30.44
   0  -5  14  418.00   15.57
   0  -5  14  448.37   16.99
   0  -5 -14  431.92   15.98
   0  -5 -14  461.03   17.21
   0   5  14  430.97   16.39
   0   5  14  461.66   17.25
   0   5 -14  459.45   17.56
   0   5 -14  468.31   17.91
   0  -5 -15 1567.88  105.59
   0   5  15 1423.28   95.97
   0  -5  15 1434.67   47.05
   0  -5  15 1393.53   46.07
   0  -5 -15 1409.67   46.29
   0  -5 -15 1376.44   45.44
   0   5  15 1468.84   48.32
   0   5  15 1411.57   46.58
   0   5 -15 1477.07   48.67
   0   5 -15 1512.51   50.09
   0  -5 -16  145.81   12.88
   0  -5  16  165.46    8.48
   0  -5  16  176.79    8.54
   0  -5 -16  167.70    8.26
   0  -5 -16  166.98    8.45
   0   5  16  164.19    8.32
   0   5  16  181.56    8.89
   0   5 -16  160.36    8.73
   0   5 -16  157.07    8.45
   0  -5 -17  371.17   27.05
   0  -5  17  342.05   13.57
   0  -5  17  363.57   14.08
   0  -5 -17  337.94   13.45
   0  -5 -17  331.61   13.19
   0   5  17  351.23   13.76
   0   5  17  358.51   14.24
   0   5 -17  341.42   13.95
   0   5 -17  355.34   14.08
   0  -5 -18   92.84    9.71
   0  -5  18  119.04    6.90
   0  -5  18  112.46    6.80
   0  -5 -18  120.91    6.99
   0  -5 -18  108.09    6.55
   0   5  18  107.33    6.83
   0   5  18  128.09    7.50
   0   5 -18  121.00    7.18
   0   5 -18  123.18    7.44
   0  -5 -19  265.57   20.44
   0  -5  19  273.83   11.26
   0  -5  19  260.92   11.14
   0  -5 -19  268.87   11.17
   0  -5 -19  258.17   11.11
   0   5  19  284.59   11.77
   0   5  19  281.30   11.80
   0   5 -19  278.64   11.68
   0   5 -19  282.47   11.68
   0  -5 -20  277.19   20.95
   0  -5  20  245.99   10.16
   0  -5  20  250.61   10.54
   0  -5 -20  249.60   10.54
   0  -5 -20  243.05   10.44
   0   5  20  263.20   11.01
   0   5  20  236.37   10.38
   0   5 -20  256.62   10.98
   0   5 -20  283.29   11.68
   0  -5 -21  193.65   15.44
   0  -5  21  165.17    8.10
   0  -5  21  169.51    7.97
   0  -5 -21  181.12    8.48
   0  -5 -21  178.02    8.29
   0   5  21  179.48    8.51
   0   5  21  177.83    8.61
   0   5 -21  178.59    8.51
   0   5 -21  180.20    8.51
   0  -5 -22   23.04    7.34
   0  -5  22   44.11    4.62
   0  -5  22   39.62    4.59
   0  -5 -22   30.95    4.78
   0  -5 -22   31.93    4.30
   0   5  22   44.93    5.03
   0   5  22   33.98    4.84
   0   5 -22   37.24    4.52
   0   5 -22   41.32    4.84
   0  -5 -23  125.87   11.61
   0  -5  23  116.03    6.49
   0  -5  23  119.96    6.46
   0  -5 -23  136.60    7.12
   0  -5 -23  135.11    6.80
   0   5  23  123.56    7.12
   0   5  23  124.32    6.99
   0   5 -23  120.02    6.74
   0   5 -23  145.52    7.53
   0  -5 -24   37.46    8.04
   0  -5  24   48.10    4.62
   0  -5  24   43.70    4.59
   0  -5 -24   43.51    4.71
   0  -5 -24   61.54    5.06
   0   5  24   48.29    4.94
   0   5  24   52.59    4.87
   0   5 -24   47.37    5.25
   0   5 -24   47.78    4.81
   0  -5 -25   26.48    7.21
   0  -5  25   32.12    4.46
   0  -5  25   31.33    3.96
   0  -5 -25   30.98    3.99
   0  -5 -25   29.27    4.30
   0   5  25   25.38    4.62
   0   5  25   30.69    4.24
   0   5 -25   41.01    4.68
   0   5 -25   36.48    4.05
   0  -5 -26   36.26    7.21
   0   5 -26   36.74    7.31
   0  -5  26   38.57    4.62
   0  -5  26   40.88    4.37
   0  -5 -26   42.21    4.84
   0  -5 -26   45.47    4.56
   0   5  26   34.46    4.34
   0   5  26   37.12    5.09
   0   5 -26   39.08    4.59
   0   5 -26   32.34    4.97
   0  -6   0 3474.34  231.88
   0   6   0 3797.09  253.01
   0  -6   0 3420.54  108.82
   0  -6   0 3256.00  103.57
   0   6   0 3312.96  105.62
   0   6   0 3293.97  104.74
   0  -6  -1  275.35   21.33
   0   6   1  225.93   17.72
   0   6  -1  249.06   19.49
   0  -6   1  262.73   11.26
   0  -6   1  280.13   11.64
   0  -6  -1  263.39   11.17
   0  -6  -1  283.77   11.74
   0   6   1  230.20   10.63
   0   6   1  258.36   10.88
   0   6  -1  274.21   11.96
   0   6  -1  242.48   10.60
   0  -6  -2 2503.86  167.55
   0   6   2 2582.02  172.70
   0   6  -2 2390.90  159.95
   0  -6   2 2519.68   80.75
   0  -6   2 2446.59   78.63
   0  -6  -2 2392.48   76.83
   0  -6  -2 2547.53   81.67
   0   6   2 2508.93   80.72
   0   6   2 2406.09   77.24
   0   6  -2 2445.96   78.79
   0  -6  -3 1359.67   91.79
   0  -6   3 1473.90   48.29
   0  -6   3 1460.61   47.97
   0  -6  -3 1444.16   47.31
   0  -6  -3 1492.89   48.95
   0   6   3 1451.12   47.81
   0   6   3 1479.92   48.54
   0   6  -3 1445.11   47.46
   0   6  -3 1443.84   47.65
   0  -6  -4  421.79   30.38
   0   6   4  428.12   30.82
   0   6  -4  421.48   30.69
   0  -6   4  430.02   16.17
   0  -6   4  432.87   16.33
   0  -6  -4  419.58   15.69
   0  -6  -4  451.54   16.74
   0   6   4  425.91   16.33
   0   6   4  400.28   15.28
   0   6  -4  411.35   15.82
   0   6  -4  427.49   16.36
   0  -6  -5   40.19    7.97
   0   6   5   24.11    8.13
   0   6  -5   22.72    8.86
   0  -6   5   26.90    4.65
   0  -6   5   28.13    5.03
   0  -6  -5   31.96    4.81
   0  -6  -5   31.10    4.94
   0   6   5   22.28    4.90
   0   6   5   30.03    4.78
   0   6  -5   34.55    5.06
   0   6  -5   38.60    5.32
   0  -6  -6    5.89    7.37
   0   6   6   -1.68    7.44
   0  -6   6    1.96    4.08
   0  -6   6    5.73    4.21
   0  -6  -6   -2.37    3.89
   0  -6  -6    7.94    4.27
   0   6   6   -0.16    4.18
   0   6   6    6.36    4.27
   0   6  -6   -1.58    4.08
   0   6  -6    2.44    4.56
   0  -6  -7  858.46   58.51
   0   6   7  896.11   61.45
   0  -6   7  920.48   31.33
   0  -6   7  960.35   32.59
   0  -6  -7  978.38   33.03
   0  -6  -7  866.05   29.46
   0   6   7  875.23   29.84
   0   6   7  911.30   31.04
   0   6  -7  876.81   30.00
   0   6  -7  931.87   31.77
   0  -6  -8   42.08    7.56
   0   6   8   45.50    7.75
   0  -6   8   49.49    5.35
   0  -6   8   54.46    5.66
   0  -6  -8   57.37    5.60
   0  -6  -8   55.63    5.60
   0   6   8   48.76    5.60
   0   6   8   38.76    5.32
   0   6  -8   42.50    5.35
   0   6  -8   40.06    5.19
   0  -6  -9    6.99    7.37
   0   6   9    6.83    7.59
   0  -6   9    6.99    4.71
   0  -6   9   10.00    4.40
   0  -6  -9   16.33    4.71
   0  -6  -9   10.54    4.02
   0   6   9   12.34    4.94
   0   6   9    7.59    4.24
   0   6  -9    8.80    5.03
   0   6  -9   10.28    4.40
   0  -6 -10  620.51   43.00
   0   6  10  661.33   45.91
   0  -6  10  622.72   22.40
   0  -6  10  627.47   22.43
   0  -6 -10  603.10   21.64
   0  -6 -10  573.04   20.19
   0   6  10  612.28   21.83
   0   6  10  584.44   21.17
   0   6 -10  614.50   21.64
   0   6 -10  578.74   21.01
   0  -6 -11   86.45    9.68
   0   6  11   97.59   11.33
   0  -6  11   82.49    6.39
   0  -6  11   81.64    6.77
   0  -6 -11   85.28    6.33
   0  -6 -11   85.34    5.66
   0   6  11   81.35    6.49
   0   6  11   98.82    6.64
   0   6 -11   85.59    6.74
   0   6 -11   72.14    6.01
   0  -6 -12   23.92    7.25
   0   6  12    9.49    6.93
   0  -6  12   17.81    5.00
   0  -6  12   10.19    4.90
   0  -6 -12   12.59    4.21
   0  -6 -12   18.35    4.65
   0   6  12   13.32    4.62
   0   6  12   15.47    4.52
   0   6 -12   14.56    5.28
   0   6 -12   12.72    4.87
   0  -6 -13  273.20   20.63
   0   6  13  293.80   22.53
   0  -6  13  273.33   11.42
   0  -6  13  299.12   12.63
   0  -6 -13  272.50   11.49
   0  -6 -13  309.65   12.25
   0   6  13  283.20   11.96
   0   6  13  282.60   12.12
   0   6 -13  287.98   12.44
   0   6 -13  269.81   11.87
   0  -6 -14  321.80   24.05
   0   6  14  321.17   23.92
   0  -6  14  268.39   11.61
   0  -6  14  294.62   12.09
   0  -6 -14  285.79   11.74
   0  -6 -14  277.06   11.64
   0   6  14  297.15   12.56
   0   6  14  283.61   11.99
   0   6 -14  296.05   12.66
   0   6 -14  316.23   13.10
   0  -6 -15   -9.37    7.09
   0   6  15   -5.28    6.99
   0  -6  15    0.06    4.11
   0  -6  15    3.86    4.49
   0  -6 -15   -8.20    4.11
   0  -6 -15    0.89    4.05
   0   6  15    2.34    4.87
   0   6  15   11.42    4.40
   0   6 -15    2.66    4.87
   0   6 -15    4.05    4.75
   0  -6 -16   15.28    7.37
   0   6  16   32.75    7.66
   0  -6  16   38.35    4.81
   0  -6  16   35.60    4.94
   0  -6 -16   36.33    4.87
   0  -6 -16   36.39    4.81
   0   6  16   40.88    5.41
   0   6  16   24.90    4.71
   0   6 -16   39.49    5.19
   0   6 -16   36.23    5.63
   0  -6 -17   94.67   10.25
   0   6  17   50.18    8.01
   0  -6  17   75.66    5.89
   0  -6  17   77.43    5.73
   0  -6 -17   78.63    5.60
   0  -6 -17   72.08    5.66
   0   6  17   77.08    6.46
   0   6  17   68.19    5.60
   0   6 -17   82.81    6.61
   0   6 -17   62.97    5.89
   0  -6 -18 1123.94   76.19
   0  -6  18  991.99   33.38
   0  -6  18 1008.44   33.86
   0  -6 -18  986.93   33.13
   0  -6 -18 1078.37   36.17
   0   6  18  979.65   33.29
   0   6  18 1050.84   35.09
   0   6 -18  966.68   32.69
   0   6 -18 1035.97   34.81
   0  -6 -19   19.84    7.37
   0  -6  19   33.07    4.52
   0  -6  19   18.00    4.18
   0  -6 -19   23.92    4.18
   0  -6 -19   23.07    4.08
   0   6  19   29.05    5.00
   0   6  19   22.28    4.34
   0   6 -19   20.19    4.68
   0   6 -19   23.13    4.59
   0  -6 -20  164.70   13.73
   0  -6  20  157.74    8.07
   0  -6  20  174.16    7.97
   0  -6 -20  169.10    8.07
   0  -6 -20  165.49    8.07
   0   6  20  160.21    8.01
   0   6  20  162.77    8.16
   0   6 -20  159.70    7.91
   0   6 -20  155.62    8.07
   0  -6 -21   -8.64    6.20
   0  -6  21    8.73    3.96
   0  -6  21    2.72    3.99
   0  -6 -21   -2.37    4.08
   0  -6 -21    3.20    3.83
   0   6  21   10.98    4.18
   0   6  21   16.17    4.78
   0   6 -21    2.09    4.37
   0   6 -21   13.10    3.99
   0  -6 -22  419.26   29.97
   0  -6  22  414.52   15.28
   0  -6  22  395.53   14.56
   0  -6 -22  397.43   14.78
   0  -6 -22  425.91   15.35
   0   6  22  411.35   15.25
   0   6  22  403.12   15.13
   0   6 -22  411.35   15.19
   0   6 -22  428.44   15.69
   0  -6 -23   21.14    7.72
   0  -6  23   35.38    4.24
   0  -6  23   30.03    4.30
   0  -6 -23   27.85    4.59
   0  -6 -23   25.41    4.21
   0   6  23   27.43    4.56
   0   6  23   28.83    4.27
   0   6 -23   30.47    4.62
   0   6 -23   33.79    4.62
   0  -6 -24   31.58    7.78
   0  -6  24   33.95    4.30
   0  -6  24   35.25    4.37
   0  -6 -24   30.00    4.46
   0  -6 -24   31.77    4.37
   0   6  24   24.78    4.30
   0   6  24   40.12    4.78
   0   6 -24   30.76    4.11
   0   6 -24   32.28    4.71
   0  -6 -25   49.87    8.86
   0  -6  25   49.65    4.59
   0  -6  25   47.31    5.19
   0  -6 -25   47.81    4.87
   0  -6 -25   46.58    4.62
   0   6  25   57.78    5.06
   0   6  25   46.80    4.81
   0   6 -25   56.77    5.57
   0   6 -25   43.92    4.75
   0  -7   0  307.82   23.38
   0   7   0  352.81   26.10
   0  -7   0  423.06   16.11
   0  -7   0  377.49   14.75
   0  -7  -1 1670.72  112.36
   0   7   1 1680.21  113.12
   0   7  -1 1682.74  113.28
   0  -7   1 1469.79   48.35
   0  -7   1 1455.55   47.84
   0  -7  -1 1528.01   50.15
   0  -7  -1 1434.98   47.24
   0   7   1 1623.26   53.00
   0   7   1 1432.14   47.15
   0   7  -1 1483.40   48.76
   0   7  -1 1544.78   50.60
   0  -7  -2  849.60   58.00
   0   7   2  915.41   62.65
   0   7  -2  936.30   64.08
   0  -7   2  986.61   33.51
   0  -7   2  971.11   32.72
   0  -7  -2  931.24   31.64
   0  -7  -2 1017.30   34.33
   0   7   2  948.96   32.12
   0   7   2  936.62   31.77
   0   7  -2  889.78   30.41
   0   7  -2  983.13   33.35
   0  -7  -3  195.08   15.69
   0   7   3  175.71   15.31
   0   7  -3  198.33   16.33
   0  -7   3  189.44    9.14
   0  -7   3  179.95    8.99
   0  -7  -3  207.35    9.75
   0  -7  -3  189.73    9.27
   0   7   3  186.63    9.14
   0   7   3  180.36    9.05
   0   7  -3  171.09    8.99
   0   7  -3  169.41    8.58
   0  -7  -4  395.21   28.48
   0   7   4  381.61   27.97
   0   7  -4  411.98   30.16
   0  -7   4  403.76   15.35
   0  -7   4  400.91   15.54
   0  -7  -4  421.16   16.11
   0  -7  -4  419.89   16.11
   0   7   4  397.43   15.44
   0   7   4  409.14   15.79
   0   7  -4  410.09   15.98
   0   7  -4  376.54   14.71
   0  -7  -5    1.11    7.25
   0   7   5   15.82    8.70
   0   7  -5    2.91    8.20
   0  -7   5    5.13    4.59
   0  -7   5   12.02    4.75
   0  -7  -5    5.76    4.08
   0  -7  -5    2.21    4.75
   0   7   5    4.21    4.87
   0   7   5    6.77    4.37
   0   7  -5    3.16    4.68
   0   7  -5    2.44    4.68
   0  -7  -6   -0.54    6.80
   0   7   6   -4.24    7.47
   0   7  -6  -12.18    8.42
   0  -7   6   -1.61    4.15
   0  -7   6    2.37    4.43
   0  -7  -6   -1.65    4.24
   0  -7  -6    3.89    4.37
   0   7   6    1.08    4.21
   0   7   6    4.24    4.75
   0   7  -6   -0.73    4.34
   0   7  -6    3.35    4.46
   0  -7  -7   10.09    6.90
   0   7   7    7.21    7.56
   0   7  -7    5.06    8.54
   0  -7   7   -1.39    4.24
   0  -7   7    8.45    4.46
   0  -7  -7   -7.12    4.40
   0  -7  -7    8.83    4.21
   0   7   7   -2.75    4.62
   0   7   7    2.03    4.27
   0   7  -7   10.66    5.13
   0   7  -7   -0.63    4.37
   0  -7  -8  306.55   22.69
   0   7   8  332.25   24.74
   0  -7   8  321.80   13.07
   0  -7   8  284.15   12.15
   0  -7  -8  323.39   13.26
   0  -7  -8  304.24   12.15
   0   7   8  293.14   12.18
   0   7   8  294.84   12.40
   0   7  -8  296.71   12.37
   0   7  -8  288.17   12.18
   0  -7  -9  231.84   18.10
   0   7   9  244.88   19.52
   0  -7   9  246.56   11.26
   0  -7   9  230.23   10.57
   0  -7  -9  245.20   10.41
   0  -7  -9  224.69   10.41
   0   7   9  231.31   10.44
   0   7   9  243.39   11.04
   0   7  -9  221.18   10.22
   0   7  -9  223.90   10.35
   0  -7 -10   66.67    8.61
   0   7  10   57.08    9.49
   0  -7  10   74.04    6.27
   0  -7  10   66.42    6.11
   0  -7 -10   67.52    5.35
   0  -7 -10   78.95    6.23
   0   7  10   64.20    5.82
   0   7  10   71.58    6.49
   0   7 -10   65.69    5.82
   0   7 -10   79.83    6.99
   0  -7 -11   42.15    7.56
   0   7  11   56.29    9.21
   0  -7  11   77.14    6.64
   0  -7  11   73.09    6.36
   0  -7 -11   76.57    5.98
   0  -7 -11   93.22    6.08
   0   7  11   80.25    6.49
   0   7  11   76.80    6.55
   0   7 -11   82.62    6.39
   0   7 -11   77.30    6.96
   0  -7 -12  101.70   11.14
   0   7  12   83.31    9.90
   0  -7  12   69.36    6.08
   0  -7  12   75.78    6.33
   0  -7 -12   83.82    6.01
   0  -7 -12   70.91    5.66
   0   7  12   73.73    6.17
   0   7  12   69.36    6.39
   0   7 -12   76.38    6.14
   0   7 -12   79.42    7.06
   0  -7 -13    0.54    7.37
   0   7  13    6.87    7.09
   0  -7  13    1.80    4.43
   0  -7  13    4.24    3.99
   0  -7 -13    5.25    4.27
   0  -7 -13    3.96    4.21
   0   7  13   -0.32    4.71
   0   7  13   10.82    5.22
   0   7 -13    8.26    4.37
   0   7 -13    1.23    5.09
   0  -7 -14  241.72   18.99
   0   7  14  244.22   19.37
   0  -7  14  235.83   10.60
   0  -7  14  223.55    9.90
   0  -7 -14  223.78    9.94
   0  -7 -14  238.84   10.57
   0   7  14  227.83   10.44
   0   7  14  210.61    9.90
   0   7 -14  219.25   10.22
   0   7 -14  214.60   10.28
   0  -7 -15    0.89    7.44
   0   7  15    7.12    6.96
   0  -7  15   -2.09    3.64
   0  -7  15    2.25    4.15
   0  -7 -15    2.85    3.86
   0  -7 -15    0.63    4.52
   0   7  15    0.47    4.84
   0   7  15    0.13    4.30
   0   7 -15   -2.66    4.94
   0   7 -15    1.08    4.34
   0  -7 -16   46.77    8.01
   0   7  16   61.86    9.14
   0  -7  16   43.92    4.94
   0  -7  16   53.51    5.00
   0  -7 -16   38.57    4.56
   0  -7 -16   53.86    5.19
   0   7  16   46.42    5.16
   0   7  16   52.21    6.14
   0   7 -16   57.53    5.63
   0   7 -16   45.63    5.44
   0  -7 -17  217.38   17.59
   0   7  17  202.42   16.68
   0  -7  17  218.43    9.81
   0  -7  17  214.19    9.87
   0  -7 -17  211.72    9.62
   0  -7 -17  206.66    9.52
   0   7  17  208.78    9.62
   0   7  17  211.66   10.19
   0   7 -17  193.52    9.05
   0   7 -17  210.96   10.06
   0  -7 -18   53.95    8.67
   0   7  18   61.32    8.64
   0  -7  18   65.22    5.70
   0  -7  18   60.88    5.19
   0  -7 -18   60.75    5.35
   0  -7 -18   64.27    5.66
   0   7  18   63.19    5.70
   0   7  18   56.58    5.73
   0   7 -18   53.22    5.60
   0   7 -18   58.48    5.41
   0  -7 -19   72.33    8.58
   0  -7  19   70.53    5.16
   0  -7  19   74.64    5.76
   0  -7 -19   68.13    5.79
   0  -7 -19   65.34    5.32
   0   7  19   62.94    5.44
   0   7  19   71.83    5.57
   0   7 -19   75.12    6.14
   0   7 -19   66.23    5.16
   0  -7 -20  111.38   10.38
   0  -7  20  111.70    6.36
   0  -7  20   93.47    6.01
   0  -7 -20  102.96    6.36
   0  -7 -20  100.53    5.95
   0   7  20  114.70    6.61
   0   7  20  107.96    6.87
   0   7 -20  102.90    6.27
   0   7 -20  106.70    6.68
   0  -7 -21   28.73    7.53
   0  -7  21   31.64    4.65
   0  -7  21   22.12    4.18
   0  -7 -21   19.84    3.96
   0  -7 -21   24.02    4.56
   0   7  21   21.36    4.65
   0   7  21   20.28    4.78
   0   7 -21   24.24    4.71
   0   7 -21   26.07    4.71
   0  -7 -22    8.51    7.31
   0  -7  22    3.39    3.83
   0  -7  22    0.85    4.05
   0  -7 -22    4.52    4.11
   0  -7 -22    3.45    3.80
   0   7  22   -1.52    3.77
   0   7  22    4.71    4.11
   0   7 -22   -0.03    4.34
   0   7 -22   12.72    4.34
   0  -7 -23  146.28   13.19
   0  -7  23  130.84    6.99
   0  -7  23  142.58    7.09
   0  -7 -23  132.30    7.02
   0  -7 -23  143.12    7.34
   0   7  23  151.31    7.47
   0   7  23  142.11    7.25
   0   7 -23  140.30    7.56
   0   7 -23  139.83    7.12
   0  -7 -24   56.20    9.08
   0  -7  24   51.01    4.94
   0  -7  24   47.81    4.59
   0  -7 -24   57.11    5.06
   0  -7 -24   58.19    5.47
   0   7  24   56.20    5.57
   0   7  24   48.67    5.19
   0   7 -24   52.37    5.19
   0   7 -24   57.87    5.66
   0   8   0  206.66   16.71
   0  -8   0  231.81   10.35
   0  -8   0  216.81   10.16
   0   8   0  172.29    8.99
   0   8   0  193.81    9.71
   0  -8  -1  384.14   27.56
   0   8   1  348.07   25.69
   0   8  -1  367.05   27.05
   0  -8   1  391.42   15.35
   0  -8   1  374.96   14.46
   0  -8  -1  392.68   15.03
   0  -8  -1  381.61   15.03
   0   8   1  370.22   14.65
   0   8   1  355.66   14.14
   0   8  -1  377.49   14.87
   0   8  -1  378.13   14.87
   0  -8  -2  235.80   18.38
   0   8   2  207.76   16.90
   0   8  -2  235.45   18.95
   0  -8   2  219.91   10.13
   0  -8   2  231.69   10.22
   0  -8  -2  241.81   10.60
   0  -8  -2  218.74   10.22
   0   8   2  217.26   10.13
   0   8   2  194.66    9.49
   0   8  -2  213.59   10.25
   0   8  -2  209.54    9.94
   0  -8  -3  277.31   20.82
   0   8   3  234.09   18.86
   0   8  -3  257.32   20.28
   0  -8   3  275.42   11.49
   0  -8   3  271.40   11.77
   0  -8  -3  288.26   12.15
   0   8   3  245.36   11.14
   0   8   3  259.75   11.26
   0   8  -3  262.51   11.74
   0   8  -3  255.42   11.55
   0  -8  -4  252.98   19.46
   0   8   4  216.34   17.72
   0   8  -4  240.77   19.56
   0  -8   4  260.51   11.04
   0  -8   4  230.51   10.70
   0  -8  -4  250.48   10.92
   0  -8  -4  253.36   11.14
   0   8   4  224.66   10.35
   0   8   4  256.27   11.49
   0   8  -4  250.89   11.49
   0  -8  -5   38.10    7.12
   0   8   5   26.55    8.32
   0   8  -5   39.81    8.58
   0  -8   5   40.63    5.35
   0  -8   5   43.03    5.16
   0  -8  -5   44.24    5.51
   0  -8  -5   43.98    5.25
   0   8   5   36.33    5.63
   0   8   5   27.47    5.22
   0   8  -5   38.89    5.35
   0   8  -5   36.42    5.60
   0  -8  -6 1026.48   69.68
   0   8   6 1008.13   68.82
   0   8  -6 1051.79   71.76
   0  -8   6 1075.21   36.39
   0  -8   6 1089.13   36.42
   0  -8  -6 1055.27   35.50
   0  -8  -6 1091.03   36.64
   0   8   6 1046.73   35.34
   0   8   6 1089.76   36.99
   0   8  -6 1069.20   36.14
   0   8  -6 1076.79   36.58
   0  -8  -7  252.28   19.11
   0   8   7  258.55   20.47
   0   8  -7  287.63   22.53
   0  -8   7  227.22   10.13
   0  -8   7  237.48   10.88
   0  -8  -7  248.30   10.66
   0  -8  -7  210.49    9.84
   0   8   7  224.98   10.60
   0   8   7  236.94   10.79
   0   8  -7  260.58   11.90
   0   8  -7  234.82   10.95
   0  -8  -8   41.29    8.10
   0   8   8   32.50    8.01
   0   8  -8   27.88    8.92
   0  -8   8   29.84    5.57
   0  -8   8   40.00    5.41
   0  -8  -8   29.78    4.81
   0  -8  -8   32.59    5.44
   0   8   8   26.86    5.41
   0   8   8   30.06    6.77
   0   8  -8   24.78    5.54
   0   8  -8   34.52    5.60
   0  -8  -9   83.12    9.97
   0   8   9   94.93   11.04
   0   8  -9  100.81   12.15
   0  -8   9  116.57    7.44
   0  -8   9  111.44    6.90
   0  -8  -9  103.09    6.61
   0  -8  -9  125.53    7.69
   0   8   9  117.27    7.88
   0   8   9  109.55    7.72
   0   8  -9  110.24    7.59
   0   8  -9  124.54    7.78
   0  -8 -10    3.13    7.59
   0   8  10   -2.06    7.75
   0   8 -10   -4.02    8.32
   0  -8  10   -3.16    4.15
   0  -8  10   -1.99    4.71
   0  -8 -10   -0.73    4.24
   0  -8 -10   -5.16    3.89
   0   8  10    8.64    4.84
   0   8  10   -1.20    5.54
   0   8 -10    0.89    5.06
   0   8 -10   -3.26    5.41
   0  -8 -11  411.67   29.74
   0   8  11  446.79   32.31
   0  -8  11  424.32   16.42
   0  -8  11  417.05   16.14
   0  -8 -11  405.66   15.60
   0  -8 -11  428.12   15.85
   0   8  11  425.27   16.30
   0   8  11  400.91   15.57
   0   8 -11  447.74   17.31
   0   8 -11  401.23   15.57
   0  -8 -12  469.57   33.45
   0   8  12  426.86   30.82
   0  -8  12  443.31   16.83
   0  -8  12  477.17   17.81
   0  -8 -12  475.27   17.47
   0  -8 -12  486.03   18.10
   0   8  12  460.40   17.21
   0   8  12  484.76   18.07
   0   8 -12  454.70   17.40
   0   8 -12  482.86   17.94
   0  -8 -13  155.97   14.08
   0   8  13  151.41   13.73
   0  -8  13  154.83    8.10
   0  -8  13  142.90    7.94
   0  -8 -13  159.57    8.26
   0  -8 -13  137.11    7.56
   0   8  13  138.69    8.01
   0   8  13  144.35    8.42
   0   8 -13  143.72    8.61
   0   8 -13  136.79    7.53
   0  -8 -14   51.55    8.20
   0   8  14   65.91    9.59
   0  -8  14   67.59    5.92
   0  -8  14   53.10    5.03
   0  -8 -14   43.07    5.06
   0  -8 -14   54.52    5.22
   0   8  14   42.12    5.85
   0   8  14   53.19    6.14
   0   8 -14   57.49    6.08
   0   8 -14   40.25    5.13
   0  -8 -15   37.81    8.80
   0   8  15   50.09    8.58
   0  -8  15   35.91    4.52
   0  -8  15   35.76    4.94
   0  -8 -15   36.33    5.00
   0  -8 -15   35.63    5.03
   0   8  15   38.95    5.60
   0   8  15   43.29    5.57
   0   8 -15   36.99    4.94
   0   8 -15   37.69    5.54
   0  -8 -16  117.33   11.96
   0   8  16  113.03   11.64
   0  -8  16  103.31    6.68
   0  -8  16  110.87    6.71
   0  -8 -16   99.74    6.27
   0  -8 -16   98.25    6.42
   0   8  16  104.80    6.90
   0   8 -16  100.91    7.18
   0   8 -16  119.67    6.83
   0  -8 -17    9.56    7.66
   0   8  17   13.04    7.15
   0  -8  17   11.01    4.30
   0  -8  17    8.58    4.59
   0  -8 -17    7.25    4.46
   0  -8 -17   10.41    4.27
   0   8  17    8.39    4.68
   0   8  17    8.61    4.56
   0   8 -17   14.33    4.94
   0   8 -17   18.57    4.30
   0  -8 -18   50.37    7.56
   0   8  18   42.62    8.10
   0  -8  18   48.63    5.06
   0  -8  18   48.35    5.16
   0  -8 -18   30.72    4.56
   0  -8 -18   42.31    4.56
   0   8  18   43.57    5.22
   0   8  18   52.97    5.38
   0   8 -18   50.22    5.73
   0   8 -18   55.44    5.35
   0  -8 -19    4.18    6.71
   0   8  19   -1.46    6.20
   0  -8  19    7.31    3.86
   0  -8  19    1.93    3.99
   0  -8 -19   -2.85    4.08
   0  -8 -19    5.35    3.73
   0   8  19    5.63    5.00
   0   8  19    5.73    4.94
   0   8 -19    5.19    4.24
   0   8 -19    3.73    4.71
   0  -8 -20   36.26    7.47
   0  -8  20   25.44    4.52
   0  -8  20   18.45    4.46
   0  -8 -20   22.43    4.24
   0  -8 -20   15.13    4.02
   0   8  20   21.04    4.59
   0   8  20   24.36    4.78
   0   8 -20   19.40    4.18
   0   8 -20   14.37    4.52
   0  -8 -21    9.94    7.37
   0  -8  21   11.52    4.49
   0  -8  21   11.45    4.15
   0  -8 -21   15.16    4.11
   0  -8 -21    3.07    3.99
   0   8  21   13.73    4.62
   0   8  21    4.56    4.43
   0   8 -21   15.63    4.24
   0   8 -21    2.09    4.11
   0  -8 -22   -3.13    7.25
   0  -8  22    7.25    3.83
   0  -8  22   -0.41    3.73
   0  -8 -22   -1.46    3.45
   0  -8 -22    0.63    3.89
   0   8  22   -2.66    4.68
   0   8  22    4.08    4.34
   0   8 -22   -1.61    4.18
   0   8 -22    1.08    4.11
   0  -8 -23   94.96   10.13
   0  -8  23   97.78    5.89
   0  -8  23  103.91    5.54
   0  -8 -23  100.65    6.14
   0  -8 -23   99.42    5.92
   0   8  23  117.20    6.46
   0   8  23  116.73    6.58
   0   8 -23  107.68    6.52
   0   8 -23  111.29    6.23
   0   9   0   63.41    9.59
   0  -9   0   65.22    6.17
   0  -9   0   65.25    6.39
   0   9   0   68.09    6.52
   0   9   0   61.16    6.74
   0   9   1   16.61    8.80
   0   9  -1    6.08    8.64
   0  -9   1   -0.57    4.59
   0  -9   1   12.06    4.90
   0  -9  -1   10.19    5.25
   0  -9  -1    7.28    4.81
   0   9   1   12.44    5.57
   0   9   1    0.19    5.03
   0   9  -1   19.18    5.85
   0   9  -1    7.91    5.38
   0  -9  -2   35.44    7.94
   0   9   2   44.84    9.90
   0   9  -2   35.79    9.05
   0  -9   2   45.19    5.79
   0  -9   2   32.24    5.25
   0  -9  -2   29.65    5.38
   0  -9  -2   42.34    5.60
   0   9   2   37.15    6.20
   0   9   2   49.30    6.11
   0   9  -2   45.12    6.39
   0   9  -2   31.01    6.08
   0  -9  -3   -0.51    5.98
   0   9   3   -5.19    8.51
   0   9  -3   -4.81    7.63
   0  -9   3    6.01    4.97
   0  -9   3    7.37    4.75
   0  -9  -3    9.62    4.71
   0  -9  -3    5.16    4.94
   0   9   3  -13.19    5.73
   0   9   3    4.43    5.51
   0   9  -3    9.18    5.66
   0   9  -3    0.38    5.38
   0  -9  -4  120.59   11.26
   0   9   4  108.98   12.50
   0   9  -4  109.51   12.09
   0  -9   4  118.91    7.63
   0  -9   4  119.23    7.66
   0  -9  -4  129.64    7.78
   0  -9  -4  100.46    7.09
   0   9   4  142.71    8.61
   0   9   4  135.18    8.80
   0   9  -4  124.92    8.23
   0   9  -4  134.23    8.42
   0  -9  -5   84.07    9.56
   0   9   5  106.89   12.34
   0   9  -5  103.79   11.68
   0  -9   5   84.80    6.80
   0  -9   5   84.68    6.61
   0  -9  -5   82.14    6.71
   0  -9  -5   75.72    6.33
   0   9   5   76.01    7.59
   0   9   5   95.47    7.37
   0   9  -5   86.64    7.47
   0   9  -5   81.64    7.12
   0  -9  -6    5.35    6.90
   0   9   6   14.75    8.51
   0   9  -6   15.19    9.18
   0  -9   6    3.92    4.34
   0  -9   6    7.40    4.81
   0  -9  -6    5.25    4.87
   0  -9  -6    1.04    4.37
   0   9   6    4.97    5.57
   0   9   6    1.08    5.25
   0   9  -6    3.20    5.54
   0   9  -6   11.36    5.82
   0  -9  -7  443.63   31.80
   0  -9   7  478.75   17.62
   0  -9   7  443.63   16.96
   0  -9  -7  415.46   15.73
   0  -9  -7  439.51   16.68
   0   9   7  460.08   17.97
   0   9   7  429.39   16.49
   0   9  -7  445.53   17.15
   0   9  -7  454.38   17.62
   0  -9  -8   16.20    7.63
   0   9   8   10.95    7.88
   0   9  -8    9.56    8.39
   0  -9   8   22.40    5.06
   0  -9   8   20.63    4.68
   0  -9  -8   23.07    4.65
   0  -9  -8   19.24    5.13
   0   9   8   14.68    5.41
   0   9   8   13.83    5.44
   0   9  -8   17.40    5.60
   0   9  -8   17.85    5.38
   0  -9  -9   -1.58    7.18
   0   9   9   -1.33    7.40
   0   9  -9    5.28    8.95
   0  -9   9   -2.53    4.30
   0  -9   9   -2.40    4.15
   0  -9  -9    6.93    4.27
   0  -9  -9   -4.24    4.27
   0   9   9   10.35    4.87
   0   9   9    8.26    5.06
   0   9  -9   -0.76    5.09
   0   9  -9   15.35    5.38
   0  -9 -10    6.96    7.53
   0  -9  10    5.89    4.34
   0  -9  10   -2.18    4.65
   0  -9 -10   -0.57    4.30
   0  -9 -10   -2.03    4.49
   0   9  10    1.39    5.25
   0   9  10    1.80    4.87
   0   9 -10    0.13    5.28
   0   9 -10    1.08    4.94
   0  -9 -11  288.86   21.99
   0  -9  11  298.01   12.34
   0  -9  11  291.68   12.25
   0  -9 -11  292.09   11.90
   0  -9 -11  288.10   12.18
   0   9  11  305.92   12.72
   0   9  11  310.73   12.97
   0   9 -11  321.17   13.35
   0   9 -11  293.61   12.75
   0  -9 -12  133.66   12.91
   0  -9  12  156.06    8.35
   0  -9  12  150.55    8.16
   0  -9 -12  146.35    7.82
   0  -9 -12  129.07    7.75
   0   9  12  131.73    8.13
   0   9  12  162.80    9.24
   0   9 -12  148.18    8.42
   0   9 -12  148.24    8.58
   0  -9 -13  653.42   45.66
   0   9  13  583.80   40.91
   0   9 -13  604.69   42.97
   0  -9  13  583.49   20.92
   0  -9  13  561.97   19.97
   0  -9 -13  614.50   21.86
   0  -9 -13  570.83   20.54
   0   9  13  596.78   21.26
   0   9  13  593.93   21.80
   0   9 -13  569.88   20.66
   0   9 -13  592.98   21.17
   0  -9 -14  315.98   23.64
   0   9  14  356.29   26.01
   0  -9  14  364.20   14.27
   0  -9  14  347.12   13.35
   0  -9 -14  371.80   14.37
   0  -9 -14  344.27   13.32
   0   9  14  358.19   14.02
   0   9  14  369.90   14.75
   0   9 -14  348.70   13.64
   0   9 -14  382.24   15.28
   0  -9 -15   60.25    8.51
   0   9  15   65.66    9.43
   0  -9  15   58.44    5.25
   0  -9  15   47.75    5.25
   0  -9 -15   56.96    5.85
   0  -9 -15   54.11    5.28
   0   9  15   56.23    5.63
   0   9  15   45.22    5.82
   0   9 -15   37.75    5.66
   0   9 -15   51.96    5.70
   0  -9 -16   10.41    7.15
   0   9  16   15.35    7.82
   0  -9  16   11.68    4.49
   0  -9  16   19.02    4.52
   0  -9 -16    2.56    3.73
   0  -9 -16   10.95    4.62
   0   9  16    8.29    4.56
   0   9  16   15.31    5.13
   0   9 -16    6.33    4.87
   0   9 -16    7.12    4.71
   0  -9 -17  124.96   11.23
   0   9  17  123.15   11.68
   0  -9  17  113.82    6.52
   0  -9  17  111.76    6.93
   0  -9 -17  116.82    6.52
   0  -9 -17  108.98    6.96
   0   9  17  111.86    7.59
   0   9  17   95.15    6.61
   0   9 -17  100.40    7.06
   0   9 -17  107.77    6.90
   0  -9 -18   25.28    6.64
   0   9  18   22.91    7.53
   0  -9  18   44.68    5.00
   0  -9  18   27.09    4.65
   0  -9 -18   32.78    4.40
   0  -9 -18   34.78    4.52
   0   9  18   29.40    5.00
   0   9  18   33.98    5.16
   0   9 -18   36.74    5.73
   0   9 -18   28.07    5.06
   0  -9 -19   -3.39    6.96
   0   9  19    5.89    7.15
   0  -9  19    7.82    4.05
   0  -9  19    6.83    4.08
   0  -9 -19   -1.14    3.80
   0  -9 -19    3.61    3.96
   0   9  19    8.29    4.24
   0   9  19    0.60    4.90
   0   9 -19   -3.58    4.62
   0   9 -19   -1.46    3.86
   0  -9 -20   12.31    7.66
   0   9  20   12.18    6.80
   0  -9  20    4.71    3.89
   0  -9  20   11.39    4.18
   0  -9 -20    9.59    4.56
   0  -9 -20    9.97    3.99
   0   9  20   12.72    4.52
   0   9  20   14.81    4.62
   0   9 -20   12.37    5.00
   0   9 -20    7.40    4.40
   0  -9 -21    9.94    7.06
   0  -9  21    8.39    4.05
   0  -9  21   12.02    3.80
   0  -9 -21    6.77    3.77
   0  -9 -21   22.12    4.02
   0   9  21    5.28    4.97
   0   9  21   12.28    4.52
   0   9 -21   10.25    4.05
   0   9 -21   12.91    3.99
   0  -9 -22   64.33    8.70
   0  -9  22   71.04    4.71
   0  -9  22   78.50    5.44
   0  -9 -22   71.92    5.44
   0  -9 -22   72.97    5.38
   0   9  22   70.12    5.76
   0   9  22   70.94    5.70
   0   9 -22   77.56    5.70
   0   9 -22   60.22    5.76
   0  10   0   -1.08    8.61
   0 -10   0    4.52    4.49
   0 -10   0   -2.85    4.65
   0  10   0   -5.89    5.38
   0  10   0   -1.46    5.47
   0  10   1   43.98    9.68
   0  10  -1   53.35    9.05
   0 -10   1   59.96    5.82
   0 -10   1   48.60    5.82
   0 -10  -1   47.40    6.04
   0 -10  -1   40.88    5.44
   0  10   1   55.15    6.74
   0  10   1   55.34    6.52
   0  10  -1   45.47    6.58
   0  10  -1   57.81    6.64
   0  10   2    6.90    8.35
   0  10  -2    9.97    7.85
   0 -10   2   -0.51    4.71
   0 -10   2    3.07    4.56
   0 -10  -2   14.27    5.00
   0 -10  -2   -0.09    4.87
   0  10   2   -2.72    5.41
   0  10   2    1.80    5.57
   0  10  -2    0.73    5.32
   0  10  -2    4.65    5.63
   0 -10  -3   39.14    8.16
   0  10   3   24.78    9.05
   0  10  -3   26.39    8.83
   0 -10   3   44.52    5.85
   0 -10   3   42.75    5.82
   0 -10  -3   44.36    5.66
   0 -10  -3   50.22    5.98
   0  10   3   43.16    6.20
   0  10   3   45.25    6.74
   0  10  -3   45.38    6.11
   0  10  -3   48.16    6.52
   0 -10  -4  687.59   47.53
   0  10   4  686.64   47.97
   0  10  -4  759.10   52.75
   0 -10   4  665.76   23.73
   0 -10   4  707.21   24.65
   0 -10  -4  673.98   23.80
   0 -10  -4  735.05   25.66
   0  10   4  729.99   26.17
   0  10   4  720.18   25.35
   0  10  -4  722.71   25.57
   0  10  -4  688.86   24.46
   0 -10  -5   11.30    7.34
   0  10   5   10.66    9.27
   0  10  -5    2.12    8.76
   0 -10   5   11.68    4.40
   0 -10   5    7.59    5.22
   0 -10  -5   18.54    4.87
   0 -10  -5    2.94    4.56
   0  10   5   10.70    5.73
   0  10   5   11.01    5.47
   0  10  -5    5.38    5.32
   0  10  -5    8.67    5.44
   0 -10  -6   19.05    7.15
   0  10   6   20.95    8.51
   0  10  -6    7.59    9.11
   0 -10   6   10.38    4.27
   0 -10   6   14.78    4.62
   0 -10  -6   17.02    4.90
   0 -10  -6    3.13    4.49
   0  10   6    4.59    5.51
   0  10   6   20.38    5.57
   0  10  -6    4.56    5.06
   0  10  -6    8.32    5.25
   0 -10  -7    9.94    7.50
   0  10   7   -0.76    7.75
   0  10  -7    7.02    9.05
   0 -10   7   10.32    4.43
   0 -10   7    3.89    4.75
   0 -10  -7    5.09    4.34
   0 -10  -7   -0.57    4.52
   0  10   7   10.47    5.16
   0  10   7    0.57    5.66
   0  10  -7   10.00    5.09
   0  10  -7    1.27    4.84
   0 -10  -8    2.94    7.37
   0  10   8    4.94    6.83
   0  10  -8    8.35    8.89
   0 -10   8    9.81    4.81
   0 -10   8    4.65    4.34
   0 -10  -8    3.80    4.37
   0 -10  -8    7.31    4.81
   0  10   8    7.21    5.44
   0  10   8    7.85    5.54
   0  10  -8    2.72    4.87
   0  10  -8   10.28    5.19
   0 -10  -9    3.83    7.66
   0  10   9   -4.97    6.99
   0  10  -9    4.65    8.83
   0 -10   9   -1.93    4.37
   0 -10   9    4.97    4.81
   0 -10  -9    5.79    4.37
   0 -10  -9    0.00    4.90
   0  10   9   11.20    5.06
   0  10   9    8.61    5.98
   0  10  -9    2.56    4.68
   0  10  -9    8.80    5.13
   0 -10 -10   81.70   10.41
   0  10  10   71.04    9.33
   0  10 -10   92.30   11.68
   0 -10  10   75.75    6.58
   0 -10  10   81.04    6.52
   0 -10 -10   88.57    6.68
   0 -10 -10   82.43    6.61
   0  10  10   80.56    6.77
   0  10  10   79.58    7.37
   0  10 -10   73.57    6.58
   0  10 -10   78.73    6.96
   0 -10 -11   20.00    8.23
   0  10  11   25.85    7.50
   0  10 -11   12.53    7.69
   0 -10  11   12.44    4.78
   0 -10  11   18.04    5.03
   0 -10 -11   20.57    4.30
   0 -10 -11   19.33    4.75
   0  10  11   19.93    5.32
   0  10  11   14.21    6.20
   0  10 -11   23.70    5.63
   0  10 -11    8.32    5.57
   0 -10 -12    6.27    7.47
   0  10  12   14.75    7.63
   0  10 -12   26.90    8.76
   0 -10  12   15.13    4.68
   0 -10  12    9.94    4.27
   0 -10 -12    8.35    4.30
   0 -10 -12   20.57    4.97
   0  10  12    9.18    4.84
   0  10  12    7.88    5.76
   0  10 -12   10.54    4.94
   0  10 -12    9.43    5.16
   0 -10 -13  172.32   14.78
   0  10  13  140.78   12.85
   0  10 -13  163.72   14.59
   0 -10  13  184.67    8.39
   0 -10  13  174.16    8.64
   0 -10 -13  180.43    8.61
   0 -10 -13  175.90    8.45
   0  10  13  193.37    9.33
   0  10  13  171.88    8.89
   0  10 -13  178.56    9.05
   0  10 -13  164.98    8.67
   0 -10 -14  185.17   15.44
   0  10  14  188.18   15.82
   0  10 -14  206.28   17.18
   0 -10  14  172.17    8.61
   0 -10  14  164.32    8.13
   0 -10 -14  162.42    7.85
   0 -10 -14  179.41    8.76
   0  10  14  169.13    8.58
   0  10  14  180.24    8.76
   0  10 -14  169.29    8.89
   0  10 -14  169.73    9.05
   0 -10 -15  207.23   16.39
   0  10  15  200.39   16.68
   0  10 -15  186.44   15.98
   0 -10  15  174.63    8.61
   0 -10  15  196.18    9.18
   0 -10 -15  201.31    9.56
   0 -10 -15  191.40    8.48
   0  10  15  197.54    9.68
   0  10  15  191.03    9.08
   0  10 -15  191.94    8.86
   0  10 -15  188.46    9.30
   0 -10 -16   49.71    8.10
   0  10  16   61.07    9.05
   0  10 -16   64.39    9.68
   0 -10  16   62.24    5.60
   0 -10  16   48.38    5.13
   0 -10 -16   56.13    5.51
   0 -10 -16   55.06    5.32
   0  10  16   53.67    5.63
   0  10  16   45.85    5.66
   0  10 -16   51.01    5.92
   0  10 -16   53.70    5.32
   0 -10 -17   -4.87    6.93
   0  10  17    1.58    7.21
   0  10 -17    4.37    7.25
   0 -10  17    3.32    4.27
   0 -10  17   -3.07    3.99
   0 -10 -17   -0.85    4.15
   0 -10 -17   -4.40    3.77
   0  10  17   -6.11    4.65
   0  10  17   -1.01    4.75
   0  10 -17   -2.06    5.00
   0  10 -17    9.65    4.81
   0 -10 -18   13.04    6.17
   0  10  18   15.28    7.53
   0 -10  18   10.03    3.80
   0 -10  18   15.00    4.84
   0 -10 -18   17.09    4.46
   0 -10 -18   16.30    4.34
   0  10  18   15.35    5.00
   0  10  18   15.31    5.28
   0  10 -18   16.33    4.71
   0  10 -18   17.81    5.35
   0 -10 -19   -1.96    6.99
   0  10  19   -1.74    6.30
   0 -10  19   -2.72    3.61
   0 -10  19    5.00    3.80
   0 -10 -19    0.57    4.05
   0 -10 -19    2.72    4.05
   0  10  19    7.97    4.59
   0  10  19    7.78    4.59
   0  10 -19    4.02    4.30
   0  10 -19    2.56    4.02
   0 -10 -20   21.20    7.09
   0  10  20   16.26    6.61
   0 -10  20   14.24    4.49
   0 -10  20   22.43    4.40
   0 -10 -20   20.35    4.15
   0 -10 -20   19.52    4.18
   0  10  20   18.10    5.00
   0  10  20   20.69    5.60
   0  10 -20   21.61    5.22
   0  10 -20   20.44    4.78
   0  11   0  123.94   13.19
   0 -11   0  115.72    7.40
   0 -11   0  124.70    7.88
   0  11   0  119.45    7.82
   0  11   0   97.68    8.04
   0  11   1  113.98   12.59
   0  11  -1  109.39   11.96
   0 -11   1   98.72    6.80
   0 -11   1  102.74    7.25
   0 -11  -1   99.99    6.93
   0 -11  -1  102.77    7.18
   0  11   1   97.05    7.25
   0  11   1  109.04    7.88
   0  11  -1  108.25    7.63
   0  11  -1  102.17    7.72
   0  11   2    9.33    8.51
   0  11  -2   15.31    7.37
   0 -11   2   16.90    4.90
   0 -11   2    9.40    4.84
   0 -11  -2   23.95    4.87
   0 -11  -2   26.36    5.25
   0  11   2    9.81    5.76
   0  11   2   17.78    5.95
   0  11  -2   34.65    5.85
   0  11  -2   16.52    5.73
   0  11   3  126.70   12.85
   0  11  -3  122.93   12.40
   0 -11   3  109.48    7.25
   0 -11  -3  122.04    7.31
   0 -11  -3  115.08    7.47
   0  11   3  114.86    7.75
   0  11   3  116.22    8.26
   0  11  -3  119.39    7.75
   0  11  -3  119.23    7.69
   0 -11  -4   49.52    8.76
   0  11   4   48.10    9.11
   0  11  -4   49.24    9.52
   0 -11   4   59.36    6.11
   0 -11   4   51.45    5.22
   0 -11  -4   49.77    5.70
   0 -11  -4   44.65    5.41
   0  11   4   43.98    6.04
   0  11   4   51.51    6.64
   0  11  -4   53.73    6.30
   0  11  -4   52.97    6.17
   0 -11  -5   53.73    9.30
   0  11   5   48.51    9.33
   0  11  -5   48.13    9.33
   0 -11   5   56.61    6.04
   0 -11   5   42.34    4.78
   0 -11  -5   46.70    5.44
   0 -11  -5   47.40    5.44
   0  11   5   42.56    5.85
   0  11   5   36.71    6.11
   0  11  -5   43.57    6.30
   0  11  -5   39.87    5.79
   0 -11  -6   -0.98    6.80
   0  11   6    5.06    7.28
   0  11  -6   13.95    8.48
   0 -11   6   -9.37    4.52
   0 -11   6    3.35    3.86
   0 -11  -6   -4.30    4.18
   0 -11  -6    7.53    4.30
   0  11   6    5.35    5.32
   0  11   6    7.50    5.06
   0  11  -6    1.84    5.44
   0  11  -6   -4.08    5.41
   0 -11  -7    1.96    7.50
   0  11   7    7.63    7.02
   0  11  -7   -4.68    8.80
   0 -11   7    3.99    4.49
   0 -11   7   -3.61    4.02
   0 -11  -7   -4.43    4.11
   0 -11  -7   -1.77    3.83
   0  11   7    7.97    5.63
   0  11   7    0.73    5.16
   0  11  -7   -5.09    4.71
   0  11  -7    1.23    4.81
   0 -11  -8    4.56    7.56
   0  11   8    1.33    6.68
   0  11  -8    5.89    8.89
   0 -11   8    1.80    4.24
   0 -11   8    6.96    4.56
   0 -11  -8    1.65    4.40
   0 -11  -8   -2.53    4.21
   0  11   8   -3.80    5.03
   0  11   8    6.64    6.27
   0  11  -8   -4.56    4.68
   0  11  -8   -0.44    4.81
   0 -11  -9    3.80    7.50
   0  11   9   -6.30    6.83
   0  11  -9    3.32    8.58
   0 -11   9    9.18    4.71
   0 -11   9   11.07    4.34
   0 -11  -9   10.92    4.68
   0 -11  -9   -6.27    4.75
   0  11   9    4.24    5.44
   0  11   9    0.16    5.35
   0  11  -9    3.42    4.56
   0  11  -9    7.97    4.59
   0 -11 -10   -3.16    7.12
   0  11  10   -2.28    6.83
   0  11 -10   10.73    8.76
   0 -11  10    6.80    4.49
   0 -11  10    6.52    4.52
   0 -11 -10    6.08    4.37
   0 -11 -10   -1.96    4.37
   0  11  10   12.82    5.00
   0  11  10    5.22    5.35
   0  11 -10   10.51    4.81
   0  11 -10   -0.13    5.06
   0 -11 -11    4.27    6.20
   0  11  11    0.98    7.94
   0  11 -11   13.04    7.97
   0 -11  11    3.42    4.62
   0 -11  11   13.89    4.24
   0 -11 -11   11.20    4.56
   0 -11 -11   14.33    4.11
   0  11  11    4.65    5.09
   0  11  11    9.02    4.87
   0  11 -11   -1.93    4.94
   0  11 -11    2.21    4.71
   0 -11 -12    1.11    6.83
   0  11  12    7.53    8.07
   0  11 -12    2.28    8.58
   0 -11  12    0.35    4.65
   0 -11  12   -1.49    4.18
   0 -11 -12   -3.83    3.96
   0 -11 -12    3.04    4.65
   0  11  12    4.65    5.09
   0  11  12    6.49    5.44
   0  11 -12    8.26    4.59
   0  11 -12    5.57    5.41
   0 -11 -13   -2.72    6.49
   0  11  13   16.14    7.78
   0  11 -13    3.35    7.72
   0 -11  13    5.41    4.27
   0 -11  13    6.30    4.94
   0 -11 -13    2.97    4.46
   0 -11 -13   -0.32    4.18
   0  11  13    7.53    5.03
   0  11  13   -6.46    5.66
   0  11 -13    2.97    5.22
   0  11 -13    2.63    4.78
   0 -11 -14  149.61   12.94
   0  11  14  129.70   11.90
   0  11 -14  123.82   11.83
   0 -11  14  128.03    7.47
   0 -11  14  139.67    7.09
   0 -11 -14  144.64    7.56
   0 -11 -14  127.49    7.15
   0  11  14  130.78    7.59
   0  11  14  120.34    7.69
   0  11 -14  129.51    7.72
   0  11 -14  130.49    7.69
   0 -11 -15   23.04    7.15
   0  11  15   23.80    7.75
   0  11 -15   22.69    7.31
   0 -11  15   21.55    4.97
   0 -11  15   33.73    4.68
   0 -11 -15   28.19    4.81
   0 -11 -15   30.22    4.75
   0  11  15   33.48    5.19
   0  11  15   26.42    5.60
   0  11 -15   21.45    5.00
   0  11 -15   16.23    5.51
   0 -11 -16   11.45    6.87
   0  11  16   15.06    7.12
   0  11 -16    6.36    7.15
   0 -11  16   29.24    4.97
   0 -11 -16   21.42    4.78
   0 -11 -16   19.74    4.18
   0  11  16   19.08    5.57
   0  11  16   17.02    4.90
   0  11 -16   24.84    5.28
   0  11 -16   13.26    4.59
   0 -11 -17   -2.37    6.42
   0  11  17    8.23    7.02
   0  11 -17   -5.44    7.15
   0 -11  17    8.20    3.92
   0 -11  17    0.44    4.05
   0 -11 -17   -4.87    3.73
   0 -11 -17    0.13    4.27
   0  11  17    8.83    4.81
   0  11  17    0.85    4.62
   0  11 -17   -2.21    4.62
   0  11 -17   -2.28    4.34
   0 -11 -18    7.34    6.83
   0  11  18    7.44    6.55
   0  11 -18    3.32    7.40
   0 -11  18    5.06    3.70
   0 -11  18    2.03    4.24
   0 -11 -18    2.94    4.11
   0 -11 -18    1.71    3.99
   0  11  18   -1.52    5.00
   0  11  18    3.01    5.51
   0  11 -18    0.28    4.90
   0  11 -18    3.29    4.05
   0  12   0  277.09   21.74
   0 -12   0  204.73    9.62
   0 -12   0  188.43    9.21
   0  12   1   15.85    9.21
   0  12  -1   16.30    8.16
   0 -12   1   17.21    4.65
   0 -12   1   18.16    4.90
   0 -12  -1   30.50    5.32
   0 -12  -1   23.42    4.75
   0  12   1   25.63    5.63
   0  12   1   14.90    5.35
   0  12  -1   25.66    5.44
   0  12  -1   18.42    5.85
   0  12   2   25.66    8.32
   0  12  -2   16.96    8.39
   0 -12   2   15.82    4.90
   0 -12   2   20.57    4.71
   0 -12  -2    6.55    4.94
   0 -12  -2    9.24    4.71
   0  12   2   14.24    5.16
   0  12   2   13.48    5.70
   0  12  -2    0.98    5.51
   0  12  -2   13.86    5.06
   0  12   3    1.23    7.75
   0  12  -3    6.74    7.47
   0 -12   3    0.47    4.11
   0 -12   3    3.99    4.75
   0 -12  -3   -1.68    4.71
   0 -12  -3   -6.36    4.37
   0  12   3    7.85    5.38
   0  12   3   11.04    5.47
   0  12  -3    7.47    5.76
   0  12  -3   -0.38    5.00
   0 -12   4   31.99    4.78
   0 -12   4   34.68    5.25
   0 -12  -4   29.27    5.13
   0 -12  -4   29.68    4.90
   0  12   4   26.36    5.82
   0  12   4   24.30    5.54
   0  12  -4   24.08    6.23
   0  12  -4   24.02    5.44
   0 -12  -5   49.74    8.29
   0  12   5   36.33    8.89
   0  12  -5   34.96    9.27
   0 -12   5   42.72    5.06
   0 -12   5   36.10    5.44
   0 -12  -5   40.15    5.22
   0 -12  -5   37.40    5.09
   0  12   5   45.47    6.42
   0  12   5   52.34    6.17
   0  12  -5   39.46    6.14
   0  12  -5   48.25    6.87
   0 -12  -6   20.79    7.53
   0  12   6   14.05    8.13
   0  12  -6   25.25    8.45
   0 -12   6   24.08    5.03
   0 -12   6   16.04    4.75
   0 -12  -6    9.05    4.46
   0 -12  -6   18.86    5.47
   0  12   6   18.89    5.82
   0  12   6   24.17    5.38
   0  12  -6    5.98    5.92
   0  12  -6    6.04    5.54
   0 -12  -7   53.29    8.73
   0  12   7   64.93    9.52
   0  12  -7   70.59   10.03
   0 -12   7   55.60    6.04
   0 -12   7   54.71    5.66
   0 -12  -7   58.54    5.60
   0 -12  -7   60.37    6.04
   0  12   7   35.82    6.14
   0  12   7   60.97    6.14
   0  12  -7   57.30    6.04
   0  12  -7   55.09    6.55
   0 -12  -8    5.19    7.28
   0  12   8    0.22    7.82
   0  12  -8    7.91    8.04
   0 -12   8   11.93    4.21
   0 -12   8    7.85    4.71
   0 -12  -8    3.26    4.68
   0 -12  -8    0.25    4.21
   0  12   8    8.67    5.06
   0  12   8    5.95    5.00
   0  12  -8   17.78    5.38
   0  12  -8    2.34    5.22
   0 -12  -9   28.41    7.31
   0  12   9    6.93    7.88
   0  12  -9   12.18    8.54
   0 -12   9    5.76    4.62
   0 -12   9   18.00    4.24
   0 -12  -9   12.28    4.52
   0 -12  -9   12.31    5.63
   0  12   9   12.56    5.38
   0  12   9   11.45    5.19
   0  12  -9    9.11    5.25
   0 -12 -10    8.64    6.58
   0  12  10    6.17    6.80
   0  12 -10   -9.56    8.23
   0 -12  10   14.62    4.62
   0 -12  10    6.90    5.28
   0 -12 -10    4.68    4.34
   0 -12 -10    7.88    5.22
   0  12  10    5.79    4.81
   0  12  10   14.40    5.60
   0  12 -10    8.64    5.38
   0  12 -10    8.32    5.25
   0 -12 -11    8.54    6.27
   0  12  11   -0.98    7.66
   0  12 -11    6.83    8.35
   0 -12  11    4.05    4.34
   0 -12  11    2.37    4.68
   0 -12 -11   -0.47    4.40
   0 -12 -11    8.35    4.34
   0  12  11    4.94    4.94
   0  12  11   -2.56    4.75
   0  12 -11    8.86    5.00
   0  12 -11    1.27    4.65
   0 -12 -12    0.03    6.96
   0  12  12    3.04    7.53
   0  12 -12  -13.04    8.39
   0 -12  12    5.13    4.24
   0 -12  12    7.50    5.19
   0 -12 -12    5.32    4.34
   0 -12 -12   -2.15    4.46
   0  12  12    4.68    4.71
   0  12  12   -7.75    5.47
   0  12 -12    5.16    4.75
   0  12 -12    0.79    5.13
   0 -12 -13   29.87    6.61
   0  12  13   30.50    8.07
   0  12 -13   28.89    7.88
   0 -12  13   34.93    5.13
   0 -12  13   31.48    4.81
   0 -12 -13   28.00    4.49
   0 -12 -13   28.57    4.81
   0  12  13   45.44    6.14
   0  12  13   40.63    5.66
   0  12 -13   34.96    5.47
   0  12 -13   43.51    5.54
   0 -12 -14    2.56    6.49
   0  12  14    4.27    7.66
   0  12 -14    2.94    7.02
   0 -12  14   -1.65    3.86
   0 -12  14   -3.20    4.21
   0 -12 -14   -0.95    3.96
   0 -12 -14   -7.69    4.08
   0  12  14   -0.41    4.68
   0  12  14   -2.78    5.41
   0  12 -14   -5.54    4.49
   0  12 -14   -6.68    5.03
   0 -12 -15   -6.42    6.55
   0  12  15   -4.37    6.74
   0  12 -15   -0.06    7.25
   0 -12  15    2.97    3.99
   0 -12  15    3.04    3.80
   0 -12 -15   -0.66    4.11
   0 -12 -15   -5.89    4.24
   0  12  15    7.66    4.94
   0  12  15   -2.06    5.06
   0  12 -15    3.48    4.27
   0  12 -15    1.74    4.75
   0 -12 -16    8.89    7.12
   0  12  16   13.61    7.78
   0  12 -16   20.25    7.91
   0 -12  16    7.53    3.64
   0 -12  16    7.21    4.08
   0 -12 -16   14.81    4.37
   0 -12 -16    2.69    4.05
   0  12  16   10.51    5.25
   0  12  16   14.27    4.97
   0  12 -16   11.01    4.62
   0  12 -16    7.28    5.03
   0  13   0   38.57    8.99
   0 -13   0   39.58    5.00
   0 -13   0   59.42    5.98
   0  13   0   67.37    6.96
   0  13   0   58.57    6.20
   0  13   1   -0.70    8.39
   0  13  -1   11.52    8.64
   0 -13   1    4.87    4.49
   0 -13   1   -1.77    4.65
   0 -13  -1    3.20    4.37
   0 -13  -1    7.37    4.11
   0  13   1    0.82    5.54
   0  13   1    4.81    5.66
   0  13  -1    3.80    5.44
   0  13  -1    1.27    4.75
   0  13   2   14.49    8.92
   0  13  -2   -5.32    8.80
   0 -13   2   10.41    4.52
   0 -13   2    8.67    4.94
   0 -13  -2   12.44    4.11
   0 -13  -2    6.01    4.34
   0  13   2    1.93    5.92
   0  13   2   22.50    5.51
   0  13  -2    7.66    5.70
   0  13  -2   18.57    5.44
   0  13   3   22.05    8.67
   0  13  -3   35.60    8.23
   0 -13   3   30.79    5.09
   0 -13   3   26.83    4.84
   0 -13  -3   35.41    5.19
   0 -13  -3   34.55    5.00
   0  13   3   24.93    5.79
   0  13   3   28.70    5.57
   0  13  -3   27.53    5.60
   0  13  -3   36.64    5.82
   0  13   4   42.53    9.49
   0  13  -4   33.73    8.64
   0 -13   4   19.02    5.13
   0 -13   4   28.70    4.78
   0 -13  -4   30.19    5.03
   0 -13  -4   27.85    4.97
   0  13   4   26.96    5.76
   0  13   4   19.11    5.60
   0  13  -4   25.41    5.60
   0  13  -4   31.48    5.63
   0  13   5    8.76    8.13
   0  13  -5    5.85    8.23
   0 -13   5   14.75    4.21
   0 -13   5    9.84    4.68
   0 -13  -5   10.66    4.21
   0 -13  -5   12.82    4.68
   0  13   5    7.06    5.32
   0  13   5    6.58    5.35
   0  13  -5    5.70    5.38
   0  13  -5    8.23    4.94
   0 -13  -6   -2.18    6.58
   0  13   6   -1.96    6.80
   0  13  -6    6.27    8.32
   0 -13   6   -2.47    3.67
   0 -13   6    1.11    4.43
   0 -13  -6    7.02    4.75
   0 -13  -6    4.87    4.87
   0  13   6    1.52    4.97
   0  13   6    5.76    5.60
   0  13  -6    2.37    5.38
   0  13  -6    2.66    5.19
   0 -13  -7   43.76    8.42
   0  13   7   36.39    8.99
   0  13  -7   40.91    8.89
   0 -13   7   46.32    4.81
   0 -13   7   54.80    5.73
   0 -13  -7   38.13    5.00
   0 -13  -7   39.14    4.94
   0  13   7   52.21    6.14
   0  13   7   44.17    5.54
   0  13  -7   42.94    6.17
   0  13  -7   41.80    5.92
   0 -13  -8   19.59    6.80
   0  13   8    8.73    7.44
   0  13  -8   14.05    8.07
   0 -13   8   12.44    4.87
   0 -13   8   13.19    4.30
   0 -13  -8   15.76    4.52
   0 -13  -8   12.47    4.11
   0  13   8   12.91    5.19
   0  13   8   12.94    4.87
   0  13  -8   28.19    5.41
   0  13  -8    7.06    4.97
   0 -13  -9  -13.07    7.25
   0  13   9    3.20    7.63
   0  13  -9   -5.03    7.63
   0 -13   9   -3.48    4.02
   0 -13   9    4.34    4.97
   0 -13  -9    6.27    4.34
   0 -13  -9    0.92    3.86
   0  13   9    0.25    5.60
   0  13   9    7.72    4.71
   0  13  -9   -1.71    4.90
   0  13  -9   -1.52    4.65
   0 -13 -10    8.67    7.28
   0  13  10    9.02    7.91
   0  13 -10   12.85    8.10
   0 -13  10   10.57    4.05
   0 -13  10   16.71    4.87
   0 -13 -10   14.18    4.40
   0 -13 -10   12.37    3.96
   0  13  10    5.66    4.65
   0  13  10   11.30    5.51
   0  13 -10   10.85    5.06
   0  13 -10    5.19    4.90
   0 -13 -11    2.06    6.36
   0  13  11    1.74    7.06
   0  13 -11   -6.27    7.09
   0 -13  11   -2.12    3.83
   0 -13  11   -1.20    4.40
   0 -13 -11    0.13    4.21
   0 -13 -11   -0.19    4.75
   0  13  11   -4.65    4.65
   0  13  11   -2.31    5.57
   0  13 -11    5.76    5.09
   0  13 -11    5.19    5.13
   0 -13 -12   -7.47    7.31
   0  13  12    6.01    8.20
   0  13 -12   -5.63    7.94
   0 -13  12    3.26    3.73
   0 -13  12    0.47    4.40
   0 -13 -12   -0.57    4.43
   0 -13 -12    0.28    4.34
   0  13  12    6.39    5.35
   0  13  12    2.12    5.16
   0  13 -12    2.09    4.56
   0  13 -12   -7.66    5.25
   0 -13 -13   -7.18    7.12
   0  13  13    2.40    6.87
   0  13 -13   17.12    8.67
   0 -13  13    1.68    4.05
   0 -13  13    1.96    4.18
   0 -13 -13    3.13    4.81
   0 -13 -13    0.54    4.40
   0  13  13    6.64    5.54
   0  13  13    3.42    5.13
   0  13 -13   -0.76    4.78
   0  13 -13   -1.77    5.25
   0  14   0   17.25    8.23
   0 -14   0   11.64    4.43
   0 -14   0    9.27    3.96
   0  14   0    7.12    5.00
   0  14   0    8.89    4.94
   0  14   1   26.52    8.39
   0  14  -1   19.05    8.42
   0 -14   1   18.42    4.75
   0 -14   1   21.39    4.30
   0 -14  -1   16.71    4.08
   0 -14  -1   12.40    4.68
   0  14   1   17.34    5.47
   0  14   1   14.37    5.22
   0  14  -1   18.07    5.47
   0  14  -1   25.69    5.06
   0  14   2   14.84    8.61
   0  14  -2   32.09    8.01
   0 -14   2   20.85    4.90
   0 -14   2   19.08    4.68
   0 -14  -2   19.11    4.34
   0 -14  -2   19.37    4.75
   0  14   2    9.11    5.35
   0  14   2    8.32    5.47
   0  14  -2   22.78    5.22
   0  14  -2   18.95    5.41
   0  14   3    0.47    8.29
   0  14  -3    7.97    8.42
   0 -14   3   -8.39    4.65
   0 -14   3    3.29    4.49
   0 -14  -3   -5.38    4.37
   0 -14  -3   -6.80    3.83
   0  14   3   -0.85    4.97
   0  14   3   -7.94    5.76
   0  14  -3   -1.93    4.94
   0  14  -3    7.47    4.97
   0  14   4    4.43    7.91
   0  14  -4    4.27    8.13
   0 -14   4    6.93    4.46
   0 -14   4   -3.73    4.56
   0 -14  -4   -1.23    3.99
   0 -14  -4   -1.33    4.18
   0  14   4   -5.09    4.84
   0  14   4   -3.04    5.47
   0  14  -4    0.66    4.90
   0  14  -4   -3.04    5.13
   0  14   5    7.75    7.66
   0  14  -5   10.47    7.72
   0 -14   5    9.68    4.40
   0 -14   5    8.48    3.86
   0 -14  -5    3.86    4.56
   0 -14  -5    5.03    4.15
   0  14   5   -0.60    5.32
   0  14   5   11.96    5.19
   0  14  -5    6.64    5.06
   0  14  -5    5.66    5.44
   0  14   6   -0.76    7.09
   0  14  -6    0.16    6.80
   0 -14   6  -10.66    4.49
   0 -14   6   -6.08    3.70
   0 -14  -6    2.75    3.83
   0 -14  -6    1.55    4.34
   0  14   6   -1.90    5.25
   0  14   6    6.83    5.38
   0  14  -6   -1.36    5.13
   0  14  -6    3.96    5.16
   0  14   7   27.40    7.88
   0  14  -7   27.59    7.37
   0 -14   7   27.66    4.40
   0 -14   7   31.14    5.13
   0 -14  -7   24.71    4.71
   0 -14  -7   24.55    4.52
   0  14   7   21.55    6.04
   0  14   7   28.35    5.09
   0  14  -7   31.67    5.28
   0  14  -7   22.94    5.32
   0 -14  -8    4.90    6.46
   0  14   8    1.42    6.83
   0  14  -8   -0.32    7.44
   0 -14   8    2.85    3.96
   0 -14   8    2.56    4.30
   0 -14  -8    0.06    4.15
   0 -14  -8    2.50    4.34
   0  14   8   -1.11    6.08
   0  14   8   -0.25    4.59
   0  14  -8   -2.94    4.84
   0  14  -8    7.85    5.28
   0 -14  -9  -12.78    7.59
   0  14   9    4.59    7.66
   0  14  -9   -6.27    7.63
   0 -14   9   -1.30    3.73
   0 -14   9   -4.18    4.34
   0 -14  -9   -4.78    4.15
   0 -14  -9   -7.44    4.68
   0  14   9    1.30    4.94
   0  14   9    9.65    5.06
   0  14  -9    1.74    4.90
   0  14  -9    0.00    5.16
   1   0 -28   23.76    7.94
   1   0 -28   36.23    4.46
   1   0 -28   44.20    4.65
  -1   0  28   33.13    4.30
  -1   0  28   35.12    4.52
   1   0 -27   -4.87    8.01
   1   0 -27    2.09    3.92
   1   0 -27   -1.52    3.80
  -1   0  27    3.39    3.89
  -1   0  27   -1.68    4.15
   1   0 -26  582.85   40.44
   1   0 -26  629.68   21.99
   1   0 -26  589.81   20.63
  -1   0  26  597.41   20.73
  -1   0  26  581.90   20.25
   1   0 -25    4.78    7.40
   1   0 -25    1.42    3.99
   1   0 -25    3.99    4.46
  -1   0  25   -3.64    4.08
  -1   0  25    2.31    4.02
   1   0 -24 1207.16   81.61
   1   0 -24 1118.56   37.02
   1   0 -24 1110.96   36.83
  -1   0  24 1244.50   41.20
  -1   0  24 1150.52   37.97
   1   0 -23   -1.65    6.96
   1   0 -23    0.92    3.70
   1   0 -23    0.60    3.80
  -1   0  23    0.16    3.70
  -1   0  23   -1.87    3.80
   1   0 -22  261.43   19.87
   1   0 -22  245.51   10.38
   1   0 -22  252.79   10.73
  -1   0  22  269.21   11.20
  -1   0  22  273.26   11.14
   1   0 -21    4.21    6.80
   1   0 -21   -3.89    4.21
   1   0 -21   -0.54    3.77
  -1   0  21    1.04    4.08
  -1   0  21   -3.01    4.08
   1   0 -20  307.06   22.94
   1   0 -20  289.37   11.99
   1   0 -20  302.37   12.53
  -1   0  20  301.74   12.56
  -1   0  20  298.13   12.21
   1   0 -19  -10.92    7.18
   1   0 -19   -2.37    4.08
   1   0 -19    9.49    4.30
  -1   0  19   -2.59    4.11
  -1   0  19    2.03    4.08
   1   0 -18  152.39   13.67
   1   0 -18  163.50    8.51
   1   0 -18  152.04    8.04
  -1   0  18  159.79    8.26
  -1   0  18  134.35    7.37
   1   0 -17   -4.24    6.93
   1   0 -17   -2.94    3.77
   1   0 -17   -0.32    4.18
  -1   0  17    6.99    4.15
  -1   0  17   -4.87    3.86
   1   0 -16  472.74   33.48
   1   0 -16  454.07   17.12
  -1   0  16  477.17   17.81
  -1   0  16  467.36   17.43
   1   0 -15   -3.58    6.58
   1   0 -15    2.59    3.96
   1   0 -15   -2.37    4.30
  -1   0  15    0.76    3.64
  -1   0  15    4.27    4.21
   1   0 -14 1549.21  104.36
   1   0 -14 1640.03   53.70
   1   0 -14 1587.50   51.99
  -1   0  14 1651.73   53.89
  -1   0  14 1647.30   53.73
   1   0 -13    6.93    7.47
   1   0 -13    2.37    3.70
   1   0 -13    6.93    3.89
  -1   0  13    0.76    3.89
  -1   0  13    0.60    3.61
   1   0 -12  849.92   58.32
   1   0 -12  802.45   27.47
   1   0 -12  813.84   27.69
  -1   0  12  806.56   27.53
  -1   0  12  827.77   28.45
   1   0 -11   -1.17    3.73
   1   0 -11    3.51    3.51
  -1   0  11    1.01    3.51
  -1   0  11   -6.58    3.80
   1   0 -10  860.36   29.14
   1   0 -10  848.33   28.60
  -1   0  10  826.18   27.94
  -1   0  10  810.05   27.56
   1   0  -9    3.96    3.80
   1   0  -9   -1.99    3.92
  -1   0   9   -2.28    3.45
  -1   0   9   -4.71    3.67
   1   0  -8    1.99    3.58
   1   0  -8    0.51    3.29
  -1   0   8    3.86    3.99
  -1   0   8    8.39    3.80
   1   0  -7    2.03    3.86
   1   0  -7    3.83    4.05
  -1   0   7   -2.88    3.61
  -1   0   7    2.31    3.70
   1   0  -6 5641.84  177.51
  -1   0   6 5569.06  175.27
   1   0  -5   -1.71    3.83
   1   0  -5    4.08    3.80
  -1   0   5    3.96    3.42
  -1   0   5    4.59    4.37
   1   0  -4 2552.28   80.56
   1   0  -4 2585.50   81.61
  -1   0   4 2513.36   79.39
  -1   0   4 2535.51   80.06
   1   0  -3    2.50    2.34
   1   0  -3   -3.26    2.18
  -1   0   3   -1.17    2.25
  -1   0   3   -2.09    2.47
   1   0  -1    0.89    0.85
   1   0  -1   -0.82    0.82
  -1   0   1    0.66    0.79
  -1   0   1    1.71    0.85
   1   0   0    6.08    1.42
  -1   0   0    2.44    1.36
  -1   0  -1    2.28    2.88
   1   0   1    0.38    1.20
   1   0   1   -0.35    1.20
  -1   0  -1    0.57    1.17
  -1   0  -1   -0.98    1.11
   1   0   2   35.69    2.47
   1   0   2   36.45    2.59
  -1   0  -2   36.86    2.56
  -1   0  -2   30.66    2.50
   1   0   3    1.36    2.50
   1   0   3   -2.15    2.56
  -1   0  -3   -2.63    2.56
  -1   0  -3   -2.06    2.53
   1   0   4   41.23    4.15
   1   0   4   36.04    3.70
  -1   0  -4   37.75    3.99
  -1   0  -4   46.99    4.11
   1   0   5   -3.48    3.77
   1   0   5    1.93    3.26
  -1   0  -5   -1.46    3.67
  -1   0  -5   -7.78    3.83
   1   0   6 5546.91  174.57
  -1   0  -6 5420.34  170.55
  -1   0  -6 5613.36  176.53
   1   0   7    5.47    3.39
   1   0   7   -3.20    3.67
  -1   0  -7   -1.39    3.23
  -1   0  -7   -3.20    3.39
  -1   0  -8  344.90   25.25
   1   0   8  367.37   13.76
   1   0   8  373.70   13.73
  -1   0  -8  370.53   13.89
  -1   0  -8  369.58   13.73
  -1   0  -9    0.60    7.09
   1   0   9    1.93    3.54
   1   0   9   -4.71    3.73
  -1   0  -9    7.21    3.77
  -1   0  -9   -1.68    3.77
  -1   0 -10   37.21    8.73
   1   0  10   30.16    4.37
   1   0  10   28.19    4.37
  -1   0 -10   23.48    3.89
  -1   0 -10   29.90    4.43
  -1   0 -11  -10.57    7.85
   1   0  11    0.44    3.73
   1   0  11    0.89    3.83
  -1   0 -11    2.44    3.48
  -1   0 -11   -2.03    3.92
  -1   0 -12 6945.51  461.35
   1   0  12 7087.90  223.21
   1   0  12 7201.81  226.59
  -1   0 -12 7094.23  223.02
  -1   0 -12 6815.77  214.79
  -1   0 -13    3.77    7.50
   1   0  13   -2.37    3.92
   1   0  13    3.80    3.45
  -1   0 -13   -2.28    4.05
  -1   0 -13    1.46    3.70
  -1   0 -14 1543.20  103.95
   1   0  14 1591.30   52.02
   1   0  14 1629.58   53.16
  -1   0 -14 1663.76   54.20
  -1   0 -14 1639.39   53.73
  -1   0 -15    2.88    7.47
   1   0  15   -5.82    3.70
   1   0  15    0.25    4.24
  -1   0 -15   -3.83    3.92
  -1   0 -15    1.14    4.34
  -1   0 -16  657.53   45.69
   1   0  16  679.68   23.89
   1   0  16  641.39   22.62
  -1   0 -16  654.36   23.19
  -1   0 -16  665.76   23.64
  -1   0 -17   -0.57    6.96
   1   0  17    5.38    4.11
   1   0  17   -6.55    4.02
  -1   0 -17   -3.58    4.37
  -1   0 -17   -2.69    4.05
  -1   0 -18  269.72   20.79
   1   0  18  240.86   10.60
   1   0  18  245.58   10.73
  -1   0 -18  255.23   10.85
  -1   0 -18  248.17   10.88
  -1   0 -19    8.07    7.31
   1   0  19    0.47    3.64
   1   0  19    1.39    4.11
  -1   0 -19    0.47    3.70
  -1   0 -19   -2.63    3.99
  -1   0 -20  499.32   35.31
   1   0  20  549.63   19.84
   1   0  20  501.85   18.29
  -1   0 -20  538.24   19.49
  -1   0 -20  518.30   18.89
  -1   0 -21   -0.73    7.18
   1   0  21   -2.78    4.15
   1   0  21   -4.59    4.18
  -1   0 -21    4.34    4.24
  -1   0 -21   -2.82    3.99
  -1   0 -22  106.95   10.92
   1   0  22   97.74    6.30
   1   0  22  113.41    6.83
  -1   0 -22  113.00    6.87
  -1   0 -22  100.75    6.87
  -1   0 -23   14.40    7.75
   1   0  23   -1.14    3.70
   1   0  23   -4.68    4.11
  -1   0 -23   -3.04    3.89
  -1   0 -23    1.39    4.21
  -1   0 -24  146.19   13.42
   1   0  24  169.63    8.32
   1   0  24  153.21    7.50
  -1   0 -24  141.88    7.12
  -1   0 -24  156.85    7.72
  -1   0 -25    6.64    6.39
   1   0  25    4.24    4.02
   1   0  25   -1.52    3.73
  -1   0 -25   -5.92    4.08
  -1   0 -25    5.22    4.37
  -1   0 -26   18.64    6.83
   1   0  26   21.55    4.56
   1   0  26   14.11    4.40
  -1   0 -26   24.05    4.52
  -1   0 -26   19.37    4.30
  -1   0 -27   -3.73    7.21
   1   0  27    0.44    4.43
   1   0  27   -0.98    4.27
  -1   0 -27    1.77    3.73
  -1   0 -27    3.10    3.86
   1  -1 -28   13.92    7.97
   1   1 -28    8.92    7.69
   1  -1 -28    4.52    4.11
   1  -1 -28    6.83    4.02
  -1  -1  28    8.16    4.21
  -1  -1  28    6.64    3.64
   1   1 -28    6.01    3.96
   1   1 -28    2.44    3.70
  -1   1  28    0.22    3.99
  -1   1  28    5.06    3.86
   1  -1 -27   21.93    9.08
   1   1 -27   17.59    7.75
   1  -1 -27   15.60    4.24
   1  -1 -27    1.08    4.21
  -1  -1  27    6.39    3.77
  -1  -1  27    8.99    4.24
   1   1 -27   13.54    3.89
   1   1 -27   13.19    4.05
  -1   1  27    8.35    4.05
  -1   1  27   11.74    3.89
   1  -1 -26  455.33   32.21
   1   1 -26  404.71   29.05
   1  -1 -26  476.85   17.25
   1  -1 -26  459.76   16.55
  -1  -1  26  448.69   16.23
  -1  -1  26  460.71   16.45
   1   1 -26  459.45   16.77
   1   1 -26  447.74   16.23
  -1   1  26  457.55   16.49
  -1   1  26  449.64   16.26
   1  -1 -25  366.42   26.83
   1   1 -25  388.25   27.88
   1  -1 -25  319.59   12.25
   1  -1 -25  325.92   12.82
  -1  -1  25  329.08   12.69
  -1  -1  25  340.47   12.97
   1   1 -25  338.89   12.59
   1   1 -25  345.54   13.32
  -1   1  25  333.83   12.91
  -1   1  25  340.16   12.97
   1  -1 -24   16.36    7.18
   1   1 -24    9.43    7.59
   1  -1 -24   24.62    4.43
   1  -1 -24   18.73    4.05
  -1  -1  24   16.23    4.40
  -1  -1  24   15.95    4.34
   1   1 -24   13.16    3.86
   1   1 -24   12.94    3.92
  -1   1  24   26.93    4.65
  -1   1  24   19.97    4.59
   1  -1 -23  131.89   12.15
   1   1 -23  137.74   12.59
   1  -1 -23  119.42    6.93
   1  -1 -23  122.14    6.90
  -1  -1  23  109.13    6.42
  -1  -1  23  115.37    6.64
   1   1 -23  108.69    6.52
   1   1 -23  110.94    6.87
  -1   1  23   89.83    5.89
  -1   1  23  102.55    6.42
   1  -1 -22   33.57    7.56
   1   1 -22   31.90    7.82
   1  -1 -22   22.62    4.37
   1  -1 -22   29.36    4.40
  -1  -1  22   18.35    4.11
  -1  -1  22   24.43    4.40
   1   1 -22   20.16    4.40
   1   1 -22   19.93    4.37
  -1   1  22   24.93    4.40
  -1   1  22   28.29    4.18
   1  -1 -21    5.98    7.63
   1   1 -21    7.53    7.25
   1  -1 -21    9.27    4.21
   1  -1 -21   10.03    4.02
  -1  -1  21    8.58    4.24
  -1  -1  21    8.99    4.24
   1   1 -21    9.87    4.43
   1   1 -21    6.04    4.15
  -1   1  21    4.94    3.86
  -1   1  21    9.24    4.40
   1  -1 -20   62.21    9.27
   1   1 -20   63.13    9.62
   1  -1 -20   64.14    5.25
   1  -1 -20   49.08    5.19
  -1  -1  20   62.27    5.44
  -1  -1  20   63.60    5.54
   1   1 -20   48.25    5.19
   1   1 -20   58.60    5.28
  -1   1  20   64.39    5.63
  -1   1  20   58.06    5.60
   1  -1 -19  306.17   22.88
   1   1 -19  281.43   21.30
   1  -1 -19  323.39   12.97
   1  -1 -19  315.82   12.78
  -1  -1  19  343.32   13.57
   1   1 -19  345.22   13.70
   1   1 -19  348.70   14.02
  -1   1  19  338.89   13.67
  -1   1  19  320.54   12.94
   1  -1 -18   10.35    7.31
   1   1 -18   -4.56    7.53
   1  -1 -18    7.44    4.11
   1  -1 -18   10.92    4.24
  -1  -1  18    1.87    4.11
  -1  -1  18   10.38    3.96
   1   1 -18   11.04    4.56
   1   1 -18    1.55    4.40
  -1   1  18    9.30    4.49
  -1   1  18   14.94    4.21
   1  -1 -17    8.95    7.25
   1   1 -17   -1.33    6.74
   1  -1 -17   -3.77    3.80
   1  -1 -17   -0.60    3.89
  -1  -1  17    0.47    3.64
  -1  -1  17    4.24    3.86
   1   1 -17    3.58    4.56
   1   1 -17    6.55    3.89
  -1   1  17    5.89    4.15
  -1   1  17    1.77    4.40
   1  -1 -16  216.34   17.25
   1  -1 -16  254.97   11.04
   1  -1 -16  250.07   11.04
  -1  -1  16  222.86   10.09
  -1  -1  16  248.08   10.92
   1   1 -16  242.76   10.98
   1   1 -16  245.92   10.73
  -1   1  16  243.20   10.79
  -1   1  16  238.77   10.54
   1  -1 -15  303.70   22.75
   1  -1 -15  300.79   12.37
   1  -1 -15  297.12   12.40
  -1  -1  15  284.40   11.77
  -1  -1  15  325.60   13.45
   1   1 -15  306.17   12.63
   1   1 -15  290.22   11.87
  -1   1  15  279.97   11.83
  -1   1  15  296.30   12.12
   1  -1 -14  301.68   22.53
   1  -1 -14  304.68   12.47
   1  -1 -14  322.12   13.19
  -1  -1  14  322.12   12.97
  -1  -1  14  316.74   12.63
   1   1 -14  315.98   12.72
   1   1 -14  317.37   12.88
  -1   1  14  331.61   13.16
  -1   1  14  309.78   12.47
   1  -1 -13   -1.36    6.77
   1  -1 -13    0.09    3.39
   1  -1 -13   -1.61    4.27
  -1  -1  13    1.01    3.99
  -1  -1  13   -0.57    3.83
   1   1 -13    1.20    4.15
   1   1 -13   -3.99    4.15
  -1   1  13    0.76    3.61
  -1   1  13   -0.60    4.02
   1  -1 -12  920.16   62.84
   1  -1 -12  916.36   30.91
   1  -1 -12  861.94   29.33
  -1  -1  12  924.27   31.36
  -1  -1  12  950.54   32.18
   1   1 -12  928.07   31.39
   1   1 -12  886.94   29.93
  -1   1  12  885.99   30.12
  -1   1  12  905.29   30.69
   1  -1 -11  166.53   14.33
   1  -1 -11  189.03    8.83
   1  -1 -11  202.04    9.08
  -1  -1  11  192.58    8.92
  -1  -1  11  205.01    9.40
   1   1 -11  190.46    8.86
   1   1 -11  184.06    8.83
  -1   1  11  219.82    9.90
  -1   1  11  204.85    9.14
   1  -1 -10 2319.07  155.05
   1  -1 -10 2281.42   73.22
   1  -1 -10 2239.65   71.73
  -1  -1  10 2301.67   73.92
  -1  -1  10 2256.74   72.43
   1   1 -10 2250.41   72.24
   1   1 -10 2266.55   72.81
  -1   1  10 2310.21   74.17
  -1   1  10 2294.71   73.51
   1  -1  -9   34.43    7.63
   1  -1  -9   28.45    4.37
   1  -1  -9   26.07    4.68
  -1  -1   9   32.18    4.08
  -1  -1   9   30.22    4.65
   1   1  -9   29.55    4.24
   1   1  -9   31.55    4.49
  -1   1   9   39.36    4.84
  -1   1   9   36.39    4.56
   1  -1  -8  447.42   31.29
   1  -1  -8  516.09   18.32
   1  -1  -8  490.14   17.59
  -1  -1   8  525.90   18.73
  -1  -1   8  494.57   17.66
   1   1  -8  522.10   18.45
   1   1  -8  473.37   17.12
  -1   1   8  487.93   17.47
  -1   1   8  519.57   18.35
   1  -1  -7   46.89    7.82
   1  -1  -7   46.51    4.62
   1  -1  -7   48.92    4.84
  -1  -1   7   54.14    4.59
  -1  -1   7   56.45    5.00
   1   1  -7   68.76    5.28
   1   1  -7   53.25    4.81
  -1   1   7   63.57    5.16
  -1   1   7   51.36    5.03
   1  -1  -6    5.76    6.93
   1  -1  -6   15.09    4.21
   1  -1  -6    7.82    4.37
  -1  -1   6    5.63    4.37
  -1  -1   6    4.90    3.99
   1   1  -6    3.99    3.96
   1   1  -6    4.56    3.80
  -1   1   6   13.83    4.24
  -1   1   6    5.19    4.40
   1  -1  -5 2908.89  193.75
  -1   1   5 2971.54  197.89
   1  -1  -5 2948.44   93.47
   1  -1  -5 3047.80   96.48
  -1  -1   5 2835.79   89.93
  -1  -1   5 2925.02   92.68
   1   1  -5 2878.19   91.26
   1   1  -5 3030.08   95.94
  -1   1   5 3028.18   95.88
  -1   1   5 2912.05   92.33
   1  -1  -4  373.38   26.10
  -1   1   4  376.23   26.23
   1  -1  -4  362.94   12.94
   1  -1  -4  368.32   13.16
  -1  -1   4  391.73   13.73
  -1  -1   4  386.04   13.76
   1   1  -4  388.57   13.73
   1   1  -4  370.22   13.32
  -1   1   4  368.32   13.10
  -1   1   4  348.38   12.59
   1  -1  -3 2059.29  136.98
  -1   1   3 1977.97  131.66
   1  -1  -3 1989.67   62.94
   1  -1  -3 2018.47   63.89
  -1  -1   3 1991.57   63.03
  -1  -1   3 2046.95   64.71
   1   1  -3 2017.52   63.82
   1   1  -3 1914.05   60.66
  -1   1   3 1907.09   60.41
  -1   1   3 1927.02   60.97
   1  -1  -2   37.12    4.68
  -1   1   2   32.69    4.37
   1  -1  -2   29.52    2.91
   1  -1  -2   30.91    2.91
  -1  -1   2   28.16    2.88
  -1  -1   2   22.62    2.69
   1   1  -2   33.64    2.78
   1   1  -2   29.93    2.94
  -1   1   2   26.71    2.85
  -1   1   2   34.43    3.16
  -1  -1   1 2094.73  139.19
   1   1  -1 2249.14  149.48
  -1   1   1 2236.17  148.47
   1  -1  -1 2151.05   67.65
   1   1  -1 2204.84   69.27
  -1   1   1 2138.71   67.27
  -1   1   1 2166.24   68.09
  -1  -1   0    1.11    4.05
   1   1   0    7.66    3.45
   1  -1   0   -0.66    2.18
   1  -1   0    1.55    1.93
  -1  -1   0    1.30    1.80
  -1  -1   0    1.96    1.87
   1   1   0    2.06    1.87
   1   1   0    0.60    1.87
  -1   1   0    2.50    2.12
  -1   1   0    2.78    2.03
  -1  -1  -1  291.90   20.19
   1   1   1  303.01   21.01
   1  -1   1  304.81   10.47
   1  -1   1  290.60    9.97
  -1  -1  -1  297.57   10.09
  -1  -1  -1  299.40   10.06
   1   1   1  295.00    9.90
   1   1   1  299.69   10.13
  -1   1  -1  302.18   10.32
  -1   1  -1  289.21    9.90
  -1  -1  -2 2519.68  167.55
   1   1   2 2256.10  150.11
   1  -1   2 2580.75   81.26
   1  -1   2 2541.83   80.02
  -1  -1  -2 2452.92   77.18
  -1  -1  -2 2514.62   79.14
   1   1   2 2562.09   80.59
   1   1   2 2570.63   80.85
  -1   1  -2 2484.88   78.31
  -1   1  -2 2476.33   78.00
  -1  -1  -3    9.24    5.70
   1   1   3   15.63    6.80
   1  -1   3   14.78    3.45
   1  -1   3   14.33    3.16
  -1  -1  -3   16.58    3.20
  -1  -1  -3   21.39    3.26
   1   1   3   17.78    3.13
   1   1   3   13.38    3.39
  -1   1  -3   16.55    3.54
  -1   1  -3   16.07    3.51
  -1  -1  -4 1305.88   87.87
   1   1   4 1381.19   92.84
   1  -1   4 1312.84   42.43
   1  -1   4 1264.11   40.76
  -1  -1  -4 1282.47   41.42
  -1  -1  -4 1308.41   42.12
   1   1   4 1369.80   44.14
   1   1   4 1300.19   41.83
  -1   1  -4 1283.73   41.58
  -1   1  -4 1295.44   41.93
  -1  -1  -5  860.99   58.89
   1   1   5  822.39   56.39
   1  -1   5  807.20   26.96
   1  -1   5  816.37   27.47
  -1  -1  -5  819.22   27.37
  -1  -1  -5  824.92   27.53
   1   1   5  773.34   25.82
  -1   1  -5  808.78   27.09
  -1   1  -5  799.60   26.86
  -1  -1  -6    3.10    6.58
   1   1   6   10.76    7.40
   1  -1   6   12.85    4.18
   1  -1   6    9.30    3.67
  -1  -1  -6    8.95    4.05
  -1  -1  -6    4.18    3.58
   1   1   6    7.88    3.77
   1   1   6    8.89    3.54
  -1   1  -6    5.85    3.58
  -1   1  -6    6.39    3.96
  -1  -1  -7  911.93   62.18
   1  -1   7  889.78   29.74
   1  -1   7  935.03   30.98
  -1  -1  -7  944.84   31.26
  -1  -1  -7  936.62   31.01
   1   1   7  940.10   31.10
   1   1   7  931.87   30.95
  -1   1  -7  893.90   29.68
  -1   1  -7  925.22   30.76
  -1  -1  -8  991.67   67.49
   1  -1   8  976.48   32.59
   1  -1   8  851.18   28.51
  -1  -1  -8  938.83   31.45
  -1  -1  -8  944.53   31.45
   1   1   8  944.21   31.33
   1   1   8  978.07   32.47
  -1   1  -8  958.45   31.93
  -1   1  -8  946.42   31.64
  -1  -1  -9   61.35    8.89
   1  -1   9   53.60    4.87
   1  -1   9   62.24    5.06
  -1  -1  -9   57.91    5.03
  -1  -1  -9   61.83    5.35
   1   1   9   61.77    5.09
   1   1   9   53.41    4.87
  -1   1  -9   51.61    4.94
  -1   1  -9   60.44    5.19
  -1  -1 -10   70.15    9.46
   1  -1  10   56.61    5.13
   1  -1  10   51.89    4.94
  -1  -1 -10   61.45    5.25
  -1  -1 -10   54.99    4.84
   1   1  10   51.83    4.90
   1   1  10   52.27    5.03
  -1   1 -10   58.63    4.87
  -1   1 -10   57.81    5.00
  -1  -1 -11  860.04   58.89
   1  -1  11  864.15   29.40
   1  -1  11  853.40   28.89
  -1  -1 -11  876.81   29.78
   1   1  11  887.25   30.03
   1   1  11  867.00   29.33
  -1   1 -11  856.56   28.98
  -1   1 -11  878.08   29.93
  -1  -1 -12   25.66    6.87
   1  -1  12   31.96    4.59
   1  -1  12   30.16    4.34
  -1  -1 -12   28.89    4.43
  -1  -1 -12   34.59    4.65
   1   1  12   29.27    4.21
   1   1  12   30.22    4.68
  -1   1 -12   26.83    4.08
  -1   1 -12   35.12    4.75
  -1  -1 -13 1709.96  115.05
   1  -1  13 1709.32   55.66
   1  -1  13 1696.67   55.25
  -1  -1 -13 1649.84   53.82
  -1  -1 -13 1658.38   53.92
   1   1  13 1693.50   55.18
   1   1  13 1627.05   53.10
  -1   1 -13 1637.18   53.13
  -1   1 -13 1626.74   53.10
  -1  -1 -14  236.37   18.42
   1  -1  14  244.34   10.57
   1  -1  14  242.70   10.51
  -1  -1 -14  261.71   11.07
  -1  -1 -14  259.34   11.26
   1   1  14  222.92    9.75
   1   1  14  255.67   10.88
  -1   1 -14  246.08   10.38
  -1   1 -14  269.50   11.55
  -1  -1 -15 2397.86  160.59
  -1   1 -15 2254.52  151.06
   1  -1  15 2372.55   76.38
   1  -1  15 2246.93   72.49
  -1  -1 -15 2288.06   73.70
  -1  -1 -15 2375.08   76.38
   1   1  15 2307.36   74.26
   1   1  15 2353.25   75.82
  -1   1 -15 2335.21   75.25
  -1   1 -15 2390.90   76.80
  -1  -1 -16  110.12   11.83
  -1   1 -16   95.81   10.95
   1  -1  16  105.18    6.42
   1  -1  16  109.45    7.21
  -1  -1 -16  102.96    6.80
  -1  -1 -16  117.39    7.34
   1   1  16  105.50    6.77
   1   1  16  116.00    6.90
  -1   1 -16  111.54    6.93
  -1   1 -16  115.05    7.06
  -1  -1 -17  188.46   16.17
  -1   1 -17  193.46   15.88
   1  -1  17  221.40    9.90
   1  -1  17  213.30    9.71
  -1  -1 -17  217.86   10.03
  -1  -1 -17  203.11    9.59
   1   1  17  212.54    9.84
   1   1  17  215.01    9.97
  -1   1 -17  205.17    9.62
  -1   1 -17  229.82   10.19
  -1  -1 -18   37.18    8.58
  -1   1 -18   34.02    8.16
   1  -1  18   25.06    4.18
   1  -1  18   24.14    4.52
  -1  -1 -18   34.43    4.49
  -1  -1 -18   24.43    4.52
   1   1  18   25.79    4.56
   1   1  18   32.72    4.52
  -1   1 -18   32.81    4.65
  -1   1 -18   27.88    4.40
  -1  -1 -19   14.75    8.10
  -1   1 -19   17.53    8.01
   1  -1  19   13.73    4.43
   1  -1  19   24.33    4.84
  -1  -1 -19   12.91    3.96
  -1  -1 -19   20.22    4.90
   1   1  19   21.26    4.56
   1   1  19   20.09    4.18
  -1   1 -19   21.33    4.87
  -1   1 -19   14.14    4.59
  -1  -1 -20   -2.69    7.82
  -1   1 -20   -5.35    6.71
   1  -1  20    1.68    4.08
   1  -1  20    2.53    4.24
  -1  -1 -20   -0.92    3.70
  -1  -1 -20    3.51    3.77
   1   1  20    1.52    3.99
   1   1  20    1.58    4.24
  -1   1 -20    4.18    4.34
  -1   1 -20    1.01    3.83
  -1  -1 -21   24.68    7.69
  -1   1 -21   28.19    7.66
   1  -1  21   35.53    4.78
   1  -1  21   25.85    4.34
  -1  -1 -21   28.67    4.87
  -1  -1 -21   28.07    4.81
   1   1  21   27.43    4.56
   1   1  21   28.73    4.84
  -1   1 -21   33.51    5.22
  -1   1 -21   21.30    4.71
  -1  -1 -22  260.54   19.68
  -1   1 -22  317.69   23.57
   1  -1  22  297.31   11.83
   1  -1  22  285.54   11.61
  -1  -1 -22  287.31   11.87
  -1  -1 -22  278.64   11.45
   1   1  22  289.18   11.68
   1   1  22  289.15   11.80
  -1   1 -22  298.64   12.34
  -1   1 -22  291.81   11.90
  -1  -1 -23   12.06    6.68
  -1   1 -23   22.37    7.78
   1  -1  23   17.88    4.21
   1  -1  23   12.12    4.27
  -1  -1 -23   13.13    4.37
  -1  -1 -23   12.34    4.27
   1   1  23   12.18    4.46
   1   1  23   11.36    3.96
  -1   1 -23   18.89    4.46
  -1   1 -23   11.01    4.21
  -1  -1 -24   26.77    7.56
  -1   1 -24   28.48    7.50
   1  -1  24   32.47    4.87
   1  -1  24   45.98    5.03
  -1  -1 -24   32.09    4.97
  -1  -1 -24   30.06    4.75
   1   1  24   30.28    4.68
   1   1  24   43.26    5.32
  -1   1 -24   42.46    4.75
  -1   1 -24   28.51    4.97
  -1  -1 -25   -6.49    5.79
  -1   1 -25    8.86    6.64
   1  -1  25    7.21    3.77
   1  -1  25    5.89    4.05
  -1  -1 -25    4.68    4.02
  -1  -1 -25    6.55    3.89
   1   1  25    5.38    4.43
   1   1  25    6.90    4.15
  -1   1 -25   11.68    4.37
  -1   1 -25    9.37    3.99
  -1  -1 -26    3.01    6.90
  -1   1 -26   -2.37    6.01
   1  -1  26    2.50    4.34
   1  -1  26    2.12    4.27
  -1  -1 -26   -7.72    4.21
  -1  -1 -26   -0.85    3.92
   1   1  26    3.32    4.30
   1   1  26    5.00    3.99
  -1   1 -26    0.73    4.08
  -1   1 -26   -0.03    4.40
  -1  -1 -27   15.31    6.42
  -1   1 -27    4.59    7.63
   1  -1  27   18.10    4.46
   1  -1  27   10.73    4.11
  -1  -1 -27   10.88    4.30
  -1  -1 -27   16.83    4.05
   1   1  27   17.62    4.18
   1   1  27    8.48    4.87
  -1   1 -27    8.07    3.77
  -1   1 -27    6.99    4.24
   1  -2 -28   13.23    3.83
  -1  -2  28   14.68    4.08
   1   2 -28   14.97    4.11
   1  -2 -27    1.99    7.18
   1   2 -27  -10.73    7.25
   1  -2 -27    5.00    4.30
   1  -2 -27    3.67    4.24
  -1  -2  27    0.32    3.61
  -1  -2  27    0.19    3.64
   1   2 -27    2.15    3.77
   1   2 -27   -3.77    3.83
  -1   2  27   -1.52    3.96
  -1   2  27    5.09    4.27
   1  -2 -26   57.75    8.58
   1   2 -26   33.38    8.16
   1  -2 -26   41.14    5.09
   1  -2 -26   48.57    5.00
  -1  -2  26   52.68    4.97
  -1  -2  26   53.67    5.16
   1   2 -26   49.87    5.06
   1   2 -26   36.83    4.87
  -1   2  26   41.26    5.03
  -1   2  26   50.69    4.90
   1  -2 -25   25.79    7.34
   1   2 -25   33.64    8.10
   1  -2 -25   24.93    4.56
   1  -2 -25   20.54    4.21
  -1  -2  25   22.43    4.27
  -1  -2  25   31.83    4.75
   1   2 -25   24.84    4.81
   1   2 -25   27.31    4.56
  -1   2  25   20.79    4.15
  -1   2  25   19.71    4.56
   1  -2 -24   21.90    6.49
   1   2 -24   28.48    7.47
   1  -2 -24   45.79    4.97
   1  -2 -24   34.43    4.97
  -1  -2  24   42.88    5.16
  -1  -2  24   35.79    5.03
   1   2 -24   38.76    4.68
   1   2 -24   33.57    5.00
  -1   2  24   27.69    4.49
  -1   2  24   32.40    4.81
   1  -2 -23   76.26    9.49
   1   2 -23   55.82    9.43
   1  -2 -23   70.40    5.41
   1  -2 -23   65.91    5.25
  -1  -2  23   73.28    5.47
  -1  -2  23   63.76    5.35
   1   2 -23   71.29    5.44
   1   2 -23   67.18    5.38
  -1   2  23   71.54    5.60
  -1   2  23   59.71    5.09
   1  -2 -22    6.52    8.07
   1   2 -22    2.12    7.56
   1  -2 -22    4.18    3.96
   1  -2 -22    1.36    3.99
  -1  -2  22    7.91    4.08
  -1  -2  22    1.20    3.83
   1   2 -22    5.85    4.02
   1   2 -22    2.40    4.37
  -1   2  22    5.00    4.24
  -1   2  22   -2.82    3.83
   1  -2 -21   77.62   10.47
   1   2 -21   75.44   10.25
   1  -2 -21   74.90    5.82
   1  -2 -21   77.30    5.95
  -1  -2  21   83.82    6.27
  -1  -2  21   75.44    5.73
   1   2 -21   74.93    6.04
   1   2 -21   76.04    5.82
  -1   2  21   85.66    6.33
  -1   2  21   81.64    5.85
   1  -2 -20   76.29    9.97
   1   2 -20   69.71    9.43
   1  -2 -20   66.70    5.44
   1  -2 -20   54.49    4.78
  -1  -2  20   60.82    5.73
  -1  -2  20   47.94    4.90
   1   2 -20   61.16    5.63
   1   2 -20   72.84    5.76
  -1   2  20   56.45    5.19
  -1   2  20   65.18    5.44
   1  -2 -19  748.03   51.77
   1  -2 -19  680.63   23.83
   1  -2 -19  680.63   23.73
  -1  -2  19  717.02   24.93
   1   2 -19  750.56   26.33
   1   2 -19  701.20   24.65
  -1   2  19  707.84   24.65
  -1   2  19  723.03   25.28
   1  -2 -18   -3.67    7.47
   1  -2 -18    1.23    4.11
   1  -2 -18   10.54    3.92
  -1  -2  18    0.54    4.02
  -1  -2  18    0.92    4.05
   1   2 -18    9.05    4.59
   1   2 -18    7.06    4.15
  -1   2  18   -1.20    4.34
  -1   2  18   13.29    4.49
   1  -2 -17  114.48   11.64
   1  -2 -17  104.55    6.87
   1  -2 -17  105.81    6.68
  -1  -2  17  106.26    6.58
  -1  -2  17  110.50    6.68
   1   2 -17  119.13    7.09
   1   2 -17  113.15    7.09
  -1   2  17  121.54    7.21
  -1   2  17  116.10    7.31
   1  -2 -16   39.11    8.23
   1  -2 -16   38.48    5.32
   1  -2 -16   28.32    4.90
  -1  -2  16   20.31    5.32
  -1  -2  16   33.48    4.78
   1   2 -16   33.89    5.06
   1   2 -16   29.90    5.00
  -1   2  16   36.58    5.16
  -1   2  16   24.65    4.87
   1  -2 -15   -9.21    6.83
   1  -2 -15    4.34    3.96
   1  -2 -15    0.76    4.08
  -1  -2  15    0.95    3.86
  -1  -2  15    9.62    4.75
   1   2 -15    3.07    4.21
   1   2 -15   -4.24    3.80
  -1   2  15    1.01    3.89
  -1   2  15    5.60    4.21
   1  -2 -14  100.34   10.22
   1  -2 -14   94.33    6.39
   1  -2 -14  101.60    6.58
  -1  -2  14   79.33    6.08
  -1  -2  14  106.76    6.52
   1   2 -14   95.78    6.30
   1   2 -14   89.61    6.30
  -1   2  14  106.45    6.68
  -1   2  14   96.60    6.39
   1  -2 -13  604.69   41.89
   1  -2 -13  713.22   24.87
   1  -2 -13  681.58   23.98
  -1  -2  13  661.64   23.26
  -1  -2  13  669.24   23.48
   1   2 -13  682.84   24.05
   1   2 -13  670.82   23.48
  -1   2  13  695.50   24.21
  -1   2  13  680.63   23.70
   1  -2 -12  843.59   57.65
   1  -2 -12  875.86   29.71
   1  -2 -12  848.02   28.92
  -1  -2  12  867.00   29.49
  -1  -2  12  859.09   29.36
   1   2 -12  868.90   29.65
   1   2 -12  854.98   28.95
  -1   2  12  797.39   27.31
  -1   2  12  783.15   26.93
   1  -2 -11   22.66    7.31
   1  -2 -11   22.40    4.08
   1  -2 -11   21.23    4.37
  -1  -2  11   22.53    4.43
  -1  -2  11   24.46    5.06
   1   2 -11   25.47    4.59
   1   2 -11   13.35    4.08
  -1   2  11   22.50    4.18
  -1   2  11   28.04    4.65
   1  -2 -10 1256.20   84.83
   1  -2 -10 1220.76   40.31
   1  -2 -10 1273.61   41.77
  -1  -2  10 1240.70   41.07
  -1  -2  10 1242.91   41.20
   1   2 -10 1246.08   41.14
   1   2 -10 1241.96   41.10
  -1   2  10 1251.46   41.32
  -1   2  10 1252.72   41.32
   1  -2  -9    2.21    6.93
  -1   2   9   16.52    7.40
   1  -2  -9   18.61    3.86
   1  -2  -9   11.74    4.34
  -1  -2   9   27.43    5.03
  -1  -2   9   16.64    4.18
   1   2  -9   21.77    4.40
   1   2  -9   15.22    4.52
  -1   2   9   14.02    3.99
  -1   2   9    5.16    3.70
   1  -2  -8    6.27    6.74
  -1   2   8    7.78    7.31
   1  -2  -8    5.19    4.11
   1  -2  -8    2.03    4.15
  -1  -2   8    4.15    3.61
  -1  -2   8    8.92    4.21
   1   2  -8    2.94    3.86
   1   2  -8    2.12    4.18
  -1   2   8    2.63    3.99
  -1   2   8   -2.03    3.80
   1  -2  -7  142.68   11.87
  -1   2   7  147.99   12.85
   1  -2  -7  152.64    7.53
   1  -2  -7  167.99    8.13
  -1  -2   7  157.48    7.69
  -1  -2   7  164.98    8.07
   1   2  -7  153.97    7.59
   1   2  -7  156.63    7.59
  -1   2   7  150.05    7.40
  -1   2   7  153.12    7.40
   1  -2  -6 3411.05  227.13
  -1   2   6 3502.81  233.30
   1  -2  -6 3322.45  105.31
   1  -2  -6 3281.32  104.14
  -1  -2   6 3721.15  117.80
  -1  -2   6 3430.04  108.79
   1   2  -6 3211.70  101.83
   1   2  -6 3480.66  110.24
  -1   2   6 3347.77  106.13
  -1   2   6 3287.65  104.26
   1  -2  -5   33.26    7.72
  -1   2   5   35.50    7.63
   1  -2  -5   29.81    4.78
   1  -2  -5   23.45    4.30
  -1  -2   5   28.60    4.62
  -1  -2   5   30.38    5.00
   1   2  -5   30.63    4.65
   1   2  -5   23.64    4.30
  -1   2   5   27.97    4.37
  -1   2   5   32.97    4.71
   1  -2  -4  227.19   17.34
  -1   2   4  235.96   18.04
   1  -2  -4  244.85   10.22
   1  -2  -4  269.88   10.79
  -1  -2   4  241.65   10.00
  -1  -2   4  248.08   10.35
   1   2  -4  218.71    9.14
   1   2  -4  236.21    9.97
  -1   2   4  223.27    9.65
  -1   2   4  235.48    9.81
   1  -2  -3 2619.04  174.38
  -1   2   3 2342.17  155.97
   1  -2  -3 2407.99   76.38
   1  -2  -3 2486.46   78.88
  -1  -2   3 2355.78   74.87
  -1  -2   3 2549.75   80.88
   1   2  -3 2390.58   75.91
   1   2  -3 2576.32   81.61
  -1   2   3 2470.96   78.38
  -1   2   3 2413.05   76.57
   1  -2  -2  163.75   12.94
   1   2  -2  165.84   14.24
  -1   2   2  183.08   14.21
   1  -2  -2  202.70    8.35
   1  -2  -2  201.66    8.32
  -1  -2   2  202.26    8.16
  -1  -2   2  180.52    7.82
   1   2  -2  209.54    8.58
   1   2  -2  191.06    7.78
  -1   2   2  197.54    8.16
  -1   2   2  200.93    8.32
   1  -2  -1  862.89   58.10
  -1  -2   1  798.65   54.01
   1   2  -1  821.12   55.53
  -1   2   1  857.19   57.72
   1  -2  -1  810.36   26.55
   1  -2  -1  828.71   27.09
  -1  -2   1  851.18   27.75
  -1  -2   1  816.69   26.64
   1   2  -1  765.43   25.00
   1   2  -1  772.07   25.31
  -1   2   1  797.39   26.20
  -1   2   1  811.31   26.58
  -1  -2   0 2960.46  196.91
   1   2   0 3284.48  218.46
  -1   2   0 3363.59  223.40
   1  -2   0 3208.54  101.10
   1  -2   0 3274.99  103.22
   1   2   0 3246.51  102.20
   1   2   0 3616.73  113.60
  -1   2   0 3360.42  105.78
  -1   2   0 3259.17  102.58
  -1  -2  -1  920.16   62.15
   1   2   1  887.25   59.93
   1  -2   1  898.01   29.36
   1  -2   1  859.41   28.04
  -1  -2  -1  877.13   28.54
  -1  -2  -1  889.15   28.95
   1   2   1  873.33   28.38
   1   2   1  876.49   28.57
  -1   2  -1  869.53   28.45
  -1   2  -1  885.04   28.92
  -1  -2  -2  488.24   33.98
   1   2   2  427.49   30.03
   1  -2   2  409.14   14.43
   1  -2   2  409.14   14.62
  -1  -2  -2  398.06   14.05
   1   2   2  406.92   14.18
   1   2   2  410.09   14.56
  -1   2  -2  390.78   14.08
  -1   2  -2  398.06   14.24
  -1  -2  -4  297.00   22.50
   1   2   4  241.24   18.67
   1  -2   4  228.11    9.46
   1  -2   4  249.03   10.32
  -1  -2  -4  246.81   10.00
  -1  -2  -4  250.20   10.13
   1   2   4  227.41    9.33
   1   2   4  224.22    9.49
  -1   2  -4  234.38    9.87
  -1   2  -4  234.03    9.87
  -1  -2  -5 2328.25  155.55
   1   2   5 2486.78  166.15
   1  -2   5 2554.49   81.38
   1  -2   5 2502.60   79.68
  -1  -2  -5 2433.30   77.52
  -1  -2  -5 2411.47   76.89
   1   2   5 2332.05   74.26
   1   2   5 2425.39   77.30
  -1   2  -5 2389.95   76.35
  -1   2  -5 2347.87   74.87
  -1  -2  -6    3.42    7.63
   1   2   6    8.01    7.47
   1  -2   6    0.19    3.70
   1  -2   6   -2.44    4.02
  -1  -2  -6    2.82    3.83
  -1  -2  -6    0.06    3.42
   1   2   6    0.92    3.26
   1   2   6    2.12    3.83
  -1   2  -6    2.82    3.80
  -1   2  -6    2.72    3.64
  -1  -2  -7   50.25    8.89
   1   2   7   43.73    8.29
   1  -2   7   41.20    4.49
   1  -2   7   31.90    4.75
  -1  -2  -7   33.45    4.30
  -1  -2  -7   32.12    4.24
   1   2   7   28.41    4.21
   1   2   7   25.57    4.11
  -1   2  -7   34.81    4.49
  -1   2  -7   37.43    4.68
  -1  -2  -8  103.72   10.98
   1   2   8  124.86   12.15
   1  -2   8  127.49    7.15
   1  -2   8  115.59    6.42
  -1  -2  -8  124.29    6.87
  -1  -2  -8  113.79    6.52
   1   2   8  120.30    6.64
   1   2   8  122.46    6.74
  -1   2  -8  126.41    7.06
  -1   2  -8  130.68    7.25
  -1  -2  -9  148.18   13.61
   1   2   9  139.45   13.48
   1  -2   9  129.51    6.93
   1  -2   9  140.62    7.31
  -1  -2  -9  135.68    7.09
  -1  -2  -9  137.74    7.21
   1   2   9  122.39    6.74
   1   2   9  125.46    6.61
  -1   2  -9  132.90    6.96
  -1   2  -9  130.15    7.06
  -1  -2 -10 1186.59   80.43
   1  -2  10 1079.96   35.98
   1  -2  10 1057.81   35.41
  -1  -2 -10 1063.50   35.28
  -1  -2 -10 1032.49   34.24
   1   2  10 1068.56   35.53
   1   2  10 1091.98   36.33
  -1   2 -10 1032.18   34.59
  -1   2 -10 1078.69   35.95
  -1  -2 -11   -5.28    6.96
   1  -2  11   -9.30    4.18
   1  -2  11    2.91    4.02
  -1  -2 -11   -2.15    4.21
  -1  -2 -11    6.71    3.45
   1   2  11   -0.06    4.08
   1   2  11   -2.66    3.92
  -1   2 -11    5.73    3.99
  -1   2 -11    1.14    3.89
  -1  -2 -12  215.45   17.53
   1  -2  12  229.12   10.06
   1  -2  12  225.77   10.16
  -1  -2 -12  212.13    9.30
  -1  -2 -12  228.24   10.13
   1   2  12  219.82    9.78
   1   2  12  227.26   10.00
  -1   2 -12  216.56    9.62
  -1   2 -12  212.92    9.18
  -1  -2 -13  573.68   40.34
   1  -2  13  614.18   21.83
   1  -2  13  617.98   21.93
  -1  -2 -13  601.21   21.45
  -1  -2 -13  576.52   20.60
   1   2  13  586.65   20.85
   1   2  13  621.77   21.96
  -1   2 -13  566.08   20.57
  -1   2 -13  572.41   20.31
  -1  -2 -14  957.18   65.44
   1  -2  14  868.27   29.71
   1  -2  14  905.61   30.85
  -1  -2 -14  883.77   30.35
  -1  -2 -14  886.30   30.31
   1   2  14  879.03   30.09
   1   2  14  959.40   32.37
  -1   2 -14  837.89   28.35
  -1   2 -14  861.62   29.65
  -1  -2 -15 3041.78  203.33
   1  -2  15 3202.21  102.14
   1  -2  15 3025.33   96.76
  -1  -2 -15 3036.41   97.02
   1   2  15 3110.76   99.36
   1   2  15 3055.07   97.68
  -1   2 -15 3015.52   96.51
  -1   2 -15 3078.49   98.19
  -1  -2 -16  429.07   31.17
   1  -2  16  426.86   16.14
   1  -2  16  466.41   17.28
  -1  -2 -16  436.03   16.55
  -1  -2 -16  450.27   17.12
   1   2  16  440.46   16.64
   1   2  16  394.26   15.28
  -1   2 -16  427.49   16.04
  -1   2 -16  428.44   16.30
  -1  -2 -17  364.52   27.05
   1  -2  17  309.75   12.50
   1  -2  17  335.09   13.42
  -1  -2 -17  336.36   13.57
  -1  -2 -17  304.75   12.44
   1   2  17  333.19   13.38
   1   2  17  315.54   12.88
  -1   2 -17  315.32   12.75
  -1   2 -17  335.09   13.35
  -1  -2 -18    7.34    8.48
   1  -2  18   11.68    4.24
   1  -2  18   15.06    4.05
  -1  -2 -18    8.48    4.34
  -1  -2 -18    9.21    4.30
   1   2  18   13.67    4.11
   1   2  18   14.56    4.56
  -1   2 -18   11.90    4.15
  -1   2 -18    1.52    4.40
  -1  -2 -19   41.29    8.23
  -1   2 -19   91.48   10.82
   1  -2  19   45.28    5.19
   1  -2  19   52.34    5.06
  -1  -2 -19   46.39    4.84
  -1  -2 -19   58.35    5.47
   1   2  19   48.92    5.22
   1   2  19   55.69    5.38
  -1   2 -19   51.07    5.54
  -1   2 -19   50.69    5.19
  -1  -2 -20  283.29   22.34
  -1   2 -20  275.95   21.23
   1  -2  20  265.20   11.11
   1  -2  20  256.59   11.01
  -1  -2 -20  288.64   11.68
  -1  -2 -20  267.92   11.23
   1   2  20  287.60   11.90
   1   2  20  280.04   11.49
  -1   2 -20  253.46   10.85
  -1   2 -20  261.05   10.79
  -1  -2 -21  822.39   56.54
  -1   2 -21  809.73   55.47
   1  -2  21  723.35   25.03
   1  -2  21  800.24   27.31
  -1  -2 -21  804.35   27.50
  -1  -2 -21  794.54   27.05
   1   2  21  821.12   27.94
   1   2  21  787.90   27.02
  -1   2 -21  801.50   27.43
  -1   2 -21  830.30   28.32
  -1  -2 -22   86.73    9.87
  -1   2 -22   87.90   10.76
   1  -2  22   73.54    5.57
   1  -2  22   86.51    6.01
  -1  -2 -22   71.64    5.66
  -1  -2 -22   88.85    6.14
   1   2  22   78.50    5.57
   1   2  22   76.76    5.57
  -1   2 -22   76.35    5.47
  -1   2 -22   85.09    6.14
  -1  -2 -23    5.13    6.83
  -1   2 -23   -2.40    7.15
   1  -2  23    0.47    4.05
   1  -2  23   -2.06    3.64
  -1  -2 -23   -3.92    4.02
  -1  -2 -23   -3.16    4.05
   1   2  23    8.39    4.08
   1   2  23    0.19    3.92
  -1   2 -23    4.37    3.99
  -1   2 -23   -3.64    3.64
  -1  -2 -24  136.63   13.07
  -1   2 -24  142.61   12.56
   1  -2  24  143.09    7.53
   1  -2  24  156.19    7.88
  -1  -2 -24  154.92    7.97
  -1  -2 -24  148.50    7.72
   1   2  24  154.16    7.75
   1   2  24  145.02    7.50
  -1   2 -24  151.44    7.31
  -1   2 -24  155.81    7.91
  -1  -2 -25   25.06    7.12
  -1   2 -25   37.81    7.94
   1  -2  25   29.30    4.18
   1  -2  25   31.58    4.62
  -1  -2 -25   27.24    4.34
  -1  -2 -25   28.79    4.81
   1   2  25   26.99    4.59
   1   2  25   36.52    5.03
  -1   2 -25   40.31    4.59
  -1   2 -25   35.41    4.65
  -1  -2 -26   22.53    7.94
  -1   2 -26   20.66    6.96
   1  -2  26    6.36    4.37
   1  -2  26   12.06    4.46
  -1  -2 -26    8.58    4.59
  -1  -2 -26    7.44    4.43
   1   2  26   13.83    4.43
   1   2  26   13.07    4.68
  -1   2 -26    7.75    3.92
  -1   2 -26   14.59    4.43
  -1  -2 -27    6.61    6.58
  -1   2 -27    9.27    6.77
   1  -2  27   11.11    4.05
   1  -2  27    4.24    3.61
  -1  -2 -27    9.68    3.80
  -1  -2 -27    5.51    4.30
   1   2  27   10.19    4.49
   1   2  27   11.99    4.43
  -1   2 -27   12.02    4.02
  -1   2 -27   16.80    4.02
   1  -3 -27   91.23   10.28
   1   3 -27   97.21   10.79
   1  -3 -27  100.84    6.17
   1  -3 -27  101.83    5.63
  -1  -3  27   96.86    6.11
  -1  -3  27   98.85    5.92
   1   3 -27  105.97    6.52
   1   3 -27  108.98    6.74
  -1   3  27  104.17    6.14
  -1   3  27  100.75    6.11
   1  -3 -26    5.28    7.31
   1   3 -26   -1.04    6.64
   1  -3 -26   -0.60    3.64
   1  -3 -26    2.40    4.24
  -1  -3  26   -0.32    3.35
  -1  -3  26   -1.77    4.05
   1   3 -26    1.23    3.83
   1   3 -26    2.06    3.58
  -1   3  26    2.21    3.99
  -1   3  26    6.58    3.86
   1  -3 -25   27.24    8.04
   1   3 -25   29.81    8.23
   1  -3 -25   36.07    4.81
   1  -3 -25   34.33    4.65
  -1  -3  25   36.58    4.65
   1   3 -25   38.35    4.71
   1   3 -25   31.07    4.46
  -1   3  25   41.29    4.52
  -1   3  25   40.22    4.84
   1  -3 -24   20.66    6.27
   1   3 -24   26.07    8.07
   1  -3 -24   31.04    4.94
   1  -3 -24   29.43    4.56
  -1  -3  24   24.90    4.40
  -1  -3  24   32.05    4.90
   1   3 -24   30.09    4.75
   1   3 -24   25.92    4.46
  -1   3  24   27.47    4.49
  -1   3  24   26.48    4.84
   1  -3 -23  306.36   22.91
   1   3 -23  280.67   21.42
   1  -3 -23  282.16   11.33
   1  -3 -23  298.23   11.96
  -1  -3  23  267.69   10.92
  -1  -3  23  289.69   11.68
   1   3 -23  271.78   10.88
   1   3 -23  277.92   11.55
  -1   3  23  273.42   11.17
  -1   3  23  285.64   11.68
   1  -3 -22  131.13   12.37
   1  -3 -22  142.74    7.28
   1  -3 -22  152.23    7.72
  -1  -3  22  150.11    7.44
   1   3 -22  143.50    7.34
   1   3 -22  148.81    7.59
  -1   3  22  145.49    7.44
  -1   3  22  147.80    7.82
   1  -3 -21   16.20    8.04
   1  -3 -21   14.37    3.92
   1  -3 -21   13.54    3.89
  -1  -3  21    9.11    4.46
  -1  -3  21   11.74    4.08
   1   3 -21   12.59    4.30
   1   3 -21    6.04    4.11
  -1   3  21    7.06    4.05
  -1   3  21   15.85    4.21
   1  -3 -20   51.58    8.48
   1  -3 -20   74.30    5.57
   1  -3 -20   72.27    5.76
  -1  -3  20   67.43    5.44
  -1  -3  20   56.26    5.41
   1   3 -20   57.53    5.66
   1   3 -20   60.82    5.63
  -1   3  20   62.62    5.47
  -1   3  20   66.92    5.57
   1  -3 -19  673.98   47.02
   1  -3 -19  637.91   22.37
   1  -3 -19  645.82   22.78
  -1  -3  19  652.78   23.07
  -1  -3  19  640.44   22.62
   1   3 -19  645.51   22.85
   1   3 -19  656.58   23.26
  -1   3  19  655.31   23.04
  -1   3  19  656.90   23.16
   1  -3 -18  113.63   11.90
   1  -3 -18  115.91    6.87
   1  -3 -18  109.10    6.71
  -1  -3  18   90.78    6.42
  -1  -3  18  102.87    6.71
   1   3 -18  107.05    6.83
   1   3 -18  106.35    6.87
  -1   3  18  101.03    6.61
  -1   3  18   95.28    6.55
   1  -3 -17  448.69   32.24
   1  -3 -17  398.69   15.38
   1  -3 -17  377.49   14.75
  -1  -3  17  368.32   14.37
  -1  -3  17  391.10   15.22
   1   3 -17  387.62   14.97
   1   3 -17  384.46   15.09
  -1   3  17  396.48   15.28
  -1   3  17  411.67   15.79
   1  -3 -16   56.58    9.08
   1  -3 -16   57.30    5.57
   1  -3 -16   63.79    5.57
  -1  -3  16   60.41    5.79
  -1  -3  16   56.61    5.60
   1   3 -16   61.58    5.82
   1   3 -16   67.24    6.17
  -1   3  16   71.32    5.70
  -1   3  16   63.03    5.70
   1  -3 -15  375.28   27.31
   1  -3 -15  406.60   15.79
   1  -3 -15  393.95   15.22
  -1  -3  15  371.17   14.75
  -1  -3  15  407.24   15.60
   1   3 -15  405.66   15.63
   1   3 -15  405.02   15.57
  -1   3  15  376.54   14.81
  -1   3  15  386.04   15.13
   1  -3 -14  160.65   13.83
   1  -3 -14  147.07    7.63
   1  -3 -14  169.22    8.73
  -1  -3  14  160.90    8.35
  -1  -3  14  167.29    8.64
   1   3 -14  151.31    7.94
   1   3 -14  164.29    8.23
  -1   3  14  156.25    8.04
  -1   3  14  140.59    7.75
   1  -3 -13  533.49   37.43
   1  -3 -13  589.81   21.20
   1  -3 -13  593.61   21.33
  -1  -3  13  578.11   20.88
  -1  -3  13  588.87   21.04
   1   3 -13  578.74   20.66
   1   3 -13  585.07   20.95
  -1   3  13  597.73   21.36
  -1   3  13  611.96   21.90
   1  -3 -12  152.61   13.29
   1  -3 -12  139.32    7.72
   1  -3 -12  126.57    6.96
  -1  -3  12  142.83    7.69
  -1  -3  12  143.09    7.75
   1   3 -12  144.42    7.91
   1   3 -12  129.39    7.12
  -1   3  12  136.51    7.44
  -1   3  12  133.53    7.37
   1  -3 -11   78.03    9.49
  -1   3  11   70.56    9.37
   1  -3 -11   61.04    5.44
   1  -3 -11   60.91    5.13
  -1  -3  11   68.13    5.66
  -1  -3  11   59.65    5.28
   1   3 -11   50.94    5.00
   1   3 -11   48.89    5.38
  -1   3  11   58.35    5.32
  -1   3  11   46.55    5.16
   1  -3 -10  322.75   23.51
  -1   3  10  318.64   23.64
   1  -3 -10  330.98   13.10
   1  -3 -10  337.94   13.10
  -1  -3  10  337.31   13.23
   1   3 -10  340.79   13.48
   1   3 -10  324.02   12.94
  -1   3  10  327.82   12.85
  -1   3  10  361.04   14.27
   1  -3  -9  546.46   38.26
  -1   3   9  493.31   34.71
   1  -3  -9  497.42   18.04
   1  -3  -9  467.99   16.87
  -1  -3   9  469.89   17.34
  -1  -3   9  454.07   16.71
   1   3  -9  478.75   17.59
   1   3  -9  470.84   17.34
  -1   3   9  456.28   16.87
  -1   3   9  470.21   17.28
   1  -3  -8    4.40    7.02
  -1   3   8    1.11    6.58
   1  -3  -8    0.66    3.92
   1  -3  -8   -3.58    3.77
  -1  -3   8   -2.12    3.70
  -1  -3   8    3.54    3.92
   1   3  -8    5.32    4.05
   1   3  -8    3.10    4.34
  -1   3   8   -1.27    3.70
  -1   3   8    0.32    3.80
   1  -3  -7  159.16   13.10
  -1   3   7  166.53   13.92
   1  -3  -7  198.24    9.05
   1  -3  -7  176.98    8.39
  -1  -3   7  177.23    8.39
  -1  -3   7  198.02    9.05
   1   3  -7  172.26    8.32
   1   3  -7  182.92    8.67
  -1   3   7  190.46    8.61
  -1   3   7  183.94    8.76
   1  -3  -6  283.77   20.79
  -1   3   6  280.35   20.92
   1  -3  -6  273.74   11.14
   1  -3  -6  300.86   12.09
  -1  -3   6  279.78   11.49
  -1  -3   6  290.67   11.68
   1   3  -6  272.09   11.17
  -1   3   6  274.62   11.04
  -1   3   6  287.82   11.61
   1  -3  -5 6322.15  419.89
  -1   3   5 6597.44  438.25
   1  -3  -5 6167.10  193.97
  -1  -3   5 6559.47  206.21
  -1  -3   5 6132.30  193.05
   1   3  -5 6243.05  196.28
   1   3  -5 6015.22  189.19
  -1   3   5 6290.51  197.80
  -1   3   5 6233.55  196.02
   1  -3  -4  384.77   27.31
  -1   3   4  372.11   26.55
   1  -3  -4  346.48   13.32
   1  -3  -4  349.65   13.26
  -1  -3   4  356.61   13.70
  -1  -3   4  324.97   12.63
   1   3  -4  299.31   11.71
  -1   3   4  320.22   12.44
  -1   3   4  284.81   11.45
   1  -3  -3 1500.48  100.59
  -1   3   3 1535.61  102.93
   1  -3  -3 1695.72   54.74
   1  -3  -3 1700.15   54.84
  -1  -3   3 1636.55   52.94
  -1  -3   3 1712.80   55.28
   1   3  -3 1547.95   50.00
   1   3  -3 1668.82   53.95
  -1   3   3 1621.67   52.56
  -1   3   3 1665.66   53.82
   1  -3  -2  872.06   59.23
   1   3  -2  911.62   62.27
  -1   3   2  879.03   59.80
   1  -3  -2  827.77   27.94
   1  -3  -2  828.08   27.88
  -1  -3   2  836.94   28.10
  -1  -3   2  798.97   27.12
   1   3  -2  840.42   28.32
   1   3  -2  791.69   26.67
  -1   3   2  833.14   28.10
   1  -3  -1 1792.86  120.02
  -1  -3   1 2111.81  141.38
   1   3  -1 1773.56  118.88
  -1   3   1 1890.32  126.47
   1  -3  -1 1891.27   60.79
   1  -3  -1 1914.37   61.51
  -1  -3   1 1872.91   60.09
  -1  -3   1 1978.60   63.44
   1   3  -1 1871.02   59.93
   1   3  -1 1904.87   61.20
  -1   3   1 1929.55   62.11
  -1   3   1 1969.11   63.28
   1  -3   0 4980.51  330.98
  -1  -3   0 4759.02  316.42
   1   3   0 5309.60  352.81
  -1   3   0 5110.25  339.84
   1  -3   0 4996.34  157.42
  -1  -3   0 5148.22  162.04
  -1  -3   0 5214.67  164.19
   1   3   0 4999.50  157.48
   1   3   0 4936.22  155.27
  -1   3   0 5008.99  157.77
  -1   3   0 5072.28  159.89
  -1  -3  -1 4284.38  285.10
   1   3   1 4853.95  323.07
  -1   3  -1 4622.96  307.41
   1  -3   1 4192.62  132.30
   1  -3   1 4369.82  137.96
  -1  -3  -1 4509.04  142.17
   1   3   1 4325.52  136.28
   1   3   1 4347.67  137.20
  -1   3  -1 4325.52  136.60
  -1   3  -1 4151.48  131.25
  -1  -3  -2  209.35   17.15
   1   3   2  188.05   15.92
   1  -3   2  212.76    9.71
   1  -3   2  195.17    8.89
  -1  -3  -2  199.76    8.86
  -1  -3  -2  192.89    8.64
   1   3   2  210.11    8.95
   1   3   2  192.64    8.70
  -1   3  -2  183.34    8.70
  -1   3  -2  173.31    8.58
  -1  -3  -3  318.64   23.45
   1   3   3  288.26   21.36
   1  -3   3  335.09   12.78
   1  -3   3  317.06   12.40
  -1  -3  -3  321.17   12.25
  -1  -3  -3  346.17   13.16
   1   3   3  302.37   11.77
   1   3   3  318.64   12.12
  -1   3  -3  327.18   12.78
  -1   3  -3  314.59   12.21
  -1  -3  -4 6274.69  416.73
   1   3   4 6999.30  464.83
   1  -3   4 6565.80  206.37
   1  -3   4 6008.89  188.97
  -1  -3  -4 6394.93  201.06
   1   3   4 6584.78  206.75
   1   3   4 6464.54  203.14
  -1   3  -4 6480.36  203.78
  -1   3  -4 6629.08  208.33
  -1  -3  -5  322.44   23.70
   1   3   5  319.90   23.64
   1  -3   5  337.31   12.88
   1  -3   5  316.11   12.47
  -1  -3  -5  337.31   12.66
  -1  -3  -5  322.44   12.34
   1   3   5  305.54   11.58
   1   3   5  318.64   12.28
  -1   3  -5  307.47   12.18
  -1   3  -5  311.23   12.09
  -1  -3  -6  225.77   17.53
   1   3   6  258.55   19.81
   1  -3   6  234.06    9.78
   1  -3   6  244.91   10.38
  -1  -3  -6  250.70   10.28
  -1  -3  -6  247.60   10.22
   1   3   6  241.59    9.84
   1   3   6  237.89    9.94
  -1   3  -6  239.75   10.25
  -1   3  -6  245.23   10.25
  -1  -3  -7  431.92   30.63
   1   3   7  440.15   31.33
   1  -3   7  466.09   16.93
   1  -3   7  495.52   17.97
  -1  -3  -7  492.36   17.75
  -1  -3  -7  455.65   16.58
   1   3   7  448.37   16.20
   1   3   7  426.54   15.57
  -1   3  -7  461.03   17.02
  -1   3  -7  441.10   16.17
  -1  -3  -8  505.65   35.53
   1   3   8  491.09   34.81
   1  -3   8  480.96   17.50
   1  -3   8  474.32   17.31
  -1  -3  -8  446.47   16.39
  -1  -3  -8  491.41   17.66
   1   3   8  462.61   16.71
   1   3   8  445.84   16.11
  -1   3  -8  457.23   16.71
  -1   3  -8  469.89   17.21
  -1  -3  -9  931.24   63.60
   1   3   9  915.41   62.56
   1  -3   9  816.06   27.85
  -1  -3  -9  822.07   27.66
  -1  -3  -9  859.41   28.98
   1   3   9  860.04   29.17
   1   3   9  852.45   28.83
  -1   3  -9  808.15   27.62
  -1   3  -9  825.23   28.19
  -1  -3 -10   66.64    9.46
   1   3  10   69.49    9.59
   1  -3  10   71.01    5.54
   1  -3  10   67.02    5.25
  -1  -3 -10   83.54    6.04
  -1  -3 -10   73.70    5.06
   1   3  10   65.69    5.19
   1   3  10   73.13    5.57
  -1   3 -10   59.04    5.41
  -1   3 -10   69.64    5.54
  -1  -3 -11 1975.44  132.55
   1   3  11 1865.95  125.37
   1  -3  11 1915.00   61.92
   1  -3  11 1838.11   59.65
  -1  -3 -11 1950.75   62.94
  -1  -3 -11 1901.71   61.67
   1   3  11 1902.34   61.58
   1   3  11 1821.34   59.08
  -1   3 -11 1802.35   58.51
  -1   3 -11 1867.22   60.34
  -1  -3 -12    5.92    7.56
   1  -3  12    4.30    3.80
  -1  -3 -12    0.92    3.58
  -1  -3 -12   -9.52    3.83
   1   3  12   -0.41    3.83
   1   3  12   -4.02    3.96
  -1   3 -12    1.61    4.18
  -1   3 -12    5.47    3.89
  -1  -3 -13   -0.51    6.46
   1  -3  13    8.86    4.02
   1  -3  13    0.63    4.05
  -1  -3 -13    2.91    3.77
  -1  -3 -13    2.85    4.34
   1   3  13   -1.27    3.89
   1   3  13    5.09    4.21
  -1   3 -13   -3.48    4.11
  -1   3 -13    4.18    3.92
  -1  -3 -14   42.18    8.83
   1  -3  14   53.57    5.51
   1  -3  14   48.70    5.16
  -1  -3 -14   54.52    5.32
  -1  -3 -14   47.31    5.44
   1   3  14   40.57    5.22
   1   3  14   35.25    4.90
  -1   3 -14   48.06    5.47
  -1   3 -14   44.62    4.65
  -1  -3 -15    2.15    8.04
   1  -3  15   25.85    4.75
   1  -3  15   12.53    4.40
  -1  -3 -15   10.66    4.40
  -1  -3 -15   17.47    4.71
   1   3  15   21.55    4.84
   1   3  15   27.81    4.78
  -1   3 -15   12.40    4.56
  -1   3 -15    8.80    4.27
  -1  -3 -16 1291.96   87.65
   1  -3  16 1279.94   42.40
   1  -3  16 1303.35   43.16
  -1  -3 -16 1344.80   44.55
  -1  -3 -16 1306.20   43.35
   1   3  16 1366.95   45.31
   1   3  16 1251.46   41.51
  -1   3 -16 1291.33   42.78
  -1   3 -16 1328.98   43.70
  -1  -3 -17  473.05   33.89
   1  -3  17  474.32   17.43
   1  -3  17  455.33   16.87
  -1  -3 -17  448.06   17.02
  -1  -3 -17  435.40   16.36
   1   3  17  446.47   16.74
   1   3  17  436.98   16.49
  -1   3 -17  449.32   16.61
  -1   3 -17  466.09   17.34
  -1  -3 -18   60.91    9.78
   1  -3  18   66.58    5.47
   1  -3  18   66.07    5.73
  -1  -3 -18   63.32    5.57
  -1  -3 -18   69.64    5.66
   1   3  18   61.70    5.44
   1   3  18   60.94    5.44
  -1   3 -18   73.47    5.76
  -1   3 -18   63.06    5.82
  -1  -3 -19  285.35   22.09
   1  -3  19  256.71   11.11
   1  -3  19  240.45   10.38
  -1  -3 -19  265.48   11.26
  -1  -3 -19  262.76   10.85
   1   3  19  248.23   10.63
   1   3  19  263.45   11.04
  -1   3 -19  258.52   11.11
  -1   3 -19  279.21   11.42
  -1  -3 -20  104.20   10.95
   1  -3  20  129.10    7.18
   1  -3  20  115.75    6.58
  -1  -3 -20  128.59    7.06
  -1  -3 -20  129.29    7.25
   1   3  20  112.87    6.87
   1   3  20  118.28    6.93
  -1   3 -20  117.84    6.90
  -1   3 -20  118.15    7.06
  -1  -3 -21  132.83   12.69
  -1   3 -21  137.90   12.88
   1  -3  21  123.31    7.06
   1  -3  21  120.27    6.77
  -1  -3 -21  137.58    7.37
  -1  -3 -21  125.37    6.93
   1   3  21  135.68    7.25
   1   3  21  141.57    7.47
  -1   3 -21  142.64    7.47
  -1   3 -21  126.89    7.21
  -1  -3 -22   53.86    8.07
  -1   3 -22   55.09    9.49
   1  -3  22   33.73    4.40
   1  -3  22   54.49    5.13
  -1  -3 -22   35.88    4.30
  -1  -3 -22   45.34    4.90
   1   3  22   39.74    4.81
   1   3  22   41.42    4.87
  -1   3 -22   42.88    4.78
  -1   3 -22   38.38    4.56
  -1  -3 -23  224.22   17.59
  -1   3 -23  215.74   17.06
   1  -3  23  231.27   10.00
   1  -3  23  232.16    9.81
  -1  -3 -23  224.88    9.75
  -1  -3 -23  234.25    9.97
   1   3  23  224.03    9.59
   1   3  23  231.88   10.16
  -1   3 -23  230.89    9.59
  -1   3 -23  225.07    9.68
  -1  -3 -24   93.35   10.13
  -1   3 -24  143.06   13.51
   1  -3  24  108.47    6.39
   1  -3  24  114.23    6.77
  -1  -3 -24  108.15    6.52
  -1  -3 -24  112.52    6.52
   1   3  24  113.00    6.55
   1   3  24  106.67    6.80
  -1   3 -24  113.53    6.80
  -1   3 -24  114.13    6.64
  -1  -3 -25    2.06    6.11
  -1   3 -25   -0.73    6.61
   1  -3  25    5.00    3.64
   1  -3  25    3.29    3.99
  -1  -3 -25    2.91    4.15
  -1  -3 -25    5.98    4.30
   1   3  25    3.42    3.99
   1   3  25   -1.04    3.96
  -1   3 -25    3.04    3.67
  -1   3 -25   10.09    4.62
  -1  -3 -26    4.62    7.15
  -1   3 -26   21.96    6.90
   1  -3  26   17.31    4.52
   1  -3  26   21.80    4.37
  -1  -3 -26   20.88    4.11
  -1  -3 -26   19.74    3.86
   1   3  26   20.25    4.34
   1   3  26   16.87    4.37
  -1   3 -26   14.75    4.11
  -1   3 -26   16.01    3.89
   1  -4 -27   21.45    8.10
   1   4 -27    8.42    6.17
   1  -4 -27   12.37    3.80
   1  -4 -27   20.66    4.30
  -1  -4  27   27.40    4.21
  -1  -4  27   22.24    4.18
   1   4 -27   23.67    4.21
   1   4 -27   21.74    4.02
  -1   4  27   20.35    4.46
  -1   4  27   22.15    4.40
   1  -4 -26    6.42    7.21
   1   4 -26    9.59    7.53
   1  -4 -26   16.52    4.59
   1  -4 -26   16.04    4.27
  -1  -4  26   19.74    4.24
  -1  -4  26   15.13    4.34
   1   4 -26   14.40    3.83
   1   4 -26    9.68    4.40
  -1   4  26   16.96    4.18
  -1   4  26   11.17    4.30
   1  -4 -25    3.67    7.75
   1   4 -25    0.13    6.80
   1  -4 -25    2.72    3.58
   1  -4 -25    2.88    3.61
  -1  -4  25    4.40    3.92
  -1  -4  25    2.25    4.08
   1   4 -25   -8.76    3.92
   1   4 -25    4.71    4.15
  -1   4  25    3.32    3.96
  -1   4  25    2.18    3.73
   1  -4 -24    8.32    6.99
   1  -4 -24   18.92    3.92
   1  -4 -24   18.04    4.37
  -1  -4  24   14.18    3.83
  -1  -4  24   16.07    4.34
   1   4 -24   20.38    4.52
   1   4 -24   13.89    4.02
  -1   4  24    7.56    4.24
  -1   4  24   16.01    3.99
   1  -4 -23  240.61   18.76
   1  -4 -23  239.41   10.19
   1  -4 -23  221.81    9.59
  -1  -4  23  252.54   10.38
   1   4 -23  220.96    9.43
   1   4 -23  236.84   10.22
  -1   4  23  228.24    9.62
  -1   4  23  233.43   10.06
   1  -4 -22   49.46    8.58
   1  -4 -22   63.09    4.94
   1  -4 -22   61.92    5.35
  -1  -4  22   60.75    4.97
  -1  -4  22   51.13    4.78
   1   4 -22   61.48    5.19
   1   4 -22   57.56    5.32
  -1   4  22   57.05    5.06
  -1   4  22   63.41    5.32
   1  -4 -21    5.79    6.55
   1  -4 -21    7.94    3.64
   1  -4 -21   -0.51    3.89
  -1  -4  21    7.59    3.70
  -1  -4  21    6.04    4.08
   1   4 -21    0.25    4.05
   1   4 -21    7.25    3.86
  -1   4  21    5.38    3.99
  -1   4  21    2.44    4.40
   1  -4 -20   24.90    7.47
   1  -4 -20   16.11    4.37
   1  -4 -20   21.90    4.05
  -1  -4  20   18.45    4.18
  -1  -4  20   10.22    3.96
   1   4 -20   23.70    4.62
   1   4 -20   21.77    4.40
  -1   4  20   18.45    4.15
  -1   4  20   20.35    4.46
   1  -4 -19  354.39   26.23
   1  -4 -19  324.33   12.47
   1  -4 -19  329.08   13.04
  -1  -4  19  326.23   12.85
  -1  -4  19  321.80   12.75
   1   4 -19  314.75   12.72
   1   4 -19  332.56   13.35
  -1   4  19  317.06   12.72
  -1   4  19  341.42   13.42
   1  -4 -18  394.90   28.70
   1  -4 -18  397.75   15.22
   1  -4 -18  408.19   15.28
  -1  -4  18  421.79   15.88
  -1  -4  18  385.72   14.65
   1   4 -18  406.92   15.73
   1   4 -18  403.44   15.47
  -1   4  18  382.87   14.81
  -1   4  18  396.80   15.13
   1  -4 -17  558.80   39.68
   1  -4 -17  510.71   18.54
   1  -4 -17  550.58   19.78
  -1  -4  17  522.73   18.95
  -1  -4  17  537.29   19.49
   1   4 -17  537.60   19.59
   1   4 -17  561.65   20.47
  -1   4  17  551.53   20.16
  -1   4  17  532.54   19.43
   1  -4 -16   10.32    7.82
   1  -4 -16    5.63    3.77
   1  -4 -16    2.50    3.73
  -1  -4  16   18.89    4.02
  -1  -4  16    9.68    4.49
   1   4 -16   -0.95    4.24
   1   4 -16    6.01    4.18
  -1   4  16    6.64    4.40
  -1   4  16    2.47    4.08
   1  -4 -15   11.58    6.80
   1  -4 -15    4.78    4.21
   1  -4 -15    6.52    4.37
  -1  -4  15   13.95    4.81
  -1  -4  15    6.20    3.92
   1   4 -15    7.21    4.43
   1   4 -15    5.82    4.08
  -1   4  15    8.13    4.56
  -1   4  15    7.06    4.43
   1  -4 -14   49.27    8.76
  -1   4  14   34.21    8.20
   1  -4 -14   34.78    4.49
   1  -4 -14   37.12    5.32
  -1  -4  14   32.18    4.94
  -1  -4  14   27.40    4.94
   1   4 -14   34.30    4.71
   1   4 -14   33.60    5.19
  -1   4  14   32.12    5.13
  -1   4  14   35.31    4.87
   1  -4 -13 1449.22   97.81
  -1   4  13 1480.86   99.93
   1  -4 -13 1493.84   49.08
   1  -4 -13 1453.97   47.75
  -1  -4  13 1467.26   48.25
   1   4 -13 1474.85   48.48
   1   4 -13 1386.89   45.85
  -1   4  13 1473.59   48.44
  -1   4  13 1397.33   46.10
   1  -4 -12  240.99   18.64
  -1   4  12  247.85   19.46
   1  -4 -12  224.41   10.28
   1  -4 -12  243.61   10.73
  -1  -4  12  236.78   10.51
  -1  -4  12  224.15   10.25
   1   4 -12  241.27   10.54
   1   4 -12  231.37   10.35
  -1   4  12  230.96   10.38
  -1   4  12  233.39   10.41
   1  -4 -11   -0.16    6.93
  -1   4  11    7.34    6.96
   1  -4 -11    6.64    4.27
   1  -4 -11    2.59    4.11
  -1  -4  11    8.42    4.18
  -1  -4  11   19.43    4.59
   1   4 -11    9.75    4.18
   1   4 -11    7.75    4.21
  -1   4  11    1.93    4.21
  -1   4  11    0.92    4.24
   1  -4 -10  792.96   54.24
  -1   4  10  826.18   56.64
   1  -4 -10  813.53   27.72
   1  -4 -10  808.78   27.66
  -1  -4  10  791.69   27.31
  -1  -4  10  806.88   27.47
   1   4 -10  789.16   27.05
   1   4 -10  779.67   26.99
  -1   4  10  794.54   27.34
  -1   4  10  802.77   27.50
   1  -4  -9   68.70    8.64
  -1   4   9   85.28   10.03
   1  -4  -9  105.31    6.58
   1  -4  -9  101.57    6.14
  -1  -4   9   87.40    6.14
  -1  -4   9   89.33    6.23
   1   4  -9  100.56    6.68
   1   4  -9   86.73    6.36
  -1   4   9   94.10    6.74
  -1   4   9   86.70    6.23
   1  -4  -8  335.73   24.27
  -1   4   8  358.51   25.92
   1  -4  -8  355.03   13.86
   1  -4  -8  333.51   12.97
  -1  -4   8  362.31   14.14
  -1  -4   8  353.76   13.92
   1   4  -8  324.02   13.13
   1   4  -8  338.26   13.57
  -1   4   8  330.03   13.32
  -1   4   8  321.49   12.69
   1  -4  -7 2334.26  156.00
  -1   4   7 2485.83  166.09
   1  -4  -7 2408.30   76.95
   1  -4  -7 2387.10   76.57
  -1  -4   7 2319.70   74.61
  -1  -4   7 2356.09   75.47
   1   4  -7 2567.15   82.40
   1   4  -7 2316.54   74.30
  -1   4   7 2390.27   76.70
  -1   4   7 2323.19   74.49
   1  -4  -6 2085.23  139.51
  -1   4   6 1935.57  129.54
   1  -4  -6 1953.92   62.97
   1  -4  -6 1861.21   60.09
  -1  -4   6 2030.18   65.44
  -1  -4   6 1837.79   59.39
   1   4  -6 1872.60   60.44
  -1   4   6 1887.15   60.91
  -1   4   6 1890.63   61.01
   1  -4  -5   55.44    8.54
  -1   4   5   48.67    7.78
   1  -4  -5   53.76    5.22
   1  -4  -5   52.56    5.25
  -1  -4   5   55.94    5.13
  -1  -4   5   67.08    5.73
   1   4  -5   47.24    5.00
   1   4  -5   55.12    5.51
  -1   4   5   53.22    5.06
  -1   4   5   43.95    5.13
   1  -4  -4   88.28    9.59
  -1   4   4  150.74   12.78
   1  -4  -4  117.36    6.80
   1  -4  -4  107.55    6.46
  -1  -4   4  105.65    6.80
  -1  -4   4  107.58    6.61
   1   4  -4   98.60    6.20
   1   4  -4  107.27    6.74
  -1   4   4  101.86    6.55
  -1   4   4   93.85    6.39
   1  -4  -3 2414.00  161.06
   1   4  -3 2215.60  148.24
  -1   4   3 2490.57  166.22
   1  -4  -3 2398.49   76.73
   1  -4  -3 2397.55   76.73
  -1  -4   3 2345.65   75.12
  -1  -4   3 2413.37   77.08
   1   4  -3 2279.20   72.81
   1   4  -3 2360.84   75.66
  -1   4   3 2302.30   73.82
  -1   4   3 2364.64   75.59
   1  -4  -2 5145.06  341.74
   1   4  -2 5360.22  356.61
  -1   4   2 5325.42  354.08
   1  -4  -2 5164.04  162.80
   1  -4  -2 5031.14  158.69
  -1  -4   2 5179.86  163.37
  -1  -4   2 4961.53  156.35
   1   4  -2 4885.59  153.97
   1   4  -2 4872.93  153.75
  -1   4   2 5179.86  163.21
  -1   4   2 5078.61  160.27
   1  -4  -1 2237.75  149.38
  -1  -4   1 2295.02  153.50
   1   4  -1 2156.11  144.23
  -1   4   1 2102.32  140.52
   1  -4  -1 2220.03   71.04
   1  -4  -1 2234.59   71.58
  -1  -4   1 2392.48   76.42
  -1  -4   1 2342.80   74.71
   1   4  -1 2154.85   69.17
   1   4  -1 2228.89   71.26
  -1   4   1 2238.07   71.67
  -1   4   1 2147.57   68.98
   1   4   0  847.70   57.91
  -1   4   0  845.49   57.62
   1  -4   0  821.44   27.72
   1  -4   0  781.25   26.42
  -1  -4   0  786.00   26.39
  -1  -4   0  767.01   25.95
   1   4   0  850.55   28.51
   1   4   0  776.19   26.36
  -1   4   0  869.53   29.52
  -1   4   0  788.53   26.77
  -1  -4  -1  195.80   16.20
   1   4   1  193.94   15.66
  -1   4  -1  200.71   16.30
   1  -4   1  176.82    8.35
   1  -4   1  195.71    8.89
  -1  -4  -1  182.73    8.39
  -1  -4  -1  166.00    7.85
   1   4   1  213.74    9.56
   1   4   1  181.25    8.26
  -1   4  -1  180.74    8.73
  -1   4  -1  182.17    8.76
  -1  -4  -2  459.13   32.53
   1   4   2  447.42   31.96
  -1   4  -2  453.44   32.09
   1  -4   2  461.35   16.77
   1  -4   2  434.13   15.85
  -1  -4  -2  475.59   16.93
  -1  -4  -2  500.27   17.91
   1   4   2  484.76   17.47
   1   4   2  450.59   16.20
  -1   4  -2  447.74   16.52
  -1   4  -2  448.37   16.49
  -1  -4  -3 1290.06   87.08
   1   4   3 1188.81   80.18
   1  -4   3 1402.71   46.04
   1  -4   3 1297.66   42.37
  -1  -4  -3 1276.45   41.70
  -1  -4  -3 1234.69   40.41
   1   4   3 1214.75   39.96
  -1   4  -3 1222.03   40.31
  -1   4  -3 1271.71   41.89
  -1  -4  -4 1925.76  129.10
   1   4   4 2141.24  143.21
   1  -4   4 2002.96   64.49
   1  -4   4 2005.50   64.49
  -1  -4  -4 1962.46   63.09
  -1  -4  -4 2073.21   66.58
   1   4   4 1981.45   63.54
   1   4   4 2147.25   68.98
  -1   4  -4 2051.38   66.01
  -1   4  -4 1946.32   62.84
  -1  -4  -5 1027.11   69.77
   1   4   5  976.48   66.45
   1  -4   5  923.64   31.14
   1  -4   5  939.46   31.58
  -1  -4  -5  948.96   31.80
  -1  -4  -5  984.71   32.81
   1   4   5  858.14   28.79
   1   4   5  881.24   29.62
  -1   4  -5  872.06   29.52
  -1   4  -5  862.57   29.21
  -1  -4  -6 1585.60  106.41
   1   4   6 1628.95  109.55
   1  -4   6 1602.05   52.12
   1  -4   6 1604.27   52.05
  -1  -4  -6 1640.34   53.19
  -1  -4  -6 1645.09   53.41
   1   4   6 1615.03   52.27
   1   4   6 1655.85   53.67
  -1   4  -6 1608.38   52.15
  -1   4  -6 1551.11   50.47
  -1  -4  -7  192.01   15.82
   1   4   7  184.60   15.60
   1  -4   7  181.09    8.73
   1  -4   7  185.33    8.80
  -1  -4  -7  174.51    8.01
  -1  -4  -7  179.35    8.45
   1   4   7  170.01    8.04
   1   4   7  173.31    8.35
  -1   4  -7  183.21    8.86
  -1   4  -7  156.95    8.20
  -1  -4  -8 2988.94  199.54
   1   4   8 2629.48  175.74
   1  -4   8 2937.68   93.79
   1  -4   8 3045.90   97.21
  -1  -4  -8 2990.21   95.34
  -1  -4  -8 2984.83   94.96
   1   4   8 2938.95   93.72
   1   4   8 2955.40   94.26
  -1   4  -8 2872.81   91.79
  -1   4  -8 2879.78   92.21
  -1  -4  -9  368.63   26.71
   1   4   9  410.40   29.68
   1  -4   9  403.76   15.28
   1  -4   9  460.40   17.06
  -1  -4  -9  430.02   15.76
  -1  -4  -9  423.06   16.04
   1   4   9  430.97   16.01
   1   4   9  425.59   15.82
  -1   4  -9  416.73   15.66
  -1   4  -9  422.43   16.01
  -1  -4 -10 1244.81   84.23
   1   4  10 1482.76  100.08
   1  -4  10 1411.57   46.32
   1  -4  10 1386.89   45.60
  -1  -4 -10 1385.30   45.66
  -1  -4 -10 1380.87   45.12
   1   4  10 1418.85   46.58
   1   4  10 1376.44   45.31
  -1   4 -10 1436.57   47.21
  -1   4 -10 1427.71   46.86
  -1  -4 -11  180.65   15.85
   1   4  11  169.10   15.06
   1  -4  11  208.90    9.81
   1  -4  11  195.08    9.24
  -1  -4 -11  199.19    8.95
  -1  -4 -11  193.34    9.11
   1   4  11  193.46    9.14
   1   4  11  196.02    9.27
  -1   4 -11  186.79    9.18
  -1   4 -11  190.30    9.18
  -1  -4 -12    5.35    7.88
   1   4  12   -3.20    7.88
   1  -4  12    5.66    4.08
   1  -4  12   15.22    4.68
  -1  -4 -12   11.52    4.30
  -1  -4 -12    2.53    3.96
   1   4  12    7.88    3.80
   1   4  12    8.83    4.05
  -1   4 -12   12.09    4.71
  -1   4 -12    8.07    4.30
  -1  -4 -13   -3.73    7.82
   1   4  13   -0.44    7.78
   1  -4  13    5.09    4.05
   1  -4  13    6.55    4.52
  -1  -4 -13   -2.28    4.02
  -1  -4 -13    9.46    3.99
   1   4  13    1.90    3.86
   1   4  13    2.28    4.05
  -1   4 -13    7.06    4.27
  -1   4 -13    5.03    4.18
  -1  -4 -14  136.03   13.48
   1  -4  14  144.07    7.85
   1  -4  14  135.05    7.47
  -1  -4 -14  144.07    7.94
  -1  -4 -14  130.62    7.44
   1   4  14  136.92    7.66
   1   4  14  141.44    7.85
  -1   4 -14  133.28    7.25
  -1   4 -14  132.80    7.50
  -1  -4 -15   80.85    9.87
   1  -4  15   99.29    6.30
   1  -4  15  100.91    6.52
  -1  -4 -15  101.48    6.55
  -1  -4 -15   92.43    6.36
   1   4  15   97.52    6.52
   1   4  15   94.17    6.77
  -1   4 -15   85.85    6.04
  -1   4 -15   83.47    6.33
  -1  -4 -16   18.10    7.97
   1  -4  16    1.80    4.02
   1  -4  16    6.61    4.08
  -1  -4 -16    5.47    3.99
  -1  -4 -16    1.74    3.83
   1   4  16    0.13    3.89
   1   4  16    7.72    4.21
  -1   4 -16    0.47    4.37
  -1   4 -16    8.99    4.02
  -1  -4 -17   41.48    9.05
   1  -4  17   25.79    4.78
   1  -4  17   32.75    4.56
  -1  -4 -17   30.03    4.75
  -1  -4 -17   25.95    4.30
   1   4  17   28.73    4.78
   1   4  17   28.83    4.62
  -1   4 -17   27.15    4.68
  -1   4 -17   25.57    4.84
  -1  -4 -18  247.89   19.68
   1  -4  18  214.38    9.68
   1  -4  18  198.18    9.05
  -1  -4 -18  213.17    9.49
  -1  -4 -18  220.23    9.97
   1   4  18  223.40   10.03
   1   4  18  222.60    9.84
  -1   4 -18  238.68   10.60
  -1   4 -18  223.78    9.94
  -1  -4 -19    6.74    7.75
   1  -4  19    6.68    4.27
   1  -4  19   10.41    3.99
  -1  -4 -19   10.60    3.77
  -1  -4 -19    2.34    3.80
   1   4  19    5.73    4.05
   1   4  19   11.55    4.21
  -1   4 -19   13.38    4.02
  -1   4 -19   10.35    4.27
  -1  -4 -20   89.45   10.70
   1  -4  20   76.80    5.82
   1  -4  20   69.42    5.32
  -1  -4 -20   80.91    5.63
  -1  -4 -20   67.18    5.19
   1   4  20   88.88    6.17
   1   4  20   79.71    5.82
  -1   4 -20   76.61    5.82
  -1   4 -20   71.76    5.57
  -1  -4 -21  290.22   22.02
   1  -4  21  261.49   10.70
   1  -4  21  290.32   11.58
  -1  -4 -21  271.97   10.98
  -1  -4 -21  250.54   10.63
   1   4  21  267.82   11.17
   1   4  21  269.78   11.07
  -1   4 -21  274.75   11.30
  -1   4 -21  277.19   11.04
  -1  -4 -22   31.61    7.12
   1  -4  22   35.72    4.24
   1  -4  22   40.19    4.62
  -1  -4 -22   31.36    4.52
  -1  -4 -22   38.86    4.49
   1   4  22   36.10    4.87
   1   4  22   29.97    4.37
  -1   4 -22   31.71    4.46
  -1   4 -22   35.44    4.81
  -1  -4 -23   13.19    6.90
  -1   4 -23    8.76    6.74
   1  -4  23   13.19    4.15
   1  -4  23    0.38    3.86
  -1  -4 -23    0.06    3.61
  -1  -4 -23    5.57    3.70
   1   4  23    3.99    3.96
   1   4  23    3.70    3.73
  -1   4 -23    3.58    3.83
  -1   4 -23   11.80    4.34
  -1  -4 -24   61.16    9.46
  -1   4 -24   45.63    8.39
   1  -4  24   49.14    4.71
   1  -4  24   50.56    4.68
  -1  -4 -24   59.74    5.60
  -1  -4 -24   44.36    4.59
   1   4  24   49.62    5.09
   1   4  24   59.90    5.47
  -1   4 -24   59.27    4.81
  -1   4 -24   51.96    5.00
  -1  -4 -25   54.01    8.10
  -1   4 -25   59.20    9.30
   1  -4  25   68.47    5.51
  -1  -4 -25   70.21    5.13
  -1  -4 -25   54.01    5.09
   1   4  25   66.29    5.54
   1   4  25   57.78    5.00
  -1   4 -25   57.87    5.03
  -1   4 -25   59.61    5.06
  -1  -4 -26   -2.37    6.64
  -1   4 -26    6.80    6.17
   1  -4  26    1.42    4.21
   1  -4  26    5.54    3.77
  -1  -4 -26   -0.38    3.89
  -1  -4 -26    3.32    4.18
   1   4  26   -1.58    4.37
   1   4  26    0.51    4.15
  -1   4 -26   -9.37    4.08
  -1   4 -26   -2.12    4.11
   1  -5 -26   83.16    9.33
   1  -5 -26   94.36    5.73
   1  -5 -26   86.19    5.73
  -1  -5  26   82.11    5.32
  -1  -5  26   83.35    5.66
   1   5 -26   72.59    5.44
   1   5 -26   90.31    5.95
  -1   5  26   85.53    5.60
  -1   5  26   86.73    5.82
   1  -5 -25   43.26    8.13
   1  -5 -25   33.76    4.49
   1  -5 -25   40.79    4.71
  -1  -5  25   33.26    4.75
  -1  -5  25   38.22    4.15
   1   5 -25   30.82    4.46
   1   5 -25   32.31    4.71
  -1   5  25   32.78    4.59
  -1   5  25   41.80    4.75
   1  -5 -24    4.11    6.20
   1  -5 -24    7.59    3.99
   1  -5 -24    4.37    3.80
  -1  -5  24    8.99    4.08
  -1  -5  24    4.59    3.96
   1   5 -24    2.09    3.89
   1   5 -24    5.95    4.11
  -1   5  24    4.02    3.96
  -1   5  24    1.49    4.15
   1  -5 -23   49.17    8.26
   1  -5 -23   55.44    4.78
   1  -5 -23   57.91    5.25
  -1  -5  23   63.16    5.44
  -1  -5  23   61.45    5.47
   1   5 -23   50.41    5.16
   1   5 -23   45.38    5.28
  -1   5  23   57.84    5.38
  -1   5  23   51.29    5.22
   1  -5 -22   11.68    7.37
   1  -5 -22    3.89    3.99
   1  -5 -22   -2.72    3.64
  -1  -5  22    3.99    4.21
  -1  -5  22    0.60    3.45
   1   5 -22   -5.70    3.99
   1   5 -22   -0.82    4.24
  -1   5  22    7.59    4.21
  -1   5  22    4.46    3.92
   1  -5 -21   64.20    9.37
   1  -5 -21   70.21    5.35
   1  -5 -21   73.32    5.38
  -1  -5  21   72.78    5.66
   1   5 -21   61.77    5.60
   1   5 -21   64.96    5.16
  -1   5  21   71.26    5.54
  -1   5  21   55.18    5.73
   1  -5 -20    7.44    7.50
   1  -5 -20   18.35    4.02
   1  -5 -20   12.50    3.80
  -1  -5  20   18.26    4.05
  -1  -5  20   15.88    4.59
   1   5 -20   13.19    3.86
   1   5 -20    6.99    4.75
  -1   5  20   13.61    4.21
  -1   5  20   20.63    4.62
   1  -5 -19   66.83    9.65
   1  -5 -19   68.06    5.25
   1  -5 -19   78.44    5.60
  -1  -5  19   79.14    5.70
  -1  -5  19   84.26    5.54
   1   5 -19   75.02    5.54
   1   5 -19   92.40    6.33
  -1   5  19   68.44    5.38
  -1   5  19   80.18    5.89
   1  -5 -18   12.37    6.80
   1  -5 -18    3.89    3.64
   1  -5 -18    6.74    4.21
  -1  -5  18    1.55    3.73
  -1  -5  18    3.61    4.08
   1   5 -18    8.42    4.27
   1   5 -18    4.87    4.40
  -1   5  18   -1.17    4.49
  -1   5  18    6.46    4.30
   1  -5 -17   33.60    8.10
   1  -5 -17   50.12    4.94
   1  -5 -17   50.37    5.13
  -1  -5  17   41.89    4.84
  -1  -5  17   48.76    5.16
   1   5 -17   48.51    5.41
   1   5 -17   40.12    5.00
  -1   5  17   42.91    5.51
  -1   5  17   37.02    5.00
   1  -5 -16 1232.16   83.63
   1  -5 -16 1161.91   38.57
   1  -5 -16 1164.12   38.79
  -1  -5  16 1103.05   37.02
  -1  -5  16 1178.05   39.20
   1   5 -16 1136.60   38.22
   1   5 -16 1188.17   39.43
  -1   5  16 1188.17   39.58
   1  -5 -15    0.16    6.23
  -1   5  15    3.01    7.06
   1  -5 -15   -2.97    3.64
   1  -5 -15    0.28    3.73
  -1  -5  15   -4.90    4.21
  -1  -5  15   -1.23    4.24
   1   5 -15   -4.02    4.65
   1   5 -15   -5.25    4.08
  -1   5  15   -2.09    4.81
  -1   5  15   -1.42    4.05
   1  -5 -14  108.63   11.36
  -1   5  14   88.98   10.38
   1  -5 -14  108.15    6.74
   1  -5 -14  108.63    6.64
  -1  -5  14  101.57    6.74
  -1  -5  14  107.87    6.83
   1   5 -14   98.91    6.80
   1   5 -14  106.89    7.47
  -1   5  14   98.57    6.74
  -1   5  14  100.81    6.71
   1  -5 -13   52.30    8.80
  -1   5  13   39.14    8.48
   1  -5 -13   51.07    5.19
   1  -5 -13   54.49    5.95
  -1  -5  13   53.76    5.35
  -1  -5  13   56.17    5.92
   1   5 -13   35.79    5.09
   1   5 -13   46.42    5.57
  -1   5  13   48.00    5.38
  -1   5  13   52.34    5.47
   1  -5 -12 1293.23   87.46
  -1   5  12 1236.27   83.82
   1  -5 -12 1162.23   38.57
   1  -5 -12 1200.51   40.00
  -1  -5  12 1185.32   39.58
  -1  -5  12 1266.01   42.05
   1   5 -12 1178.05   39.36
   1   5 -12 1175.83   39.27
  -1   5  12 1189.44   39.68
  -1   5  12 1218.55   40.60
   1  -5 -11   12.28    8.20
  -1   5  11   12.53    7.59
   1  -5 -11   13.92    4.52
   1  -5 -11   10.57    4.52
  -1  -5  11    5.25    4.49
  -1  -5  11    5.44    4.49
   1   5 -11    8.13    4.75
   1   5 -11    9.02    4.68
  -1   5  11   14.87    4.30
  -1   5  11    8.04    4.37
   1  -5 -10  782.20   53.63
  -1   5  10  728.41   50.28
   1  -5 -10  759.42   26.45
   1  -5 -10  809.10   27.94
  -1  -5  10  791.38   27.34
  -1  -5  10  772.39   26.64
   1   5 -10  800.87   27.66
   1   5 -10  775.56   26.99
  -1   5  10  789.79   27.21
  -1   5  10  800.55   27.66
   1  -5  -9  957.50   65.09
  -1   5   9  903.39   61.58
   1  -5  -9  935.03   31.55
   1  -5  -9  948.32   32.12
  -1  -5   9  912.88   31.14
  -1  -5   9  941.36   31.77
   1   5  -9  936.62   31.86
   1   5  -9  850.86   29.21
  -1   5   9  888.20   30.25
  -1   5   9  941.05   31.77
   1  -5  -8 1036.29   70.34
  -1   5   8 1005.60   68.38
   1  -5  -8  968.89   32.47
   1  -5  -8  968.89   32.62
  -1  -5   8  980.28   32.94
  -1  -5   8 1077.11   36.14
   1   5  -8  930.92   31.61
   1   5  -8  922.06   31.33
  -1   5   8  954.02   32.21
  -1   5   8  936.62   31.64
   1  -5  -7  139.70   12.59
  -1   5   7  107.11   10.98
   1  -5  -7  125.21    7.28
   1  -5  -7  127.80    7.02
  -1  -5   7  121.89    7.15
  -1  -5   7  130.56    7.40
   1   5  -7  131.00    7.75
   1   5  -7  136.41    7.53
  -1   5   7  115.91    7.12
  -1   5   7  117.33    6.96
   1  -5  -6  672.08   46.23
  -1   5   6  667.02   46.04
   1  -5  -6  588.87   20.76
   1  -5  -6  605.32   21.42
  -1  -5   6  638.23   22.34
  -1  -5   6  626.84   22.12
   1   5  -6  613.55   21.61
   1   5  -6  601.52   21.55
  -1   5   6  590.45   20.85
  -1   5   6  571.46   20.69
   1  -5  -5  922.06   62.59
   1   5  -5  940.41   64.46
  -1   5   5  924.27   62.87
   1  -5  -5  945.16   31.93
   1  -5  -5  918.58   30.95
  -1  -5   5  894.53   30.31
  -1  -5   5  910.67   30.63
   1   5  -5  891.37   30.25
   1   5  -5  940.41   31.77
  -1   5   5  910.35   31.04
  -1   5   5  894.53   30.38
   1  -5  -4   65.34    8.83
   1   5  -4   43.22    8.23
  -1   5   4   41.77    7.97
   1  -5  -4   50.91    5.03
   1  -5  -4   44.11    5.22
  -1  -5   4   32.65    5.06
  -1  -5   4   41.77    5.06
   1   5  -4   45.85    5.25
   1   5  -4   41.67    5.41
  -1   5   4   40.28    5.13
  -1   5   4   41.80    5.19
   1  -5  -3 3629.38  241.65
   1   5  -3 3515.47  234.34
  -1   5   3 3136.08  209.12
   1  -5  -3 3490.16  110.91
   1  -5  -3 3847.72  121.98
  -1  -5   3 3414.22  108.19
  -1  -5   3 3436.37  109.17
   1   5  -3 3531.29  112.05
   1   5  -3 3496.49  111.16
  -1   5   3 3442.69  109.39
  -1   5   3 3439.53  109.36
   1  -5  -2    5.13    7.31
   1   5  -2   15.66    8.10
  -1   5   2    9.08    7.02
   1  -5  -2    7.31    4.30
   1  -5  -2   14.49    4.46
  -1  -5   2   16.33    4.43
  -1  -5   2   18.04    4.52
   1   5  -2   21.04    4.46
   1   5  -2   14.14    4.49
  -1   5   2   15.09    4.52
  -1   5   2   15.13    4.43
   1  -5  -1 1326.13   89.42
  -1  -5   1 1286.58   86.89
   1   5  -1 1370.75   92.43
  -1   5   1 1409.67   94.83
   1  -5  -1 1296.71   42.65
   1  -5  -1 1299.55   42.75
  -1  -5   1 1286.26   42.27
  -1  -5   1 1300.50   42.78
   1   5  -1 1274.56   41.93
   1   5  -1 1254.62   41.48
  -1   5   1 1211.59   40.00
  -1   5   1 1305.88   43.10
  -1  -5   0  526.21   37.02
   1   5   0  505.33   35.72
  -1   5   0  491.41   34.52
   1  -5   0  549.63   19.68
   1  -5   0  563.55   20.09
  -1  -5   0  569.88   20.16
  -1  -5   0  540.14   19.27
   1   5   0  526.53   18.83
   1   5   0  553.74   19.81
  -1   5   0  530.33   19.18
  -1  -5  -1   11.64    7.72
   1   5   1   -7.15    7.44
  -1   5  -1    4.87    6.30
   1  -5   1   23.10    5.16
   1  -5   1   19.40    4.75
  -1  -5  -1   19.24    4.75
  -1  -5  -1   13.07    4.37
   1   5   1   10.57    4.15
   1   5   1    6.52    4.65
  -1   5  -1   16.26    4.71
  -1   5  -1   23.86    5.19
  -1  -5  -2    7.85    7.47
   1   5   2    6.93    7.50
  -1   5  -2    6.20    7.44
   1  -5   2    8.16    4.30
   1  -5   2    7.50    4.46
  -1  -5  -2    0.28    4.15
  -1  -5  -2    6.83    4.24
   1   5   2    4.15    4.27
   1   5   2    0.44    4.21
  -1   5  -2    4.05    4.37
  -1   5  -2    5.25    4.27
  -1  -5  -3  113.22   10.82
   1   5   3  106.41   11.33
  -1   5  -3  135.30   12.82
   1  -5   3  145.05    7.91
   1  -5   3  148.15    7.72
  -1  -5  -3  145.49    7.53
  -1  -5  -3  154.92    7.94
   1   5   3  130.71    7.12
   1   5   3  147.45    7.75
  -1   5  -3  135.62    7.53
  -1   5  -3  137.49    7.75
  -1  -5  -4  521.47   36.64
   1   5   4  543.30   38.32
   1  -5   4  504.38   18.38
   1  -5   4  528.11   19.08
  -1  -5  -4  505.65   18.16
  -1  -5  -4  503.43   17.91
   1   5   4  458.18   16.83
   1   5   4  500.58   18.13
  -1   5  -4  482.23   17.53
  -1   5  -4  477.80   17.62
  -1  -5  -5  413.57   29.62
   1   5   5  391.73   28.51
   1  -5   5  432.24   16.26
   1  -5   5  396.48   15.06
  -1  -5  -5  398.06   14.75
  -1  -5  -5  382.56   14.43
   1   5   5  410.09   15.41
   1   5   5  411.03   15.44
  -1   5  -5  410.40   15.57
  -1   5  -5  433.82   16.26
  -1  -5  -6  824.92   56.70
   1   5   6  808.15   55.41
   1  -5   6  820.49   28.04
   1  -5   6  815.74   27.97
  -1  -5  -6  819.54   27.66
  -1  -5  -6  833.46   28.32
   1   5   6  831.25   28.38
   1   5   6  824.92   28.19
  -1   5  -6  877.13   29.81
  -1   5  -6  814.48   27.81
  -1  -5  -7  878.39   60.18
   1   5   7  842.00   57.91
   1  -5   7  888.52   30.25
   1  -5   7  867.95   29.62
  -1  -5  -7  883.14   29.74
   1   5   7  826.50   28.29
   1   5   7  817.64   27.88
  -1   5  -7  855.93   29.33
  -1   5  -7  851.18   29.02
  -1  -5  -8  600.89   41.89
   1   5   8  574.94   40.47
   1  -5   8  544.88   19.74
   1  -5   8  599.62   21.23
  -1  -5  -8  542.03   19.68
  -1  -5  -8  529.06   18.80
   1   5   8  556.27   20.03
   1   5   8  528.74   19.11
  -1   5  -8  545.83   19.93
  -1   5  -8  582.85   20.92
  -1  -5  -9  580.01   40.69
   1   5   9  590.13   41.45
   1  -5   9  606.27   21.55
   1  -5   9  622.41   22.05
  -1  -5  -9  626.52   22.24
  -1  -5  -9  600.57   20.95
   1   5   9  571.15   20.50
   1   5   9  588.55   21.01
  -1   5  -9  594.88   21.45
  -1   5  -9  643.61   22.97
  -1  -5 -10  203.21   16.90
   1   5  10  213.71   17.69
   1  -5  10  193.81    9.08
   1  -5  10  202.35    9.40
  -1  -5 -10  198.08    9.18
  -1  -5 -10  210.07    9.71
   1   5  10  198.05    9.14
   1   5  10  200.17    9.27
  -1   5 -10  187.67    9.18
  -1   5 -10  199.57    9.78
  -1  -5 -11  135.87   12.85
   1   5  11   78.25   10.28
   1  -5  11   88.57    6.17
   1  -5  11   88.98    6.27
  -1  -5 -11   97.17    6.52
  -1  -5 -11   90.02    6.23
   1   5  11   75.06    6.27
   1   5  11   80.97    5.82
  -1   5 -11   87.46    6.30
  -1   5 -11   84.42    6.49
  -1  -5 -12    9.27    7.78
   1   5  12   18.42    8.35
   1  -5  12    7.75    4.30
   1  -5  12    7.88    4.90
  -1  -5 -12    6.80    4.56
  -1  -5 -12   10.32    3.96
   1   5  12    6.42    4.30
   1   5  12   13.04    4.30
  -1   5 -12    9.33    4.52
  -1   5 -12   13.64    4.94
  -1  -5 -13 1446.69   97.74
   1   5  13 1430.87   96.73
   1  -5  13 1534.02   50.34
   1  -5  13 1504.28   49.55
  -1  -5 -13 1562.50   51.36
  -1  -5 -13 1452.70   47.87
   1   5  13 1426.76   46.93
  -1   5 -13 1490.04   49.17
  -1   5 -13 1485.29   48.98
  -1  -5 -14   37.81    8.26
   1   5  14   41.14    8.58
   1  -5  14   29.84    5.06
   1  -5  14   28.51    4.46
  -1  -5 -14   24.62    4.52
  -1  -5 -14   26.80    4.59
   1   5  14   27.53    5.19
   1   5  14   33.95    4.75
  -1   5 -14   30.28    5.38
  -1   5 -14   33.54    5.54
  -1  -5 -15  341.74   25.31
   1   5  15  350.28   25.73
   1  -5  15  356.93   14.18
   1  -5  15  362.62   14.27
  -1  -5 -15  367.68   14.46
  -1  -5 -15  348.70   13.80
   1   5  15  354.39   14.02
   1   5  15  374.65   14.81
  -1   5 -15  354.08   14.05
  -1   5 -15  363.89   14.59
  -1  -5 -16   -1.96    6.87
   1  -5  16    5.54    3.64
   1  -5  16    0.28    4.15
  -1  -5 -16    7.18    3.96
  -1  -5 -16    1.99    4.02
   1   5  16    0.00    4.15
   1   5  16    3.32    4.59
  -1   5 -16    6.17    4.05
  -1   5 -16    2.82    4.02
  -1  -5 -17  577.79   40.47
   1  -5  17  554.37   20.00
   1  -5  17  582.85   20.60
  -1  -5 -17  588.23   21.04
  -1  -5 -17  538.24   19.46
   1   5  17  587.28   21.04
   1   5  17  568.93   20.35
  -1   5 -17  559.44   19.84
  -1   5 -17  547.73   19.93
  -1  -5 -18   61.10    8.67
   1  -5  18   46.51    4.65
   1  -5  18   45.44    5.03
  -1  -5 -18   49.90    4.81
  -1  -5 -18   45.66    4.75
   1   5  18   48.03    5.16
   1   5  18   50.56    5.32
  -1   5 -18   51.67    5.16
  -1   5 -18   44.33    4.84
  -1  -5 -19   53.92    8.80
   1  -5  19   56.96    5.25
   1  -5  19   58.16    5.22
  -1  -5 -19   66.80    5.47
  -1  -5 -19   64.36    5.28
   1   5  19   54.01    5.35
   1   5  19   55.72    5.51
  -1   5 -19   64.04    5.09
  -1   5 -19   58.00    5.35
  -1  -5 -20   62.34    8.95
   1  -5  20   53.22    5.16
   1  -5  20   66.64    5.28
  -1  -5 -20   57.46    4.87
  -1  -5 -20   63.82    5.32
   1   5  20   55.06    5.44
   1   5  20   59.74    5.35
  -1   5 -20   50.88    4.75
  -1   5 -20   62.62    5.57
  -1  -5 -21   12.66    7.44
   1  -5  21   14.56    4.46
   1  -5  21   19.21    3.70
  -1  -5 -21   13.57    4.18
  -1  -5 -21   21.04    4.34
   1   5  21   16.20    4.30
   1   5  21   19.21    4.62
  -1   5 -21   18.26    4.05
  -1   5 -21   27.97    4.90
  -1  -5 -22    9.33    6.23
   1  -5  22    5.32    3.70
   1  -5  22    7.69    4.37
  -1  -5 -22    4.81    4.05
  -1  -5 -22   -1.01    3.54
   1   5  22    1.77    4.05
   1   5  22    2.63    3.99
  -1   5 -22   -3.70    4.43
  -1   5 -22    4.21    4.08
  -1  -5 -23   43.54    8.10
   1  -5  23   44.87    4.87
   1  -5  23   44.62    4.46
  -1  -5 -23   43.35    4.81
  -1  -5 -23   45.15    4.84
   1   5  23   46.10    4.90
   1   5  23   44.77    4.65
  -1   5 -23   44.74    5.41
  -1   5 -23   38.03    4.90
  -1  -5 -24  112.08   11.11
   1  -5  24  106.95    6.33
   1  -5  24   97.65    5.85
  -1  -5 -24  119.70    6.55
  -1  -5 -24  114.26    6.68
   1   5  24  111.25    6.55
   1   5  24  110.65    6.64
  -1   5 -24  121.32    6.58
  -1   5 -24  115.91    6.68
  -1  -5 -25   18.00    5.92
  -1   5 -25    8.89    7.21
   1  -5  25   -1.39    3.58
   1  -5  25    4.15    4.37
  -1  -5 -25    3.73    3.86
  -1  -5 -25    9.37    4.11
   1   5  25   12.56    4.24
   1   5  25    0.92    4.37
  -1   5 -25    5.00    4.24
  -1   5 -25    7.59    4.02
   1  -6 -25    0.35    6.99
   1  -6 -25    6.08    4.34
   1  -6 -25    3.70    3.96
  -1  -6  25    0.09    3.96
  -1  -6  25    1.71    4.11
   1   6 -25    4.97    4.15
   1   6 -25    1.42    4.24
  -1   6  25    2.25    4.43
  -1   6  25    0.70    3.89
   1  -6 -24  157.39   13.38
   1  -6 -24  171.22    7.72
   1  -6 -24  161.28    7.85
  -1  -6  24  168.15    8.07
  -1  -6  24  167.96    7.72
   1   6 -24  181.28    8.48
   1   6 -24  178.46    8.51
  -1   6  24  181.25    8.20
  -1   6  24  177.58    8.26
   1  -6 -23    6.01    7.34
   1  -6 -23   12.28    4.08
   1  -6 -23   15.66    3.89
  -1  -6  23   12.50    4.15
  -1  -6  23   23.89    4.08
   1   6 -23    3.80    4.52
   1   6 -23   18.64    4.02
  -1   6  23   20.79    4.46
  -1   6  23   22.78    4.08
   1  -6 -22   18.83    7.15
   1  -6 -22    9.62    4.30
   1  -6 -22    9.37    3.86
  -1  -6  22    7.12    3.77
  -1  -6  22   13.48    4.34
   1   6 -22    2.37    4.49
  -1   6  22   16.83    4.75
  -1   6  22    4.59    4.11
   1  -6 -21   11.45    6.99
   1  -6 -21    7.02    3.99
   1  -6 -21   15.13    4.15
  -1  -6  21   14.75    4.68
  -1  -6  21   15.60    4.02
   1   6 -21    9.18    4.81
   1   6 -21   10.79    4.34
  -1   6  21   11.83    4.15
  -1   6  21   15.85    4.21
   1  -6 -20    4.30    7.25
   1  -6 -20    7.56    3.54
   1  -6 -20   -1.61    3.73
  -1  -6  20    7.59    3.86
  -1  -6  20   -2.91    3.70
   1   6 -20    3.07    4.24
   1   6 -20    8.07    4.75
  -1   6  20    4.97    3.89
  -1   6  20    4.15    4.08
   1  -6 -19   -0.38    6.90
   1  -6 -19   -6.42    3.73
   1  -6 -19    0.82    3.48
  -1  -6  19   -2.31    3.80
  -1  -6  19    4.08    4.15
   1   6 -19    4.75    4.02
   1   6 -19    1.17    4.34
  -1   6  19    9.56    4.65
  -1   6  19    6.61    3.92
   1  -6 -18    8.92    6.87
   1  -6 -18    8.10    3.92
   1  -6 -18    9.94    3.89
  -1  -6  18   16.39    4.40
  -1  -6  18    4.97    3.73
   1   6 -18    6.36    4.15
   1   6 -18    9.68    4.56
  -1   6  18    6.27    4.08
  -1   6  18   -2.15    4.40
   1  -6 -17   78.95    9.71
  -1   6  17   61.45    8.39
   1  -6 -17   62.40    4.97
   1  -6 -17   63.73    5.41
  -1  -6  17   63.28    5.76
  -1  -6  17   66.32    5.51
   1   6 -17   61.10    5.79
   1   6 -17   72.21    6.08
  -1   6  17   61.86    6.01
  -1   6  17   63.16    5.41
   1  -6 -16  257.06   20.12
  -1   6  16  261.49   20.44
   1  -6 -16  258.77   10.95
   1  -6 -16  296.65   11.99
  -1  -6  16  292.19   12.15
   1   6 -16  273.93   11.52
   1   6 -16  273.49   11.80
  -1   6  16  272.98   11.45
  -1   6  16  263.14   11.45
   1  -6 -15   95.24   11.36
  -1   6  15  110.87   11.36
   1  -6 -15   99.86    6.52
   1  -6 -15  113.18    6.71
  -1  -6  15   99.17    6.61
  -1  -6  15  106.16    6.77
   1   6 -15  111.00    6.93
   1   6 -15  104.23    7.09
  -1   6  15  104.86    7.15
  -1   6  15  112.68    7.09
   1  -6 -14  155.90   14.33
  -1   6  14  171.91   14.71
   1  -6 -14  170.46    8.48
   1  -6 -14  161.60    8.35
  -1  -6  14  175.52    8.95
  -1  -6  14  166.95    8.45
   1   6 -14  191.34    9.68
   1   6 -14  152.86    8.04
  -1   6  14  169.38    9.24
  -1   6  14  170.08    8.76
   1  -6 -13  408.50   29.71
  -1   6  13  444.26   31.96
   1  -6 -13  486.03   17.85
   1  -6 -13  469.57   17.56
  -1  -6  13  492.36   18.32
  -1  -6  13  479.07   17.81
   1   6 -13  441.41   16.99
   1   6 -13  482.23   18.04
  -1   6  13  499.95   18.67
  -1   6  13  494.57   18.48
   1  -6 -12  217.26   17.62
  -1   6  12  207.45   17.21
   1  -6 -12  206.31    9.56
   1  -6 -12  206.44    9.94
  -1  -6  12  197.67    9.59
  -1  -6  12  193.71    9.46
   1   6 -12  196.37    9.71
   1   6 -12  203.27   10.38
  -1   6  12  193.56    9.52
  -1   6  12  195.71    9.52
   1  -6 -11  326.55   24.33
  -1   6  11  355.03   26.33
   1  -6 -11  326.23   13.16
   1  -6 -11  348.07   13.95
  -1  -6  11  343.00   13.54
  -1  -6  11  297.69   12.40
   1   6 -11  338.89   13.86
   1   6 -11  308.10   12.75
  -1   6  11  292.63   12.53
   1  -6 -10    0.25    7.44
  -1   6  10    6.80    7.15
   1  -6 -10   -6.55    4.34
   1  -6 -10    4.43    3.86
  -1  -6  10    2.06    4.05
  -1  -6  10   -2.12    4.34
   1   6 -10    3.48    4.46
   1   6 -10   -2.72    4.43
  -1   6  10   -3.80    4.15
  -1   6  10    1.74    4.27
   1  -6  -9  243.74   18.99
  -1   6   9  232.13   17.97
   1  -6  -9  266.90   11.36
   1  -6  -9  252.22   11.04
  -1  -6   9  266.94   11.49
  -1  -6   9  247.10   10.66
   1   6  -9  271.56   11.71
   1   6  -9  253.20   11.36
  -1   6   9  243.71   10.85
  -1   6   9  238.71   10.57
   1  -6  -8   20.50    6.46
  -1   6   8   21.58    6.52
   1  -6  -8   30.41    4.90
   1  -6  -8   21.36    4.71
  -1  -6   8   37.02    4.97
  -1  -6   8   27.21    4.87
   1   6  -8   28.38    5.00
   1   6  -8   20.28    4.97
  -1   6   8   28.41    4.94
  -1   6   8   25.88    4.81
   1  -6  -7  141.98   12.78
  -1   6   7  144.76   13.26
   1  -6  -7  161.31    8.20
   1  -6  -7  151.19    8.20
  -1  -6   7  151.35    8.10
  -1  -6   7  170.52    8.54
   1   6  -7  134.10    7.72
   1   6  -7  160.62    8.45
  -1   6   7  157.17    8.29
  -1   6   7  137.87    7.69
   1  -6  -6 1754.57  117.71
   1   6  -6 1721.03  115.94
  -1   6   6 1826.72  122.58
   1  -6  -6 1778.94   57.84
   1  -6  -6 1768.81   57.37
  -1  -6   6 1754.57   57.11
  -1  -6   6 1860.26   60.15
   1   6  -6 1836.84   59.68
   1   6  -6 1753.94   56.96
  -1   6   6 1851.71   60.12
   1  -6  -5  278.11   20.88
   1  -6  -5  302.12   12.31
   1  -6  -5  295.45   11.90
  -1  -6   5  300.00   12.12
  -1  -6   5  306.11   12.44
   1   6  -5  276.14   11.64
   1   6  -5  310.95   12.59
  -1   6   5  301.17   12.44
  -1   6   5  318.64   13.04
   1  -6  -4  303.61   22.37
   1   6  -4  346.80   25.82
  -1   6   4  299.21   22.31
   1  -6  -4  245.01   10.73
   1  -6  -4  234.76   10.19
  -1  -6   4  257.00   11.04
  -1  -6   4  215.23    9.68
   1   6  -4  236.37   10.44
   1   6  -4  220.74   10.19
  -1   6   4  251.08   11.01
  -1   6   4  255.20   11.36
   1  -6  -3   96.79    9.75
   1   6  -3  109.07   11.80
  -1   6   3   94.74   10.63
   1  -6  -3   80.40    6.01
   1  -6  -3  101.26    6.68
  -1  -6   3   76.64    6.08
  -1  -6   3   91.92    6.33
   1   6  -3   73.82    6.04
   1   6  -3   90.02    6.58
  -1   6   3   97.05    7.09
  -1   6   3   80.91    6.23
   1  -6  -2 2470.64  165.05
   1   6  -2 2671.25  178.59
  -1   6   2 2329.20  155.84
   1  -6  -2 2612.40   83.69
   1  -6  -2 2610.18   83.60
  -1  -6   2 2710.49   86.80
  -1  -6   2 2668.40   85.47
   1   6  -2 2633.91   84.52
  -1   6   2 2668.40   85.66
   1  -6  -1    7.15    7.47
  -1  -6   1    6.93    6.99
   1   6  -1    0.16    7.59
  -1   6   1    8.54    7.50
   1  -6  -1    8.10    4.40
   1  -6  -1   -0.25    4.52
  -1  -6   1    5.22    4.34
   1   6  -1   10.60    4.52
   1   6  -1   12.28    4.59
  -1   6   1    6.61    4.46
  -1   6   1    7.44    4.65
  -1  -6   0    3.89    7.85
   1   6   0   11.74    7.72
  -1   6   0    9.71    7.37
   1  -6   0   10.00    4.59
   1  -6   0    9.97    4.40
  -1  -6   0    1.20    4.24
  -1  -6   0    2.50    4.24
   1   6   0    4.90    4.37
   1   6   0   -4.65    4.56
  -1   6   0    9.27    4.62
  -1   6   0    7.59    4.59
  -1  -6  -1 1177.41   79.83
   1   6   1 1020.78   69.49
  -1   6  -1 1182.16   79.99
   1  -6   1 1110.02   37.08
   1  -6   1 1091.98   36.55
  -1  -6  -1 1119.82   37.37
  -1  -6  -1 1118.56   37.18
   1   6   1 1133.43   37.91
   1   6   1 1124.57   37.46
  -1   6  -1 1062.55   35.60
  -1   6  -1 1092.93   36.58
  -1  -6  -2  988.83   67.37
   1   6   2  980.28   66.96
  -1   6  -2 1066.98   72.46
   1  -6   2 1026.80   34.62
   1  -6   2 1044.83   35.12
  -1  -6  -2 1001.17   33.54
  -1  -6  -2 1008.44   33.92
   1   6   2  988.83   33.22
   1   6   2  916.68   31.14
  -1   6  -2  944.84   31.99
  -1   6  -2  959.08   32.53
  -1  -6  -3  532.23   37.50
   1   6   3  467.36   33.41
  -1   6  -3  545.20   38.48
   1  -6   3  535.07   19.59
   1  -6   3  517.04   18.89
  -1  -6  -3  535.07   19.49
  -1  -6  -3  550.26   19.74
   1   6   3  525.26   19.11
   1   6   3  538.55   19.56
  -1   6  -3  520.52   18.86
  -1   6  -3  551.21   20.09
  -1  -6  -4 1959.30  131.38
   1  -6   4 2057.07   66.54
   1  -6   4 1940.00   62.81
  -1  -6  -4 2033.97   65.82
  -1  -6  -4 2077.32   66.89
   1   6   4 2084.60   67.34
   1   6   4 2017.84   65.25
  -1   6  -4 2074.16   67.05
  -1   6  -4 2096.31   67.62
  -1  -6  -5  706.89   48.95
   1   6   5  737.90   51.01
  -1   6  -5  678.73   47.15
   1  -6   5  633.48   22.24
   1  -6   5  687.91   24.17
  -1  -6  -5  665.12   22.97
  -1  -6  -5  722.71   25.12
   1   6   5  688.86   24.08
   1   6   5  639.18   22.53
  -1   6  -5  677.78   23.89
  -1   6  -5  697.08   24.17
  -1  -6  -6   -4.08    7.15
   1   6   6    8.89    7.69
   1  -6   6    8.10    4.37
   1  -6   6    2.66    4.24
  -1  -6  -6    5.44    4.34
  -1  -6  -6    5.25    3.92
   1   6   6    2.40    4.08
   1   6   6    0.57    4.34
  -1   6  -6   -2.88    4.59
  -1   6  -6   -8.76    4.24
  -1  -6  -7   91.86   10.88
   1   6   7   96.48   11.30
   1  -6   7   69.04    5.92
   1  -6   7   68.85    5.95
  -1  -6  -7   85.24    6.14
  -1  -6  -7   63.60    5.19
   1   6   7   68.00    5.95
   1   6   7   66.67    5.60
  -1   6  -7   58.16    5.60
  -1   6  -7   74.30    6.27
  -1  -6  -8   70.88   10.00
   1   6   8   51.04    9.11
   1  -6   8   64.80    5.95
   1  -6   8   79.55    6.14
  -1  -6  -8   66.89    5.38
  -1  -6  -8   75.85    6.14
   1   6   8   65.22    5.70
   1   6   8   63.85    5.89
  -1   6  -8   56.23    5.60
  -1   6  -8   71.70    5.95
  -1  -6  -9  921.11   62.97
   1   6   9  987.56   67.49
   1  -6   9  985.66   33.51
   1  -6   9 1087.23   36.33
  -1  -6  -9 1054.64   35.31
  -1  -6  -9 1082.17   36.45
   1   6   9 1057.49   35.41
   1   6   9 1019.52   34.46
  -1   6  -9 1050.53   35.57
  -1   6  -9 1056.22   35.50
  -1  -6 -10  430.97   31.07
   1   6  10  487.29   34.68
   1  -6  10  439.20   16.58
   1  -6  10  450.59   17.06
  -1  -6 -10  464.51   17.31
  -1  -6 -10  455.97   16.90
   1   6  10  432.24   16.33
   1   6  10  453.12   17.06
  -1   6 -10  422.74   16.49
  -1   6 -10  407.55   15.76
  -1  -6 -11  237.54   18.92
   1   6  11  203.62   17.40
   1  -6  11  228.65   10.44
  -1  -6 -11  248.01   10.79
  -1  -6 -11  234.00   10.35
   1   6  11  226.27   10.35
  -1   6 -11  247.60   11.14
  -1   6 -11  233.05   10.95
  -1  -6 -12  569.88   39.90
   1   6  12  557.86   39.36
   1  -6  12  562.92   20.57
   1  -6  12  564.50   20.22
  -1  -6 -12  567.98   20.69
  -1  -6 -12  578.11   20.88
   1   6  12  556.91   20.25
   1   6  12  544.88   19.87
  -1   6 -12  578.74   21.11
  -1   6 -12  590.45   21.52
  -1  -6 -13  145.30   13.23
   1   6  13  137.33   12.59
   1  -6  13  141.66    7.56
   1  -6  13  158.31    8.39
  -1  -6 -13  134.01    7.53
  -1  -6 -13  145.33    7.97
   1   6  13  145.43    8.26
   1   6  13  142.11    7.94
  -1   6 -13  146.60    8.45
  -1   6 -13  134.29    7.91
  -1  -6 -14 1027.75   69.87
   1   6  14 1052.11   71.67
   1  -6  14 1037.24   35.03
   1  -6  14  997.05   33.70
  -1  -6 -14 1031.54   34.90
  -1  -6 -14 1028.38   34.65
   1   6  14 1070.78   36.20
   1   6  14 1044.83   35.25
  -1   6 -14 1033.76   34.96
  -1   6 -14  978.70   33.10
  -1  -6 -15  428.44   30.85
   1   6  15  392.05   28.70
   1  -6  15  429.07   16.30
   1  -6  15  417.36   15.76
  -1  -6 -15  429.39   16.17
  -1  -6 -15  437.61   16.36
   1   6  15  480.33   17.85
   1   6  15  444.89   16.71
  -1   6 -15  476.85   17.81
  -1   6 -15  489.82   18.57
  -1  -6 -16  267.88   20.28
   1   6  16  300.54   22.66
   1  -6  16  264.02   11.17
   1  -6  16  272.12   11.45
  -1  -6 -16  284.50   11.64
  -1  -6 -16  281.05   11.68
   1   6  16  302.82   12.44
   1   6  16  275.95   11.45
  -1   6 -16  258.01   11.39
  -1   6 -16  294.75   12.02
  -1  -6 -17   65.97    8.99
   1  -6  17   34.17    4.59
   1  -6  17   44.08    4.56
  -1  -6 -17   37.50    4.43
  -1  -6 -17   34.33    4.40
   1   6  17   39.36    5.35
   1   6  17   39.84    4.84
  -1   6 -17   39.58    4.90
  -1   6 -17   37.08    5.03
  -1  -6 -18  123.37   11.42
   1  -6  18  153.50    8.04
   1  -6  18  148.59    7.69
  -1  -6 -18  143.44    7.25
  -1  -6 -18  152.96    7.72
   1   6  18  162.61    8.23
   1   6  18  154.73    7.97
  -1   6 -18  154.00    7.94
  -1   6 -18  153.24    7.78
  -1  -6 -19   44.14    7.97
   1  -6  19   57.84    5.06
   1  -6  19   41.70    4.94
  -1  -6 -19   54.39    5.00
  -1  -6 -19   58.51    5.00
   1   6  19   48.57    5.44
   1   6  19   53.89    5.06
  -1   6 -19   55.50    5.03
  -1   6 -19   56.99    5.09
  -1  -6 -20    5.73    7.06
   1  -6  20   22.12    4.11
   1  -6  20   14.33    4.18
  -1  -6 -20   19.02    3.96
  -1  -6 -20   20.82    3.99
   1   6  20   28.35    4.46
   1   6  20   23.80    4.68
  -1   6 -20   17.43    4.52
  -1   6 -20   20.41    4.68
  -1  -6 -21   21.90    7.50
   1  -6  21   48.63    4.52
   1  -6  21   49.43    5.00
  -1  -6 -21   46.70    4.78
  -1  -6 -21   44.96    4.37
   1   6  21   49.05    5.16
   1   6  21   51.55    4.90
  -1   6 -21   42.65    5.09
  -1   6 -21   41.20    5.38
  -1  -6 -22    3.64    7.02
   1  -6  22    1.17    3.96
   1  -6  22    1.71    3.58
  -1  -6 -22   -1.46    3.61
  -1  -6 -22   -5.00    3.92
   1   6  22   -3.35    3.89
   1   6  22    0.95    3.73
  -1   6 -22    3.80    4.24
  -1   6 -22    0.32    4.21
  -1  -6 -23  -12.47    6.96
   1  -6  23   -2.59    4.15
   1  -6  23    5.35    3.77
  -1  -6 -23    4.56    4.08
  -1  -6 -23    6.42    3.89
   1   6  23   -2.34    4.52
   1   6  23   -4.49    3.77
  -1   6 -23    0.00    4.11
  -1   6 -23    1.42    3.73
  -1  -6 -24  150.40   12.94
   1  -6  24  136.22    7.12
   1  -6  24  147.45    7.21
  -1  -6 -24  145.62    7.28
  -1  -6 -24  141.03    7.28
   1   6  24  154.54    7.91
   1   6  24  149.07    7.37
  -1   6 -24  142.90    7.59
  -1   6 -24  146.66    7.28
  -1  -6 -25   26.99    7.53
   1  -6  25   47.97    5.35
   1  -6  25   43.63    5.09
  -1  -6 -25   47.43    4.84
  -1  -6 -25   47.69    5.38
   1   6  25   62.46    5.63
   1   6  25   57.87    5.22
  -1   6 -25   53.22    5.57
  -1   6 -25   57.24    5.09
   1  -7 -25   20.44    4.49
  -1  -7  25   23.89    3.99
   1   7 -25   20.41    4.62
   1  -7 -24    5.73    7.40
   1  -7 -24   10.79    4.21
   1  -7 -24    2.91    3.92
  -1  -7  24    3.96    4.05
  -1  -7  24    1.11    3.86
   1   7 -24    2.69    4.08
   1   7 -24    4.21    3.64
  -1   7  24    7.25    4.08
  -1   7  24    1.52    4.30
   1  -7 -23  276.24   20.60
   1  -7 -23  273.74   10.66
   1  -7 -23  280.70   11.17
  -1  -7  23  270.13   10.82
  -1  -7  23  266.02   10.70
   1   7 -23  272.76   11.01
   1   7 -23  246.72   10.25
  -1   7  23  277.03   11.01
  -1   7  23  273.99   10.98
   1  -7 -22   77.78    9.46
   1  -7 -22   79.83    5.54
   1  -7 -22   75.09    5.47
  -1  -7  22   79.83    5.57
  -1  -7  22   76.73    5.63
   1   7 -22   82.30    5.57
   1   7 -22   79.96    5.73
  -1   7  22   78.25    5.51
  -1   7  22   83.16    5.85
   1  -7 -21   -1.58    6.39
   1  -7 -21   13.04    4.59
   1  -7 -21    9.62    4.34
  -1  -7  21   11.20    4.15
  -1  -7  21    7.28    3.67
   1   7 -21   16.58    4.49
   1   7 -21    8.51    4.02
  -1   7  21    5.63    4.43
  -1   7  21    0.25    4.65
   1  -7 -20   92.14    9.71
   1  -7 -20   88.06    6.17
   1  -7 -20  112.11    6.39
  -1  -7  20  104.64    6.74
  -1  -7  20  112.65    6.49
   1   7 -20  105.50    6.83
   1   7 -20   99.64    6.80
  -1   7  20  108.57    6.33
  -1   7  20   97.21    6.36
   1  -7 -19   -3.80    6.74
   1  -7 -19    5.79    3.35
   1  -7 -19    8.80    3.92
  -1  -7  19    4.84    4.15
  -1  -7  19    3.89    3.89
   1   7 -19    7.12    4.75
   1   7 -19    2.25    4.11
  -1   7  19    4.21    4.59
  -1   7  19    0.66    4.02
   1  -7 -18    2.91    6.52
  -1   7  18    4.59    6.58
   1  -7 -18    6.23    4.21
   1  -7 -18   -0.76    3.64
  -1  -7  18    5.54    4.18
  -1  -7  18    2.53    3.54
   1   7 -18    3.96    4.08
   1   7 -18   -8.45    4.68
  -1   7  18    4.37    4.40
  -1   7  18    5.32    4.37
   1  -7 -17   -3.01    6.99
  -1   7  17    9.68    6.83
   1  -7 -17   10.44    3.89
   1  -7 -17    3.26    4.24
  -1  -7  17   -3.01    4.05
  -1  -7  17   -0.03    3.92
   1   7 -17    1.27    4.34
   1   7 -17   -0.16    4.52
  -1   7  17   -2.75    4.75
  -1   7  17    7.69    4.21
   1  -7 -16   72.59    9.21
  -1   7  16   81.99   10.35
   1  -7 -16   84.01    5.92
   1  -7 -16   72.81    5.38
  -1  -7  16   89.90    6.39
  -1  -7  16   80.72    6.14
   1   7 -16   73.35    6.42
   1   7 -16   85.66    6.42
  -1   7  16   84.33    6.36
  -1   7  16   82.27    6.01
   1  -7 -15    6.55    6.77
  -1   7  15   -0.03    7.63
   1  -7 -15    7.53    3.96
   1  -7 -15    4.18    3.96
  -1  -7  15    0.57    4.30
  -1  -7  15    5.09    4.05
   1   7 -15   -0.35    4.65
   1   7 -15    3.45    4.49
  -1   7  15    4.78    4.68
  -1   7  15   10.73    4.56
   1  -7 -14   85.59   10.35
  -1   7  14  110.12   11.45
   1  -7 -14   98.95    6.39
   1  -7 -14  113.50    7.06
  -1  -7  14   98.88    6.71
  -1  -7  14   91.07    6.33
   1   7 -14   95.09    6.77
   1   7 -14   92.68    6.80
  -1   7  14  100.43    7.21
  -1   7  14   97.49    7.37
   1  -7 -13   -5.41    7.66
  -1   7  13    8.32    7.63
   1  -7 -13    1.30    4.11
   1  -7 -13   -3.01    4.15
  -1  -7  13   -1.68    4.40
  -1  -7  13    7.31    4.37
   1   7 -13    6.11    5.25
   1   7 -13    3.35    4.65
  -1   7  13    3.67    5.13
  -1   7  13   -5.54    4.59
   1  -7 -12  623.04   43.60
  -1   7  12  566.40   39.84
   1  -7 -12  589.18   21.07
   1  -7 -12  544.57   19.90
  -1  -7  12  574.94   20.85
  -1  -7  12  605.64   21.61
   1   7 -12  609.43   22.24
   1   7 -12  589.50   21.42
  -1   7  12  586.65   21.26
  -1   7  12  653.73   23.48
   1  -7 -11  162.39   14.81
  -1   7  11  148.75   13.73
   1  -7 -11  201.82    9.62
   1  -7 -11  196.40    9.40
  -1  -7  11  177.89    9.30
  -1  -7  11  192.29    9.11
   1   7 -11  213.33   10.35
   1   7 -11  193.30    9.87
  -1   7  11  203.78    9.94
  -1   7  11  203.30    9.94
   1  -7 -10  357.24   26.42
  -1   7  10  305.29   23.19
   1  -7 -10  343.64   13.89
   1  -7 -10  346.80   13.86
  -1  -7  10  356.61   13.92
  -1  -7  10  356.29   14.40
   1   7 -10  350.91   14.30
  -1   7  10  350.28   14.14
  -1   7  10  319.90   13.29
   1  -7  -9  184.79   15.66
  -1   7   9  190.17   16.11
   1  -7  -9  180.27    9.14
   1  -7  -9  206.69    9.62
  -1  -7   9  193.49    9.05
  -1  -7   9  189.44    9.49
   1   7  -9  187.73    9.30
   1   7  -9  187.86    9.52
  -1   7   9  190.42    9.52
  -1   7   9  178.37    9.11
   1  -7  -8   18.19    7.56
   1   7  -8   22.56    7.91
  -1   7   8   17.43    7.97
   1  -7  -8   16.17    4.84
   1  -7  -8   22.34    4.46
  -1  -7   8   18.42    4.56
  -1  -7   8   21.83    4.81
   1   7  -8   22.66    4.84
   1   7  -8   29.27    5.25
  -1   7   8   15.22    4.78
  -1   7   8   16.30    4.62
   1  -7  -7   16.96    7.50
   1   7  -7   16.01    7.53
  -1   7   7   21.99    7.75
   1  -7  -7   25.50    4.40
   1  -7  -7   19.65    4.65
  -1  -7   7   17.28    4.27
  -1  -7   7   19.93    5.00
   1   7  -7    9.84    4.81
   1   7  -7   21.42    5.28
  -1   7   7    9.37    4.37
  -1   7   7   16.07    4.87
   1  -7  -6   63.32    9.24
   1   7  -6   55.41    9.21
  -1   7   6   54.74    7.91
   1  -7  -6   77.40    6.23
   1  -7  -6   70.75    5.73
  -1  -7   6   68.35    6.17
  -1  -7   6   71.26    5.95
   1   7  -6   75.18    6.33
   1   7  -6   69.14    6.01
  -1   7   6   77.62    6.11
  -1   7   6   64.30    5.79
   1  -7  -5   14.37    6.99
   1   7  -5    4.37    8.70
  -1   7   5    2.40    6.83
   1  -7  -5    1.77    4.43
   1  -7  -5   -0.03    3.89
  -1  -7   5   10.73    4.94
  -1  -7   5    3.89    4.40
   1   7  -5    1.11    4.81
   1   7  -5   -0.85    4.37
  -1   7   5    1.65    4.46
  -1   7   5    3.10    4.37
   1  -7  -4  337.94   24.71
   1   7  -4  288.74   22.09
  -1   7   4  276.84   21.14
   1  -7  -4  314.81   12.78
   1  -7  -4  311.46   12.75
  -1  -7   4  315.92   13.04
  -1  -7   4  312.06   12.82
   1   7  -4  322.44   12.91
   1   7  -4  313.54   12.88
  -1   7   4  315.16   12.91
  -1   7   4  320.22   13.32
   1  -7  -3 2428.55  162.23
   1   7  -3 2885.15  192.89
  -1   7   3 2549.75  170.55
   1  -7  -3 2457.67   79.01
   1  -7  -3 2454.18   78.82
  -1  -7   3 2584.87   83.06
  -1  -7   3 2563.03   82.37
   1   7  -3 2440.90   78.50
   1   7  -3 2552.28   82.02
  -1   7   3 2342.17   75.66
  -1   7   3 2472.54   79.39
   1  -7  -2    4.97    6.93
   1   7  -2    7.09    7.94
  -1   7   2    0.85    6.33
   1  -7  -2    2.82    4.37
   1  -7  -2    5.92    4.30
  -1  -7   2    1.90    4.46
  -1  -7   2    5.51    4.40
   1   7  -2   -1.68    4.43
   1   7  -2   -1.30    4.52
  -1   7   2   -3.77    4.62
  -1   7   2    7.50    4.68
   1  -7  -1   12.88    6.80
   1   7  -1   12.15    8.29
  -1   7   1    7.85    6.33
   1  -7  -1    4.56    4.37
   1  -7  -1   12.44    4.75
  -1  -7   1    8.51    4.18
  -1  -7   1    5.82    4.18
   1   7  -1   14.65    4.56
   1   7  -1    9.18    4.71
  -1   7   1    8.07    4.46
  -1   7   1    2.82    4.87
  -1  -7   0  179.29   15.13
   1   7   0  146.57   13.70
  -1   7   0  160.30   14.27
   1  -7   0  129.07    7.50
   1  -7   0  141.82    8.10
  -1  -7   0  152.80    7.94
   1   7   0  147.58    8.13
   1   7   0  155.02    8.26
  -1   7   0  149.04    8.29
  -1   7   0  145.05    8.04
  -1  -7  -1   32.09    8.26
   1   7   1   21.77    7.47
  -1   7  -1   32.53    7.28
   1  -7   1   43.57    5.38
   1  -7   1   50.41    5.47
  -1  -7  -1   36.10    5.00
  -1  -7  -1   43.82    5.13
   1   7   1   42.21    5.57
   1   7   1   33.51    4.97
  -1   7  -1   39.20    5.28
  -1   7  -1   34.49    5.06
  -1  -7  -2  518.30   36.83
   1   7   2  442.36   32.02
  -1   7  -2  447.11   32.02
   1  -7   2  409.77   15.73
   1  -7   2  411.03   15.79
  -1  -7  -2  401.54   15.38
  -1  -7  -2  408.50   15.19
   1   7   2  388.25   15.03
   1   7   2  361.99   14.33
  -1   7  -2  396.48   15.44
  -1   7  -2  390.15   15.16
  -1  -7  -3  148.02   13.76
   1   7   3  135.37   13.07
  -1   7  -3  141.69   13.29
   1  -7   3  150.68    8.23
   1  -7   3  174.32    8.92
  -1  -7  -3  145.11    7.78
  -1  -7  -3  158.02    7.94
   1   7   3  139.19    7.69
   1   7   3  143.69    8.07
  -1   7  -3  138.47    8.16
  -1   7  -3  141.03    8.01
  -1  -7  -4  561.65   39.62
   1   7   4  592.66   41.74
  -1   7  -4  506.59   35.88
   1  -7   4  562.29   20.38
   1  -7   4  597.09   21.42
  -1  -7  -4  623.04   22.24
  -1  -7  -4  566.08   20.06
   1   7   4  579.06   20.95
   1   7   4  601.52   21.61
  -1   7  -4  572.09   20.76
  -1   7  -4  547.41   19.87
  -1  -7  -5  132.14   12.88
   1   7   5  127.74   12.97
  -1   7  -5  106.86   11.80
   1  -7   5  140.02    7.85
   1  -7   5  160.21    8.61
  -1  -7  -5  142.90    7.53
  -1  -7  -5  143.37    7.97
   1   7   5  123.44    7.34
   1   7   5  129.70    7.63
  -1   7  -5  122.46    7.44
  -1   7  -5  126.82    7.47
  -1  -7  -6  432.55   31.17
   1   7   6  431.60   31.26
  -1   7  -6  465.46   33.41
   1  -7   6  419.89   16.04
   1  -7   6  424.96   16.14
  -1  -7  -6  423.38   15.85
  -1  -7  -6  410.09   15.73
   1   7   6  412.93   15.76
   1   7   6  398.69   15.25
  -1   7  -6  419.58   15.82
  -1  -7  -7   -1.55    7.50
   1   7   7   -0.41    7.91
  -1   7  -7   -1.04    7.47
   1  -7   7   -4.71    4.05
   1  -7   7    1.14    4.49
  -1  -7  -7    0.95    4.02
  -1  -7  -7    2.37    4.40
   1   7   7   -7.69    4.15
   1   7   7   -2.85    4.11
  -1   7  -7    1.84    4.15
  -1   7  -7    1.77    4.56
  -1  -7  -8  539.19   38.03
   1   7   8  499.63   35.41
   1  -7   8  474.32   17.75
   1  -7   8  533.17   19.56
  -1  -7  -8  510.39   18.73
  -1  -7  -8  486.34   17.78
   1   7   8  481.60   17.78
   1   7   8  484.76   17.97
  -1   7  -8  446.16   16.96
  -1  -7  -9   78.60    9.49
   1   7   9   75.91    9.56
   1  -7   9   79.64    6.49
   1  -7   9   87.97    6.74
  -1  -7  -9   69.52    6.17
  -1  -7  -9   72.90    5.98
   1   7   9   67.37    6.17
   1   7   9   61.07    5.73
  -1   7  -9   76.64    6.55
  -1   7  -9   65.53    6.14
  -1  -7 -10   22.40    7.31
   1   7  10   31.58    8.70
   1  -7  10   30.69    4.81
   1  -7  10   40.25    5.35
  -1  -7 -10   41.93    5.41
  -1  -7 -10   21.93    4.81
   1   7  10   35.60    5.09
   1   7  10   30.35    5.19
  -1   7 -10   26.77    5.85
  -1   7 -10   21.93    5.16
  -1  -7 -11   84.77    9.75
   1   7  11   70.56    9.78
   1  -7  11   82.87    6.49
   1  -7  11   72.21    5.95
  -1  -7 -11   79.93    6.27
  -1  -7 -11   67.24    5.82
   1   7  11   73.76    6.99
   1   7  11   80.97    6.46
  -1   7 -11   85.53    7.09
  -1   7 -11   85.75    6.87
  -1  -7 -12    5.92    7.50
   1   7  12   17.15    7.75
   1  -7  12   25.22    4.49
   1  -7  12   16.93    4.65
  -1  -7 -12   25.95    4.97
  -1  -7 -12   25.50    4.71
   1   7  12   15.13    5.09
   1   7  12   21.11    5.32
  -1   7 -12   23.16    5.54
  -1   7 -12   22.59    5.09
  -1  -7 -13  314.05   23.16
   1   7  13  301.58   22.81
   1  -7  13  324.65   13.19
   1  -7  13  308.39   12.56
  -1  -7 -13  331.93   13.32
   1   7  13  327.18   13.48
   1   7  13  302.47   12.56
  -1   7 -13  330.98   13.92
  -1   7 -13  328.76   13.57
  -1  -7 -14  416.10   29.87
   1   7  14  441.41   31.71
   1  -7  14  424.01   16.14
   1  -7  14  421.79   16.11
  -1  -7 -14  413.88   15.60
  -1  -7 -14  435.72   16.39
   1   7  14  424.32   16.17
   1   7  14  414.83   16.07
  -1   7 -14  450.59   17.25
  -1   7 -14  423.38   16.20
  -1  -7 -15   53.25    8.04
   1   7  15   63.13    9.08
   1  -7  15   47.69    5.47
   1  -7  15   50.79    5.44
  -1  -7 -15   45.19    5.06
  -1  -7 -15   44.36    5.03
   1   7  15   45.72    5.38
   1   7  15   48.76    5.85
  -1   7 -15   50.37    5.57
  -1   7 -15   52.05    5.66
  -1  -7 -16   59.17    8.20
   1   7  16   46.80    8.80
   1  -7  16   44.20    5.32
   1  -7  16   42.34    5.16
  -1  -7 -16   51.04    5.00
  -1  -7 -16   47.87    5.19
   1   7  16   51.89    5.76
   1   7  16   50.03    5.51
  -1   7 -16   45.28    5.82
  -1   7 -16   51.36    5.57
  -1  -7 -17  126.57   11.71
   1   7  17  106.48   11.17
   1  -7  17  121.44    6.64
   1  -7  17   97.71    6.23
  -1  -7 -17  106.48    6.64
  -1  -7 -17  104.96    6.23
   1   7  17   97.02    6.55
   1   7  17  104.04    6.87
  -1   7 -17  105.84    6.87
  -1   7 -17  118.41    7.37
  -1  -7 -18  181.34   14.97
   1   7  18  207.51   16.68
   1  -7  18  168.69    8.26
   1  -7  18  183.46    8.67
  -1  -7 -18  161.63    7.94
  -1  -7 -18  184.16    8.39
   1   7  18  185.58    8.76
   1   7  18  185.52    8.83
  -1   7 -18  184.92    8.86
  -1   7 -18  191.25    9.33
  -1  -7 -19    2.44    6.87
   1  -7  19    5.00    4.02
   1  -7  19   -1.58    3.58
  -1  -7 -19   10.88    3.89
  -1  -7 -19    3.29    4.08
   1   7  19    6.58    4.27
   1   7  19   -0.82    4.52
  -1   7 -19    0.32    4.27
  -1   7 -19    6.17    4.27
  -1  -7 -20   54.77    8.61
   1  -7  20   62.78    5.47
   1  -7  20   63.09    4.87
  -1  -7 -20   47.31    5.22
  -1  -7 -20   59.84    5.13
   1   7  20   44.36    5.03
   1   7  20   57.97    5.70
  -1   7 -20   59.49    5.51
  -1   7 -20   60.47    5.35
  -1  -7 -21   30.38    7.47
   1  -7  21   27.40    4.56
   1  -7  21   24.52    4.56
  -1  -7 -21   30.60    4.40
  -1  -7 -21   18.13    4.05
   1   7  21   16.74    4.15
   1   7  21   14.84    4.52
  -1   7 -21   26.80    4.90
  -1   7 -21   20.57    4.59
  -1  -7 -22    7.50    6.90
   1  -7  22    4.08    4.05
   1  -7  22    1.87    3.99
  -1  -7 -22    0.73    3.96
  -1  -7 -22   -2.66    3.77
   1   7  22   -3.77    4.59
   1   7  22   -3.54    3.86
  -1   7 -22   -1.42    4.30
  -1   7 -22   -0.06    4.15
  -1  -7 -23    7.91    7.69
   1  -7  23    1.23    4.02
   1  -7  23   -1.84    3.64
  -1  -7 -23    2.12    3.83
  -1  -7 -23   -0.16    3.77
   1   7  23    4.56    4.49
   1   7  23    2.50    4.08
  -1   7 -23    1.65    4.15
  -1   7 -23   -0.25    4.34
  -1  -7 -24   55.22    8.35
   1  -7  24   55.75    5.13
   1  -7  24   61.42    4.94
  -1  -7 -24   48.57    4.94
  -1  -7 -24   60.82    5.16
   1   7  24   52.08    4.97
   1   7  24   52.24    5.19
  -1   7 -24   48.19    4.94
  -1   7 -24   58.00    5.38
   1  -8 -23  128.28   11.80
   1  -8 -23  119.29    6.52
   1  -8 -23  106.32    6.30
  -1  -8  23  113.66    6.46
  -1  -8  23  110.94    6.64
   1   8 -23  115.72    6.77
   1   8 -23  113.72    6.55
  -1   8  23  115.37    6.80
  -1   8  23  107.58    6.49
   1  -8 -22   18.89    7.56
   1  -8 -22   18.76    4.08
   1  -8 -22   21.49    4.37
  -1  -8  22   25.12    4.62
  -1  -8  22   25.69    4.49
   1   8 -22   26.52    4.87
   1   8 -22   22.85    4.24
  -1   8  22   22.05    4.43
  -1   8  22   18.95    4.78
   1  -8 -21    7.21    6.61
   1  -8 -21    5.66    3.58
   1  -8 -21    4.84    3.58
  -1  -8  21    4.97    4.27
  -1  -8  21    5.47    4.34
   1   8 -21    0.22    4.52
   1   8 -21    2.56    4.15
  -1   8  21    7.02    4.02
  -1   8  21   -7.56    4.43
   1  -8 -20   25.28    7.69
   1  -8 -20   45.25    4.97
   1  -8 -20   37.81    4.59
  -1  -8  20   40.31    4.59
  -1  -8  20   44.71    4.52
   1   8 -20   41.14    4.68
   1   8 -20   33.57    5.19
  -1   8  20   38.57    5.38
  -1   8  20   41.51    5.35
   1  -8 -19   51.07    7.59
  -1   8  19   40.98    7.47
   1  -8 -19   47.31    4.94
   1  -8 -19   56.83    4.97
  -1  -8  19   50.09    5.28
  -1  -8  19   52.34    5.38
   1   8 -19   49.20    5.47
   1   8 -19   51.74    5.13
  -1   8  19   43.63    5.06
  -1   8  19   50.00    5.54
   1  -8 -18  227.79   17.72
  -1   8  18  196.09   16.04
   1  -8 -18  210.61    9.18
   1  -8 -18  230.29    9.87
  -1  -8  18  225.61    9.71
  -1  -8  18  215.26    9.62
   1   8 -18  220.10    9.97
   1   8 -18  232.32   10.44
  -1   8  18  214.03   10.03
  -1   8  18  213.08    9.75
   1  -8 -17   79.99    9.46
  -1   8  17   81.26    9.65
   1  -8 -17   75.47    5.38
   1  -8 -17   80.56    5.63
  -1  -8  17   82.30    5.89
  -1  -8  17   78.73    5.92
   1   8 -17   81.35    6.23
   1   8 -17   79.96    6.39
  -1   8  17   84.74    6.68
  -1   8  17   72.18    6.20
   1  -8 -16    8.67    7.44
  -1   8  16   43.32    8.51
   1  -8 -16   22.50    4.37
   1  -8 -16   33.26    4.81
  -1  -8  16   20.31    4.78
  -1  -8  16   23.23    4.62
   1   8 -16   21.04    5.41
   1   8 -16   16.58    4.71
  -1   8  16   18.32    5.16
  -1   8  16   19.30    5.03
   1  -8 -15   63.89    9.02
  -1   8  15   75.37    9.81
   1  -8 -15   92.21    5.92
   1  -8 -15   76.23    5.98
  -1  -8  15   85.94    6.39
  -1  -8  15   81.89    6.27
   1   8 -15   81.45    6.80
   1   8 -15   82.52    6.58
  -1   8  15   86.35    6.39
  -1   8  15   75.69    6.30
   1  -8 -14   20.44    7.69
  -1   8  14   22.12    7.53
   1  -8 -14   30.28    5.28
   1  -8 -14   27.12    4.40
  -1  -8  14   28.45    4.65
  -1  -8  14   25.73    4.94
   1   8 -14   40.12    5.32
   1   8 -14   30.82    5.35
  -1   8  14   19.37    5.38
  -1   8  14   27.62    5.47
   1  -8 -13   15.47    7.31
  -1   8  13   22.31    7.72
   1  -8 -13   16.01    4.30
   1  -8 -13   15.16    4.43
  -1  -8  13   22.94    4.30
  -1  -8  13    9.02    4.71
   1   8 -13   15.47    4.78
   1   8 -13   15.35    5.22
  -1   8  13   15.50    5.54
  -1   8  13   13.45    4.81
   1  -8 -12  566.72   39.71
  -1   8  12  602.79   42.18
   1  -8 -12  667.65   23.73
   1  -8 -12  620.82   22.15
  -1  -8  12  614.81   22.05
  -1  -8  12  630.63   22.15
   1   8 -12  617.98   22.43
   1   8 -12  652.78   23.19
  -1   8  12  634.11   22.91
  -1   8  12  625.57   22.40
   1  -8 -11   33.26    8.42
   1   8 -11   19.59    9.75
  -1   8  11    1.74    7.82
   1  -8 -11   20.00    4.81
   1  -8 -11   22.75    5.13
  -1  -8  11   20.88    4.84
  -1  -8  11   24.14    5.13
   1   8 -11   18.42    5.79
   1   8 -11   14.78    5.35
  -1   8  11   32.12    5.82
  -1   8  11   18.70    5.54
   1  -8 -10   66.48    9.65
   1   8 -10   84.77   12.28
  -1   8  10   74.64   10.13
   1  -8 -10   85.91    6.99
   1  -8 -10   93.60    6.83
  -1  -8  10   82.52    5.95
  -1  -8  10   92.84    6.93
   1   8 -10   90.94    6.87
   1   8 -10   97.68    7.47
  -1   8  10   91.41    7.34
  -1   8  10   73.44    6.77
   1  -8  -9  109.10   11.80
   1   8  -9  117.93   13.13
  -1   8   9   95.59   10.85
   1  -8  -9  124.20    7.91
   1  -8  -9  125.49    7.88
  -1  -8   9  104.48    6.99
  -1  -8   9  116.35    7.09
   1   8  -9  109.36    7.59
   1   8  -9   99.42    7.31
  -1   8   9  114.99    7.69
  -1   8   9  104.96    7.50
   1  -8  -8   54.33    9.14
   1   8  -8   52.21    9.40
  -1   8   8   56.13    8.35
   1  -8  -8   70.31    6.14
   1  -8  -8   50.15    5.98
  -1  -8   8   51.07    5.32
   1   8  -8   57.62    6.33
   1   8  -8   51.29    5.85
  -1   8   8   51.86    6.08
  -1   8   8   57.43    7.02
   1  -8  -7   17.66    6.80
   1   8  -7   16.52    9.18
  -1   8   7   21.30    7.94
   1  -8  -7   19.43    4.65
   1  -8  -7    7.66    4.49
  -1  -8   7   10.63    4.78
  -1  -8   7   25.28    4.94
   1   8  -7    6.46    4.78
   1   8  -7   18.76    5.35
  -1   8   7   12.12    4.90
  -1   8   7   15.88    5.35
   1  -8  -6   22.47    7.02
   1   8  -6   13.80    9.11
  -1   8   6   33.00    9.14
   1  -8  -6   40.69    5.44
   1  -8  -6   35.44    5.19
  -1  -8   6   25.47    5.19
  -1  -8   6   20.03    4.94
   1   8  -6   27.66    5.25
   1   8  -6   25.98    5.32
  -1   8   6   28.51    5.13
  -1   8   6   20.12    5.38
   1  -8  -5   42.43    8.58
   1   8  -5   42.72    9.84
  -1   8   5   35.34    8.45
   1  -8  -5   51.20    5.35
   1  -8  -5   40.31    5.35
  -1  -8   5   35.53    5.22
  -1  -8   5   42.56    5.38
   1   8  -5   39.81    5.57
   1   8  -5   47.18    5.66
  -1   8   5   44.27    5.41
  -1   8   5   38.83    5.82
   1  -8  -4  147.55   13.51
   1   8  -4  120.46   12.78
  -1   8   4  117.39   12.06
   1  -8  -4  133.15    7.47
   1  -8  -4  130.11    7.63
  -1  -8   4  135.27    7.78
  -1  -8   4  137.11    7.85
   1   8  -4  122.80    7.40
   1   8  -4  123.41    7.53
  -1   8   4  127.93    8.10
  -1   8   4  123.94    7.53
   1  -8  -3  677.15   46.89
   1   8  -3  631.90   44.20
  -1   8   3  699.61   48.54
   1  -8  -3  659.11   23.00
   1  -8  -3  704.68   24.81
  -1  -8   3  652.15   23.23
  -1  -8   3  658.16   23.29
   1   8  -3  657.21   23.38
   1   8  -3  663.22   23.51
  -1   8   3  665.76   23.64
  -1   8   3  638.23   23.07
   1  -8  -2   61.39    8.48
   1   8  -2   77.46   10.60
  -1   8   2   54.08    9.14
   1  -8  -2   54.84    6.11
   1  -8  -2   62.21    5.32
  -1  -8   2   53.92    5.73
  -1  -8   2   60.79    5.60
   1   8  -2   69.36    6.04
   1   8  -2   57.27    5.85
  -1   8   2   55.28    6.01
  -1   8   2   48.79    5.82
   1   8  -1   66.39   10.22
  -1   8   1   56.36    8.26
   1  -8  -1   69.96    5.51
   1  -8  -1   84.71    6.49
  -1  -8   1   77.97    5.95
   1   8  -1   56.10    5.57
   1   8  -1   57.81    6.04
  -1   8   1   72.78    6.64
  -1   8   1   64.20    6.27
  -1  -8   0    0.25    6.71
   1   8   0   -3.20    8.26
  -1   8   0   14.24    7.56
   1  -8   0   -1.71    4.46
   1  -8   0    3.32    4.43
  -1  -8   0    1.55    4.02
  -1  -8   0    6.36    4.49
   1   8   0    4.40    4.49
   1   8   0    7.34    4.87
  -1   8   0   -0.76    4.87
  -1   8   0    6.83    4.90
  -1  -8  -1  175.08   15.28
   1   8   1  172.83   15.63
  -1   8  -1  175.36   15.22
   1  -8   1  159.67    8.35
   1  -8   1  155.08    8.20
  -1  -8  -1  159.76    8.64
  -1  -8  -1  149.54    7.59
   1   8   1  152.96    8.32
   1   8   1  159.32    8.42
  -1   8  -1  140.87    8.20
  -1   8  -1  146.28    8.13
  -1  -8  -2  133.15   12.37
   1   8   2  141.69   13.70
  -1   8  -2  147.45   13.67
   1  -8   2  141.82    7.82
   1  -8   2  136.95    7.69
  -1  -8  -2  158.15    7.85
  -1  -8  -2  145.71    8.10
   1   8   2  163.94    8.76
   1   8   2  146.09    7.94
  -1   8  -2  140.02    7.94
  -1   8  -2  133.28    7.97
  -1  -8  -3  405.66   29.52
   1  -8   3  373.38   14.78
   1  -8   3  395.21   15.41
  -1  -8  -3  379.08   14.27
  -1  -8  -3  373.06   14.78
   1   8   3  362.31   14.33
   1   8   3  334.46   13.64
  -1   8  -3  340.47   13.83
  -1   8  -3  381.92   15.19
  -1  -8  -4   39.33    7.91
   1   8   4   50.03    9.59
  -1   8  -4   38.45    9.21
   1  -8   4   30.28    5.00
   1  -8   4   32.28    5.19
  -1  -8  -4   31.52    4.62
  -1  -8  -4   37.56    5.13
   1   8   4   21.11    5.06
   1   8   4   18.19    4.78
  -1   8  -4   29.21    5.03
  -1   8  -4   32.15    5.25
  -1  -8  -5   12.53    6.99
   1   8   5   20.88    8.23
  -1   8  -5   13.80    7.53
   1  -8   5   24.21    5.16
   1  -8   5   23.51    5.00
  -1  -8  -5   11.30    4.65
  -1  -8  -5   13.23    3.96
   1   8   5   11.55    4.71
   1   8   5   11.83    4.84
  -1   8  -5    5.76    4.68
  -1   8  -5   15.09    5.09
  -1  -8  -6   43.26    8.73
   1   8   6   41.39    9.05
  -1   8  -6   51.70    8.67
   1  -8   6   69.83    6.27
   1  -8   6   55.47    5.85
  -1  -8  -6   63.63    5.73
  -1  -8  -6   70.34    6.23
   1   8   6   54.49    5.66
   1   8   6   67.11    6.01
  -1   8  -6   63.60    6.80
  -1   8  -6   59.42    5.95
  -1  -8  -7  266.68   20.66
   1   8   7  252.25   19.71
  -1   8  -7  280.19   21.96
   1  -8   7  241.65   10.73
   1  -8   7  257.57   11.61
  -1  -8  -7  244.15   10.98
  -1  -8  -7  248.08   10.79
   1   8   7  259.50   11.30
   1   8   7  244.15   10.98
  -1   8  -7  271.08   11.83
  -1   8  -7  259.21   11.68
  -1  -8  -8   12.34    7.37
   1   8   8  -11.74    7.78
  -1   8  -8   10.09    8.16
   1  -8   8    3.23    4.34
   1  -8   8   12.63    5.03
  -1  -8  -8    5.41    4.52
  -1  -8  -8   10.16    4.62
   1   8   8    9.40    5.16
   1   8   8   21.14    5.25
  -1   8  -8    5.73    5.03
  -1   8  -8    8.29    5.16
  -1  -8  -9    9.97    7.56
   1   8   9   -0.09    6.93
  -1   8  -9    8.13    7.88
   1  -8   9   -2.21    4.90
   1  -8   9   -4.37    4.15
  -1  -8  -9    0.22    4.52
  -1  -8  -9    1.65    5.25
   1   8   9  -11.45    5.06
   1   8   9    0.63    5.63
  -1   8  -9    0.00    5.00
  -1   8  -9   -5.66    5.38
  -1  -8 -10  201.02   16.42
   1   8  10  206.12   17.37
   1  -8  10  198.78    9.78
   1  -8  10  199.41    9.71
  -1  -8 -10  199.66    9.71
  -1  -8 -10  232.89   10.70
   1   8  10  200.20    9.97
   1   8  10  212.00   10.32
  -1   8 -10  205.83   10.22
  -1   8 -10  211.94   10.57
  -1  -8 -11   84.45    9.78
   1   8  11   78.03   10.60
   1  -8  11   91.13    6.36
   1  -8  11   86.89    6.55
  -1  -8 -11   91.95    6.55
  -1  -8 -11   79.74    6.61
   1   8  11  104.42    7.40
  -1   8 -11   92.17    7.18
  -1   8 -11   93.69    7.37
  -1  -8 -12   81.26    9.33
   1   8  12   82.84   10.32
   1  -8  12   86.64    6.42
   1  -8  12   84.58    6.42
  -1  -8 -12   99.39    6.99
  -1  -8 -12  110.18    7.06
   1   8  12   87.74    6.83
   1   8  12   79.45    7.15
  -1   8 -12   76.19    6.87
  -1   8 -12   98.50    7.34
  -1  -8 -13    6.90    6.96
   1   8  13   16.14    7.59
   1  -8  13   15.66    4.37
   1  -8  13   18.73    4.52
  -1  -8 -13   18.48    5.00
  -1  -8 -13   19.08    4.90
   1   8  13   14.68    5.28
   1   8  13   24.14    5.70
  -1   8 -13   14.78    5.09
  -1   8 -13   18.10    5.25
  -1  -8 -14   97.90   10.47
   1   8  14  116.19   12.12
   1  -8  14  115.72    7.12
   1  -8  14  111.19    6.96
  -1  -8 -14   95.62    6.36
  -1  -8 -14  103.69    6.61
   1   8  14  106.86    7.34
   1   8  14  113.60    7.06
  -1   8 -14  110.94    7.44
  -1   8 -14  109.86    7.21
  -1  -8 -15   78.03    8.89
   1   8  15   96.57   10.66
   1  -8  15   78.16    6.08
   1  -8  15   78.57    6.30
  -1  -8 -15   94.20    6.17
  -1  -8 -15   77.94    6.01
   1   8  15   76.64    6.42
   1   8  15   76.29    6.14
  -1   8 -15   87.05    6.93
  -1   8 -15   74.20    6.04
  -1  -8 -16  116.86   11.01
   1   8  16  123.85   11.87
   1  -8  16  115.08    6.49
   1  -8  16  128.53    7.21
  -1  -8 -16  110.43    6.39
  -1  -8 -16  114.29    6.80
   1   8  16  123.18    7.40
   1   8  16  133.75    7.91
  -1   8 -16  102.30    7.09
  -1   8 -16  119.92    7.28
  -1  -8 -17  197.45   15.85
   1   8  17  198.46   16.26
   1  -8  17  210.42    9.62
   1  -8  17  186.15    8.48
  -1  -8 -17  202.45    8.86
  -1  -8 -17  193.18    8.80
   1   8  17  200.17    9.18
   1   8  17  175.43    8.83
  -1   8 -17  203.75    9.97
  -1   8 -17  209.22    9.52
  -1  -8 -18    0.38    7.09
   1   8  18    2.56    6.58
   1  -8  18    5.70    4.18
   1  -8  18    0.63    4.24
  -1  -8 -18    2.31    4.21
  -1  -8 -18    7.40    3.77
   1   8  18   17.97    5.09
   1   8  18   -1.20    4.71
  -1   8 -18    9.52    4.52
  -1   8 -18    0.47    4.56
  -1  -8 -19    6.77    6.52
   1   8  19   11.20    6.74
   1  -8  19    8.99    4.21
   1  -8  19    4.15    3.61
  -1  -8 -19   12.34    4.15
  -1  -8 -19    9.65    3.80
   1   8  19    0.35    4.56
   1   8  19    6.42    4.46
  -1   8 -19   13.83    5.03
  -1   8 -19    1.58    4.02
  -1  -8 -20   34.74    7.56
   1  -8  20   32.97    4.37
   1  -8  20   39.46    4.87
  -1  -8 -20   26.90    4.62
  -1  -8 -20   30.66    4.43
   1   8  20   33.98    5.22
   1   8  20   38.76    5.19
  -1   8 -20   31.04    4.68
  -1   8 -20   44.96    4.94
  -1  -8 -21   95.65   10.54
   1  -8  21   74.36    5.76
   1  -8  21   82.71    5.57
  -1  -8 -21   91.41    5.63
  -1  -8 -21   77.02    5.41
   1   8  21   79.87    5.76
   1   8  21   82.97    6.17
  -1   8 -21   74.64    5.51
  -1   8 -21   76.10    6.01
  -1  -8 -22   36.55    7.25
   1  -8  22   23.38    4.62
   1  -8  22   22.09    4.02
  -1  -8 -22   28.51    4.34
  -1  -8 -22   26.01    4.15
   1   8  22   29.59    4.87
   1   8  22   31.23    4.94
  -1   8 -22   31.42    4.97
  -1   8 -22   25.06    4.05
  -1  -8 -23    0.92    6.90
   1  -8  23    3.04    4.21
   1  -8  23    7.53    3.67
  -1  -8 -23    5.51    4.46
  -1  -8 -23   10.92    4.49
   1   8  23    6.27    4.59
  -1   8 -23    7.75    4.90
  -1   8 -23    4.65    4.18
   1  -9 -22   -0.41    7.18
   1  -9 -22   17.62    4.46
   1  -9 -22   11.96    4.08
  -1  -9  22    5.63    3.61
  -1  -9  22    9.94    4.18
   1   9 -22   13.07    4.30
   1   9 -22   18.42    4.24
  -1   9  22   17.72    4.71
  -1   9  22   10.00    4.62
   1  -9 -21   -0.22    6.90
   1  -9 -21    1.17    3.86
   1  -9 -21    2.82    3.89
  -1  -9  21    5.98    4.08
  -1  -9  21    0.70    3.86
   1   9 -21    3.89    4.02
   1   9 -21    1.46    4.40
  -1   9  21   -0.51    4.02
  -1   9  21    4.18    4.84
   1  -9 -20   -1.99    6.87
  -1   9  20   -0.54    6.17
   1  -9 -20    2.28    3.54
   1  -9 -20   -0.66    4.15
  -1  -9  20   -2.09    3.96
  -1  -9  20   -5.03    3.89
   1   9 -20   -1.99    4.71
   1   9 -20    0.47    3.86
  -1   9  20   -2.37    4.49
  -1   9  20    6.08    4.90
   1  -9 -19   40.28    6.96
  -1   9  19   60.15    8.95
   1  -9 -19   56.51    5.35
   1  -9 -19   56.32    5.03
  -1  -9  19   66.45    5.22
  -1  -9  19   58.79    4.81
   1   9 -19   62.59    5.85
   1   9 -19   61.67    5.51
  -1   9  19   53.19    5.57
  -1   9  19   51.93    5.13
   1  -9 -18    7.12    6.74
  -1   9  18   13.61    7.53
   1  -9 -18   23.00    4.78
  -1  -9  18   25.41    4.30
  -1  -9  18   24.90    5.13
   1   9 -18   19.62    4.52
   1   9 -18    3.07    5.22
  -1   9  18   16.45    5.06
  -1   9  18    9.27    5.16
   1  -9 -17  115.27   11.23
  -1   9  17  116.44   11.30
   1  -9 -17  116.82    7.06
   1  -9 -17  106.13    6.77
  -1  -9  17  120.05    6.71
  -1  -9  17  115.37    6.83
   1   9 -17   97.68    6.96
   1   9 -17  101.48    6.33
  -1   9  17  113.31    7.06
  -1   9  17  101.13    6.90
   1  -9 -16   -3.16    6.52
  -1   9  16   -3.35    6.71
   1  -9 -16   -3.89    3.86
   1  -9 -16   -8.29    4.56
  -1  -9  16    5.35    4.30
  -1  -9  16    3.73    4.21
   1   9 -16    5.28    4.37
   1   9 -16    5.51    4.81
  -1   9  16    8.10    5.00
  -1   9  16    1.33    5.06
   1  -9 -15   11.30    6.74
  -1   9  15    5.57    6.93
   1  -9 -15   18.23    4.24
   1  -9 -15   15.88    4.71
  -1  -9  15   11.96    4.52
  -1  -9  15   18.35    4.37
   1   9 -15   15.95    4.94
   1   9 -15   11.71    4.94
  -1   9  15    3.54    4.94
  -1   9  15   20.38    5.28
   1  -9 -14   -0.06    6.96
   1   9 -14   -6.36    8.20
  -1   9  14    0.92    7.40
   1  -9 -14   -1.42    4.15
   1  -9 -14    2.69    4.05
  -1  -9  14   -3.26    4.24
  -1  -9  14   -2.18    4.62
   1   9 -14    3.39    4.56
   1   9 -14   -4.43    5.13
  -1   9  14    1.65    4.75
  -1   9  14    8.20    5.03
   1  -9 -13   57.43    8.61
   1   9 -13   81.38   10.54
  -1   9  13   67.34    9.84
   1  -9 -13   64.17    6.14
   1  -9 -13   64.93    5.66
  -1  -9  13   68.19    6.08
  -1  -9  13   68.79    5.66
   1   9 -13   60.22    6.36
   1   9 -13   48.10    5.76
  -1   9  13   57.46    6.33
  -1   9  13   67.56    6.20
   1  -9 -12   12.56    7.31
   1   9 -12    8.45    9.02
  -1   9  12   10.35    7.94
   1  -9 -12    8.51    4.46
   1  -9 -12   15.98    5.19
  -1  -9  12    0.51    4.46
  -1  -9  12   10.44    4.27
   1   9 -12   14.75    5.06
   1   9 -12   13.13    5.32
  -1   9  12   14.52    5.41
  -1   9  12    6.33    5.51
   1  -9 -11  253.17   19.56
   1   9 -11  243.77   20.06
  -1   9  11  272.69   21.23
   1  -9 -11  224.25   10.28
   1  -9 -11  231.15   10.41
  -1  -9  11  248.77   10.47
  -1  -9  11  220.52   10.22
   1   9 -11  203.21    9.81
   1   9 -11  235.67   10.73
  -1   9  11  230.61   10.70
  -1   9  11  232.60   11.01
   1  -9 -10   12.85    6.93
   1   9 -10    3.01    8.16
  -1   9  10    2.82    7.09
   1  -9 -10    7.85    5.13
   1  -9 -10    6.83    4.49
  -1  -9  10    3.61    4.05
  -1  -9  10    1.58    4.43
   1   9 -10   -4.18    4.84
   1   9 -10    4.15    4.97
  -1   9  10    9.71    5.06
  -1   9  10    2.28    5.63
   1  -9  -9   -1.39    7.44
   1   9  -9   -1.84    8.13
  -1   9   9    7.31    7.63
   1  -9  -9    8.04    4.56
   1  -9  -9   10.60    4.87
  -1  -9   9    1.17    4.52
  -1  -9   9    1.30    4.21
   1   9  -9    1.33    5.03
  -1   9   9    3.92    4.84
  -1   9   9    8.64    5.44
   1  -9  -8    9.97    7.37
   1   9  -8    8.54    8.92
  -1   9   8    1.17    7.28
   1  -9  -8    4.59    4.30
   1  -9  -8    0.44    4.65
  -1  -9   8   -4.94    4.24
  -1  -9   8   -0.85    5.03
   1   9  -8    5.47    5.06
   1   9  -8   -5.25    4.87
  -1   9   8   -4.94    4.90
  -1   9   8    7.25    5.47
   1  -9  -7   63.41    9.59
   1   9  -7   86.26   11.74
  -1   9   7   68.73    9.87
   1  -9  -7   73.89    6.68
   1  -9  -7   63.22    6.14
  -1  -9   7   82.11    6.58
  -1  -9   7   76.07    6.52
   1   9  -7   67.75    6.83
   1   9  -7   68.76    6.96
  -1   9   7   75.18    6.87
  -1   9   7   61.39    6.96
   1  -9  -6  227.22   18.26
   1   9  -6  246.84   20.38
  -1   9   6  233.14   19.05
   1  -9  -6  261.84   11.68
   1  -9  -6  235.20   10.82
  -1  -9   6  264.50   11.71
  -1  -9   6  242.22   11.04
   1   9  -6  247.13   11.33
   1   9  -6  256.90   11.93
  -1   9   6  253.55   11.52
  -1   9   6  248.55   11.55
   1  -9  -5  169.03   14.33
   1   9  -5  189.51   16.49
  -1   9   5  193.49   16.11
   1  -9  -5  195.87    9.68
   1  -9  -5  164.41    8.73
  -1  -9   5  173.81    9.18
  -1  -9   5  199.00    9.97
   1   9  -5  177.64    9.71
   1   9  -5  167.10    9.14
  -1   9   5  175.62    9.46
   1  -9  -4   99.64   11.04
   1   9  -4   91.19   11.11
  -1   9   4   98.47   11.77
   1  -9  -4  117.71    7.53
   1  -9  -4  119.04    7.53
  -1  -9   4  134.83    8.26
  -1  -9   4  122.74    7.66
   1   9  -4  105.81    7.91
   1   9  -4  107.52    7.72
  -1   9   4  110.81    7.97
  -1   9   4  104.17    7.72
   1  -9  -3   36.96    8.23
   1   9  -3   27.88    9.14
  -1   9   3   41.86   10.06
   1  -9  -3   19.30    5.00
   1  -9  -3   17.34    5.28
  -1  -9   3   28.86    5.13
  -1  -9   3   25.73    5.60
   1   9  -3   33.54    5.92
   1   9  -3   38.79    6.46
  -1   9   3   38.51    6.14
  -1   9   3   33.70    6.14
   1  -9  -2  261.52   20.63
   1   9  -2  326.55   24.93
  -1   9   2  329.08   24.97
   1  -9  -2  311.39   13.01
   1  -9  -2  289.02   12.47
  -1  -9   2  310.89   12.85
  -1  -9   2  316.27   13.26
   1   9  -2  343.64   14.33
   1   9  -2  296.27   13.01
  -1   9   2  315.13   13.42
  -1   9   2  333.83   14.14
   1   9  -1   94.99   11.58
  -1   9   1   96.70   10.95
   1  -9  -1   84.80    6.87
   1  -9  -1   81.35    6.46
  -1  -9   1   80.15    6.58
  -1  -9   1   80.31    6.42
   1   9  -1   81.23    7.18
   1   9  -1   76.07    7.34
  -1   9   1   68.44    6.90
  -1   9   1   78.47    7.02
   1   9   0    1.39    7.91
  -1   9   0    8.42    8.48
   1  -9   0    9.62    4.81
   1  -9   0    2.66    4.65
  -1  -9   0    3.67    4.65
  -1  -9   0   -0.28    4.24
   1   9   0    0.32    5.19
   1   9   0   -2.94    5.73
  -1   9   0    0.92    6.01
  -1   9   0    8.45    5.82
  -1  -9  -1  428.12   31.01
   1   9   1  381.29   28.41
  -1   9  -1  338.26   25.54
   1  -9   1  362.31   14.62
   1  -9   1  352.81   14.21
  -1  -9  -1  365.79   14.59
  -1  -9  -1  334.46   13.29
   1   9   1  383.82   15.41
   1   9   1  346.48   14.43
  -1   9  -1  333.83   14.30
  -1  -9  -2   37.05    7.88
   1   9   2   25.76    9.40
  -1   9  -2   33.70    9.33
   1  -9   2   53.22    5.85
   1  -9   2   49.90    5.95
  -1  -9  -2   57.15    5.79
  -1  -9  -2   49.55    5.32
   1   9   2   45.44    6.20
   1   9   2   54.39    6.33
  -1   9  -2   49.49    6.68
  -1   9  -2   38.32    6.27
  -1  -9  -3  346.17   25.47
   1   9   3  394.26   29.11
  -1   9  -3  374.01   27.78
   1  -9   3  367.37   14.78
   1  -9   3  328.13   13.35
  -1  -9  -3  343.00   13.54
  -1  -9  -3  341.74   13.64
   1   9   3  360.72   14.94
   1   9   3  363.89   14.71
  -1   9  -3  335.41   13.99
  -1   9  -3  351.55   14.62
  -1  -9  -4  344.27   25.41
   1   9   4  351.86   26.58
  -1   9  -4  354.39   26.74
   1  -9   4  359.14   14.33
   1  -9   4  350.91   14.27
  -1  -9  -4  358.19   14.18
  -1  -9  -4  326.23   13.04
   1   9   4  349.96   14.43
   1   9   4  371.17   14.81
  -1   9  -4  363.89   14.94
  -1   9  -4  374.96   15.13
  -1  -9  -5   -5.25    6.83
   1   9   5   11.20    8.48
  -1   9  -5   -9.75    8.83
   1  -9   5    6.01    4.71
   1  -9   5    9.33    5.32
  -1  -9  -5    2.21    4.75
  -1  -9  -5    2.56    4.30
   1   9   5   11.83    5.51
   1   9   5    9.37    5.35
  -1   9  -5   17.94    5.44
  -1  -9  -6  734.74   50.60
   1   9   6  737.90   51.32
  -1   9  -6  840.11   58.00
   1  -9   6  786.31   27.47
   1  -9   6  781.25   27.34
  -1  -9  -6  799.29   27.72
  -1  -9  -6  806.88   27.94
   1   9   6  795.81   27.94
   1   9   6  784.42   27.24
  -1   9  -6  779.67   27.50
  -1   9  -6  821.75   28.48
  -1  -9  -7  261.46   19.74
   1   9   7  220.55   18.19
  -1   9  -7  230.64   18.86
   1  -9   7  261.43   11.52
   1  -9   7  249.88   11.20
  -1  -9  -7  249.63   11.14
  -1  -9  -7  235.74   10.70
   1   9   7  240.89   10.85
   1   9   7  247.25   11.99
  -1   9  -7  249.85   11.61
  -1   9  -7  220.58   10.51
  -1  -9  -8    6.96    6.90
   1   9   8  -12.09    8.01
  -1   9  -8   -0.16    8.80
   1  -9   8    3.48    4.62
   1  -9   8    3.16    4.34
  -1  -9  -8   -2.28    4.46
  -1  -9  -8   -6.90    4.49
   1   9   8    0.35    4.94
   1   9   8   -6.04    5.16
  -1   9  -8    1.58    5.51
  -1   9  -8    7.21    5.44
  -1  -9  -9   18.07    7.69
   1   9   9   14.87    8.23
  -1   9  -9   17.18    8.64
   1  -9   9   19.78    5.28
   1  -9   9   22.28    4.71
  -1  -9  -9   14.11    4.59
  -1  -9  -9   27.02    5.70
   1   9   9   21.93    5.16
   1   9   9   23.83    5.89
  -1   9  -9   15.69    5.09
  -1   9  -9   33.16    5.51
  -1  -9 -10   58.79    8.86
   1   9  10   48.16    8.35
  -1   9 -10   53.89    9.81
   1  -9  10   63.70    5.82
   1  -9  10   67.34    5.89
  -1  -9 -10   56.36    5.89
  -1  -9 -10   76.73    6.36
   1   9  10   56.77    6.08
   1   9  10   70.78    6.99
  -1   9 -10   59.49    6.52
  -1   9 -10   53.70    6.30
  -1  -9 -11  148.66   13.10
   1   9  11  137.80   12.97
  -1   9 -11  140.84   13.67
   1  -9  11  135.24    7.82
   1  -9  11  135.18    7.47
  -1  -9 -11  136.51    7.78
  -1  -9 -11  129.07    7.72
   1   9  11  149.95    8.42
   1   9  11  143.09    8.29
  -1   9 -11  144.54    8.26
  -1   9 -11  137.52    8.32
  -1  -9 -12   57.87    8.80
   1   9  12   45.00    8.13
  -1   9 -12   60.09    9.43
   1  -9  12   54.01    5.16
   1  -9  12   63.73    6.20
  -1  -9 -12   70.34    5.85
  -1  -9 -12   54.77    5.41
   1   9  12   57.24    6.04
   1   9  12   67.08    6.23
  -1   9 -12   56.70    5.73
  -1   9 -12   40.91    5.95
  -1  -9 -13   58.73    8.58
   1   9  13   64.39    8.86
   1  -9  13   84.68    6.58
   1  -9  13   78.00    6.20
  -1  -9 -13   85.37    6.17
  -1  -9 -13   80.88    6.30
   1   9  13   90.66    6.80
   1   9  13   91.86    6.87
  -1   9 -13  101.10    7.59
  -1   9 -13   99.26    6.71
  -1  -9 -14    3.86    6.61
   1   9  14    4.71    7.44
   1  -9  14    7.12    4.43
   1  -9  14    8.61    4.40
  -1  -9 -14   10.32    4.34
  -1  -9 -14    2.25    4.27
   1   9  14    5.47    5.32
   1   9  14    4.15    4.68
  -1   9 -14   12.18    4.81
  -1   9 -14    2.88    5.41
  -1  -9 -15   37.69    6.93
   1   9  15   40.76    8.35
   1  -9  15   50.25    5.44
   1  -9  15   41.99    5.06
  -1  -9 -15   49.43    5.22
  -1  -9 -15   43.98    5.35
   1   9  15   47.43    5.92
   1   9  15   46.45    5.47
  -1   9 -15   52.75    5.32
  -1   9 -15   40.88    5.70
  -1  -9 -16    0.98    6.17
   1   9  16   16.04    6.96
   1  -9  16    8.45    4.21
   1  -9  16    8.89    4.30
  -1  -9 -16   -4.40    4.30
  -1  -9 -16    1.93    4.21
   1   9  16    1.11    4.87
   1   9  16    2.18    4.43
  -1   9 -16   -3.61    4.18
  -1   9 -16   10.60    5.16
  -1  -9 -17   -5.09    7.09
   1   9  17    9.49    7.15
   1  -9  17   13.38    4.37
   1  -9  17    9.40    4.59
  -1  -9 -17   11.49    4.18
  -1  -9 -17    9.40    3.83
   1   9  17   11.55    5.25
   1   9  17   11.01    4.49
  -1   9 -17    6.99    4.71
  -1   9 -17   11.64    4.46
  -1  -9 -18    2.97    7.28
   1   9  18   -1.61    7.31
   1  -9  18    8.61    4.24
   1  -9  18    3.89    3.83
  -1  -9 -18   -0.57    4.15
  -1  -9 -18    2.59    3.77
   1   9  18   -2.40    5.06
   1   9  18    7.94    4.46
  -1   9 -18    6.64    4.62
  -1   9 -18   -0.66    5.06
  -1  -9 -19   75.18    8.64
   1   9  19   83.69    9.62
   1  -9  19   76.89    5.57
   1  -9  19   71.13    5.57
  -1  -9 -19   76.35    5.25
  -1  -9 -19   61.10    5.70
   1   9  19   71.76    5.82
   1   9  19   67.02    5.95
  -1   9 -19   74.96    5.57
  -1   9 -19   60.75    5.82
  -1  -9 -20   -1.36    7.15
   1  -9  20    0.82    3.86
   1  -9  20    6.83    3.73
  -1  -9 -20    5.63    3.77
  -1  -9 -20   12.40    3.92
   1   9  20    5.16    4.37
   1   9  20   -3.20    4.97
  -1   9 -20   -4.15    3.80
  -1   9 -20    6.61    4.68
  -1  -9 -21   13.19    6.93
   1  -9  21    7.85    4.21
   1  -9  21    6.71    3.83
  -1  -9 -21    5.92    4.46
  -1  -9 -21   11.90    3.92
   1   9  21   13.61    4.90
   1   9  21   10.44    4.68
  -1   9 -21    7.69    4.81
  -1   9 -21   11.17    4.43
   1 -10 -21    9.27    7.25
   1 -10 -21    6.61    4.81
   1 -10 -21    1.71    3.51
  -1 -10  21    8.29    4.11
  -1 -10  21    9.62    4.27
   1  10 -21    3.10    3.99
  -1  10  21    5.92    5.38
   1 -10 -20   89.48    9.62
  -1  10  20   98.98    9.97
   1 -10 -20   90.97    5.92
   1 -10 -20   89.52    5.79
  -1 -10  20  102.96    5.63
  -1 -10  20   92.24    5.70
   1  10 -20   94.14    6.11
   1  10 -20  101.35    5.92
  -1  10  20   88.88    6.36
  -1  10  20  102.46    6.77
   1 -10 -19   40.95    7.91
  -1  10  19   38.86    7.75
   1 -10 -19   46.83    5.28
   1 -10 -19   38.83    4.75
  -1 -10  19   47.12    4.71
  -1 -10  19   45.31    4.94
   1  10 -19   37.94    4.97
   1  10 -19   42.59    5.25
  -1  10  19   41.74    5.51
  -1  10  19   46.99    5.51
   1 -10 -18    3.70    7.12
   1  10 -18   -1.96    7.02
  -1  10  18    0.98    6.99
   1 -10 -18   -3.86    4.21
   1 -10 -18    4.08    3.92
  -1 -10  18   -0.13    4.15
  -1 -10  18    6.71    4.43
   1  10 -18    5.41    4.40
   1  10 -18   -2.75    5.00
  -1  10  18   -2.21    5.03
  -1  10  18    6.99    5.03
   1 -10 -17    6.99    6.90
   1  10 -17   19.02    8.26
  -1  10  17    5.92    7.25
   1 -10 -17   11.74    4.15
   1 -10 -17   11.01    4.02
  -1 -10  17   16.87    4.68
  -1 -10  17    4.56    3.77
   1  10 -17   13.42    4.46
   1  10 -17    6.83    4.84
  -1  10  17    9.62    4.75
  -1  10  17    9.90    4.46
   1 -10 -16   88.09    9.68
   1  10 -16   86.76   10.82
  -1  10  16   71.83    9.14
   1 -10 -16   91.07    6.14
   1 -10 -16   85.56    6.33
  -1 -10  16   82.08    5.89
  -1 -10  16   80.81    6.20
   1  10 -16   85.78    6.42
   1  10 -16   71.76    6.42
  -1  10  16   75.31    6.52
  -1  10  16   81.38    6.36
   1 -10 -15    8.54    6.71
   1  10 -15    2.15    8.23
  -1  10  15    9.68    6.61
   1 -10 -15    1.74    4.52
   1 -10 -15   10.44    4.34
  -1 -10  15   -0.41    4.46
  -1 -10  15   -3.13    3.64
   1  10 -15    6.17    4.71
   1  10 -15    5.57    4.52
  -1  10  15    2.85    5.19
  -1  10  15    9.68    4.81
   1 -10 -14   37.31    7.34
   1  10 -14   27.78    8.45
  -1  10  14   44.58    8.16
   1 -10 -14   48.16    5.25
   1 -10 -14   51.58    5.35
  -1 -10  14   57.27    5.13
  -1 -10  14   43.54    5.32
   1  10 -14   45.09    5.66
   1  10 -14   53.73    5.95
  -1  10  14   41.67    5.70
  -1  10  14   39.52    6.04
   1 -10 -13   13.83    7.12
   1  10 -13    8.32    8.16
  -1  10  13    1.99    7.50
   1 -10 -13   10.51    4.37
   1 -10 -13    5.00    4.24
  -1 -10  13    9.59    4.87
  -1 -10  13   15.54    4.52
   1  10 -13   20.44    5.32
   1  10 -13    9.52    4.97
  -1  10  13    8.39    5.38
  -1  10  13    9.87    4.97
   1 -10 -12   18.54    6.74
   1  10 -12   15.98    8.95
  -1  10  12   15.09    7.91
   1 -10 -12   14.87    5.22
   1 -10 -12   11.07    4.40
  -1 -10  12    2.50    4.59
  -1 -10  12    6.77    4.08
   1  10 -12   11.17    4.84
   1  10 -12   12.34    5.06
  -1  10  12    8.95    5.41
  -1  10  12    1.11    4.81
   1 -10 -11  101.35   10.63
   1  10 -11  121.41   12.75
  -1  10  11  107.81   11.61
   1 -10 -11  106.26    7.02
   1 -10 -11  126.89    7.34
  -1 -10  11  107.43    7.25
  -1 -10  11  112.27    6.46
   1  10 -11   93.72    7.40
   1  10 -11  100.02    6.80
  -1  10  11  116.16    7.85
  -1  10  11  111.00    7.25
   1 -10 -10  591.08   41.04
   1  10 -10  708.79   49.27
  -1  10  10  593.93   41.67
   1 -10 -10  577.16   21.04
   1 -10 -10  545.20   19.65
  -1 -10  10  554.06   20.16
  -1 -10  10  536.02   19.18
   1  10 -10  527.80   19.24
  -1  10  10  569.56   21.07
  -1  10  10  555.32   20.16
   1 -10  -9  132.27   12.28
   1  10  -9  134.95   13.42
  -1  10   9  117.77   11.74
   1 -10  -9  121.79    7.37
   1 -10  -9  131.28    8.04
  -1 -10   9  126.22    7.72
  -1 -10   9  116.70    6.90
   1  10  -9  119.07    7.66
   1  10  -9  111.70    7.02
  -1  10   9  116.54    8.70
  -1  10   9  122.52    7.91
   1 -10  -8   23.80    7.34
   1  10  -8   27.85    9.75
  -1  10   8   25.73    8.13
   1 -10  -8   29.65    5.09
   1 -10  -8   31.14    5.57
  -1 -10   8   36.86    5.54
  -1 -10   8   30.09    5.41
   1  10  -8   19.87    5.57
   1  10  -8   21.42    5.35
  -1  10   8   26.64    5.41
  -1  10   8   34.43    6.96
   1 -10  -7    6.74    7.75
   1  10  -7   15.44    9.62
  -1  10   7   10.22    8.07
   1 -10  -7   18.07    5.22
   1 -10  -7   21.36    4.97
  -1 -10   7   13.70    4.78
  -1 -10   7   21.45    5.16
   1  10  -7   20.16    5.66
   1  10  -7   13.73    5.44
  -1  10   7   26.58    5.98
  -1  10   7   13.99    5.35
   1 -10  -6   96.16   10.13
   1  10  -6   84.74   12.02
  -1  10   6   81.54   10.82
   1 -10  -6   79.93    6.58
   1 -10  -6   84.71    6.42
  -1 -10   6   83.92    6.49
  -1 -10   6   81.29    6.46
   1  10  -6   81.61    7.09
   1  10  -6   86.83    7.21
  -1  10   6   75.37    6.64
  -1  10   6   87.27    7.63
   1 -10  -5  113.75   11.33
   1 -10  -5  124.67    7.78
   1 -10  -5  110.69    7.18
  -1 -10   5  109.86    7.12
  -1 -10   5  123.91    7.85
   1  10  -5  119.29    7.97
   1  10  -5  142.17    8.76
  -1  10   5  115.84    8.01
  -1  10   5  105.43    7.37
   1 -10  -4  -10.44    7.37
   1  10  -4   -3.01    8.45
  -1  10   4    1.14    8.95
   1 -10  -4    1.11    4.97
   1 -10  -4    0.09    4.81
  -1 -10   4   -3.51    4.94
  -1 -10   4   -0.89    4.52
   1  10  -4   -1.58    5.38
  -1  10   4    6.83    5.57
  -1  10   4   13.99    5.63
   1 -10  -3   30.57    7.56
   1  10  -3   40.69    9.08
  -1  10   3   28.57    8.99
   1 -10  -3   43.73    5.70
   1 -10  -3   38.35    5.41
  -1 -10   3   35.60    5.63
  -1 -10   3   47.75    5.63
   1  10  -3   42.05    6.39
   1  10  -3   33.13    5.85
  -1  10   3   33.35    5.98
  -1  10   3   40.50    6.20
   1  10  -2  241.05   19.84
  -1  10   2  273.11   21.64
   1 -10  -2  254.88   11.33
  -1 -10   2  243.30   10.70
  -1 -10   2  211.34   10.13
   1  10  -2  261.90   11.90
   1  10  -2  266.71   12.37
  -1  10   2  272.06   12.18
  -1  10   2  282.95   12.34
   1  10  -1   29.49    8.32
  -1  10   1   33.03    8.58
   1 -10  -1   38.35    5.54
   1 -10  -1   25.06    5.19
  -1 -10   1   38.32    5.76
  -1 -10   1   26.26    4.81
   1  10  -1   36.33    6.30
   1  10  -1   34.02    6.04
  -1  10   1   21.36    5.60
  -1  10   1   23.38    6.01
   1  10   0   52.15    9.59
  -1  10   0   67.40   10.19
   1 -10   0   61.86    6.01
   1 -10   0   55.50    5.82
  -1 -10   0   55.34    5.92
  -1 -10   0   59.30    5.51
   1  10   0   42.88    6.20
   1  10   0   45.82    6.33
  -1  10   0   71.42    7.12
  -1  10   0   54.61    6.23
   1  10   1   32.37    9.78
  -1  10  -1   33.70    9.11
   1 -10   1   31.48    5.28
   1 -10   1   29.74    4.90
  -1 -10  -1   27.37    4.75
  -1 -10  -1   17.02    5.19
   1  10   1   34.02    6.14
  -1  10  -1   31.39    5.82
  -1  10  -1   15.54    6.17
  -1 -10  -2  128.31   12.09
   1  10   2  130.30   13.80
  -1  10  -2  152.20   14.52
   1 -10   2  137.39    7.72
   1 -10   2  119.17    7.50
  -1 -10  -2  124.07    7.40
  -1 -10  -2  110.87    7.28
   1  10   2  118.22    7.82
   1  10   2  111.38    7.63
  -1  10  -2  125.81    8.07
  -1  10  -2  136.09    8.86
  -1 -10  -3    5.89    7.82
   1  10   3   10.03    8.80
  -1  10  -3   12.69    8.86
   1 -10   3    7.28    4.97
   1 -10   3    9.81    4.68
  -1 -10  -3   13.23    4.84
  -1 -10  -3   15.82    4.90
   1  10   3    6.58    5.25
   1  10   3   20.03    5.98
  -1  10  -3   18.86    5.47
  -1  10  -3   10.35    5.47
  -1 -10  -4   47.65    8.54
   1  10   4   37.24    8.39
  -1  10  -4   40.03    9.40
   1 -10   4   55.69    5.63
   1 -10   4   57.68    5.98
  -1 -10  -4   61.01    5.79
  -1 -10  -4   55.28    5.73
   1  10   4   59.01    6.23
   1  10   4   53.73    6.42
  -1  10  -4   62.53    6.90
  -1  10  -4   56.36    6.36
  -1 -10  -5   10.88    6.74
   1  10   5   11.01    9.08
  -1  10  -5   17.81    8.58
   1 -10   5   31.67    5.19
   1 -10   5   19.33    5.09
  -1 -10  -5   30.63    5.16
  -1 -10  -5   20.41    5.13
   1  10   5   27.24    5.73
   1  10   5   18.23    5.70
  -1  10  -5   20.12    5.66
  -1  10  -5   15.79    5.63
  -1 -10  -6   12.91    7.47
   1  10   6   25.38    7.72
  -1  10  -6   24.90    8.92
   1 -10   6   24.17    4.94
   1 -10   6   18.32    4.94
  -1 -10  -6   17.18    4.90
  -1 -10  -6   17.31    5.03
   1  10   6   22.97    5.92
   1  10   6   28.38    5.76
  -1  10  -6   22.05    5.41
  -1  10  -6   24.97    5.47
  -1 -10  -7    6.64    6.61
   1  10   7   30.31    7.56
  -1  10  -7   33.38    9.24
   1 -10   7   26.61    5.06
   1 -10   7   20.09    4.90
  -1 -10  -7   24.24    5.03
  -1 -10  -7   21.68    5.38
   1  10   7   23.48    6.27
   1  10   7   26.71    5.60
  -1  10  -7   29.78    5.57
  -1  10  -7   22.88    5.38
  -1 -10  -8   69.77    8.67
   1  10   8   55.66    8.76
  -1  10  -8   54.52    9.62
   1 -10   8   66.45    6.17
   1 -10   8   63.16    5.98
  -1 -10  -8   71.32    6.39
  -1 -10  -8   71.92    6.01
   1  10   8   67.52    7.66
   1  10   8   58.35    6.71
  -1  10  -8   55.34    6.08
  -1  10  -8   67.94    6.55
  -1 -10  -9  220.58   17.21
   1  10   9  232.60   18.42
  -1  10  -9  248.61   19.87
   1 -10   9  234.66   10.54
   1 -10   9  247.76   10.73
  -1 -10  -9  254.15   11.14
  -1 -10  -9  234.94   10.44
   1  10   9  269.28   11.87
   1  10   9  268.61   11.96
  -1  10  -9  263.14   11.45
  -1  10  -9  299.84   13.13
  -1 -10 -10  198.90   16.07
   1  10  10  185.04   15.47
  -1  10 -10  214.76   17.85
   1 -10  10  188.24    8.80
  -1 -10 -10  186.31    9.14
  -1 -10 -10  166.91    8.39
   1  10  10  195.93    9.87
   1  10  10  180.17    9.11
  -1  10 -10  180.84    9.30
  -1  10 -10  199.76    9.37
  -1 -10 -11    7.37    6.93
   1  10  11    8.23    7.59
  -1  10 -11    7.59    8.54
   1 -10  11    7.53    4.34
   1 -10  11   13.48    4.59
  -1 -10 -11   14.81    4.59
  -1 -10 -11    5.85    4.43
   1  10  11    7.88    5.06
   1  10  11    1.96    5.00
  -1  10 -11    4.24    4.68
  -1  10 -11    5.32    4.97
  -1 -10 -12   30.03    7.28
   1  10  12   30.12    7.56
  -1  10 -12   26.29    7.88
   1 -10  12   28.57    4.97
   1 -10  12   40.34    5.51
  -1 -10 -12   24.78    4.90
  -1 -10 -12   29.36    4.75
   1  10  12   27.15    4.84
   1  10  12   30.79    5.38
  -1  10 -12   34.27    5.54
  -1  10 -12   34.33    5.79
  -1 -10 -13   -0.03    6.74
   1  10  13   14.43    7.44
  -1  10 -13   -3.99    7.88
   1 -10  13   14.18    4.81
   1 -10  13   19.78    4.56
  -1 -10 -13   17.81    4.49
  -1 -10 -13   14.65    4.30
   1  10  13   13.67    4.97
   1  10  13    7.82    5.63
  -1  10 -13   13.95    5.38
  -1  10 -13   14.24    4.65
  -1 -10 -14    6.20    6.93
   1  10  14    3.96    7.66
  -1  10 -14   13.42    8.32
   1 -10  14    7.31    4.05
   1 -10  14   16.93    4.52
  -1 -10 -14    8.23    4.27
  -1 -10 -14   11.01    4.59
   1  10  14    6.55    5.03
   1  10  14   13.95    4.87
  -1  10 -14    7.88    4.75
  -1  10 -14   11.04    5.13
  -1 -10 -15   84.86    9.37
   1  10  15   91.51   10.13
  -1  10 -15  102.46   11.52
   1 -10  15  104.80    6.83
   1 -10  15  106.70    6.46
  -1 -10 -15  101.26    6.30
  -1 -10 -15   98.31    6.80
   1  10  15   96.48    7.02
   1  10  15  101.67    6.83
  -1  10 -15   89.01    6.96
  -1  10 -15  106.16    6.93
  -1 -10 -16   11.26    6.49
   1  10  16   14.78    7.50
  -1  10 -16    7.50    7.37
   1 -10  16   17.75    4.37
   1 -10  16   12.40    4.18
  -1 -10 -16   13.01    4.78
  -1 -10 -16   13.99    4.34
   1  10  16   10.44    5.32
   1  10  16   20.73    5.13
  -1  10 -16   25.25    4.81
  -1  10 -16   15.50    5.28
  -1 -10 -17   52.56    8.26
   1  10  17   54.77    8.95
   1 -10  17   54.49    5.13
   1 -10  17   61.51    5.63
  -1 -10 -17   52.87    5.22
  -1 -10 -17   50.85    5.32
   1  10  17   54.46    5.60
   1  10  17   64.42    6.46
  -1  10 -17   55.28    5.00
  -1  10 -17   68.13    6.04
  -1 -10 -18   16.04    6.87
   1  10  18    7.78    7.06
   1 -10  18    6.80    4.24
   1 -10  18    6.71    3.48
  -1 -10 -18   10.16    4.34
  -1 -10 -18    8.89    4.18
   1  10  18    7.47    5.22
   1  10  18   -1.74    4.84
  -1  10 -18    6.64    4.34
  -1  10 -18    5.89    4.52
  -1 -10 -19    4.02    7.18
   1  10  19    8.70    6.83
   1 -10  19    6.52    4.02
   1 -10  19    9.02    3.83
  -1 -10 -19    5.03    4.27
  -1 -10 -19   11.80    4.15
   1  10  19    9.75    5.32
   1  10  19   11.01    5.25
  -1  10 -19    9.87    4.62
  -1  10 -19    9.75    4.46
  -1 -10 -20    1.11    6.39
   1  10  20   -0.19    6.93
   1 -10  20    8.67    3.96
   1 -10  20    3.35    4.02
  -1 -10 -20    1.55    3.89
  -1 -10 -20    2.53    3.48
   1  10  20    7.21    5.06
   1  10  20    4.65    4.97
  -1  10 -20    0.51    4.46
  -1  10 -20    3.04    4.97
   1 -11 -19   18.38    7.28
   1  11 -19   12.72    8.16
  -1  11  19   22.09    7.47
   1 -11 -19   11.30    4.21
   1 -11 -19    7.28    3.61
  -1 -11  19    7.78    4.43
  -1 -11  19    6.30    3.48
   1  11 -19    7.56    4.24
   1  11 -19    2.97    4.97
  -1  11  19   10.13    5.13
  -1  11  19   16.36    5.13
   1 -11 -18   40.34    7.21
   1  11 -18   48.13    8.39
  -1  11  18   31.61    7.56
   1 -11 -18   40.82    4.78
   1 -11 -18   44.52    4.84
  -1 -11  18   44.87    4.71
  -1 -11  18   40.28    4.27
   1  11 -18   36.71    4.84
   1  11 -18   42.91    5.16
  -1  11  18   42.15    5.85
  -1  11  18   40.88    5.47
   1 -11 -17    9.14    6.61
   1  11 -17   -3.39    7.34
  -1  11  17   -0.47    6.68
   1 -11 -17    0.47    4.40
   1 -11 -17   -1.65    3.89
  -1 -11  17    7.18    3.86
  -1 -11  17   -2.56    4.24
   1  11 -17   -0.89    4.18
   1  11 -17    1.55    4.30
  -1  11  17    5.73    4.52
  -1  11  17   -0.38    4.97
   1 -11 -16    2.47    6.52
   1  11 -16    3.70    6.83
  -1  11  16   11.77    7.12
   1 -11 -16   -2.82    4.27
   1 -11 -16   10.16    4.56
  -1 -11  16    5.76    4.62
  -1 -11  16    0.09    3.80
   1  11 -16    1.39    4.65
   1  11 -16    1.30    5.28
  -1  11  16    3.86    5.44
  -1  11  16    2.37    4.97
   1 -11 -15    7.40    6.64
   1  11 -15    7.15    7.34
  -1  11  15    8.45    6.83
   1 -11 -15   16.20    4.97
   1 -11 -15   11.17    4.11
  -1 -11  15   18.16    4.46
  -1 -11  15   12.25    4.49
   1  11 -15   15.60    5.47
   1  11 -15   10.79    4.78
  -1  11  15   23.29    5.16
  -1  11  15    6.64    5.03
   1 -11 -14   -1.65    6.58
   1  11 -14    4.15    7.21
  -1  11  14    5.54    7.34
   1 -11 -14    3.07    4.56
   1 -11 -14    6.71    4.05
  -1 -11  14   -4.49    4.65
  -1 -11  14    1.11    4.11
   1  11 -14    0.00    4.43
   1  11 -14   -1.93    4.75
  -1  11  14   -7.37    4.81
  -1  11  14   -1.36    5.09
   1 -11 -13   -2.59    6.39
   1  11 -13   -8.20    8.10
  -1  11  13    1.99    7.59
   1 -11 -13    2.82    4.46
   1 -11 -13    2.53    4.18
  -1 -11  13   -0.32    3.86
  -1 -11  13   -1.58    4.30
   1  11 -13    5.79    4.81
   1  11 -13    3.51    4.87
  -1  11  13    6.83    5.51
  -1  11  13   -5.51    4.90
   1 -11 -12  122.17   11.39
   1  11 -12   93.16   11.17
  -1  11  12  125.68   12.44
   1 -11 -12  124.42    7.12
   1 -11 -12  118.94    7.09
  -1 -11  12  116.95    6.77
  -1 -11  12  137.71    7.85
   1  11 -12  125.37    7.91
   1  11 -12  131.63    8.23
  -1  11  12  123.18    7.66
  -1  11  12  131.70    8.20
   1 -11 -11   24.59    6.80
   1  11 -11   20.79    8.80
  -1  11  11   14.30    6.80
   1 -11 -11   26.10    4.81
   1 -11 -11   27.24    4.84
  -1 -11  11   24.24    4.84
  -1 -11  11   15.16    4.84
   1  11 -11   21.14    5.47
   1  11 -11   22.62    5.22
  -1  11  11   21.55    5.38
  -1  11  11   24.43    5.47
   1 -11 -10  177.10   14.30
   1  11 -10  168.84   15.44
  -1  11  10  177.51   15.03
   1 -11 -10  163.53    8.73
   1 -11 -10  166.25    8.45
  -1 -11  10  165.96    8.20
  -1 -11  10  177.86    8.67
   1  11 -10  177.17    9.14
   1  11 -10  178.02    9.21
  -1  11  10  179.06    8.99
  -1  11  10  171.22    9.02
   1 -11  -9   84.58    9.18
   1  11  -9   90.15   10.85
  -1  11   9   96.45   10.41
   1 -11  -9   81.80    6.77
   1 -11  -9  102.77    6.96
  -1 -11   9   90.66    6.83
  -1 -11   9  107.39    6.14
   1  11  -9   81.32    6.33
   1  11  -9   90.21    7.18
  -1  11   9   94.61    7.56
  -1  11   9  101.54    7.25
   1 -11  -8   -1.23    6.01
   1  11  -8    0.63    7.75
  -1  11   8   -0.03    6.68
   1 -11  -8   -2.91    4.62
   1 -11  -8   13.35    4.81
  -1 -11   8    0.47    3.96
  -1 -11   8    0.51    4.87
   1  11  -8   13.01    5.13
   1  11  -8   10.79    5.22
  -1  11   8   -2.66    5.19
  -1  11   8   -1.52    5.35
   1 -11  -7   -6.33    7.21
   1  11  -7    8.04    8.13
  -1  11   7    2.91    6.90
   1 -11  -7   -1.93    4.37
   1 -11  -7    2.12    4.84
  -1 -11   7    5.98    4.68
  -1 -11   7    3.51    4.43
   1  11  -7    3.80    5.44
   1  11  -7   -0.41    4.84
  -1  11   7   -5.32    5.44
  -1  11   7    1.74    5.38
   1 -11  -6   38.38    7.88
   1  11  -6   23.23    8.73
  -1  11   6   22.81    7.59
   1 -11  -6   29.30    5.13
   1 -11  -6   33.16    5.25
  -1 -11   6   21.33    4.97
  -1 -11   6   26.45    4.52
   1  11  -6   36.67    6.11
   1  11  -6   34.78    6.08
  -1  11   6   17.31    5.76
  -1  11   6   36.10    5.76
   1 -11  -5  132.27   11.93
   1  11  -5  153.66   14.56
  -1  11   5  152.29   14.30
   1 -11  -5  129.58    7.78
   1 -11  -5  149.42    8.10
  -1 -11   5  138.63    7.75
  -1 -11   5  142.39    8.13
   1  11  -5  149.80    8.76
   1  11  -5  156.12    8.83
  -1  11   5  147.96    8.39
  -1  11   5  169.35    9.59
   1 -11  -4    5.22    6.61
   1  11  -4    3.86    8.13
  -1  11   4   11.58    8.35
   1 -11  -4    2.91    4.62
   1 -11  -4   16.68    4.87
  -1 -11   4   21.55    5.25
  -1 -11   4   18.10    4.78
   1  11  -4    0.06    5.35
   1  11  -4    5.51    5.41
  -1  11   4   11.42    5.03
  -1  11   4   23.92    5.92
   1  11  -3    1.90    8.23
  -1  11   3    7.50    8.39
   1 -11  -3    1.11    4.59
   1 -11  -3    7.37    4.90
  -1 -11   3    3.73    4.56
  -1 -11   3    6.11    4.59
   1  11  -3    8.29    5.09
   1  11  -3    3.86    5.38
  -1  11   3    5.03    5.85
  -1  11   3    9.30    5.25
   1  11  -2    7.85    8.39
  -1  11   2   28.07    8.80
   1 -11  -2   18.00    4.71
   1 -11  -2   26.17    5.03
  -1 -11   2   19.33    4.94
  -1 -11   2   26.61    5.38
   1  11  -2   22.78    5.92
   1  11  -2   21.39    5.76
  -1  11   2   25.69    5.92
  -1  11   2   17.78    5.47
   1  11  -1  166.76   15.57
  -1  11   1  164.57   14.81
   1 -11  -1  146.57    7.94
   1 -11  -1  169.82    8.67
  -1 -11   1  136.38    7.53
  -1 -11   1  154.10    8.26
   1  11  -1  151.28    8.64
  -1  11   1  178.05    9.33
  -1  11   1  165.87    9.02
   1  11   0   52.59    9.18
  -1  11   0   44.24    8.89
   1 -11   0   48.73    5.38
   1 -11   0   53.76    5.82
  -1 -11   0   44.96    5.16
  -1 -11   0   67.24    5.95
   1  11   0   53.98    6.33
   1  11   0   34.14    5.76
  -1  11   0   42.24    6.04
  -1  11   0   50.79    6.42
   1  11   1   20.79    7.72
  -1  11  -1   22.88    8.89
   1 -11   1   22.43    4.90
   1 -11   1   33.13    5.28
  -1 -11  -1   26.36    4.75
  -1 -11  -1   29.93    5.22
   1  11   1   33.83    5.79
   1  11   1   21.42    5.60
  -1  11  -1   30.63    6.23
  -1  11  -1   36.17    6.08
   1  11   2  186.22   15.82
  -1  11  -2  195.36   16.90
   1 -11   2  183.68    9.08
   1 -11   2  175.49    8.95
  -1 -11  -2  170.39    8.39
  -1 -11  -2  201.28    9.46
   1  11   2  189.60    9.94
   1  11   2  170.52    9.59
  -1  11  -2  177.70   10.09
  -1  11  -2  172.26    9.40
  -1 -11  -3   -8.04    7.56
   1  11   3    7.66    7.56
  -1  11  -3   -5.66    8.39
   1 -11   3    1.39    4.56
   1 -11   3    5.38    4.75
  -1 -11  -3   15.38    4.68
  -1 -11  -3    1.96    4.65
   1  11   3   -4.56    5.41
   1  11   3   11.23    6.14
  -1  11  -3    1.74    5.70
  -1  11  -3   11.77    5.22
  -1 -11  -4   16.93    6.71
   1  11   4   23.19    7.44
  -1  11  -4   15.50    8.26
   1 -11   4   29.81    5.06
   1 -11   4   25.44    5.16
  -1 -11  -4   36.67    5.57
  -1 -11  -4   38.70    5.13
   1  11   4   41.32    5.89
   1  11   4   17.43    6.17
  -1  11  -4   31.01    5.73
  -1  11  -4   30.31    6.68
  -1 -11  -5   23.98    7.59
   1  11   5   15.85    8.32
  -1  11  -5   27.34    8.89
   1 -11   5   26.48    5.22
   1 -11   5   20.66    5.06
  -1 -11  -5   30.31    5.09
  -1 -11  -5   26.10    5.00
   1  11   5   19.46    6.17
   1  11   5   26.83    5.57
  -1  11  -5   19.02    5.98
  -1  11  -5   25.09    5.63
  -1 -11  -6   27.31    7.72
   1  11   6   32.69    8.45
  -1  11  -6   28.32    9.46
   1 -11   6   39.93    5.19
   1 -11   6   35.09    5.54
  -1 -11  -6   29.02    5.06
  -1 -11  -6   36.52    5.06
   1  11   6   30.72    5.70
   1  11   6   39.87    6.49
  -1  11  -6   35.88    6.11
  -1  11  -6   43.13    6.27
  -1 -11  -7   12.34    6.42
   1  11   7   -2.75    7.28
  -1  11  -7   17.09    9.08
   1 -11   7    5.82    4.46
   1 -11   7    3.64    4.94
  -1 -11  -7    2.69    4.40
  -1 -11  -7   -2.47    4.71
   1  11   7   -0.70    5.38
   1  11   7   -5.25    6.33
  -1  11  -7    4.87    5.25
  -1  11  -7   12.37    5.47
  -1 -11  -8  134.89   12.09
   1  11   8  150.43   13.48
  -1  11  -8  152.64   14.78
   1 -11   8  139.95    7.40
   1 -11   8  124.42    7.53
  -1 -11  -8  136.35    7.82
  -1 -11  -8  129.26    7.69
   1  11   8  154.19    9.14
   1  11   8  126.60    8.04
  -1  11  -8  133.94    7.94
  -1  11  -8  145.37    8.39
  -1 -11  -9    7.31    6.39
   1  11   9   20.47    7.28
  -1  11  -9   27.53    9.02
   1 -11   9   14.81    4.49
   1 -11   9   21.64    4.75
  -1 -11  -9   13.10    4.68
  -1 -11  -9   10.92    5.60
   1  11   9   17.15    5.92
   1  11   9   13.10    4.97
  -1  11  -9   -1.01    5.22
  -1 -11 -10  113.50   10.92
   1  11  10   99.23   10.47
  -1  11 -10  121.76   12.66
   1 -11  10  105.08    6.61
   1 -11  10  106.79    6.99
  -1 -11 -10  100.72    6.96
  -1 -11 -10   99.86    6.55
   1  11  10  103.53    7.09
   1  11  10  112.49    7.59
  -1  11 -10  109.20    7.47
  -1  11 -10  105.94    7.06
  -1 -11 -11  -11.93    6.55
   1  11  11   -3.54    7.78
  -1  11 -11    0.70    7.47
   1 -11  11    0.82    4.27
   1 -11  11    2.78    4.84
  -1 -11 -11    2.56    4.68
  -1 -11 -11   -2.97    4.71
   1  11  11   -0.32    5.25
   1  11  11   -8.04    5.22
  -1  11 -11    0.47    5.32
  -1  11 -11   -2.82    5.06
  -1 -11 -12    8.35    7.06
   1  11  12    0.89    7.44
  -1  11 -12   -4.30    8.20
   1 -11  12    6.61    3.86
   1 -11  12    0.16    4.46
  -1 -11 -12    1.55    3.92
  -1 -11 -12   -5.60    4.46
   1  11  12   -3.67    4.84
   1  11  12    7.12    5.44
  -1  11 -12   -2.28    5.00
  -1  11 -12    5.22    4.90
  -1 -11 -13   56.67    8.64
   1  11  13   32.65    8.10
  -1  11 -13   31.58    7.78
   1 -11  13   39.90    4.90
   1 -11  13   38.00    5.06
  -1 -11 -13   43.32    4.97
  -1 -11 -13   40.38    5.00
   1  11  13   37.53    5.95
   1  11  13   34.46    5.25
  -1  11 -13   34.17    5.95
  -1  11 -13   31.96    5.22
  -1 -11 -14    1.08    7.09
   1  11  14  -14.78    7.12
  -1  11 -14   -1.68    7.09
   1 -11  14   -0.76    4.49
   1 -11  14    0.09    4.11
  -1 -11 -14    3.58    4.34
  -1 -11 -14   -0.35    4.21
   1  11  14   -2.59    5.32
   1  11  14    2.18    4.78
  -1  11 -14    0.19    4.15
  -1  11 -14   -3.67    5.13
  -1 -11 -15    5.41    6.99
   1  11  15   18.83    7.28
  -1  11 -15    8.83    7.21
   1 -11  15    8.89    4.02
   1 -11  15    7.82    4.71
  -1 -11 -15    5.66    4.27
  -1 -11 -15    5.82    4.05
   1  11  15    1.08    5.16
   1  11  15   -4.87    4.68
  -1  11 -15    3.64    5.13
  -1  11 -15    8.70    4.56
  -1 -11 -16   -6.08    6.99
   1  11  16    2.59    7.12
  -1  11 -16   12.40    7.15
   1 -11  16    3.07    4.46
   1 -11  16   11.33    3.99
  -1 -11 -16    4.56    4.05
  -1 -11 -16   -0.13    4.21
   1  11  16    3.20    4.94
   1  11  16    6.74    5.25
  -1  11 -16    2.21    4.87
  -1  11 -16   12.37    4.68
  -1 -11 -17   32.18    7.75
   1  11  17   17.15    7.40
  -1  11 -17   15.19    7.53
   1 -11  17   14.97    4.56
   1 -11  17   15.73    4.27
  -1 -11 -17   14.40    4.65
  -1 -11 -17   14.71    4.65
   1  11  17   29.11    5.51
   1  11  17   15.69    5.09
  -1  11 -17   16.17    4.56
  -1  11 -17    9.97    4.56
  -1 -11 -18   -1.27    6.87
   1  11  18    6.49    6.87
  -1  11 -18   13.07    8.23
   1 -11  18   -1.80    3.54
   1 -11  18   -0.06    3.64
  -1 -11 -18    0.35    3.92
  -1 -11 -18    0.32    4.05
   1  11  18    6.46    5.38
   1  11  18   -3.10    5.00
  -1  11 -18    2.59    4.15
  -1  11 -18   -2.47    4.75
   1 -12 -16    4.21    7.06
   1  12 -16    1.46    7.97
  -1  12  16   15.92    7.47
   1 -12 -16    5.00    4.27
   1 -12 -16    3.86    3.73
  -1 -12  16   13.57    4.18
  -1 -12  16    4.52    3.80
   1  12 -16    3.96    4.43
   1  12 -16    8.95    4.30
  -1  12  16    7.94    5.22
  -1  12  16    3.10    4.59
   1 -12 -15    8.04    6.68
   1  12 -15    7.63    7.34
  -1  12  15    1.90    7.21
   1 -12 -15    2.12    3.99
   1 -12 -15    0.73    4.24
  -1 -12  15   11.93    4.49
  -1 -12  15   13.48    4.15
   1  12 -15   -3.26    4.84
   1  12 -15   11.11    4.43
  -1  12  15    7.21    4.78
  -1  12  15   12.09    5.06
   1 -12 -14   28.54    6.74
   1  12 -14    6.80    7.53
  -1  12  14   12.50    7.15
   1 -12 -14   26.36    4.59
   1 -12 -14   26.01    4.94
  -1 -12  14   28.41    4.75
  -1 -12  14   24.93    4.37
   1  12 -14   32.24    5.35
   1  12 -14   33.03    4.97
  -1  12  14   20.50    5.35
  -1  12  14   21.74    5.60
   1 -12 -13   -1.74    6.61
   1  12 -13   14.40    8.16
  -1  12  13    5.44    7.18
   1 -12 -13    3.16    4.05
   1 -12 -13   -1.49    4.15
  -1 -12  13    2.53    4.30
  -1 -12  13    8.39    4.71
   1  12 -13    2.40    4.62
   1  12 -13   10.16    5.51
  -1  12  13    1.42    5.22
  -1  12  13    6.99    4.90
   1 -12 -12  116.32   11.14
   1 -12 -12  112.36    6.99
   1 -12 -12  114.74    6.93
  -1 -12  12  108.69    7.09
  -1 -12  12  105.59    6.52
   1  12 -12  114.04    7.50
   1  12 -12  108.79    7.56
  -1  12  12  117.11    6.96
  -1  12  12  117.99    7.63
   1 -12 -11   13.04    6.93
   1  12 -11    0.60    8.26
  -1  12  11   16.33    6.83
   1 -12 -11   18.32    4.46
   1 -12 -11   16.87    4.56
  -1 -12  11    8.67    5.00
  -1 -12  11   15.50    3.99
   1  12 -11   10.85    4.90
   1  12 -11   16.36    5.25
  -1  12  11   21.93    5.35
  -1  12  11   21.90    5.13
   1 -12 -10    8.76    6.11
   1  12 -10   13.61    7.25
  -1  12  10   -0.09    6.74
   1 -12 -10    5.98    4.90
   1 -12 -10    9.65    4.30
  -1 -12  10    4.08    4.43
  -1 -12  10    1.93    4.81
   1  12 -10   11.36    5.16
   1  12 -10   -2.94    5.19
  -1  12  10    2.82    4.84
  -1  12  10    7.72    5.54
   1 -12  -9    0.47    5.92
   1  12  -9   -5.73    8.35
  -1  12   9   11.77    7.69
   1 -12  -9    4.68    4.40
   1 -12  -9    5.66    4.30
  -1 -12   9   18.61    5.00
  -1 -12   9   -1.30    4.21
   1  12  -9   13.26    4.75
   1  12  -9   11.23    5.06
  -1  12   9   -4.90    5.32
  -1  12   9    4.40    5.03
   1 -12  -8   62.30    8.16
   1  12  -8   56.80    9.94
  -1  12   8   67.90    9.94
   1 -12  -8   69.01    5.44
   1 -12  -8   76.45    5.79
  -1 -12   8   66.61    6.20
  -1 -12   8   61.70    5.19
   1  12  -8   57.02    6.01
   1  12  -8   58.92    6.08
  -1  12   8   61.48    5.82
  -1  12   8   58.98    6.58
   1 -12  -7   57.53    7.91
   1  12  -7   64.30   10.57
  -1  12   7   67.59    9.71
   1 -12  -7   76.83    6.01
   1 -12  -7   74.80    6.01
  -1 -12   7   82.05    5.54
  -1 -12   7   74.80    6.30
   1  12  -7   56.80    5.85
   1  12  -7   73.44    6.77
  -1  12   7   77.84    7.25
  -1  12   7   71.83    6.39
   1 -12  -6   16.68    6.17
   1  12  -6   10.70    8.39
  -1  12   6   -1.04    7.75
   1 -12  -6   13.57    4.78
   1 -12  -6    5.57    4.15
  -1 -12   6    2.82    4.02
  -1 -12   6   10.19    4.71
   1  12  -6    4.27    4.84
   1  12  -6    3.83    4.84
  -1  12   6    8.42    5.13
  -1  12   6   18.73    5.09
   1  12  -5    1.74    8.48
  -1  12   5    5.95    8.29
   1 -12  -5    2.78    4.30
   1 -12  -5   -6.36    4.49
  -1 -12   5    0.70    4.24
  -1 -12   5    4.78    4.65
   1  12  -5   -4.52    5.13
   1  12  -5    3.99    5.13
  -1  12   5  -10.13    5.35
  -1  12   5    2.40    5.47
   1  12  -4  132.99   12.88
  -1  12   4  154.98   14.27
   1 -12  -4  153.15    8.01
   1 -12  -4  141.09    7.78
  -1 -12   4  144.16    8.04
  -1 -12   4  134.83    7.78
   1  12  -4  161.41    8.73
   1  12  -4  136.98    8.10
  -1  12   4  144.45    8.16
  -1  12   4  131.66    8.48
   1  12  -3    4.46    8.26
  -1  12   3    4.71    7.85
   1 -12  -3   -1.65    4.46
   1 -12  -3    0.63    4.40
  -1 -12   3   -4.87    4.46
  -1 -12   3    8.92    4.87
   1  12  -3    1.52    5.22
   1  12  -3   -1.49    5.66
  -1  12   3   -5.85    5.60
  -1  12   3   10.60    5.13
   1  12  -2   71.07    9.84
  -1  12   2   87.08   11.04
   1 -12  -2   64.90    5.70
   1 -12  -2   69.83    5.95
  -1 -12   2   70.50    5.79
  -1 -12   2   69.77    5.98
   1  12  -2   66.80    6.49
   1  12  -2   65.22    6.17
  -1  12   2   81.04    7.31
  -1  12   2   79.99    6.49
   1  12  -1   25.85    9.02
  -1  12   1   10.54    8.39
   1 -12  -1   -1.80    4.75
  -1 -12   1   -2.78    4.56
  -1 -12   1   10.57    4.49
   1  12  -1    4.18    5.16
   1  12  -1   16.58    5.41
  -1  12   1    7.12    5.76
  -1  12   1   15.60    5.25
   1  12   0    2.59    8.35
  -1  12   0   15.28    8.92
   1 -12   0    3.42    4.62
   1 -12   0   -0.13    4.40
  -1 -12   0   -1.65    4.18
  -1 -12   0    2.63    4.18
   1  12   0   -2.75    5.66
   1  12   0    8.16    5.32
  -1  12   0    1.08    5.22
  -1  12   0    3.16    5.32
   1  12   1   80.09   10.41
  -1  12  -1   69.58    9.62
   1 -12   1   73.13    6.30
   1 -12   1   70.78    5.70
  -1 -12  -1   71.26    5.60
  -1 -12  -1   71.73    5.85
   1  12   1   73.25    6.77
   1  12   1   60.06    6.49
  -1  12  -1   74.99    6.96
  -1  12  -1   79.07    6.77
   1  12   2  107.27   11.93
  -1  12  -2  115.30   12.44
   1 -12   2  128.40    7.56
   1 -12   2  109.89    6.96
  -1 -12  -2  120.56    6.96
  -1 -12  -2  112.39    6.90
   1  12   2  127.01    7.82
   1  12   2  127.68    8.32
  -1  12  -2  129.16    7.82
  -1  12  -2  112.36    7.53
   1  12   3   17.12    8.39
  -1  12  -3    1.17    8.20
   1 -12   3    2.12    4.52
   1 -12   3    7.75    4.90
  -1 -12  -3    0.06    4.62
  -1 -12  -3   -2.82    4.08
   1  12   3    7.85    5.38
   1  12   3    9.87    5.25
  -1  12  -3   14.87    5.41
  -1  12  -3   -4.75    5.25
  -1 -12  -4   17.06    6.30
   1  12   4    8.10    8.23
  -1  12  -4   11.36    8.70
   1 -12   4   21.45    5.22
   1 -12   4   17.12    4.87
  -1 -12  -4   20.35    4.90
  -1 -12  -4   14.62    4.34
   1  12   4    9.84    5.16
   1  12   4   16.83    5.32
  -1  12  -4   16.26    5.47
  -1  12  -4   20.60    5.63
  -1 -12  -5   13.23    6.42
   1  12   5   32.28    8.54
  -1  12  -5   23.92    8.42
   1 -12   5   24.93    4.84
   1 -12   5   28.26    5.22
  -1 -12  -5   22.56    4.30
  -1 -12  -5   21.77    4.87
   1  12   5    8.83    5.32
   1  12   5   30.69    5.73
  -1  12  -5   17.53    5.47
  -1  12  -5   21.68    5.38
  -1 -12  -6    7.37    6.42
   1  12   6   -5.09    6.90
  -1  12  -6    4.30    7.82
   1 -12   6    1.77    4.59
   1 -12   6    7.09    3.92
  -1 -12  -6   -1.04    4.52
  -1 -12  -6    3.64    4.43
   1  12   6   -0.54    5.00
   1  12   6   -0.09    5.16
  -1  12  -6  -11.74    5.09
  -1  12  -6   -3.80    5.03
  -1 -12  -7   10.70    6.46
   1  12   7   15.13    7.72
  -1  12  -7    6.61    7.37
   1 -12   7    6.49    4.75
   1 -12   7   -3.07    4.18
  -1 -12  -7    9.43    4.56
  -1 -12  -7    1.68    4.30
   1  12   7    1.90    5.54
   1  12   7    5.57    4.97
  -1  12  -7   -0.25    4.87
  -1  12  -7    5.22    5.09
  -1 -12  -8   46.80    7.88
   1  12   8   40.53    8.95
  -1  12  -8   48.29    9.43
   1 -12   8   51.80    5.92
   1 -12   8   50.66    5.28
  -1 -12  -8   56.92    5.28
  -1 -12  -8   43.86    5.32
   1  12   8   47.69    5.92
   1  12   8   36.07    5.92
  -1  12  -8   44.36    5.57
  -1  12  -8   42.97    6.14
  -1 -12  -9    4.30    6.42
   1  12   9   13.80    7.12
  -1  12  -9    5.47    8.45
   1 -12   9    3.70    4.40
   1 -12   9   13.01    5.22
  -1 -12  -9    1.84    4.40
  -1 -12  -9    0.16    4.08
   1  12   9    3.83    5.38
   1  12   9    1.84    5.16
  -1  12  -9    8.64    5.13
  -1  12  -9    6.58    4.71
  -1 -12 -10   10.85    7.21
   1  12  10   10.35    6.87
  -1  12 -10   -0.89    8.13
   1 -12  10   11.68    4.75
   1 -12  10   -1.33    3.83
  -1 -12 -10    3.73    4.84
  -1 -12 -10    8.20    4.37
   1  12  10    2.03    4.84
   1  12  10   15.88    5.95
  -1  12 -10    5.57    5.13
  -1  12 -10    6.93    5.16
  -1 -12 -11    5.70    6.74
   1  12  11   12.02    7.94
  -1  12 -11   14.46    7.85
   1 -12  11    6.04    4.65
   1 -12  11    2.50    4.46
  -1 -12 -11   13.26    4.84
  -1 -12 -11   11.07    4.62
   1  12  11    2.37    5.22
   1  12  11    2.28    5.28
  -1  12 -11    1.87    5.32
  -1  12 -11   20.98    5.73
  -1 -12 -12   10.73    6.93
   1  12  12   24.27    7.85
  -1  12 -12   14.05    8.64
   1 -12  12    7.97    4.18
   1 -12  12    9.87    4.81
  -1 -12 -12   15.44    4.52
  -1 -12 -12    3.51    4.05
   1  12  12   14.46    5.03
   1  12  12   16.77    5.41
  -1  12 -12   18.67    5.25
  -1  12 -12   14.49    5.22
  -1 -12 -13   10.92    6.52
   1  12  13    6.77    7.28
  -1  12 -13    4.11    7.63
   1 -12  13   10.63    4.62
   1 -12  13    9.78    4.97
  -1 -12 -13   17.85    4.90
  -1 -12 -13    7.72    4.18
   1  12  13    0.95    5.73
   1  12  13    6.20    4.68
  -1  12 -13    7.82    5.47
  -1  12 -13    7.63    4.81
  -1 -12 -14   -1.20    6.14
   1  12  14    2.37    7.09
  -1  12 -14   12.40    7.28
   1 -12  14    5.35    4.05
   1 -12  14   -0.19    4.15
  -1 -12 -14    4.30    4.08
  -1 -12 -14   10.03    4.30
   1  12  14   -3.04    4.81
   1  12  14    4.56    5.00
  -1  12 -14    6.49    4.30
  -1  12 -14   -0.95    4.75
  -1 -12 -15   15.60    7.75
   1  12  15   -6.39    7.21
  -1  12 -15   -1.87    7.53
   1 -12  15    6.99    4.18
   1 -12  15    5.63    4.46
  -1 -12 -15    9.21    4.43
  -1 -12 -15   10.25    4.43
   1  12  15    2.28    5.73
   1  12  15    3.77    5.28
  -1  12 -15   -1.68    5.25
  -1  12 -15   -6.30    4.56
  -1 -12 -16   22.91    7.69
   1  12  16   28.70    9.02
  -1  12 -16   24.43    8.20
   1 -12  16   24.17    4.68
   1 -12  16   22.05    3.96
  -1 -12 -16   27.75    5.19
  -1 -12 -16   20.31    4.52
   1  12  16   13.38    5.66
  -1  12 -16   29.71    4.78
  -1  12 -16   12.85    5.98
   1 -13 -14   15.16    7.34
   1 -13 -14    0.76    4.08
  -1 -13  14    1.36    3.29
   1  13 -14    3.64    4.90
   1 -13 -13   -5.22    7.78
   1  13 -13   -3.35    8.45
  -1  13  13    3.26    7.97
   1 -13 -13    0.98    4.78
   1 -13 -13   -5.51    4.18
  -1 -13  13    5.00    3.83
  -1 -13  13   -1.74    4.27
   1  13 -13   -0.19    4.75
   1  13 -13    0.54    4.87
  -1  13  13    2.09    4.62
  -1  13  13   -7.69    5.51
   1 -13 -12    6.58    6.74
   1  13 -12   -6.55    7.69
  -1  13  12   -2.09    7.09
   1 -13 -12    3.99    4.15
   1 -13 -12    5.54    3.96
  -1 -13  12   -3.61    4.87
  -1 -13  12    4.71    3.67
   1  13 -12    5.98    4.81
   1  13 -12    7.02    5.28
  -1  13  12    7.37    5.00
  -1  13  12    6.17    5.28
   1 -13 -11   -0.06    7.09
   1  13 -11    5.03    6.68
  -1  13  11    4.08    7.78
   1 -13 -11    6.49    4.15
   1 -13 -11    6.71    4.37
  -1 -13  11    0.03    4.81
  -1 -13  11    3.23    3.73
   1  13 -11   -4.30    5.25
   1  13 -11   10.60    5.44
  -1  13  11   -1.36    5.22
  -1  13  11    1.61    4.78
   1 -13 -10    8.73    6.46
   1  13 -10   10.63    7.72
  -1  13  10    1.71    7.63
   1 -13 -10   10.00    4.18
   1 -13 -10   12.34    4.05
  -1 -13  10   21.33    4.84
  -1 -13  10   13.45    4.34
   1  13 -10   17.62    5.06
   1  13 -10   14.21    5.38
  -1  13  10    9.56    5.28
  -1  13  10   16.36    5.06
   1 -13  -9   13.76    6.99
   1  13  -9    8.35    7.37
  -1  13   9   21.77    7.21
   1 -13  -9    9.81    4.18
   1 -13  -9    8.26    4.81
  -1 -13   9    3.83    3.96
  -1 -13   9    4.27    4.71
   1  13  -9   12.59    4.59
   1  13  -9   12.06    5.51
  -1  13   9    4.27    5.16
  -1  13   9    0.06    4.87
   1 -13  -8    2.91    7.47
   1  13  -8    9.30    7.09
  -1  13   8   -1.23    7.78
   1 -13  -8    1.93    4.46
   1 -13  -8   -6.90    4.18
  -1 -13   8    0.00    3.89
  -1 -13   8    8.01    4.40
   1  13  -8   -7.50    5.00
   1  13  -8    4.08    4.87
  -1  13   8   11.49    4.94
  -1  13   8    3.48    5.41
   1 -13  -7    2.25    6.33
   1  13  -7   -6.46    7.88
  -1  13   7    5.89    7.59
   1 -13  -7    1.20    4.68
   1 -13  -7   -1.65    4.21
  -1 -13   7    8.70    4.05
  -1 -13   7   10.98    4.68
   1  13  -7   12.34    4.81
   1  13  -7   -6.64    5.09
  -1  13   7    1.39    4.87
  -1  13   7   10.16    5.57
   1  13  -6   13.32    8.04
  -1  13   6    1.80    6.96
   1 -13  -6    7.15    4.87
   1 -13  -6    3.51    4.49
  -1 -13   6    1.52    4.27
  -1 -13   6   10.19    4.65
   1  13  -6   12.91    5.03
   1  13  -6    5.85    4.90
  -1  13   6    1.61    5.03
  -1  13   6    3.83    4.94
   1  13  -5   13.32    7.21
  -1  13   5   17.40    8.10
   1 -13  -5   15.35    4.94
   1 -13  -5   15.60    5.03
  -1 -13   5   27.97    5.03
  -1 -13   5   18.42    4.46
   1  13  -5    5.44    4.90
   1  13  -5    1.65    5.06
  -1  13   5    5.57    5.16
  -1  13   5   21.86    5.98
   1  13  -4   44.05    8.48
  -1  13   4   60.50    9.75
   1 -13  -4   50.66    5.70
   1 -13  -4   66.96    5.98
  -1 -13   4   63.44    5.28
  -1 -13   4   57.53    5.85
   1  13  -4   68.60    6.74
   1  13  -4   70.66    6.11
  -1  13   4   64.84    6.71
  -1  13   4   52.91    6.27
   1  13  -3   10.38    8.73
  -1  13   3   10.44    8.45
   1 -13  -3    3.29    4.87
   1 -13  -3   11.52    4.46
  -1 -13   3    5.13    4.56
  -1 -13   3    7.69    4.46
   1  13  -3    7.15    5.19
   1  13  -3   20.88    5.57
  -1  13   3    8.20    5.54
  -1  13   3    5.13    5.25
   1  13  -2   19.40    8.80
  -1  13   2   -5.76    8.16
   1 -13  -2   -1.17    4.30
   1 -13  -2    4.94    4.56
  -1 -13   2   -0.98    4.40
  -1 -13   2   -0.09    4.49
   1  13  -2    3.83    4.90
   1  13  -2    2.56    5.19
  -1  13   2   11.64    5.22
  -1  13   2    2.09    5.51
   1  13  -1    0.60    7.12
  -1  13   1    4.30    8.35
   1 -13  -1    2.53    4.49
   1 -13  -1    1.08    4.59
  -1 -13   1    3.61    4.27
  -1 -13   1   -1.61    4.34
   1  13  -1   -3.58    4.81
   1  13  -1    0.98    4.65
  -1  13   1   -6.80    5.28
  -1  13   1    5.73    5.09
   1  13   0   20.54    8.26
  -1  13   0   20.54    7.75
   1 -13   0   12.09    4.68
   1 -13   0   19.11    4.94
  -1 -13   0   18.89    5.13
  -1 -13   0   17.31    4.56
   1  13   0   10.06    5.38
   1  13   0    5.70    5.09
  -1  13   0   16.93    5.22
  -1  13   0   12.78    5.35
   1  13   1    8.51    8.01
  -1  13  -1   12.21    8.83
   1 -13   1    4.84    4.30
   1 -13   1   -1.46    4.46
  -1 -13  -1   10.54    4.34
  -1 -13  -1    8.64    5.00
   1  13   1    9.75    5.79
   1  13   1   17.94    5.95
  -1  13  -1    3.23    4.97
  -1  13  -1    8.86    4.81
   1  13   2   25.38    8.83
  -1  13  -2   40.91    8.48
   1 -13   2   28.41    4.62
   1 -13   2   40.60    5.22
  -1 -13  -2   35.22    4.94
  -1 -13  -2   38.10    5.44
   1  13   2   19.59    5.51
   1  13   2   23.13    6.17
  -1  13  -2   36.48    5.54
  -1  13  -2   26.29    5.57
   1  13   3   17.06    7.21
  -1  13  -3    7.21    7.25
   1 -13   3   22.05    5.00
   1 -13   3    6.93    4.52
  -1 -13  -3   15.73    5.00
  -1 -13  -3    8.07    4.46
   1  13   3    3.61    5.13
   1  13   3    4.71    5.73
  -1  13  -3    5.63    5.44
  -1  13  -3   18.99    5.41
   1  13   4   45.25    9.40
  -1  13  -4   39.87    8.76
   1 -13   4   34.43    4.94
   1 -13   4   31.42    5.76
  -1 -13  -4   36.01    5.47
  -1 -13  -4   35.25    5.25
   1  13   4   35.06    6.01
   1  13   4   41.86    6.01
  -1  13  -4   38.73    5.47
  -1  13  -4   36.36    5.54
   1  13   5    7.78    8.10
  -1  13  -5    9.87    8.39
   1 -13   5    4.65    4.49
   1 -13   5    3.10    4.34
  -1 -13  -5   -1.68    4.34
  -1 -13  -5   -4.24    4.52
   1  13   5    4.81    5.09
   1  13   5   -1.42    5.09
  -1  13  -5    0.25    4.75
  -1 -13  -6   -0.22    7.50
   1  13   6   10.98    7.21
  -1  13  -6   22.37    8.64
   1 -13   6   16.30    4.81
   1 -13   6   17.69    4.24
  -1 -13  -6    9.18    5.16
  -1 -13  -6    9.33    4.27
   1  13   6    5.57    4.90
   1  13   6   24.17    6.08
  -1  13  -6   25.57    5.44
  -1  13  -6   15.22    5.13
  -1 -13  -7   -2.59    7.37
   1  13   7   15.57    8.48
  -1  13  -7   -0.16    8.20
   1 -13   7    4.49    4.56
   1 -13   7   -0.32    3.89
  -1 -13  -7    1.36    4.52
  -1 -13  -7   -0.60    4.46
   1  13   7    0.89    5.28
   1  13   7   -4.84    4.59
  -1  13  -7    3.64    4.87
  -1  13  -7    4.59    4.94
  -1 -13  -8   37.81    7.53
   1  13   8   38.13    8.26
  -1  13  -8   36.55    8.95
   1 -13   8   36.74    4.71
   1 -13   8   41.29    5.60
  -1 -13  -8   44.39    4.87
  -1 -13  -8   36.64    5.25
   1  13   8   41.61    5.32
   1  13   8   37.21    6.77
  -1  13  -8   43.67    5.92
  -1  13  -8   35.06    5.63
  -1 -13  -9    1.74    5.98
   1  13   9   10.13    7.78
  -1  13  -9   21.58    7.63
   1 -13   9   -0.06    5.00
   1 -13   9    9.75    4.49
  -1 -13  -9   -1.27    4.84
  -1 -13  -9   10.06    3.96
   1  13   9    0.38    4.43
   1  13   9   -3.04    5.57
  -1  13  -9    0.51    4.90
  -1  13  -9    2.34    5.35
  -1 -13 -10   -0.35    7.12
   1  13  10   -1.36    7.97
  -1  13 -10    9.24    8.29
   1 -13  10   13.10    4.02
   1 -13  10    7.53    4.75
  -1 -13 -10   -1.77    3.92
  -1 -13 -10    2.69    4.15
   1  13  10    3.67    4.59
   1  13  10    1.71    5.28
  -1  13 -10    0.98    5.03
  -1  13 -10    2.47    5.09
  -1 -13 -11    4.59    6.71
   1  13  11    1.99    8.26
  -1  13 -11    5.73    7.28
   1 -13  11   10.16    3.89
   1 -13  11   13.16    4.49
  -1 -13 -11    9.94    3.99
  -1 -13 -11    9.49    4.71
   1  13  11    5.92    5.60
   1  13  11   15.31    4.97
  -1  13 -11    3.92    4.87
  -1  13 -11   13.23    4.81
  -1 -13 -12   -1.46    7.94
   1  13  12   -5.22    7.40
  -1  13 -12   -0.38    8.23
   1 -13  12    2.72    3.80
   1 -13  12    8.35    4.52
  -1 -13 -12   15.16    4.18
  -1 -13 -12    3.42    4.02
   1  13  12    5.54    4.94
   1  13  12    6.46    5.25
  -1  13 -12    6.01    4.56
  -1  13 -12    2.47    5.06
  -1 -13 -13   14.02    7.72
   1  13  13   -3.39    7.82
  -1  13 -13    1.20    8.76
   1 -13  13   -1.20    4.71
   1 -13  13    7.82    4.34
  -1 -13 -13    5.89    4.59
  -1 -13 -13   -0.98    3.92
   1  13  13    5.57    5.00
   1  13  13    5.66    6.11
  -1  13 -13    8.26    5.79
  -1  13 -13    0.92    4.30
   1 -14 -10   11.04    8.13
  -1 -14  10   -3.67    3.83
   1 -14  -9    6.20    6.30
   1  14  -9    3.13    7.69
  -1  14   9  -16.20    7.75
   1 -14  -9    2.75    4.52
   1 -14  -9   -6.68    4.24
  -1 -14   9   -0.54    4.21
  -1 -14   9    5.32    4.37
   1  14  -9   10.19    5.28
   1  14  -9   -2.34    4.18
  -1  14   9    8.42    4.78
  -1  14   9    1.90    5.51
   1  14  -8   -6.64    7.91
  -1  14   8    6.08    7.69
   1 -14  -8    3.61    4.37
   1 -14  -8    3.89    4.56
  -1 -14   8    3.86    4.21
  -1 -14   8    7.12    4.08
   1  14  -8   -1.90    4.65
   1  14  -8    3.54    4.87
  -1  14   8   -0.06    4.43
  -1  14   8    9.33    4.87
   1  14  -7   -7.02    6.87
  -1  14   7    0.22    7.37
   1 -14  -7    7.59    4.65
   1 -14  -7    1.90    3.96
  -1 -14   7    6.71    4.27
  -1 -14   7    1.36    4.43
   1  14  -7    8.95    4.94
   1  14  -7   -0.32    5.16
  -1  14   7    4.71    4.56
  -1  14   7    2.59    5.95
   1  14  -6    3.58    6.83
  -1  14   6    6.20    7.21
   1 -14  -6    3.26    4.43
   1 -14  -6   -7.09    4.11
  -1 -14   6    1.14    4.24
  -1 -14   6   -1.87    4.49
   1  14  -6    8.23    5.09
   1  14  -6   -3.10    5.13
  -1  14   6   -0.19    5.79
  -1  14   6    4.62    4.81
   1  14  -5   48.79    8.39
  -1  14   5   63.09    9.27
   1 -14  -5   53.86    5.44
   1 -14  -5   57.68    5.32
  -1 -14   5   51.17    5.25
  -1 -14   5   72.84    5.09
   1  14  -5   46.17    5.70
   1  14  -5   56.92    5.98
  -1  14   5   67.78    6.83
  -1  14   5   53.60    5.92
   1  14  -4   14.24    7.31
  -1  14   4   -5.09    7.56
   1 -14  -4    6.68    4.87
   1 -14  -4    1.49    4.24
  -1 -14   4    5.92    3.70
  -1 -14   4   15.38    4.81
   1  14  -4   -0.47    4.87
   1  14  -4    0.41    4.97
  -1  14   4    9.94    5.22
  -1  14   4   20.88    5.73
   1  14  -3   -0.51    7.25
  -1  14   3    0.09    7.78
   1 -14  -3    6.33    4.56
   1 -14  -3   -1.71    4.59
  -1 -14   3   -2.47    3.67
  -1 -14   3   -1.08    4.68
   1  14  -3   -4.52    4.68
   1  14  -3   -5.95    4.87
  -1  14   3   -4.15    5.22
  -1  14   3   -5.63    5.47
   1  14  -2   28.45    8.61
  -1  14   2   21.20    8.73
   1 -14  -2   17.43    4.56
   1 -14  -2   23.48    5.00
  -1 -14   2   27.12    4.87
  -1 -14   2   19.90    4.94
   1  14  -2   26.74    5.32
   1  14  -2   35.53    5.54
  -1  14   2   25.09    5.85
  -1  14   2   22.94    5.98
   1  14  -1    0.51    7.94
  -1  14   1   -2.91    7.82
   1 -14  -1   -2.63    4.75
   1 -14  -1    5.19    4.18
  -1 -14   1    4.05    4.75
  -1 -14   1    2.97    4.71
   1  14  -1   11.71    5.28
   1  14  -1   -3.48    5.13
  -1  14   1    7.18    6.04
  -1  14   1    5.66    5.16
   1  14   0   34.93    8.89
  -1  14   0   29.27    8.67
   1 -14   0   35.60    5.13
   1 -14   0   43.98    5.28
  -1 -14   0   36.90    4.97
  -1 -14   0   33.41    5.25
   1  14   0   39.58    6.33
   1  14   0   33.79    5.44
  -1  14   0   28.57    6.08
  -1  14   0   34.68    5.66
   1  14   1   18.67    8.04
  -1  14  -1   19.71    8.32
   1 -14   1   20.12    4.62
   1 -14   1   10.88    4.56
  -1 -14  -1    9.14    4.40
  -1 -14  -1    9.87    4.78
   1  14   1    3.39    5.22
   1  14   1   18.95    5.70
  -1  14  -1    7.53    5.22
  -1  14  -1    5.57    5.03
   1  14   2   -8.20    7.91
  -1  14  -2    7.56    7.40
   1 -14   2    5.09    4.37
   1 -14   2    0.57    4.08
  -1 -14  -2   -1.01    4.27
  -1 -14  -2   -1.04    4.56
   1  14   2   -2.88    5.06
   1  14   2   -3.16    5.19
  -1  14  -2    1.71    4.87
  -1  14  -2   -3.23    5.13
   1  14   3    3.48    8.01
  -1  14  -3  -11.93    8.39
   1 -14   3    2.09    3.99
   1 -14   3    2.09    4.37
  -1 -14  -3    6.46    4.56
  -1 -14  -3   -1.96    4.78
   1  14   3    3.77    5.51
   1  14   3   -4.11    4.94
  -1  14  -3   -1.04    4.81
  -1  14  -3    5.00    5.19
   1  14   4   -2.31    7.82
  -1  14  -4    9.84    7.78
   1 -14   4    3.77    4.68
   1 -14   4    3.07    4.21
  -1 -14  -4    1.77    4.15
  -1 -14  -4   -0.60    4.15
   1  14   4    4.81    5.13
   1  14   4   -1.33    5.54
  -1  14  -4   -0.35    4.68
  -1  14  -4   -5.98    5.13
   1  14   5   10.82    7.75
  -1  14  -5   -2.37    7.59
   1 -14   5    7.44    4.34
   1 -14   5    3.04    4.15
  -1 -14  -5    5.54    4.62
  -1 -14  -5   -3.13    4.24
   1  14   5    5.70    5.73
   1  14   5    1.58    5.09
  -1  14  -5   10.70    5.25
  -1  14  -5    2.50    5.06
   1  14   6    4.05    7.15
  -1  14  -6   15.66    7.69
   1 -14   6   18.10    3.99
   1 -14   6    9.30    4.71
  -1 -14  -6   11.33    4.65
  -1 -14  -6    5.92    4.65
   1  14   6   19.14    5.44
   1  14   6    7.75    5.44
  -1  14  -6   11.99    4.97
  -1  14  -6   13.32    5.03
   1  14   7    7.18    7.63
  -1  14  -7   -0.92    6.87
   1 -14   7    7.15    4.21
   1 -14   7   17.78    4.56
  -1 -14  -7   17.06    4.81
  -1 -14  -7    9.05    4.56
   1  14   7   10.47    5.06
   1  14   7   16.64    5.51
  -1  14  -7   19.43    5.22
  -1  14  -7    4.87    4.87
  -1 -14  -8   -7.12    6.55
   1  14   8   -2.85    6.55
  -1  14  -8    5.54    7.66
   1 -14   8    1.71    4.27
   1 -14   8   -8.10    4.11
  -1 -14  -8    3.92    4.46
  -1 -14  -8   -0.32    5.19
   1  14   8    1.14    4.75
   1  14   8   -5.60    6.11
  -1  14  -8    0.16    4.59
  -1  14  -8   -7.25    5.09
  -1 -14  -9   18.00    7.78
   1  14   9    3.86    8.64
  -1  14  -9    1.52    8.80
   1 -14   9    2.56    3.96
  -1 -14  -9   10.66    4.56
  -1 -14  -9    8.04    4.62
   1  14   9    0.76    5.63
  -1  14  -9    8.48    4.40
   2   0 -28  181.12   15.50
   2   0 -28  191.34    8.35
   2   0 -28  182.36    8.32
  -2   0  28  198.71    8.70
  -2   0  28  190.61    8.26
   2   0 -27   -8.39    7.44
   2   0 -27    0.38    3.77
   2   0 -27    1.11    3.92
  -2   0  27    1.20    3.67
  -2   0  27   -5.44    4.27
   2   0 -26  532.23   37.31
   2   0 -26  521.15   18.45
   2   0 -26  523.37   18.64
  -2   0  26  492.67   17.40
  -2   0  26  497.74   17.72
   2   0 -25    7.34    6.80
   2   0 -25   -1.90    3.67
   2   0 -25   -3.20    4.18
  -2   0  25    3.23    4.27
  -2   0  25   -3.10    4.43
   2   0 -24  164.38   14.33
   2   0 -24  173.94    8.01
   2   0 -24  167.14    8.10
  -2   0  24  164.83    7.94
  -2   0  24  180.46    8.39
   2   0 -23   -0.06    7.69
   2   0 -23    4.15    3.67
   2   0 -23    3.01    3.96
  -2   0  23    2.37    4.11
  -2   0  23   -0.54    3.89
   2   0 -22   31.33    8.67
   2   0 -22   39.33    4.71
   2   0 -22   32.31    4.65
  -2   0  22   41.83    5.13
  -2   0  22   34.24    4.87
   2   0 -21    4.75    7.85
   2   0 -21   -0.09    4.11
   2   0 -21   -2.50    4.27
  -2   0  21   -1.27    4.15
  -2   0  21   -1.61    4.02
   2   0 -20   17.15    7.91
   2   0 -20   29.71    5.09
   2   0 -20   18.00    4.65
  -2   0  20   26.71    4.52
  -2   0  20   21.77    4.68
   2   0 -19    0.35    7.72
   2   0 -19    0.13    3.99
   2   0 -19    2.72    4.34
  -2   0  19    0.32    4.30
  -2   0  19   -0.79    4.02
   2   0 -18   11.11    7.85
   2   0 -18   10.73    4.40
   2   0 -18    8.83    3.89
  -2   0  18    5.38    4.15
  -2   0  18   12.56    4.02
   2   0 -17    7.59    7.47
   2   0 -17   -0.92    3.67
   2   0 -17    1.46    4.15
  -2   0  17   -2.47    3.89
  -2   0  17    4.78    4.68
   2   0 -16  259.59   20.25
   2   0 -16  268.93   11.17
   2   0 -16  239.60   10.79
  -2   0  16  262.82   11.17
  -2   0  16  263.93   11.68
   2   0 -15    3.35    6.74
   2   0 -15    0.73    3.83
   2   0 -15   -0.76    4.34
  -2   0  15   -0.41    4.34
  -2   0  15    0.54    3.70
   2   0 -14  756.25   51.93
   2   0 -14  704.04   24.46
   2   0 -14  718.60   25.06
  -2   0  14  730.94   25.54
  -2   0  14  722.08   25.03
   2   0 -13   -0.03    6.61
   2   0 -13   -1.08    3.77
   2   0 -13    1.99    4.37
  -2   0  13    4.15    3.83
  -2   0  13    2.47    3.92
   2   0 -12 4512.21  142.80
   2   0 -12 4012.26  127.42
  -2   0  12 4581.82  144.95
  -2   0  12 4417.28  140.02
   2   0 -11    2.63    4.05
   2   0 -11   -5.44    4.08
  -2   0  11   -2.63    3.96
  -2   0  11   -1.23    3.99
   2   0 -10 3414.22  108.50
   2   0 -10 3433.20  109.04
  -2   0  10 3325.62  105.81
  -2   0  10 3483.83  110.69
   2   0  -9   -4.46    3.51
   2   0  -9   -0.85    3.51
  -2   0   9   -1.93    3.58
  -2   0   9   -1.49    3.92
   2   0  -8  208.37    8.89
   2   0  -8  202.16    8.64
  -2   0   8  200.99    8.95
  -2   0   8  198.78    8.86
   2   0  -7   -1.55    3.70
   2   0  -7   -2.21    3.77
  -2   0   7   -2.44    3.96
  -2   0   7    5.35    3.83
   2   0  -6    9.14    3.89
   2   0  -6   12.94    4.15
  -2   0   6   17.09    4.05
  -2   0   6   20.47    4.78
   2   0  -5    2.44    3.77
   2   0  -5    3.20    3.64
  -2   0   5    1.65    4.05
  -2   0   5    0.70    3.80
   2   0  -4 1454.60   46.36
   2   0  -4 1456.18   46.48
  -2   0   4 1497.95   47.75
  -2   0   4 1439.73   46.04
   2   0  -3   -1.77    2.28
   2   0  -3    2.15    2.34
  -2   0   3   -2.09    2.25
  -2   0   3    3.58    2.63
   2   0  -1    2.66    1.77
  -2   0   1    4.11    1.74
   2   0  -1    0.09    1.01
   2   0  -1    0.44    1.11
  -2   0   1    1.77    1.08
  -2   0   1    1.36    1.08
   2   0   0  509.44   34.11
  -2   0   0  524.31   35.09
   2   0   0  553.74   17.72
  -2   0   0  589.50   18.86
  -2   0   0  590.13   18.89
  -2   0  -1    2.28    3.96
   2   0   1   -3.92    1.42
   2   0   1    0.73    1.46
  -2   0  -1    1.68    1.46
  -2   0  -1   -0.38    1.42
  -2   0  -2  837.26   56.36
   2   0   2  817.64   26.20
   2   0   2  829.66   26.58
  -2   0  -2  820.80   26.29
  -2   0  -2  828.40   26.55
  -2   0  -3   -2.91    6.74
   2   0   3   -0.06    2.72
   2   0   3    4.43    2.97
  -2   0  -3    2.88    2.94
  -2   0  -3    3.01    2.63
  -2   0  -4 2752.89  183.68
   2   0   4 2849.08   90.09
   2   0   4 2830.41   89.45
  -2   0  -4 2856.99   90.31
  -2   0  -4 2855.09   90.24
  -2   0  -5    7.66    7.97
   2   0   5   -3.39    3.45
   2   0   5    4.62    3.26
  -2   0  -5    1.77    3.35
  -2   0  -5   -3.29    3.35
  -2   0  -6 5233.65  348.07
   2   0   6 5347.57  168.18
   2   0   6 5224.16  164.35
  -2   0  -6 5344.40  168.12
  -2   0  -6 5208.34  163.91
  -2   0  -7   -9.78    6.99
   2   0   7   -1.20    3.29
   2   0   7    2.56    2.91
  -2   0  -7   -0.32    3.29
  -2   0  -7   -0.28    3.32
  -2   0  -8  607.53   42.24
   2   0   8  567.98   19.71
   2   0   8  561.34   19.62
  -2   0  -8  553.11   19.37
  -2   0  -8  561.97   19.65
  -2   0  -9    0.76    7.21
   2   0   9    0.60    3.39
   2   0   9   -5.57    3.58
  -2   0  -9   -0.03    3.67
  -2   0  -9    1.17    3.45
  -2   0 -10 4477.40  298.17
   2   0  10 4863.44  153.56
   2   0  10 4562.83  144.29
  -2   0 -10 5069.11  160.08
  -2   0 -10 4724.21  149.00
  -2   0 -11   -5.95    7.66
   2   0  11    4.11    3.86
   2   0  11    2.94    3.26
  -2   0 -11   -1.36    3.80
  -2   0 -11   -1.20    3.67
  -2   0 -12  480.02   34.27
   2   0  12  568.93   20.22
   2   0  12  567.03   20.22
  -2   0 -12  577.79   20.60
  -2   0 -12  576.84   20.63
  -2   0 -13    2.53    7.53
   2   0  13    5.95    3.92
   2   0  13    1.87    3.99
  -2   0 -13    1.23    3.92
  -2   0 -13   -3.42    3.99
  -2   0 -14 1033.44   70.59
   2   0  14 1101.79   36.96
   2   0  14 1056.54   35.31
  -2   0 -14 1071.73   36.17
  -2   0 -14 1087.87   36.71
  -2   0 -15   10.13    7.69
   2   0  15   -1.36    4.18
   2   0  15   -1.58    3.73
  -2   0 -15    0.85    4.08
  -2   0 -15    0.85    4.11
  -2   0 -16   10.41    7.78
   2   0  16    7.59    4.62
   2   0  16   13.16    3.99
  -2   0 -16   12.66    4.49
  -2   0 -16   17.43    4.71
  -2   0 -17   13.16    7.63
   2   0  17   -2.94    4.34
   2   0  17   -1.80    3.80
  -2   0 -17   -7.31    4.05
  -2   0 -17   -0.32    4.30
  -2   0 -18 3072.79  205.17
   2   0  18 3126.90   99.74
   2   0  18 3056.66   97.55
  -2   0 -18 3189.55  101.51
  -2   0 -18 3091.46   98.82
  -2   0 -19    1.30    7.34
   2   0  19   -2.78    4.43
   2   0  19    1.74    3.92
  -2   0 -19    2.59    3.61
  -2   0 -19    6.42    3.92
  -2   0 -20  557.22   39.30
   2   0  20  494.25   17.97
   2   0  20  508.18   18.48
  -2   0 -20  510.39   18.23
  -2   0 -20  499.95   18.10
  -2   0 -21   -1.42    7.63
   2   0  21   -5.73    3.86
   2   0  21   -0.16    4.11
  -2   0 -21    3.45    3.54
  -2   0 -21   -2.37    4.34
  -2   0 -22   94.01   11.14
   2   0  22   85.81    5.95
   2   0  22   70.37    5.51
  -2   0 -22   93.72    5.73
  -2   0 -22   77.40    6.01
  -2   0 -23    3.61    6.80
   2   0  23    4.97    4.21
   2   0  23    0.79    4.11
  -2   0 -23    0.03    3.58
  -2   0 -23   -6.96    3.86
  -2   0 -24   52.43    8.39
   2   0  24   56.07    5.00
   2   0  24   54.46    5.22
  -2   0 -24   63.38    4.94
  -2   0 -24   64.80    5.54
  -2   0 -25   10.92    6.17
   2   0  25  -13.10    4.43
   2   0  25   -2.34    3.92
  -2   0 -25    0.92    4.15
  -2   0 -25    1.30    4.08
  -2   0 -26  257.57   19.62
   2   0  26  248.27   10.25
   2   0  26  245.86   10.22
  -2   0 -26  261.97   10.54
  -2   0 -26  252.73   10.41
   2  -1 -28   34.05    7.50
   2   1 -28   38.83    8.67
   2  -1 -28   31.58    4.59
   2  -1 -28   41.74    4.94
  -2  -1  28   37.88    4.34
  -2  -1  28   35.12    4.02
   2   1 -28   34.81    4.43
   2   1 -28   36.67    4.40
  -2   1  28   37.94    4.75
  -2   1  28   32.53    4.49
   2  -1 -27  165.33   14.02
   2   1 -27  189.47   15.63
   2  -1 -27  173.40    7.72
   2  -1 -27  160.52    7.78
  -2  -1  27  171.75    8.10
  -2  -1  27  190.42    8.35
   2   1 -27  175.84    8.16
   2   1 -27  152.83    7.85
  -2   1  27  173.46    8.07
  -2   1  27  158.47    7.53
   2  -1 -26   46.61    8.35
   2   1 -26   38.73    8.64
   2  -1 -26   42.97    4.81
   2  -1 -26   46.26    5.16
  -2  -1  26   43.82    4.90
   2   1 -26   38.38    4.56
   2   1 -26   38.67    4.34
  -2   1  26   47.08    4.97
  -2   1  26   39.11    5.00
   2  -1 -25   41.10    8.23
   2   1 -25   27.40    7.63
   2  -1 -25   22.43    4.49
   2  -1 -25   24.02    4.68
  -2  -1  25   23.23    4.62
  -2  -1  25   31.36    4.75
   2   1 -25   28.48    4.34
   2   1 -25   19.78    4.37
  -2   1  25   26.74    4.68
  -2   1  25   25.22    4.52
   2  -1 -24   -0.92    7.56
   2   1 -24   13.80    7.25
   2  -1 -24    5.70    3.80
   2  -1 -24    2.50    4.21
  -2  -1  24   -1.27    4.18
  -2  -1  24    1.39    3.83
   2   1 -24   -5.13    4.18
   2   1 -24    1.58    3.61
  -2   1  24    6.42    4.24
  -2   1  24   -0.16    4.05
   2  -1 -23   99.96   11.17
   2   1 -23  110.21   11.42
   2  -1 -23   96.07    6.52
   2  -1 -23  102.68    6.27
  -2  -1  23  107.43    6.80
  -2  -1  23  102.81    6.17
   2   1 -23   93.60    5.82
   2   1 -23   99.61    6.58
  -2   1  23  104.64    6.58
  -2   1  23   98.66    6.27
   2  -1 -22  332.88   24.93
   2   1 -22  301.01   22.81
   2  -1 -22  327.18   12.85
   2  -1 -22  323.39   13.07
  -2  -1  22  316.74   12.82
  -2  -1  22  329.40   13.04
   2   1 -22  326.23   13.13
   2   1 -22  335.09   12.88
  -2   1  22  324.65   12.88
  -2   1  22  323.70   12.82
   2  -1 -21  310.67   23.61
   2   1 -21  311.90   23.51
   2  -1 -21  295.38   12.28
   2  -1 -21  296.93   11.96
  -2  -1  21  273.96   11.42
  -2  -1  21  286.49   11.58
   2   1 -21  286.78   11.80
   2   1 -21  292.79   12.02
  -2   1  21  295.35   12.15
  -2   1  21  305.29   12.28
   2  -1 -20   38.64    8.45
   2   1 -20   33.73    9.18
   2  -1 -20   38.60    4.65
   2  -1 -20   40.12    4.81
  -2  -1  20   35.03    4.78
  -2  -1  20   46.01    5.09
   2   1 -20   35.38    4.68
   2   1 -20   42.05    4.84
  -2   1  20   41.80    4.71
  -2   1  20   43.95    5.19
   2  -1 -19  566.40   40.09
   2   1 -19  524.00   37.05
   2  -1 -19  514.19   18.89
   2  -1 -19  520.20   19.08
  -2  -1  19  492.04   18.19
  -2  -1  19  521.47   18.95
   2   1 -19  493.62   18.29
   2   1 -19  527.16   19.08
  -2   1  19  539.82   19.56
  -2   1  19  536.66   19.49
   2  -1 -18  331.61   24.81
   2   1 -18  364.52   26.80
   2  -1 -18  328.45   13.19
   2  -1 -18  370.53   14.52
  -2  -1  18  355.03   14.14
  -2  -1  18  366.10   14.40
   2   1 -18  330.66   13.42
   2   1 -18  350.60   13.73
  -2   1  18  366.42   14.49
  -2   1  18  361.36   14.14
   2  -1 -17  143.78   13.57
   2  -1 -17  161.88    8.26
   2  -1 -17  142.07    7.72
  -2  -1  17  159.70    8.48
  -2  -1  17  158.37    8.10
   2   1 -17  164.07    8.32
   2   1 -17  156.53    8.16
  -2   1  17  157.14    8.20
  -2   1  17  138.47    8.01
   2  -1 -16  908.45   62.24
   2  -1 -16  909.09   30.79
   2  -1 -16  935.03   31.96
  -2  -1  16  923.64   31.61
  -2  -1  16  926.81   31.48
   2   1 -16  914.78   30.98
   2   1 -16  886.62   30.38
  -2   1  16  919.53   31.29
  -2   1  16  958.45   32.75
   2  -1 -15  259.85   20.31
   2  -1 -15  264.02   10.85
   2  -1 -15  301.96   12.44
  -2  -1  15  266.24   11.33
  -2  -1  15  293.45   12.18
   2   1 -15  292.22   11.99
   2   1 -15  294.24   12.28
  -2   1  15  289.78   12.02
  -2   1  15  277.82   11.83
   2  -1 -14   -5.57    6.90
   2  -1 -14    7.50    4.49
   2  -1 -14    7.50    4.24
  -2  -1  14    6.46    4.43
  -2  -1  14    6.36    3.96
   2   1 -14    5.03    4.21
   2   1 -14    5.66    4.21
  -2   1  14    6.30    4.59
  -2   1  14   13.83    4.24
   2  -1 -13  970.79   66.10
   2  -1 -13  977.75   32.78
   2  -1 -13  925.54   31.48
  -2  -1  13  974.27   32.97
  -2  -1  13  931.24   31.36
   2   1 -13  948.96   32.02
   2   1 -13  967.94   32.78
  -2   1  13  897.06   30.50
  -2   1  13  976.17   32.91
   2  -1 -12    4.24    6.39
   2  -1 -12   25.82    4.15
   2  -1 -12   22.94    4.34
  -2  -1  12   23.07    4.62
  -2  -1  12   17.91    4.27
   2   1 -12   19.81    4.43
   2   1 -12   18.29    4.56
  -2   1  12   20.00    4.27
  -2   1  12   19.05    4.40
   2  -1 -11 3749.62  249.72
   2  -1 -11 3901.51  123.82
   2  -1 -11 3904.67  123.94
  -2  -1  11 3819.24  121.25
  -2  -1  11 3948.97  125.27
   2   1 -11 3958.47  125.59
   2   1 -11 3790.76  120.49
  -2   1  11 3958.47  125.53
  -2   1  11 4024.91  127.74
   2  -1 -10  901.49   61.26
   2  -1 -10  997.68   33.32
   2  -1 -10  971.74   32.59
  -2  -1  10 1006.54   33.51
  -2  -1  10  975.22   32.65
   2   1 -10  936.93   31.29
   2   1 -10  978.07   32.81
  -2   1  10  912.57   30.69
  -2   1  10  952.12   31.93
   2  -1  -9 1581.17  106.00
   2  -1  -9 1643.82   53.44
   2  -1  -9 1646.35   53.32
  -2  -1   9 1592.25   51.70
  -2  -1   9 1606.80   52.27
   2   1  -9 1636.23   53.13
  -2   1   9 1571.05   51.01
  -2   1   9 1645.41   53.54
   2  -1  -8  325.60   23.29
   2  -1  -8  367.68   13.73
   2  -1  -8  372.43   13.92
  -2  -1   8  388.25   14.56
  -2  -1   8  375.91   14.18
   2   1  -8  359.46   13.57
   2   1  -8  385.40   14.21
  -2   1   8  369.90   14.05
  -2   1   8  380.03   14.37
   2  -1  -7  280.32   20.76
   2  -1  -7  271.62   10.85
   2  -1  -7  281.02   11.23
  -2  -1   7  271.30   10.92
  -2  -1   7  274.94   10.88
   2   1  -7  275.95   10.98
   2   1  -7  274.91   10.98
  -2   1   7  272.50   10.92
  -2   1   7  271.78   10.98
   2  -1  -6    0.95    6.64
   2  -1  -6   -1.49    3.83
   2  -1  -6    8.23    4.37
  -2  -1   6    3.51    4.30
  -2  -1   6    1.11    3.48
   2   1  -6    6.46    3.99
   2   1  -6    4.02    3.99
  -2   1   6    3.83    4.59
  -2   1   6    1.27    4.30
   2  -1  -5  422.11   29.43
  -2   1   5  391.73   27.34
   2  -1  -5  376.54   13.86
   2  -1  -5  400.91   14.52
  -2  -1   5  386.67   14.05
  -2  -1   5  395.85   14.56
   2   1  -5  390.15   14.08
   2   1  -5  378.44   13.92
  -2   1   5  396.80   14.71
  -2   1   5  379.39   13.86
   2  -1  -4 3350.93  222.67
  -2   1   4 3183.23  211.53
   2  -1  -4 3385.74  106.73
   2  -1  -4 3300.30  103.98
  -2  -1   4 3398.39  107.05
   2   1  -4 3262.33  102.77
   2   1  -4 3376.24  106.38
  -2   1   4 3335.11  105.15
  -2   1   4 3436.37  108.25
   2  -1  -3  283.26   19.56
  -2   1   3  272.22   18.92
   2  -1  -3  270.92    9.81
   2  -1  -3  280.45   10.09
  -2  -1   3  283.04   10.09
  -2  -1   3  266.30    9.52
   2   1  -3  265.80    9.56
   2   1  -3  262.19    9.40
  -2   1   3  284.94   10.35
  -2   1   3  282.79   10.13
  -2  -1   1  462.93   31.45
   2   1  -1  442.04   30.06
  -2   1   1  448.06   30.09
   2  -1  -1  451.22   14.87
   2  -1  -1  434.45   14.30
  -2  -1   1  455.02   14.81
  -2  -1   1  440.78   14.37
   2   1  -1  437.30   14.18
   2   1  -1  423.06   13.80
  -2   1   1  433.50   14.27
  -2   1   1  415.15   13.80
  -2  -1   0  906.24   60.69
   2   1   0  807.20   54.11
   2  -1   0  824.28   26.33
   2  -1   0  856.88   27.40
  -2  -1   0  824.92   26.23
  -2  -1   0  847.70   26.93
   2   1   0  854.03   27.18
  -2   1   0  850.86   27.21
  -2   1   0  838.21   26.83
  -2  -1  -1 3613.56  239.94
   2   1   1 3733.80  248.11
  -2  -1  -2  488.88   33.76
   2   1   2  500.90   34.55
   2  -1   2  472.74   15.92
   2  -1   2  471.79   15.82
  -2  -1  -2  462.61   15.41
  -2  -1  -2  474.95   15.69
   2   1   2  460.71   15.31
   2   1   2  466.41   15.47
  -2   1  -2  446.47   15.09
  -2   1  -2  461.03   15.50
  -2  -1  -3  723.35   49.52
   2   1   3  749.61   51.23
   2  -1   3  714.49   23.64
  -2  -1  -3  682.21   22.43
  -2  -1  -3  709.42   23.42
   2   1   3  698.66   22.97
   2   1   3  689.80   22.75
  -2   1  -3  690.44   22.91
  -2   1  -3  707.84   23.45
  -2  -1  -4  585.70   40.88
   2   1   4  558.49   39.05
   2  -1   4  555.01   18.99
   2  -1   4  524.95   18.13
  -2  -1  -4  529.38   18.10
  -2  -1  -4  537.92   18.32
   2   1   4  542.03   18.48
   2   1   4  538.87   18.38
  -2   1  -4  553.11   19.14
  -2   1  -4  536.66   18.38
  -2  -1  -5 3078.81  205.36
   2   1   5 2890.22  192.80
   2  -1   5 3051.28   96.67
   2  -1   5 3050.33   96.64
  -2  -1  -5 2989.89   94.83
  -2  -1  -5 3039.89   96.16
   2   1   5 3091.46   97.87
   2   1   5 3074.06   97.30
  -2   1  -5 3064.57   97.02
  -2   1  -5 3103.17   98.44
  -2  -1  -6  397.43   28.51
   2   1   6  452.49   32.47
   2  -1   6  369.27   13.35
   2  -1   6  366.10   13.45
  -2  -1  -6  380.97   13.89
  -2  -1  -6  383.51   13.86
   2   1   6  361.04   13.07
   2   1   6  378.13   13.83
  -2   1  -6  391.42   14.30
  -2   1  -6  394.26   14.33
  -2  -1  -7  334.46   24.65
   2  -1   7  311.90   11.99
   2  -1   7  310.06   11.68
  -2  -1  -7  283.71   11.01
  -2  -1  -7  309.43   11.64
   2   1   7  306.61   11.55
   2   1   7  298.77   11.45
  -2   1  -7  297.82   11.42
  -2   1  -7  310.73   11.90
  -2  -1  -8    2.25    7.15
   2  -1   8    0.41    3.54
   2  -1   8   -2.37    3.73
  -2  -1  -8    0.47    3.26
  -2  -1  -8   -0.19    3.51
   2   1   8    2.25    3.35
   2   1   8    5.57    3.48
  -2   1  -8   -0.06    3.58
  -2   1  -8    9.71    3.64
  -2  -1  -9 1083.44   73.47
   2  -1   9 1020.47   33.89
  -2  -1  -9 1046.73   34.84
  -2  -1  -9 1024.90   34.02
   2   1   9 1024.26   33.98
   2   1   9  985.98   32.75
  -2   1  -9 1050.84   35.00
  -2   1  -9 1035.02   34.33
  -2  -1 -10 1199.56   81.48
   2  -1  10 1308.73   43.07
   2  -1  10 1438.15   47.05
  -2  -1 -10 1301.45   42.84
  -2  -1 -10 1353.35   44.30
   2   1  10 1239.43   40.66
   2   1  10 1240.38   40.85
  -2   1 -10 1299.87   42.53
  -2   1 -10 1257.79   41.39
  -2  -1 -11 2533.92  169.54
   2  -1  11 2597.21   83.25
   2  -1  11 2894.96   92.40
  -2  -1 -11 2623.16   83.98
  -2  -1 -11 2598.47   83.31
   2   1  11 2673.15   85.37
   2   1  11 2503.86   80.21
  -2   1 -11 2623.47   84.04
  -2   1 -11 2701.95   86.48
  -2  -1 -12 1198.93   81.45
   2  -1  12 1135.33   37.81
  -2  -1 -12 1128.37   37.53
  -2  -1 -12 1123.62   37.40
   2   1  12 1108.12   36.96
   2   1  12 1142.92   38.00
  -2   1 -12 1171.40   38.92
  -2   1 -12 1132.80   37.65
  -2  -1 -13  147.42   13.83
   2  -1  13  137.36    7.31
   2  -1  13  162.96    8.35
  -2  -1 -13  151.35    7.59
  -2  -1 -13  136.19    7.53
   2   1  13  141.76    7.50
   2   1  13  142.80    7.59
  -2   1 -13  146.03    7.69
  -2   1 -13  142.14    7.85
  -2  -1 -14  141.16   13.51
  -2   1 -14  154.35   14.56
   2  -1  14  178.62    8.83
   2  -1  14  176.94    8.51
  -2  -1 -14  163.02    8.61
  -2  -1 -14  165.46    8.32
   2   1  14  172.99    8.42
   2   1  14  164.70    8.32
  -2   1 -14  163.81    8.51
  -2   1 -14  169.73    8.48
  -2  -1 -15  191.72   16.33
  -2   1 -15  185.80   15.76
   2  -1  15  219.76    9.78
   2  -1  15  205.07    9.59
  -2  -1 -15  220.58   10.22
  -2  -1 -15  197.73    9.21
   2   1  15  201.02    9.43
   2   1  15  204.09    9.37
  -2   1 -15  210.71    9.49
  -2   1 -15  225.99   10.25
  -2  -1 -16  231.88   18.45
  -2   1 -16  221.09   17.97
   2  -1  16  233.33   10.57
   2  -1  16  232.76   10.32
  -2  -1 -16  228.36   10.22
  -2  -1 -16  239.63   10.28
   2   1  16  218.46    9.90
   2   1  16  209.31    9.56
  -2   1 -16  208.37    9.62
  -2   1 -16  212.51    9.65
  -2  -1 -17  347.12   25.57
  -2   1 -17  358.51   26.64
   2  -1  17  316.42   12.72
   2  -1  17  295.92   12.21
  -2  -1 -17  315.66   12.59
  -2  -1 -17  317.69   12.56
   2   1  17  312.50   12.63
   2   1  17  313.61   12.78
  -2   1 -17  323.39   13.07
  -2   1 -17  303.86   12.25
  -2  -1 -18  539.82   37.94
  -2   1 -18  507.54   36.10
   2  -1  18  489.82   17.94
   2  -1  18  473.05   17.28
  -2  -1 -18  502.48   18.42
  -2  -1 -18  503.75   18.10
   2   1  18  517.35   18.76
   2   1  18  516.09   18.73
  -2   1 -18  523.68   19.14
  -2   1 -18  484.13   17.62
  -2  -1 -19  479.07   34.08
  -2   1 -19  468.94   33.67
   2  -1  19  449.64   16.68
   2  -1  19  457.87   16.90
  -2  -1 -19  422.74   15.85
  -2  -1 -19  438.56   16.07
   2   1  19  423.06   15.88
   2   1  19  425.59   15.98
  -2   1 -19  434.13   16.01
  -2   1 -19  426.86   15.92
  -2  -1 -20   15.19    7.72
  -2   1 -20   11.01    7.85
   2  -1  20   10.79    4.34
   2  -1  20   11.17    3.89
  -2  -1 -20   15.44    3.99
  -2  -1 -20   10.16    4.34
   2   1  20   28.57    4.84
   2   1  20   13.10    4.52
  -2   1 -20   10.51    3.96
  -2   1 -20   11.87    4.34
  -2  -1 -21  689.17   47.72
  -2   1 -21  730.62   50.44
   2  -1  21  648.67   22.72
   2  -1  21  667.65   23.26
  -2  -1 -21  658.79   22.85
  -2  -1 -21  691.07   23.57
   2   1  21  717.97   24.87
   2   1  21  661.01   23.00
  -2   1 -21  673.35   22.94
  -2   1 -21  629.37   22.15
  -2  -1 -22   48.95    9.21
  -2   1 -22   54.11    8.45
   2  -1  22   65.12    5.47
   2  -1  22   59.77    5.19
  -2  -1 -22   55.91    5.41
  -2  -1 -22   71.07    5.57
   2   1  22   67.94    5.57
   2   1  22   66.54    5.70
  -2   1 -22   59.68    5.44
  -2   1 -22   60.66    4.84
  -2  -1 -23   47.53    8.54
  -2   1 -23   39.74    7.85
   2  -1  23   38.67    4.87
   2  -1  23   39.39    4.52
  -2  -1 -23   45.57    4.71
  -2  -1 -23   52.46    4.94
   2   1  23   34.93    5.00
   2   1  23   52.12    5.28
  -2   1 -23   45.75    4.56
  -2   1 -23   40.50    4.27
  -2  -1 -24   23.13    6.80
  -2   1 -24   26.48    7.63
   2  -1  24   34.96    4.94
   2  -1  24   28.10    4.52
  -2  -1 -24   28.19    4.46
  -2  -1 -24   32.12    4.59
   2   1  24   31.86    4.68
   2   1  24   28.32    4.84
  -2   1 -24   31.42    4.62
  -2   1 -24   26.67    4.30
  -2  -1 -25   19.43    6.90
  -2   1 -25    6.83    6.33
   2  -1  25   18.76    4.52
   2  -1  25    7.44    4.30
  -2  -1 -25   10.51    4.40
  -2  -1 -25   10.00    4.49
   2   1  25   11.96    4.43
   2   1  25    4.52    4.24
  -2   1 -25   14.94    4.02
  -2   1 -25   18.10    4.30
  -2  -1 -26    0.89    6.61
  -2   1 -26    0.70    6.74
   2  -1  26    4.84    4.21
   2  -1  26   -7.28    4.18
  -2  -1 -26    4.97    3.89
  -2  -1 -26    4.11    4.34
   2   1  26    4.37    4.15
   2   1  26    3.64    4.08
  -2   1 -26    3.04    4.27
  -2   1 -26   -0.44    3.80
   2  -2 -28   91.26   10.00
   2   2 -28   89.58   10.47
   2  -2 -28   83.12    5.44
   2  -2 -28   91.57    5.82
  -2  -2  28   80.59    5.60
  -2  -2  28   79.77    4.81
   2   2 -28   83.95    5.32
   2   2 -28   91.51    5.76
  -2   2  28   81.92    5.73
  -2   2  28   78.50    5.32
   2  -2 -27   36.26    8.32
   2   2 -27   36.52    8.32
   2  -2 -27   32.91    4.30
   2  -2 -27   38.35    4.65
  -2  -2  27   26.17    4.43
  -2  -2  27   38.60    5.03
   2   2 -27   36.20    4.43
   2   2 -27   31.10    4.68
  -2   2  27   33.70    4.62
  -2   2  27   36.26    4.62
   2  -2 -26   76.95    9.75
   2   2 -26   75.21    9.65
   2  -2 -26   56.36    5.19
   2  -2 -26   66.20    5.47
  -2  -2  26   69.39    5.44
  -2  -2  26   77.94    5.70
   2   2 -26   74.23    5.25
   2   2 -26   64.61    5.51
  -2   2  26   74.17    5.60
  -2   2  26   69.27    5.54
   2  -2 -25   -8.70    7.28
   2   2 -25   -5.32    7.82
   2  -2 -25    4.21    4.15
   2  -2 -25    0.98    4.30
  -2  -2  25    7.91    4.37
  -2  -2  25   -3.67    4.34
   2   2 -25    0.38    4.30
   2   2 -25    1.90    3.99
  -2   2  25   -4.30    3.61
  -2   2  25    7.34    4.30
   2  -2 -24   94.55   10.70
   2   2 -24   87.59    9.62
   2  -2 -24   85.97    5.66
   2  -2 -24   91.10    6.01
  -2  -2  24   90.28    5.95
  -2  -2  24   77.87    5.82
   2   2 -24   83.03    5.76
   2   2 -24   77.68    5.63
  -2   2  24  100.31    6.52
  -2   2  24   89.17    6.01
   2  -2 -23  154.98   14.37
   2   2 -23  168.02   14.40
   2  -2 -23  164.73    8.23
   2  -2 -23  158.21    7.69
  -2  -2  23  161.98    7.88
  -2  -2  23  165.52    8.29
   2   2 -23  173.97    8.39
   2   2 -23  162.45    7.91
  -2   2  23  159.22    7.91
  -2   2  23  181.91    8.42
   2  -2 -22   16.01    6.93
   2   2 -22    7.31    7.56
   2  -2 -22   10.79    3.92
   2  -2 -22    7.44    4.27
  -2  -2  22    8.16    3.83
  -2  -2  22    9.40    4.24
   2   2 -22    3.42    3.48
   2   2 -22    8.16    3.89
  -2   2  22    3.29    4.15
  -2   2  22    4.59    3.77
   2  -2 -21   50.69    9.14
   2   2 -21   37.46    7.91
   2  -2 -21   39.81    5.03
   2  -2 -21   38.35    5.13
  -2  -2  21   38.70    4.87
  -2  -2  21   38.45    4.78
   2   2 -21   40.60    4.81
   2   2 -21   34.17    4.68
  -2   2  21   43.35    5.06
  -2   2  21   45.91    5.25
   2  -2 -20   17.18    8.01
   2  -2 -20   27.66    4.43
   2  -2 -20   23.57    4.27
  -2  -2  20   21.52    4.15
  -2  -2  20   23.26    4.68
   2   2 -20   21.49    4.46
   2   2 -20   21.30    4.18
  -2   2  20   28.60    4.52
  -2   2  20   21.90    4.30
   2  -2 -19   -3.77    7.72
   2  -2 -19    1.46    3.99
   2  -2 -19    3.32    4.30
  -2  -2  19    3.51    3.80
  -2  -2  19    4.05    3.96
   2   2 -19   10.03    4.37
   2   2 -19    0.60    4.11
  -2   2  19   -1.20    3.80
  -2   2  19   -3.92    4.24
   2  -2 -18 1060.34   72.40
   2  -2 -18  973.64   32.91
   2  -2 -18 1040.40   35.09
  -2  -2  18  968.57   32.97
  -2  -2  18 1039.77   35.06
   2   2 -18 1035.97   34.74
   2   2 -18 1069.20   35.98
  -2   2  18 1055.59   35.53
  -2   2  18 1061.60   35.69
   2  -2 -17   52.72    9.33
   2  -2 -17   44.01    5.16
   2  -2 -17   40.66    5.16
  -2  -2  17   36.74    4.56
  -2  -2  17   38.73    4.94
   2   2 -17   49.68    5.35
   2   2 -17   41.55    4.97
  -2   2  17   34.30    5.25
  -2   2  17   47.65    5.35
   2  -2 -16  700.25   48.51
   2  -2 -16  835.68   28.64
   2  -2 -16  866.69   29.84
  -2  -2  16  883.14   30.22
  -2  -2  16  843.90   29.24
   2   2 -16  818.27   28.26
   2   2 -16  835.04   28.83
  -2   2  16  833.78   28.76
  -2   2  16  846.43   29.40
   2  -2 -15  211.02   17.28
   2  -2 -15  211.34    9.87
   2  -2 -15  186.85    8.64
  -2  -2  15  189.28    9.05
  -2  -2  15  178.43    8.95
   2   2 -15  184.70    9.05
   2   2 -15  170.01    8.61
  -2   2  15  185.33    9.27
  -2   2  15  171.34    8.54
   2  -2 -14 1237.53   83.82
   2  -2 -14 1317.91   43.60
   2  -2 -14 1271.71   42.08
  -2  -2  14 1278.67   42.46
  -2  -2  14 1306.20   43.26
   2   2 -14 1334.04   44.11
   2   2 -14 1312.53   43.54
  -2   2  14 1334.99   44.24
  -2   2  14 1181.53   39.30
   2  -2 -13   97.87   10.57
   2  -2 -13   96.13    6.04
   2  -2 -13  105.78    6.87
  -2  -2  13  108.94    6.83
  -2  -2  13  108.28    6.74
   2   2 -13   98.85    6.58
   2   2 -13  103.85    6.87
  -2   2  13   96.73    6.58
  -2   2  13  111.60    6.74
   2  -2 -12 1244.81   84.11
   2  -2 -12 1210.01   40.19
   2  -2 -12 1323.29   43.54
  -2  -2  12 1275.82   41.99
  -2  -2  12 1303.03   43.03
   2   2 -12 1203.04   40.00
   2   2 -12 1316.32   43.51
  -2   2  12 1284.68   42.53
  -2   2  12 1285.63   42.56
   2  -2 -11    4.71    6.14
   2  -2 -11   11.20    4.05
   2  -2 -11   13.89    4.40
  -2  -2  11   14.65    4.11
  -2  -2  11   11.90    4.24
   2   2 -11    8.42    3.99
   2   2 -11   12.09    3.89
  -2   2  11   12.37    4.21
  -2   2  11   10.54    4.30
   2  -2 -10    3.86    6.11
   2  -2 -10    8.64    3.73
   2  -2 -10    8.83    4.49
  -2  -2  10   11.74    3.89
  -2  -2  10    5.38    4.30
   2   2 -10   10.25    3.89
   2   2 -10   10.98    4.37
  -2   2  10    6.61    3.86
  -2   2  10   12.78    4.43
   2  -2  -9 3771.77  251.11
  -2   2   9 3885.69  258.71
   2  -2  -9 3540.79  112.33
   2  -2  -9 3480.66  110.53
  -2  -2   9 3407.89  108.28
  -2  -2   9 3524.96  111.79
   2   2  -9 3442.69  109.39
   2   2  -9 3420.54  108.60
  -2   2   9 3490.16  110.84
  -2   2   9 3445.86  109.42
   2  -2  -8  344.90   24.62
  -2   2   8  326.23   23.73
   2  -2  -8  391.42   14.75
   2  -2  -8  403.44   14.97
  -2  -2   8  388.57   14.68
  -2  -2   8  388.89   14.68
   2   2  -8  427.17   15.54
   2   2  -8  379.39   14.43
  -2   2   8  415.15   15.66
   2  -2  -7    0.98    6.08
  -2   2   7    3.51    6.04
   2  -2  -7    0.54    3.80
   2  -2  -7   -2.34    3.83
  -2  -2   7    4.40    4.15
  -2  -2   7    3.48    3.61
   2   2  -7    2.37    3.32
   2   2  -7    3.96    4.05
  -2   2   7    2.75    4.34
  -2   2   7   -2.37    3.89
   2  -2  -6 1840.32  123.03
  -2   2   6 1809.31  120.97
   2  -2  -6 1843.17   59.27
   2  -2  -6 1873.55   60.18
  -2  -2   6 1847.60   59.42
   2   2  -6 1831.78   58.98
   2   2  -6 1843.17   59.17
  -2   2   6 1887.79   60.75
  -2   2   6 1851.71   59.65
   2  -2  -5 1340.69   89.90
  -2   2   5 1342.90   90.09
   2  -2  -5 1396.70   45.34
   2  -2  -5 1368.53   44.62
  -2  -2   5 1275.19   41.55
  -2  -2   5 1407.45   45.69
   2   2  -5 1392.58   45.06
   2   2  -5 1376.76   44.77
  -2   2   5 1381.51   44.96
  -2   2   5 1397.96   45.63
  -2   2   4 6334.81  420.53
   2   2  -4 7072.08  221.91
  -2   2   4 7005.63  220.04
  -2   2   3 8078.31  536.02
   2  -2  -2   15.69    6.08
   2   2  -2   33.29    8.32
  -2   2   2   30.50    6.17
   2  -2  -2   24.52    4.37
   2  -2  -2   26.07    4.05
  -2  -2   2   20.63    3.77
  -2  -2   2   21.90    3.77
   2   2  -2   19.84    3.64
   2   2  -2   18.07    3.77
  -2   2   2   23.16    4.30
  -2   2   2   25.69    4.30
   2  -2  -1  758.15   51.10
  -2  -2   1  788.21   53.60
   2   2  -1  721.45   49.20
  -2   2   1  739.80   49.90
   2  -2  -1  758.47   25.00
   2  -2  -1  744.86   24.71
  -2  -2   1  819.22   26.71
  -2  -2   1  734.74   24.02
   2   2  -1  788.85   25.88
   2   2  -1  773.02   25.25
  -2   2   1  746.44   24.65
  -2   2   1  732.84   24.33
  -2  -2   0 1042.62   70.34
   2   2   0 1040.09   70.25
   2  -2   0 1083.12   35.19
   2  -2   0 1061.92   34.40
  -2  -2   0 1082.49   34.81
  -2  -2   0 1102.74   35.50
   2   2   0 1017.94   32.84
   2   2   0 1055.59   33.95
  -2   2   0 1029.96   33.38
  -2   2   0 1048.95   34.11
  -2  -2  -1  738.85   50.60
   2   2   1  690.12   47.24
   2  -2   1  692.97   23.10
   2  -2   1  730.62   24.33
  -2  -2  -1  703.41   23.19
  -2  -2  -1  703.09   23.26
   2   2   1  682.84   22.59
   2   2   1  669.55   22.12
  -2   2  -1  705.31   23.57
  -2   2  -1  677.78   22.78
  -2  -2  -2 5423.51  360.41
   2   2   2 5562.73  369.58
   2  -2   2 5632.35  176.85
   2   2   2 5600.71  175.81
  -2   2  -2 5486.79  172.42
  -2  -2  -3 3382.57  225.33
   2   2   3 3468.01  231.08
   2  -2   3 3341.44  105.65
   2  -2   3 3316.12  104.93
  -2  -2  -3 3205.38  101.26
  -2  -2  -3 3055.39   96.57
   2   2   3 3319.29  104.74
   2   2   3 3316.12  104.77
  -2   2  -3 3224.36  102.05
  -2   2  -3 3278.15  103.82
  -2  -2  -4  279.34   21.23
   2   2   4  290.45   21.90
   2  -2   4  264.34   10.47
   2  -2   4  264.63   10.38
  -2  -2  -4  259.56   10.03
  -2  -2  -4  267.73   10.47
   2   2   4  246.81    9.65
   2   2   4  248.49    9.90
  -2   2  -4  269.72   10.76
  -2   2  -4  272.03   10.79
  -2  -2  -5   -1.17    7.31
   2   2   5    5.19    7.47
   2  -2   5    4.84    3.58
   2  -2   5   -0.22    3.48
  -2  -2  -5    4.08    3.26
  -2  -2  -5    6.11    3.51
   2   2   5    4.08    3.54
   2   2   5    4.21    3.16
  -2   2  -5    4.08    3.42
  -2   2  -5    1.99    3.39
  -2  -2  -6  431.29   30.85
   2   2   6  365.79   26.61
   2  -2   6  354.08   13.10
   2  -2   6  390.78   14.18
  -2  -2  -6  374.65   13.54
  -2  -2  -6  391.10   14.21
   2   2   6  381.61   13.95
   2   2   6  385.72   13.95
  -2   2  -6  385.72   14.24
  -2   2  -6  371.17   13.73
  -2  -2  -7 2108.65  141.19
   2   2   7 1959.30  131.25
   2  -2   7 1975.12   63.41
   2  -2   7 2040.30   65.44
  -2  -2  -7 1986.83   63.57
  -2  -2  -7 1978.92   63.35
   2   2   7 2052.96   65.78
   2   2   7 1973.85   63.25
  -2   2  -7 1996.95   64.33
  -2   2  -7 1965.31   63.16
  -2  -2  -8   16.74    7.59
   2   2   8   18.51    7.59
   2  -2   8   22.37    4.11
   2  -2   8   24.43    4.30
  -2  -2  -8   33.22    4.18
  -2  -2  -8   29.90    4.30
   2   2   8   33.16    4.34
   2   2   8   25.76    4.18
  -2   2  -8   26.33    4.59
  -2   2  -8   32.37    4.27
  -2  -2  -9  317.37   24.02
   2   2   9  289.18   22.02
   2  -2   9  325.92   12.66
   2  -2   9  325.92   12.63
  -2  -2  -9  330.03   12.97
  -2  -2  -9  331.93   12.63
   2   2   9  316.30   12.34
   2   2   9  334.78   12.78
  -2   2  -9  320.54   12.28
  -2   2  -9  300.86   11.99
  -2  -2 -10  287.88   22.28
   2  -2  10  276.78   11.39
   2  -2  10  275.89   11.30
  -2  -2 -10  269.69   11.17
  -2  -2 -10  245.51   10.38
   2   2  10  268.68   11.07
   2   2  10  273.20   11.04
  -2   2 -10  258.42   10.79
  -2   2 -10  271.81   11.11
  -2  -2 -11  963.19   65.78
   2  -2  11 1022.37   34.40
   2  -2  11  978.38   32.81
  -2  -2 -11  897.06   30.44
  -2  -2 -11  941.36   31.93
   2   2  11  954.97   32.18
   2   2  11  961.61   32.18
  -2   2 -11  987.24   33.13
  -2   2 -11  988.19   33.45
  -2  -2 -12  193.87   16.42
   2  -2  12  219.09   10.03
   2  -2  12  192.86    9.05
  -2  -2 -12  207.95    9.24
  -2  -2 -12  222.07    9.81
   2   2  12  207.83    9.37
   2   2  12  205.01    9.40
  -2   2 -12  193.87    9.11
  -2   2 -12  188.02    8.80
  -2  -2 -13    7.47    7.59
   2  -2  13   10.09    3.80
   2  -2  13    8.20    4.49
  -2  -2 -13    5.41    4.21
  -2  -2 -13    3.86    4.15
   2   2  13    5.51    4.05
   2   2  13    4.52    4.21
  -2   2 -13    2.88    4.52
  -2   2 -13    7.02    4.18
  -2  -2 -14   -1.74    7.47
   2  -2  14    7.37    3.83
   2  -2  14    6.80    4.52
  -2  -2 -14    2.78    4.52
  -2  -2 -14    7.18    4.15
   2   2  14    1.87    4.18
   2   2  14    9.18    4.27
  -2   2 -14    8.39    4.37
  -2   2 -14    2.85    4.21
  -2  -2 -15 1010.03   68.82
   2  -2  15  932.19   31.67
   2  -2  15  906.24   30.85
  -2  -2 -15  948.01   32.21
  -2  -2 -15  913.20   30.95
   2   2  15  941.36   31.86
   2   2  15  930.92   31.61
  -2   2 -15  952.75   32.50
  -2   2 -15  938.20   31.90
  -2  -2 -16   59.30    8.95
   2  -2  16   79.01    6.17
   2  -2  16   77.37    6.08
  -2  -2 -16   76.04    5.76
  -2  -2 -16   77.05    5.32
   2   2  16   71.73    5.89
   2   2  16   78.16    5.79
  -2   2 -16   79.23    6.23
  -2   2 -16   94.86    6.36
  -2  -2 -17   33.57    7.21
  -2   2 -17   44.01    8.83
   2  -2  17   35.34    4.84
   2  -2  17   34.87    4.46
  -2  -2 -17   33.00    4.62
  -2  -2 -17   35.09    4.87
   2   2  17   28.32    4.97
   2   2  17   25.98    5.06
  -2   2 -17   39.20    5.06
  -2   2 -17   30.35    4.62
  -2  -2 -18   60.50    9.33
  -2   2 -18   51.77    9.14
   2  -2  18   32.05    4.52
   2  -2  18   46.64    5.16
  -2  -2 -18   41.01    4.40
  -2  -2 -18   37.91    4.90
   2   2  18   42.75    4.84
   2   2  18   31.14    4.49
  -2   2 -18   35.47    4.87
  -2   2 -18   35.12    5.06
  -2  -2 -19   19.87    7.21
  -2   2 -19   27.69    8.70
   2  -2  19   29.11    4.49
   2  -2  19   26.39    4.24
  -2  -2 -19   34.17    4.15
  -2  -2 -19   26.83    4.56
   2   2  19   38.70    4.71
   2   2  19   29.49    4.97
  -2   2 -19   28.51    4.46
  -2   2 -19   35.31    4.30
  -2  -2 -20   91.29   10.51
  -2   2 -20   83.79   10.09
   2  -2  20   89.39    6.08
   2  -2  20   91.64    6.39
  -2  -2 -20   76.83    5.44
  -2  -2 -20   81.73    6.08
   2   2  20   84.11    6.04
   2   2  20   80.09    6.01
  -2   2 -20   71.92    5.60
  -2   2 -20   93.91    6.42
  -2  -2 -21   68.82    8.80
  -2   2 -21   76.61    9.65
   2  -2  21   80.66    5.82
   2  -2  21   80.50    5.70
  -2  -2 -21   92.65    5.70
  -2  -2 -21   95.78    6.20
   2   2  21   98.50    6.08
   2   2  21   97.62    6.49
  -2   2 -21   97.17    6.33
  -2   2 -21   86.89    5.89
  -2  -2 -22  451.22   32.34
  -2   2 -22  443.94   31.33
   2  -2  22  430.34   15.85
   2  -2  22  442.36   16.26
  -2  -2 -22  426.54   15.66
  -2  -2 -22  430.34   15.92
   2   2  22  439.83   16.17
   2   2  22  398.38   15.00
  -2   2 -22  446.79   16.11
  -2   2 -22  434.77   15.88
  -2  -2 -23   31.23    7.91
  -2   2 -23   18.26    7.53
   2  -2  23   16.49    4.46
   2  -2  23   20.06    4.71
  -2  -2 -23   16.83    4.37
  -2  -2 -23   23.64    4.65
   2   2  23   13.45    4.46
   2   2  23   16.26    4.49
  -2   2 -23   21.45    4.30
  -2   2 -23   14.24    4.62
  -2  -2 -24  178.59   14.62
  -2   2 -24  204.00   16.14
   2  -2  24  201.40    8.99
   2  -2  24  185.39    8.67
  -2  -2 -24  192.92    8.89
  -2  -2 -24  181.94    8.51
   2   2  24  183.18    8.61
   2   2  24  195.49    8.86
  -2   2 -24  190.08    8.64
  -2   2 -24  194.47    8.95
  -2  -2 -25   84.90   10.03
  -2   2 -25   83.57    9.65
   2  -2  25  106.03    6.36
   2  -2  25  107.08    6.30
  -2  -2 -25   90.97    6.04
  -2  -2 -25  103.38    6.42
   2   2  25   95.53    6.46
   2   2  25  101.03    6.17
  -2   2 -25  106.03    6.33
  -2   2 -25   99.45    5.98
  -2  -2 -26   73.41    8.58
  -2   2 -26   87.84    9.97
   2  -2  26   73.13    5.41
  -2  -2 -26   74.33    5.35
  -2  -2 -26   83.98    5.70
   2   2  26   87.46    5.79
   2   2  26   80.72    5.44
  -2   2 -26   81.80    5.85
  -2   2 -26   68.60    5.13
   2  -3 -28    6.42    7.82
   2   3 -28   -4.71    7.85
  -2  -3  28   17.47    4.75
  -2  -3  28   14.56    3.92
   2   3 -28    8.48    4.34
  -2   3  28   17.94    4.59
   2  -3 -27  132.87   11.99
   2   3 -27  138.53   12.91
   2  -3 -27  127.55    6.71
   2  -3 -27  130.84    6.96
  -2  -3  27  118.63    6.58
  -2  -3  27  127.84    6.55
   2   3 -27  133.02    6.61
   2   3 -27  129.45    6.64
  -2   3  27  141.88    7.31
  -2   3  27  122.90    6.42
   2  -3 -26  110.50   11.20
   2   3 -26  101.98   10.88
   2  -3 -26  121.60    6.55
   2  -3 -26  122.11    6.74
  -2  -3  26  103.88    6.55
  -2  -3  26  123.09    6.99
   2   3 -26  123.12    6.87
   2   3 -26  113.12    6.58
  -2   3  26  109.96    6.17
  -2   3  26  114.36    6.49
   2  -3 -25  129.92   12.12
   2   3 -25  134.13   12.91
   2  -3 -25  122.52    6.90
   2  -3 -25  112.05    6.42
  -2  -3  25  117.84    6.46
  -2  -3  25  126.79    6.93
   2   3 -25  114.55    6.08
   2   3 -25  127.01    7.15
  -2   3  25  131.73    6.96
  -2   3  25  106.48    6.52
   2  -3 -24   16.04    6.58
   2   3 -24    5.63    7.28
   2  -3 -24   16.36    4.02
   2  -3 -24   10.28    4.46
  -2  -3  24   12.82    4.21
  -2  -3  24    8.01    4.27
   2   3 -24   11.80    3.86
   2   3 -24    8.42    4.59
  -2   3  24    3.73    4.52
  -2   3  24   13.99    4.75
   2  -3 -23  162.71   14.02
   2  -3 -23  160.30    7.75
   2  -3 -23  165.49    8.04
  -2  -3  23  157.48    7.88
  -2  -3  23  179.25    8.76
   2   3 -23  164.95    8.20
   2   3 -23  160.43    8.07
  -2   3  23  157.17    7.75
  -2   3  23  158.09    7.75
   2  -3 -22   74.07    9.14
   2  -3 -22   76.35    5.95
   2  -3 -22   76.57    5.57
  -2  -3  22   70.63    5.28
  -2  -3  22   62.91    5.47
   2   3 -22   64.58    5.32
   2   3 -22   76.19    5.60
  -2   3  22   77.87    5.76
  -2   3  22   71.80    5.70
   2  -3 -21   -7.09    7.09
   2  -3 -21    0.32    3.92
   2  -3 -21   -0.95    3.73
  -2  -3  21    1.68    3.54
  -2  -3  21    5.89    3.96
   2   3 -21   -1.90    3.83
   2   3 -21    5.03    4.11
  -2   3  21   -2.91    3.73
  -2   3  21    1.99    3.99
   2  -3 -20   89.11    9.94
   2  -3 -20   73.98    5.85
   2  -3 -20   95.05    6.33
  -2  -3  20   87.49    6.23
  -2  -3  20   78.79    6.11
   2   3 -20   83.66    6.04
   2   3 -20   86.29    6.14
  -2   3  20   92.27    6.27
  -2   3  20   90.81    6.17
   2  -3 -19   98.47   10.70
   2  -3 -19   83.03    6.33
   2  -3 -19   74.17    6.08
  -2  -3  19   84.36    6.14
  -2  -3  19   79.83    6.04
   2   3 -19   88.12    6.33
   2   3 -19   81.95    5.82
  -2   3  19   79.14    5.85
  -2   3  19   85.09    6.33
   2  -3 -18   31.74    8.20
   2  -3 -18   22.31    4.59
   2  -3 -18   22.34    4.37
  -2  -3  18   21.20    4.65
  -2  -3  18   23.64    4.78
   2   3 -18   18.76    4.49
   2   3 -18   23.48    4.75
  -2   3  18   19.11    4.52
  -2   3  18   21.55    4.65
   2  -3 -17  586.65   41.26
   2  -3 -17  583.80   20.95
   2  -3 -17  600.26   21.55
  -2  -3  17  591.40   21.26
  -2  -3  17  597.73   21.36
   2   3 -17  585.38   21.07
   2   3 -17  613.23   21.90
  -2   3  17  605.64   21.74
  -2   3  17  583.80   20.92
   2  -3 -16   50.37    9.27
   2  -3 -16   57.97    5.70
   2  -3 -16   63.35    5.57
  -2  -3  16   68.60    6.01
  -2  -3  16   72.90    6.23
   2   3 -16   61.96    5.95
   2   3 -16   69.90    6.20
  -2   3  16   55.09    5.76
  -2   3  16   70.82    6.20
   2  -3 -15 1060.34   72.21
   2  -3 -15 1040.40   35.25
   2  -3 -15  996.10   33.45
  -2  -3  15 1020.78   34.46
  -2  -3  15 1007.18   34.08
   2   3 -15 1094.19   36.74
   2   3 -15 1050.84   35.60
  -2   3  15  974.59   33.00
  -2   3  15 1054.96   35.82
   2  -3 -14  184.92   15.82
   2  -3 -14  196.44    8.76
   2  -3 -14  209.92    9.90
  -2  -3  14  203.37    9.24
  -2  -3  14  213.65    9.87
   2   3 -14  204.76    9.65
   2   3 -14  188.30    9.18
  -2   3  14  185.17    9.05
  -2   3  14  201.25    9.43
   2  -3 -13 2345.65  156.91
   2  -3 -13 2569.68   82.37
   2  -3 -13 2628.85   84.30
  -2  -3  13 2591.51   83.09
  -2  -3  13 2586.45   83.03
   2   3 -13 2557.66   82.11
   2   3 -13 2615.88   84.01
  -2   3  13 2595.31   83.44
  -2   3  13 2604.17   83.50
   2  -3 -12   70.50    8.76
   2  -3 -12  107.84    6.90
   2  -3 -12  100.84    6.30
  -2  -3  12   93.60    6.36
  -2  -3  12   92.71    6.17
   2   3 -12   94.55    6.27
   2   3 -12   96.35    6.49
  -2   3  12   98.79    6.55
  -2   3  12   98.31    6.71
   2  -3 -11  103.69   10.73
  -2   3  11  126.41   11.96
   2  -3 -11  117.30    6.96
   2  -3 -11  100.34    6.27
  -2  -3  11  113.69    6.58
  -2  -3  11  111.00    6.71
   2   3 -11  107.49    6.61
   2   3 -11  108.28    6.80
  -2   3  11  120.94    6.99
  -2   3  11  101.86    6.68
   2  -3 -10  -17.50    6.27
  -2   3  10    9.05    6.93
   2  -3 -10   -1.36    4.11
   2  -3 -10    8.42    3.83
  -2  -3  10   -5.13    3.48
  -2  -3  10    0.73    3.64
   2   3 -10    0.95    3.73
   2   3 -10    3.61    4.40
  -2   3  10    4.65    4.08
  -2   3  10   -6.58    4.34
   2  -3  -9 3048.75  203.18
  -2   3   9 3087.98  205.77
   2  -3  -9 3143.04  100.12
   2  -3  -9 3095.26   98.66
  -2  -3   9 3094.63   98.57
  -2  -3   9 3083.55   97.96
   2   3  -9 3075.33   98.03
   2   3  -9 2968.37   94.55
  -2   3   9 3066.47   97.74
  -2   3   9 3106.65   99.01
   2  -3  -8    0.19    6.17
  -2   3   8   -4.94    6.14
   2  -3  -8    0.57    3.64
   2  -3  -8   -0.44    3.96
  -2  -3   8    4.75    3.89
  -2  -3   8    1.04    4.02
   2   3  -8    3.89    3.96
   2   3  -8    1.27    3.77
  -2   3   8    2.09    3.86
  -2   3   8    7.78    4.18
   2  -3  -7 1334.36   89.48
  -2   3   7 1376.44   92.52
   2  -3  -7 1434.35   46.86
   2  -3  -7 1466.31   47.78
  -2  -3   7 1475.80   47.97
  -2  -3   7 1507.44   49.14
   2   3  -7 1479.60   48.16
   2   3  -7 1422.33   46.58
  -2   3   7 1360.94   44.65
  -2   3   7 1394.48   45.57
   2  -3  -6 3420.54  227.64
  -2   3   6 3714.82  247.19
   2  -3  -6 3670.52  116.22
   2  -3  -6 3626.22  114.80
  -2  -3   6 3667.35  116.13
  -2  -3   6 3575.59  113.15
   2   3  -6 3439.53  109.04
   2   3  -6 3670.52  116.41
  -2   3   6 3509.14  111.35
  -2   3   6 3651.53  115.75
   2  -3  -5 3534.46  235.29
  -2   3   5 3436.37  228.77
   2  -3  -5 3483.83  110.31
   2  -3  -5 3581.92  113.41
  -2  -3   5 3588.25  113.53
  -2  -3   5 3572.43  113.00
   2   3  -5 3208.54  101.86
   2   3  -5 3521.80  111.54
  -2   3   5 3505.98  111.19
  -2   3   5 3407.89  108.03
   2  -3  -4  176.00   14.18
  -2   3   4  151.03   12.69
   2  -3  -4  173.21    8.20
   2  -3  -4  153.21    7.66
  -2  -3   4  179.10    8.39
  -2  -3   4  164.41    7.82
   2   3  -4  163.18    7.63
   2   3  -4  150.68    7.53
  -2   3   4  157.04    7.91
  -2   3   4  157.36    7.75
   2  -3  -3 2225.41  148.50
   2   3  -3 2104.54  140.87
  -2   3   3 2156.43  143.91
   2  -3  -3 2336.16   74.58
   2  -3  -3 2241.55   71.76
  -2  -3   3 2244.71   71.64
  -2  -3   3 2294.39   73.25
   2   3  -3 2293.44   73.16
   2   3  -3 2173.52   69.33
  -2   3   3 2256.10   72.30
  -2   3   3 2197.25   70.37
   2  -3  -2 1163.49   78.31
  -2  -3   2 1161.28   78.60
   2   3  -2 1224.88   82.81
  -2   3   2 1188.81   79.93
   2  -3  -2 1228.99   40.31
   2  -3  -2 1180.26   38.64
  -2  -3   2 1184.38   38.73
  -2  -3   2 1245.13   40.47
   2   3  -2 1264.11   41.07
   2   3  -2 1178.36   38.51
  -2   3   2 1193.55   39.27
  -2   3   2 1237.85   40.50
   2  -3  -1  131.41   11.80
  -2  -3   1  119.36   12.59
   2   3  -1  114.17   11.96
  -2   3   1  112.68   11.01
   2  -3  -1  113.85    6.55
   2  -3  -1  128.12    7.15
  -2  -3   1  112.62    6.30
  -2  -3   1  115.53    6.33
   2   3  -1  114.77    6.46
   2   3  -1  106.79    6.33
  -2   3   1  107.77    6.68
  -2   3   1  107.71    6.46
  -2  -3   0 4357.16  290.03
   2   3   0 4325.52  287.79
  -2   3   0 4857.11  322.75
   2  -3   0 4651.43  146.60
   2  -3   0 4433.10  139.73
  -2  -3   0 4622.96  145.46
   2   3   0 4480.56  141.19
   2   3   0 4834.96  152.17
  -2   3   0 4540.69  143.25
  -2   3   0 4543.85  143.25
  -2  -3  -1 2883.89  192.39
   2   3   1 3051.28  203.59
   2  -3   1 3094.63   98.22
   2  -3   1 3150.95   99.86
  -2  -3  -1 3157.91   99.86
  -2  -3  -1 3183.23  100.91
   2   3   1 3100.01   98.09
   2   3   1 3149.05   99.74
  -2   3  -1 3189.55  101.26
  -2   3  -1 3133.86   99.39
  -2  -3  -2 1667.24  111.92
   2   3   2 2781.05  185.58
   2  -3   2 1859.62   59.68
   2  -3   2 1777.99   57.18
  -2  -3  -2 1908.99   61.26
  -2  -3  -2 1862.47   59.58
   2   3   2 1914.37   61.23
   2   3   2 1837.16   58.89
  -2   3  -2 1846.97   59.42
  -2   3  -2 1812.79   58.38
  -2  -3  -3 6220.90  413.25
   2   3   3 5787.40  384.77
   2  -3   3 5714.62  179.70
   2  -3   3 5926.62  186.34
  -2  -3  -3 6113.31  192.07
   2   3   3 5920.29  186.15
   2   3   3 5736.77  180.27
  -2   3  -3 5727.28  180.27
  -2   3  -3 5701.96  179.32
  -2  -3  -4 2076.06  138.88
   2   3   4 2311.79  154.57
   2  -3   4 1972.27   63.25
   2  -3   4 2141.87   68.54
  -2  -3  -4 2007.08   64.20
  -2  -3  -4 2010.24   64.23
   2   3   4 1958.66   62.56
   2   3   4 1972.59   63.13
  -2   3  -4 2084.92   66.80
  -2   3  -4 2009.29   64.36
  -2  -3  -5 8151.08  541.09
   2   3   5 7625.82  506.59
   2  -3   5 8030.84  252.06
   2  -3   5 7749.23  243.24
   2   3   5 8236.52  258.27
   2   3   5 7958.06  249.79
  -2   3  -5 8280.82  259.85
  -2  -3  -6  253.36   19.52
   2   3   6  241.30   18.83
   2  -3   6  215.93    9.33
   2  -3   6  230.33    9.75
  -2  -3  -6  211.53    8.95
  -2  -3  -6  207.29    8.67
   2   3   6  193.65    8.42
   2   3   6  203.59    8.99
  -2   3  -6  221.40    9.90
  -2  -3  -7   61.23    9.18
   2   3   7   76.19   10.13
   2  -3   7   67.21    5.16
   2  -3   7   63.22    5.32
  -2  -3  -7   65.31    5.00
  -2  -3  -7   60.94    5.22
   2   3   7   56.10    4.84
   2   3   7   55.56    4.97
  -2   3  -7   54.33    5.06
  -2   3  -7   64.39    5.22
  -2  -3  -8  219.22   17.94
   2   3   8  193.75   16.39
   2  -3   8  199.57    9.02
   2  -3   8  191.59    8.76
  -2  -3  -8  196.97    8.48
  -2  -3  -8  212.19    9.37
   2   3   8  213.71    9.18
   2   3   8  195.65    8.80
  -2   3  -8  201.06    8.95
  -2   3  -8  201.28    9.05
  -2  -3  -9   92.52   10.88
   2   3   9   70.53    9.75
   2  -3   9   96.92    6.23
   2  -3   9   87.65    6.01
  -2  -3  -9   78.50    5.73
  -2  -3  -9   82.24    5.41
   2   3   9   86.45    5.82
   2   3   9   92.55    6.01
  -2   3  -9   83.00    5.70
  -2   3  -9   83.66    5.92
  -2  -3 -10  147.64   13.07
   2   3  10  161.25   14.52
   2  -3  10  164.48    7.94
   2  -3  10  171.63    8.39
  -2  -3 -10  157.36    7.91
  -2  -3 -10  158.56    8.13
   2   3  10  155.05    7.94
   2   3  10  143.37    7.34
  -2   3 -10  176.28    8.89
  -2   3 -10  154.26    7.82
  -2  -3 -11   41.36    7.56
   2   3  11   36.74    9.02
   2  -3  11   41.93    4.90
   2  -3  11   30.41    4.59
  -2  -3 -11   38.54    4.78
  -2  -3 -11   38.13    4.49
   2   3  11   33.54    4.81
   2   3  11   31.04    4.56
  -2   3 -11   39.87    4.68
  -2   3 -11   32.15    4.65
  -2  -3 -12  193.56   15.69
   2  -3  12  229.44   10.09
   2  -3  12  216.94    9.75
  -2  -3 -12  242.70   10.35
  -2  -3 -12  230.07   10.00
   2   3  12  222.64    9.84
   2   3  12  232.92   10.22
  -2   3 -12  238.62   10.54
  -2   3 -12  248.68   10.82
  -2  -3 -13  266.49   20.50
   2  -3  13  276.90   11.55
   2  -3  13  255.13   10.95
  -2  -3 -13  247.25   10.51
  -2  -3 -13  253.90   10.85
   2   3  13  278.80   11.74
   2   3  13  258.58   10.92
  -2   3 -13  248.58   10.88
  -2   3 -13  248.08   10.70
  -2  -3 -14    6.58    7.63
   2  -3  14    7.97    3.99
   2  -3  14   -0.35    3.67
  -2  -3 -14    3.29    3.77
  -2  -3 -14   -1.27    4.49
   2   3  14   -0.85    4.21
   2   3  14    2.25    4.30
  -2   3 -14    3.64    4.02
  -2   3 -14    2.31    4.43
  -2  -3 -15   44.17    7.66
   2  -3  15   60.82    5.76
  -2  -3 -15   66.07    5.47
  -2  -3 -15   76.61    6.17
   2   3  15   67.46    5.51
   2   3  15   64.11    5.73
  -2   3 -15   63.00    5.95
  -2   3 -15   70.82    6.08
  -2  -3 -16   78.85    9.18
   2  -3  16   84.55    6.04
  -2  -3 -16   78.92    5.35
  -2  -3 -16   98.41    6.33
   2   3  16   92.71    6.23
   2   3  16   81.38    5.98
  -2   3 -16   85.59    6.30
  -2   3 -16   90.12    6.42
  -2  -3 -17  152.67   13.45
   2  -3  17  169.82    8.35
  -2  -3 -17  170.84    8.04
  -2  -3 -17  161.69    8.01
   2   3  17  157.71    8.01
   2   3  17  160.30    8.10
  -2   3 -17  162.04    8.13
  -2   3 -17  152.29    8.16
  -2  -3 -18   77.30    9.14
   2  -3  18  105.21    6.58
  -2  -3 -18  108.31    6.71
  -2  -3 -18   92.90    5.47
   2   3  18  105.21    6.74
   2   3  18  102.43    6.49
  -2   3 -18   89.14    6.58
  -2   3 -18   99.29    6.42
  -2  -3 -19   92.43   10.44
   2  -3  19   83.22    5.57
   2  -3  19   64.01    5.22
  -2  -3 -19   80.50    5.32
  -2  -3 -19   83.35    5.89
   2   3  19   78.63    6.01
   2   3  19   82.52    5.85
  -2   3 -19   80.75    5.79
  -2   3 -19   92.52    6.36
  -2  -3 -20   47.84    7.69
  -2   3 -20   52.87    8.01
   2  -3  20   62.68    5.38
  -2  -3 -20   47.69    4.62
  -2  -3 -20   48.25    4.68
   2   3  20   64.74    5.13
   2   3  20   48.79    4.87
  -2   3 -20   54.71    5.25
  -2   3 -20   58.44    5.25
  -2  -3 -21    3.89    7.06
  -2   3 -21   -1.33    7.18
   2  -3  21    5.22    3.96
   2  -3  21   -1.20    3.58
  -2  -3 -21   -0.89    3.42
  -2  -3 -21    8.45    4.05
   2   3  21   -0.82    4.59
   2   3  21    6.14    4.02
  -2   3 -21    2.06    3.70
  -2   3 -21    4.43    4.24
  -2  -3 -22   26.14    8.51
  -2   3 -22   43.73    8.04
   2  -3  22   45.19    4.75
   2  -3  22   39.11    4.71
  -2  -3 -22   40.69    4.56
  -2  -3 -22   43.95    4.94
   2   3  22   36.64    5.16
   2   3  22   35.53    4.81
  -2   3 -22   37.21    4.87
  -2   3 -22   48.16    4.97
  -2  -3 -23  413.57   29.59
  -2   3 -23  452.80   32.28
   2  -3  23  428.12   15.85
   2  -3  23  429.07   15.88
  -2  -3 -23  442.04   16.39
  -2  -3 -23  409.45   14.94
   2   3  23  414.20   15.44
   2   3  23  444.26   16.14
  -2   3 -23  416.10   15.47
  -2   3 -23  436.03   16.07
  -2  -3 -24   21.14    6.58
  -2   3 -24   23.57    7.59
   2  -3  24   17.34    4.27
   2  -3  24   21.71    4.37
  -2  -3 -24   25.60    4.56
  -2  -3 -24   25.76    4.46
   2   3  24   20.50    4.97
   2   3  24   23.19    4.24
  -2   3 -24   21.42    4.24
  -2   3 -24   18.67    4.94
  -2  -3 -25  183.53   14.94
  -2   3 -25  196.78   15.47
   2  -3  25  167.58    7.91
   2  -3  25  161.50    7.97
  -2  -3 -25  178.21    8.39
  -2  -3 -25  176.28    8.04
   2   3  25  168.91    7.82
   2   3  25  174.16    8.13
  -2   3 -25  172.42    7.94
  -2   3 -25  166.25    7.75
  -2  -3 -26  111.48   10.82
  -2   3 -26  116.44   10.92
   2  -3  26   98.41    6.27
   2  -3  26  101.57    6.36
  -2  -3 -26  113.63    6.42
  -2  -3 -26  110.18    6.36
   2   3  26  101.41    5.95
   2   3  26  100.91    6.64
  -2   3 -26  109.93    6.80
  -2   3 -26   99.10    5.85
   2  -4 -27   22.50    7.91
   2   4 -27   15.47    7.06
   2  -4 -27   14.21    3.83
   2  -4 -27   10.47    4.37
  -2  -4  27   19.71    4.18
  -2  -4  27   10.63    3.80
   2   4 -27   16.93    4.15
   2   4 -27   18.00    4.37
  -2   4  27   17.28    4.46
  -2   4  27   14.71    3.80
   2  -4 -26   27.21    7.06
   2   4 -26   30.12    8.35
   2  -4 -26   14.65    3.99
   2  -4 -26   21.80    3.96
  -2  -4  26   20.57    4.52
  -2  -4  26   28.89    4.24
   2   4 -26   15.95    4.46
   2   4 -26   18.67    4.05
  -2   4  26   26.77    4.68
  -2   4  26   24.52    4.24
   2  -4 -25  136.60   12.75
   2  -4 -25  141.06    7.06
   2  -4 -25  120.21    6.80
  -2  -4  25  128.47    6.80
  -2  -4  25  129.54    6.83
   2   4 -25  120.68    6.77
   2   4 -25  136.70    7.12
  -2   4  25  128.31    7.09
  -2   4  25  132.42    6.87
   2  -4 -24   18.70    6.55
   2  -4 -24   21.55    3.80
   2  -4 -24   18.38    4.34
  -2  -4  24   13.99    3.77
  -2  -4  24   24.65    4.46
   2   4 -24   18.23    4.40
   2   4 -24   25.79    4.65
  -2   4  24   10.79    4.18
  -2   4  24   17.78    4.05
   2  -4 -23   -2.28    6.83
   2  -4 -23   -0.13    3.26
   2  -4 -23    3.42    3.73
  -2  -4  23   -2.53    4.08
  -2  -4  23    2.34    3.96
   2   4 -23   -5.25    3.86
   2   4 -23    6.01    4.46
  -2   4  23   -5.32    3.89
  -2   4  23    0.22    3.89
   2  -4 -22  165.11   14.08
   2  -4 -22  155.43    7.82
   2  -4 -22  156.53    8.01
  -2  -4  22  145.21    7.28
  -2  -4  22  155.52    7.69
   2   4 -22  149.83    8.01
   2   4 -22  157.17    7.97
  -2   4  22  157.33    7.66
  -2   4  22  148.15    7.59
   2  -4 -21  411.03   29.30
   2  -4 -21  422.11   15.92
   2  -4 -21  424.01   15.95
  -2  -4  21  418.31   15.66
  -2  -4  21  404.07   15.03
   2   4 -21  397.11   15.09
   2   4 -21  429.70   16.07
  -2   4  21  395.85   15.09
  -2   4  21  416.41   15.63
   2  -4 -20   71.48    8.58
   2  -4 -20   62.87    5.47
   2  -4 -20   73.09    5.73
  -2  -4  20   72.59    5.57
  -2  -4  20   64.71    5.44
   2   4 -20   71.86    5.76
   2   4 -20   66.77    5.54
  -2   4  20   72.78    5.73
  -2   4  20   69.08    5.51
   2  -4 -19   93.12    9.84
   2  -4 -19   83.44    6.11
   2  -4 -19   79.64    5.98
  -2  -4  19   93.69    6.23
  -2  -4  19  106.38    6.64
   2   4 -19   96.57    6.55
   2   4 -19  101.38    6.49
  -2   4  19   85.02    5.98
  -2   4  19   92.17    6.61
   2  -4 -18  115.91   11.36
   2  -4 -18  125.81    7.37
   2  -4 -18  125.37    7.40
  -2  -4  18  118.18    6.93
  -2  -4  18  133.40    7.47
   2   4 -18  120.02    7.06
   2   4 -18  122.36    7.09
  -2   4  18  118.28    7.28
  -2   4  18  114.20    7.15
   2  -4 -17  403.76   29.33
   2  -4 -17  360.09   14.11
   2  -4 -17  392.05   15.06
  -2  -4  17  357.88   14.18
  -2  -4  17  359.46   13.99
   2   4 -17  377.49   14.62
   2   4 -17  398.38   15.50
  -2   4  17  356.61   13.99
  -2   4  17  383.19   14.87
   2  -4 -16 1345.44   91.10
   2  -4 -16 1293.86   42.84
   2  -4 -16 1360.94   45.06
  -2  -4  16 1309.36   43.41
  -2  -4  16 1289.11   42.62
   2   4 -16 1322.65   43.82
   2   4 -16 1324.23   43.98
  -2   4  16 1290.06   42.88
  -2   4  16 1391.63   45.98
   2  -4 -15  351.55   26.01
   2  -4 -15  393.00   15.13
   2  -4 -15  366.10   14.40
  -2  -4  15  387.94   15.13
  -2  -4  15  370.53   14.30
   2   4 -15  379.39   14.81
   2   4 -15  373.38   14.94
  -2   4  15  402.81   15.79
  -2   4  15  383.19   14.97
   2  -4 -14  465.46   33.38
   2  -4 -14  475.27   17.43
   2  -4 -14  478.12   17.88
  -2  -4  14  475.59   17.78
   2   4 -14  456.60   17.43
   2   4 -14  482.23   17.94
  -2   4  14  480.65   17.88
  -2   4  14  477.80   18.16
   2  -4 -13   -5.79    7.47
  -2   4  13    2.88    6.52
   2  -4 -13    9.75    4.59
   2  -4 -13    0.28    3.58
  -2  -4  13   -0.98    3.77
  -2  -4  13    3.07    3.86
   2   4 -13   -1.20    4.52
   2   4 -13   -2.18    3.89
  -2   4  13    4.34    4.40
  -2   4  13    5.32    4.62
   2  -4 -12  559.75   39.24
  -2   4  12  580.64   40.47
   2  -4 -12  610.70   21.58
   2  -4 -12  629.37   22.40
  -2  -4  12  610.38   21.71
  -2  -4  12  652.15   22.94
   2   4 -12  561.02   20.31
   2   4 -12  596.46   21.33
  -2   4  12  647.40   23.13
  -2   4  12  613.55   21.83
   2  -4 -11   42.21    8.13
  -2   4  11   43.41    7.69
   2  -4 -11   47.91    5.35
   2  -4 -11   48.73    4.90
  -2  -4  11   54.05    5.51
  -2  -4  11   52.46    5.22
   2   4 -11   49.77    5.03
   2   4 -11   53.51    5.38
  -2   4  11   53.63    5.25
  -2   4  11   50.88    5.41
   2  -4 -10  354.08   25.92
  -2   4  10  366.42   26.55
   2  -4 -10  338.89   13.19
   2  -4 -10  355.66   14.02
  -2  -4  10  385.09   14.62
  -2  -4  10  352.18   13.70
   2   4 -10  340.16   13.35
   2   4 -10  360.41   14.11
  -2   4  10  370.85   14.43
  -2   4  10  350.91   13.95
   2  -4  -9 1657.11  111.10
  -2   4   9 1744.45  117.05
   2  -4  -9 1604.27   52.34
   2  -4  -9 1619.46   52.84
  -2  -4   9 1559.65   50.98
  -2  -4   9 1492.57   48.82
   2   4  -9 1584.97   51.89
   2   4  -9 1536.87   50.28
  -2   4   9 1533.71   50.34
  -2   4   9 1533.39   50.12
   2  -4  -8  250.07   18.76
  -2   4   8  239.88   18.35
   2  -4  -8  247.19   10.73
   2  -4  -8  225.26   10.09
  -2  -4   8  243.80   10.57
  -2  -4   8  229.06   10.09
   2   4  -8  236.88   10.57
   2   4  -8  233.93   10.35
  -2   4   8  229.69   10.13
  -2   4   8  220.90   10.06
   2  -4  -7  142.39   12.31
  -2   4   7  144.86   12.59
   2  -4  -7  158.15    8.20
   2  -4  -7  141.66    7.72
  -2  -4   7  140.65    7.44
  -2  -4   7  140.87    7.47
   2   4  -7  124.77    7.12
   2   4  -7  155.78    8.29
  -2   4   7  128.82    7.25
  -2   4   7  139.76    7.63
   2  -4  -6   75.02    8.64
  -2   4   6   79.42    9.08
   2  -4  -6   70.69    5.60
   2  -4  -6   67.59    5.63
  -2  -4   6   65.97    5.60
  -2  -4   6   75.40    5.76
   2   4  -6   71.95    5.60
   2   4  -6   67.43    5.57
  -2   4   6   62.56    5.41
  -2   4   6   61.77    5.60
   2  -4  -5    5.92    5.82
  -2   4   5    4.24    6.04
   2  -4  -5    4.37    3.89
   2  -4  -5    2.50    4.11
  -2  -4   5    3.73    4.15
  -2  -4   5   -0.44    3.92
   2   4  -5    5.35    4.08
   2   4  -5    3.04    4.24
  -2   4   5    5.85    4.40
  -2   4   5    3.86    4.30
   2  -4  -4   23.19    6.46
   2   4  -4   22.66    7.53
  -2   4   4   23.76    6.80
   2  -4  -4   27.69    4.65
   2  -4  -4   26.23    4.43
  -2  -4   4   20.12    4.52
  -2  -4   4   28.51    4.87
   2   4  -4   24.17    4.56
   2   4  -4   27.66    4.43
  -2   4   4   27.43    4.84
  -2   4   4   34.78    4.87
   2  -4  -3  195.90   15.19
   2   4  -3  198.87   16.26
  -2   4   3  204.06   15.82
   2  -4  -3  182.64    8.39
   2  -4  -3  176.31    8.20
  -2  -4   3  179.48    8.13
  -2  -4   3  183.49    8.39
   2   4  -3  166.09    8.01
   2   4  -3  181.63    8.16
  -2   4   3  152.64    7.91
  -2   4   3  175.87    8.58
   2  -4  -2   58.03    7.72
  -2  -4   2   42.31    7.91
   2   4  -2   56.13    9.18
  -2   4   2   44.81    7.31
   2  -4  -2   51.77    5.00
   2  -4  -2   46.55    5.03
  -2  -4   2   54.96    4.87
  -2  -4   2   55.94    5.00
   2   4  -2   49.49    4.87
   2   4  -2   48.73    4.75
  -2   4   2   45.38    5.00
  -2   4   2   49.11    5.41
   2  -4  -1   13.16    6.52
  -2  -4   1   17.25    7.02
   2   4  -1    3.96    7.50
  -2   4   1    3.54    6.36
   2  -4  -1   10.13    4.59
   2  -4  -1   10.60    4.56
  -2  -4   1    8.54    4.02
  -2  -4   1   14.21    4.40
   2   4  -1    9.27    4.18
   2   4  -1    2.06    4.24
  -2   4   1    4.52    4.15
  -2   4   1    6.04    4.43
  -2  -4   0  133.44   12.28
   2   4   0  150.30   13.16
  -2   4   0  145.65   12.21
   2  -4   0  160.71    7.91
   2  -4   0  159.38    8.20
  -2  -4   0  163.02    7.66
  -2  -4   0  160.90    7.75
   2   4   0  150.52    7.44
   2   4   0  163.46    7.66
  -2   4   0  137.26    7.25
  -2   4   0  164.07    8.16
  -2  -4  -1  221.18   17.66
   2   4   1  201.18   16.68
  -2   4  -1  211.05   16.61
   2  -4   1  202.89    9.18
   2  -4   1  215.20    9.33
  -2  -4  -1  211.12    8.89
  -2  -4  -1  201.53    8.76
   2   4   1  188.68    8.45
   2   4   1  193.34    8.35
  -2   4  -1  183.21    8.51
  -2   4  -1  192.89    8.76
  -2  -4  -2   57.56    8.99
   2   4   2   58.10    8.73
   2  -4   2   58.19    5.79
   2  -4   2   67.21    5.35
  -2  -4  -2   70.12    5.32
  -2  -4  -2   60.41    4.78
   2   4   2   54.80    4.75
   2   4   2   56.45    5.13
  -2   4  -2   60.22    5.57
  -2   4  -2   56.17    5.44
  -2  -4  -3 1330.56   89.74
   2   4   3 1354.61   91.19
   2  -4   3 1549.21   50.47
   2  -4   3 1462.51   47.56
  -2  -4  -3 1573.89   50.82
  -2  -4  -3 1478.97   47.91
   2   4   3 1501.12   48.70
  -2   4  -3 1465.04   47.81
  -2   4  -3 1473.90   48.03
  -2  -4  -4 8799.75  584.44
   2   4   4 9859.77  654.36
   2  -4   4 9878.76  309.81
   2  -4   4 9154.15  287.22
  -2  -4  -4 9999.00  313.48
   2   4   4 9499.05  297.72
   2   4   4 9853.45  308.92
  -2   4  -4 9644.61  302.69
  -2   4  -4 9502.21  298.17
  -2  -4  -5  252.60   19.46
   2   4   5  277.28   21.26
   2  -4   5  312.47   12.34
   2  -4   5  279.97   11.45
  -2  -4  -5  294.88   11.61
   2   4   5  289.40   11.49
   2   4   5  283.01   11.23
  -2   4  -5  302.44   12.02
  -2   4  -5  295.76   12.06
  -2  -4  -6 2016.89  135.14
   2   4   6 2077.32  139.35
   2  -4   6 1860.89   60.12
   2  -4   6 1882.72   60.82
  -2  -4  -6 1849.18   59.49
  -2  -4  -6 1917.85   61.86
   2   4   6 1879.24   60.56
   2   4   6 1932.09   62.15
  -2   4  -6 1868.48   60.34
  -2   4  -6 2059.29   66.26
  -2  -4  -7  267.35   20.41
   2   4   7  293.33   22.24
   2  -4   7  305.44   12.34
   2  -4   7  290.86   11.87
  -2  -4  -7  294.81   12.02
  -2  -4  -7  282.54   11.14
   2   4   7  273.87   11.07
   2   4   7  251.75   10.41
  -2   4  -7  299.81   12.34
  -2   4  -7  279.94   11.58
  -2  -4  -8   61.29    9.08
   2   4   8   66.58    9.87
   2  -4   8   55.47    5.19
   2  -4   8   54.27    5.32
  -2  -4  -8   55.25    5.22
  -2  -4  -8   52.40    5.00
   2   4   8   47.84    4.97
   2   4   8   53.70    4.84
  -2   4  -8   47.75    4.97
  -2   4  -8   58.95    5.63
  -2  -4  -9  112.30   10.76
   2   4   9  147.14   13.89
   2  -4   9  120.21    7.12
   2  -4   9  116.06    6.83
  -2  -4  -9  124.86    6.83
  -2  -4  -9  128.72    7.31
   2   4   9  111.89    6.39
   2   4   9  118.50    6.93
  -2   4  -9  112.55    6.58
  -2   4  -9  143.12    8.04
  -2  -4 -10  299.37   22.31
   2   4  10  342.05   25.60
   2  -4  10  361.99   14.02
   2  -4  10  380.03   14.68
  -2  -4 -10  341.74   13.29
  -2  -4 -10  351.55   13.64
   2   4  10  339.52   13.29
   2   4  10  359.14   13.99
  -2   4 -10  348.38   13.76
  -2   4 -10  329.71   12.91
  -2  -4 -11   31.67    7.94
   2   4  11   26.93    7.63
   2  -4  11   33.35    4.84
   2  -4  11   23.70    4.40
  -2  -4 -11   35.41    4.30
  -2  -4 -11   36.04    4.46
   2   4  11   24.65    4.34
   2   4  11   25.60    4.52
  -2   4 -11   30.47    4.59
  -2   4 -11   30.35    4.75
  -2  -4 -12  892.63   61.16
   2   4  12  822.70   56.86
   2  -4  12  831.56   28.48
   2  -4  12  858.14   29.40
  -2  -4 -12  830.93   28.45
  -2  -4 -12  793.59   27.24
   2   4  12  831.25   28.38
   2   4  12  841.37   28.89
  -2   4 -12  817.32   27.94
  -2   4 -12  866.37   30.00
  -2  -4 -13  732.21   50.63
   2   4  13  694.55   48.35
   2  -4  13  611.65   21.68
   2  -4  13  653.42   23.10
  -2  -4 -13  705.94   24.90
  -2  -4 -13  685.69   23.64
   2   4  13  680.00   23.89
   2   4  13  686.64   24.05
  -2   4 -13  684.11   24.05
  -2   4 -13  700.56   24.59
  -2  -4 -14  185.96   15.47
   2  -4  14  179.00    8.67
   2  -4  14  206.59    9.49
  -2  -4 -14  198.08    9.49
  -2  -4 -14  198.71    9.11
   2   4  14  203.27    9.52
   2   4  14  174.29    8.54
  -2   4 -14  207.64   10.00
  -2   4 -14  180.01    8.95
  -2  -4 -15  600.26   41.93
   2  -4  15  559.75   20.16
   2  -4  15  557.86   20.16
  -2  -4 -15  565.45   19.90
  -2  -4 -15  579.37   20.76
   2   4  15  565.13   20.47
   2   4  15  578.42   20.73
  -2   4 -15  560.07   20.35
  -2   4 -15  606.27   21.77
  -2  -4 -16   17.47    6.90
   2  -4  16    3.23    4.02
   2  -4  16    7.47    3.80
  -2  -4 -16    8.48    4.21
  -2  -4 -16    6.17    3.58
   2   4  16    8.01    4.18
   2   4  16    5.92    4.34
  -2   4 -16   16.77    4.21
  -2   4 -16    1.68    4.37
  -2  -4 -17   10.19    6.90
   2  -4  17   24.87    4.46
   2  -4  17   11.55    4.05
  -2  -4 -17    8.67    4.30
  -2  -4 -17   12.97    4.05
   2   4  17   11.80    4.52
   2   4  17   17.47    4.37
  -2   4 -17   14.40    4.68
  -2   4 -17   15.44    4.46
  -2  -4 -18  309.27   23.13
   2  -4  18  322.44   12.78
   2  -4  18  324.33   12.97
  -2  -4 -18  309.40   12.50
  -2  -4 -18  303.07   12.06
   2   4  18  303.77   12.34
   2   4  18  298.23   12.40
  -2   4 -18  309.91   12.63
  -2   4 -18  312.91   12.72
  -2  -4 -19  139.16   12.34
   2  -4  19  110.37    6.52
   2  -4  19  124.35    7.12
  -2  -4 -19  139.92    7.63
  -2  -4 -19  124.80    7.09
   2   4  19  126.95    7.15
   2   4  19  130.05    7.37
  -2   4 -19  139.13    7.47
  -2   4 -19  118.94    7.18
  -2  -4 -20  217.38   16.80
   2  -4  20  226.69    9.78
   2  -4  20  226.65    9.75
  -2  -4 -20  233.05    9.75
  -2  -4 -20  242.00   10.41
   2   4  20  213.24    9.46
   2   4  20  232.32   10.13
  -2   4 -20  225.48   10.00
  -2   4 -20  227.35   10.13
  -2  -4 -21    7.53    7.02
   2  -4  21    4.56    3.96
   2  -4  21    9.27    3.64
  -2  -4 -21    5.60    3.83
  -2  -4 -21    1.90    3.54
   2   4  21    5.79    3.92
   2   4  21   -0.66    4.11
  -2   4 -21   10.70    4.40
  -2   4 -21    4.43    3.86
  -2  -4 -22  359.14   26.45
  -2   4 -22  373.06   27.05
   2  -4  22  294.46   11.80
   2  -4  22  307.91   12.21
  -2  -4 -22  327.82   12.56
  -2  -4 -22  314.30   12.21
   2   4  22  340.47   13.07
   2   4  22  294.75   11.80
  -2   4 -22  325.28   12.85
  -2   4 -22  301.27   11.96
  -2  -4 -23   14.05    6.36
  -2   4 -23   12.40    7.37
   2  -4  23   13.86    4.24
   2  -4  23   12.97    3.83
  -2  -4 -23   11.52    4.40
  -2  -4 -23   11.68    4.24
   2   4  23    7.15    4.21
   2   4  23   24.14    4.81
  -2   4 -23   10.09    4.18
  -2   4 -23   11.17    3.89
  -2  -4 -24  196.06   15.92
  -2   4 -24  189.22   15.13
   2  -4  24  167.01    7.94
   2  -4  24  170.58    8.10
  -2  -4 -24  161.85    8.04
   2   4  24  165.74    7.94
   2   4  24  184.48    8.73
  -2   4 -24  168.08    8.04
  -2   4 -24  173.15    8.07
  -2  -4 -25  116.29   10.57
  -2   4 -25  113.25   11.64
   2  -4  25   84.90    5.54
  -2  -4 -25  102.39    6.20
  -2  -4 -25   75.75    5.82
   2   4  25  105.37    6.27
   2   4  25  114.58    6.33
  -2   4 -25  107.08    6.30
  -2   4 -25  112.36    6.11
   2  -5 -26    5.51    6.55
   2  -5 -26    5.06    3.67
   2  -5 -26    5.63    3.70
  -2  -5  26    1.30    4.02
  -2  -5  26   -2.18    3.70
   2   5 -26    2.82    4.05
   2   5 -26    7.53    3.96
  -2   5  26    3.70    3.86
  -2   5  26    0.47    3.67
   2  -5 -25   49.27    8.48
   2  -5 -25   28.64    4.30
   2  -5 -25   43.22    4.78
  -2  -5  25   43.45    4.62
  -2  -5  25   46.74    4.68
   2   5 -25   44.01    4.97
   2   5 -25   36.42    4.87
  -2   5  25   41.36    4.94
  -2   5  25   34.24    4.43
   2  -5 -24    1.93    5.82
   2  -5 -24   -3.92    4.08
   2  -5 -24    1.39    4.05
  -2  -5  24   -2.63    4.08
  -2  -5  24    2.28    3.73
   2   5 -24    0.44    4.46
   2   5 -24    1.17    3.73
  -2   5  24    6.11    4.18
  -2   5  24   -4.40    4.21
   2  -5 -23   -6.55    6.55
   2  -5 -23   -1.52    3.39
   2  -5 -23   -1.23    3.83
  -2  -5  23   -2.63    4.30
  -2  -5  23   -5.51    3.86
   2   5 -23   12.21    4.78
   2   5 -23   -2.28    4.05
  -2   5  23    6.55    3.96
  -2   5  23    2.03    4.40
   2  -5 -22  305.13   22.40
   2  -5 -22  308.89   12.28
   2  -5 -22  309.78   12.31
  -2  -5  22  311.65   12.47
  -2  -5  22  299.88   11.99
   2   5 -22  311.17   12.47
   2   5 -22  291.65   12.02
  -2   5  22  303.67   12.34
  -2   5  22  303.17   12.06
   2  -5 -21  170.84   14.21
   2  -5 -21  195.08    8.92
   2  -5 -21  182.17    8.67
  -2  -5  21  188.72    8.99
  -2  -5  21  183.08    8.54
   2   5 -21  178.72    8.80
   2   5 -21  190.20    9.05
  -2   5  21  196.53    8.83
  -2   5  21  184.41    8.70
   2  -5 -20  131.89   12.12
   2  -5 -20  131.92    7.21
   2  -5 -20  135.40    7.31
  -2  -5  20  145.21    7.82
  -2  -5  20  137.20    7.63
   2   5 -20  129.39    7.53
   2   5 -20  149.64    7.91
  -2   5  20  144.48    7.56
  -2   5  20  149.13    7.97
   2  -5 -19   30.85    6.68
   2  -5 -19   32.91    4.81
   2  -5 -19   36.10    4.52
  -2  -5  19   39.43    5.03
  -2  -5  19   44.14    4.78
   2   5 -19   24.43    4.65
   2   5 -19   30.22    5.19
  -2   5  19   33.98    4.90
  -2   5  19   32.78    5.13
   2  -5 -18  146.44   12.78
   2  -5 -18  152.42    8.10
   2  -5 -18  161.34    8.13
  -2  -5  18  163.31    8.29
  -2  -5  18  166.53    8.29
   2   5 -18  173.37    8.73
   2   5 -18  151.92    7.97
  -2   5  18  160.59    8.26
  -2   5  18  161.06    8.67
   2  -5 -17  293.58   21.83
   2  -5 -17  264.53   11.49
   2  -5 -17  233.87   10.28
  -2  -5  17  278.45   11.45
  -2  -5  17  246.53   10.66
   2   5 -17  252.22   10.92
   2   5 -17  250.80   10.82
  -2   5  17  247.95   10.76
  -2   5  17  273.52   11.71
   2  -5 -16   65.28    8.67
   2  -5 -16   94.23    6.42
   2  -5 -16   88.63    6.17
  -2  -5  16   98.00    6.64
  -2  -5  16   95.12    6.17
   2   5 -16   88.41    6.61
   2   5 -16   86.26    6.58
  -2   5  16   85.81    6.49
  -2   5  16  100.37    7.02
   2  -5 -15  334.46   24.84
  -2   5  15  307.18   23.13
   2  -5 -15  286.84   11.96
   2  -5 -15  323.07   13.13
  -2  -5  15  292.95   12.12
  -2  -5  15  301.24   12.12
   2   5 -15  307.12   12.82
   2   5 -15  304.94   12.91
  -2   5  15  298.20   12.66
  -2   5  15  304.75   12.66
   2  -5 -14   10.54    7.06
  -2   5  14    7.25    7.12
   2  -5 -14    8.35    3.89
   2  -5 -14    4.97    3.99
  -2  -5  14   11.39    4.37
  -2  -5  14    5.54    4.21
   2   5 -14    6.08    4.49
   2   5 -14   10.47    4.90
  -2   5  14    7.69    4.15
  -2   5  14   10.16    4.43
   2  -5 -13  746.13   51.42
  -2   5  13  702.14   48.60
   2  -5 -13  731.26   25.31
   2  -5 -13  721.76   25.38
  -2  -5  13  731.57   25.66
  -2  -5  13  703.73   24.40
   2   5 -13  752.14   26.52
   2   5 -13  728.41   25.57
  -2   5  13  709.42   24.84
  -2   5  13  668.29   23.86
   2  -5 -12   35.82    7.78
  -2   5  12   31.83    7.88
   2  -5 -12   30.82    4.43
   2  -5 -12   33.73    4.94
  -2  -5  12   44.55    5.16
  -2  -5  12   40.69    4.94
   2   5 -12   38.13    5.32
   2   5 -12   30.88    5.28
  -2   5  12   38.73    5.35
  -2   5  12   31.55    4.78
   2  -5 -11 1820.70  122.20
  -2   5  11 1876.08  125.87
   2  -5 -11 1782.42   58.03
   2  -5 -11 1795.71   58.22
  -2  -5  11 1685.91   55.09
  -2  -5  11 1755.84   57.27
   2   5 -11 1759.63   57.40
   2   5 -11 1711.54   55.91
  -2   5  11 1794.12   58.57
  -2   5  11 1816.59   59.04
   2  -5 -10   35.03    8.29
  -2   5  10   35.66    7.69
   2  -5 -10   33.76    4.78
   2  -5 -10   31.48    5.00
  -2  -5  10   33.16    4.81
  -2  -5  10   36.80    5.06
   2   5 -10   41.89    5.44
[truncated: 2,062,042 more chars]
