# Supplementary material for: A Series of Metal–Organic Frameworks with 2,2′-Bipyridyl Derivatives: Synthesis vs. Structure Relationships, Adsorption, and Magnetic Studies
Source: Molecules. 2023 Feb 24;28(5):2139. doi: 10.3390/molecules28052139 (PMC10004071; doi:10.3390/molecules28052139)
Supplement: Supplementary file 1 [file molecules-28-02139-s001.zip › 5-final.cif]

# [Mn2(C3H7NO)(C12H12N2)(C10H4S2O4)2]*C3H7NO
data_ssm7a

_audit_creation_method           SHELXL-2018/3
_shelx_SHELXL_version_number     2018/3
_chemical_name_systematic        ?
_chemical_name_common            ?
_chemical_melting_point          ?
_chemical_formula_moiety         ?
_chemical_formula_sum            'C38 H34 Mn2 N4 O10 S4'
_chemical_formula_weight         944.81

loop_
_atom_type_symbol
_atom_type_description
_atom_type_scat_dispersion_real
_atom_type_scat_dispersion_imag
_atom_type_scat_source
C C 0.0033 0.0016 'International Tables Vol C Tables 4.2.6.8 and 6.1.1.4'
H H 0.0000 0.0000 'International Tables Vol C Tables 4.2.6.8 and 6.1.1.4'
N N 0.0061 0.0033 'International Tables Vol C Tables 4.2.6.8 and 6.1.1.4'
O O 0.0106 0.0060 'International Tables Vol C Tables 4.2.6.8 and 6.1.1.4'
S S 0.1246 0.1234 'International Tables Vol C Tables 4.2.6.8 and 6.1.1.4'
Mn Mn 0.3368 0.7283 'International Tables Vol C Tables 4.2.6.8 and 6.1.1.4'

_space_group_crystal_system      monoclinic
_space_group_IT_number           14
_space_group_name_H-M_alt        'P 21/n'
_space_group_name_Hall           '-P 2yn'

_shelx_space_group_comment       
;
The symmetry employed for this shelxl refinement is uniquely defined
by the following loop, which should always be used as a source of
symmetry information in preference to the above space-group names.
They are only intended as comments.
;

loop_
_space_group_symop_operation_xyz
'x, y, z'
'-x+1/2, y+1/2, -z+1/2'
'-x, -y, -z'
'x-1/2, -y-1/2, z-1/2'

_cell_length_a                   14.9591(5)
_cell_length_b                   17.0850(6)
_cell_length_c                   17.8936(7)
_cell_angle_alpha                90
_cell_angle_beta                 104.678(4)
_cell_angle_gamma                90
_cell_volume                     4423.9(3)
_cell_formula_units_Z            4
_cell_measurement_temperature    150(2)
_cell_measurement_reflns_used    11263
_cell_measurement_theta_min      2.62
_cell_measurement_theta_max      28.84

_exptl_crystal_description       block
_exptl_crystal_colour            colorless
_exptl_crystal_density_meas      ?
_exptl_crystal_density_method    ?
_exptl_crystal_density_diffrn    1.419
_exptl_crystal_F_000             1936
_exptl_transmission_factor_min   ?
_exptl_transmission_factor_max   ?
_exptl_crystal_size_max          0.27
_exptl_crystal_size_mid          0.23
_exptl_crystal_size_min          0.15
_exptl_absorpt_coefficient_mu    0.816
_shelx_estimated_absorpt_T_min   0.810
_shelx_estimated_absorpt_T_max   0.887
_exptl_absorpt_correction_type   multi-scan
_exptl_absorpt_correction_T_min  0.98719
_exptl_absorpt_correction_T_max  1.00000
_exptl_absorpt_process_details   
;
CrysAlisPro 1.171.41.98 (Rigaku Oxford Diffraction, 2021)
Empirical absorption correction using spherical harmonics,
implemented in SCALE3 ABSPACK scaling algorithm.
;
_exptl_absorpt_special_details   ?

_diffrn_radiation_probe          x-ray
_diffrn_radiation_source         'fine-focus sealed tube'
_diffrn_radiation_monochromator  graphite
_diffrn_measurement_device       'four-circle diffractometer'
_diffrn_detector                 'CCD plate'
_diffrn_detector_type            AtlasS2
_diffrn_ambient_temperature      150(2)
_diffrn_radiation_wavelength     0.71073
_diffrn_radiation_type           MoK\a
_diffrn_source                   'sealed X-ray tube'
_diffrn_measurement_device_type  'New Xcalibur, AtlasS2'
_diffrn_measurement_method       '\w scans'
_diffrn_detector_area_resol_mean 10.6
_diffrn_reflns_number            23328
_diffrn_reflns_av_unetI/netI     0.0272
_diffrn_reflns_av_R_equivalents  0.0184
_diffrn_reflns_limit_h_min       -20
_diffrn_reflns_limit_h_max       16
_diffrn_reflns_limit_k_min       -22
_diffrn_reflns_limit_k_max       23
_diffrn_reflns_limit_l_min       -14
_diffrn_reflns_limit_l_max       23
_diffrn_reflns_theta_min         1.844
_diffrn_reflns_theta_max         29.163
_diffrn_reflns_theta_full        25.242
_diffrn_measured_fraction_theta_max 0.830
_diffrn_measured_fraction_theta_full 0.999
_diffrn_reflns_Laue_measured_fraction_max 0.830
_diffrn_reflns_Laue_measured_fraction_full 0.999
_diffrn_reflns_point_group_measured_fraction_max 0.830
_diffrn_reflns_point_group_measured_fraction_full 0.999
_reflns_number_total             9914
_reflns_number_gt                8392
_reflns_threshold_expression     'I > 2\s(I)'
_reflns_Friedel_coverage         0.000
_reflns_Friedel_fraction_max     .
_reflns_Friedel_fraction_full    .

_reflns_special_details          
;
 Reflections were merged by SHELXL according to the crystal
 class for the calculation of statistics and refinement.
 
 _reflns_Friedel_fraction is defined as the number of unique
 Friedel pairs measured divided by the number that would be
 possible theoretically, ignoring centric projections and
 systematic absences.
;
_computing_data_collection       'CrysAlisPro 1.171.41.98 (Rigaku OD, 2021)'
_computing_cell_refinement       'CrysAlisPro 1.171.41.98 (Rigaku OD, 2021)'
_computing_data_reduction        'CrysAlisPro 1.171.41.98 (Rigaku OD, 2021)'
_computing_structure_solution    'SHELXT-2018 (Sheldrick, 2015)'
_computing_structure_refinement  'SHELXL-2018 (Sheldrick, 2015)'
_computing_molecular_graphics    'ShelXle (H\"ubschle, 2011)'
_computing_publication_material  'CIFTAB (Sheldrick, 2015)'

_refine_special_details          ?
_refine_ls_structure_factor_coef Fsqd
_refine_ls_matrix_type           full
_refine_ls_weighting_scheme      calc
_refine_ls_weighting_details     
'w=1/[\s^2^(Fo^2^)+(0.0707P)^2^+4.0804P] where P=(Fo^2^+2Fc^2^)/3'
_atom_sites_solution_primary     dual
_atom_sites_solution_secondary   difmap
_atom_sites_solution_hydrogens   geom
_refine_ls_hydrogen_treatment    constr
_refine_ls_extinction_method     none
_refine_ls_extinction_coef       .
_refine_ls_number_reflns         9914
_refine_ls_number_parameters     623
_refine_ls_number_restraints     384
_refine_ls_R_factor_all          0.0506
_refine_ls_R_factor_gt           0.0409
_refine_ls_wR_factor_ref         0.1245
_refine_ls_wR_factor_gt          0.1194
_refine_ls_goodness_of_fit_ref   1.047
_refine_ls_restrained_S_all      1.044
_refine_ls_shift/su_max          0.001
_refine_ls_shift/su_mean         0.000

loop_
_atom_site_label
_atom_site_type_symbol
_atom_site_fract_x
_atom_site_fract_y
_atom_site_fract_z
_atom_site_U_iso_or_equiv
_atom_site_adp_type
_atom_site_occupancy
_atom_site_site_symmetry_order
_atom_site_calc_flag
_atom_site_refinement_flags_posn
_atom_site_refinement_flags_adp
_atom_site_refinement_flags_occupancy
_atom_site_disorder_assembly
_atom_site_disorder_group
Mn1 Mn 0.29382(2) 0.44063(2) 0.35434(2) 0.01769(9) Uani 1 1 d . . . . .
Mn2 Mn 0.12722(2) 0.53354(2) 0.44750(2) 0.01745(10) Uani 1 1 d . . . . .
O1D O 0.09915(14) 0.66193(11) 0.43929(12) 0.0339(4) Uani 1 1 d . . . . .
C11D C 0.0501(2) 0.68379(17) 0.48271(18) 0.0376(7) Uani 1 1 d . . . . .
H11D H 0.002295 0.649694 0.488782 0.045 Uiso 1 1 calc R U . . .
N1D N 0.0602(2) 0.75090(16) 0.52065(17) 0.0478(7) Uani 1 1 d . . . . .
C12D C -0.0016(3) 0.7702(3) 0.5705(3) 0.0776(14) Uani 1 1 d . . . . .
H2DA H 0.035346 0.778911 0.623520 0.116 Uiso 1 1 calc R U . . .
H2DB H -0.044564 0.726785 0.569913 0.116 Uiso 1 1 calc R U . . .
H2DC H -0.036529 0.817761 0.551337 0.116 Uiso 1 1 calc R U . . .
C13D C 0.1367(3) 0.8038(2) 0.5205(3) 0.0620(10) Uani 1 1 d . . . . .
H3DA H 0.175391 0.809546 0.573307 0.093 Uiso 1 1 calc R U . . .
H3DB H 0.112256 0.855015 0.500713 0.093 Uiso 1 1 calc R U . . .
H3DC H 0.173771 0.782217 0.487429 0.093 Uiso 1 1 calc R U . . .
O11 O 0.37219(12) 0.52648(10) 0.42438(10) 0.0265(4) Uani 1 1 d . . . . .
O12 O 0.27019(12) 0.56393(12) 0.48967(11) 0.0324(4) Uani 1 1 d . . . . .
O13 O 0.66138(11) 0.99222(10) 0.83567(9) 0.0213(3) Uani 1 1 d . . . . .
O14 O 0.73694(13) 0.97565(11) 0.74608(11) 0.0300(4) Uani 1 1 d . . . . .
C10 C 0.34559(16) 0.56864(14) 0.47245(13) 0.0211(5) Uani 1 1 d . . . . .
C11 C 0.41096(16) 0.63011(14) 0.51114(13) 0.0203(5) Uani 1 1 d . . . . .
C12 C 0.49840(16) 0.64382(14) 0.50455(14) 0.0218(5) Uani 1 1 d . . . . .
H12 H 0.527610 0.613727 0.472853 0.026 Uiso 1 1 calc R U . . .
C13 C 0.54048(16) 0.70726(14) 0.54975(14) 0.0219(5) Uani 1 1 d . . . . .
H13 H 0.601504 0.724461 0.552047 0.026 Uiso 1 1 calc R U . . .
C14 C 0.48501(15) 0.74180(14) 0.59008(13) 0.0202(5) Uani 1 1 d . . . . .
C15 C 0.51035(16) 0.80432(14) 0.64590(14) 0.0225(5) Uani 1 1 d . . . . .
C16 C 0.46747(18) 0.82857(16) 0.70084(16) 0.0290(6) Uani 1 1 d . . . . .
H16 H 0.409839 0.808275 0.705099 0.035 Uiso 1 1 calc R U . . .
C17 C 0.51682(17) 0.88643(15) 0.75045(15) 0.0262(5) Uani 1 1 d . . . . .
H17 H 0.496508 0.909077 0.791771 0.031 Uiso 1 1 calc R U . . .
C18 C 0.59700(17) 0.90627(14) 0.73250(14) 0.0220(5) Uani 1 1 d . . . . .
C19 C 0.66942(16) 0.96053(13) 0.77264(14) 0.0205(5) Uani 1 1 d . . . . .
S11 S 0.37906(4) 0.69581(4) 0.57261(4) 0.02539(14) Uani 1 1 d . . . . .
S12 S 0.61190(4) 0.85491(4) 0.65367(4) 0.02407(14) Uani 1 1 d . . . . .
O21 O 0.27458(12) 0.37030(10) 0.44730(10) 0.0265(4) Uani 1 1 d . . . . .
O22 O 0.13936(11) 0.41006(10) 0.46563(10) 0.0245(4) Uani 1 1 d . . . . .
O23 O 0.37157(13) 0.04967(12) 0.93382(10) 0.0315(4) Uani 1 1 d . . . . .
O24 O 0.48269(11) -0.01923(9) 0.90125(9) 0.0203(3) Uani 1 1 d . . . . .
C20 C 0.21403(16) 0.37338(13) 0.48482(13) 0.0205(5) Uani 1 1 d . . . . .
C21 C 0.23163(16) 0.32794(14) 0.55784(14) 0.0228(5) Uani 1 1 d . . . . .
C22 C 0.18541(19) 0.33184(17) 0.61429(16) 0.0313(6) Uani 1 1 d . . . . .
H22 H 0.133812 0.365044 0.611874 0.038 Uiso 1 1 calc R U . . .
C23 C 0.2225(2) 0.28122(18) 0.67670(17) 0.0355(6) Uani 1 1 d . . . . .
H23 H 0.198059 0.276400 0.720558 0.043 Uiso 1 1 calc R U . . .
C24 C 0.29718(18) 0.23984(15) 0.66772(14) 0.0262(5) Uani 1 1 d . . . . .
C25 C 0.35205(18) 0.18174(15) 0.71848(14) 0.0261(5) Uani 1 1 d . . . . .
C26 C 0.4314(2) 0.14569(18) 0.71186(17) 0.0353(7) Uani 1 1 d . . . . .
H26 H 0.460702 0.156947 0.671782 0.042 Uiso 1 1 calc R U . . .
C27 C 0.46522(19) 0.09028(16) 0.77039(16) 0.0306(6) Uani 1 1 d . . . . .
H27 H 0.519412 0.060048 0.773836 0.037 Uiso 1 1 calc R U . . .
C28 C 0.41175(16) 0.08466(14) 0.82167(14) 0.0217(5) Uani 1 1 d . . . . .
C29 C 0.42401(16) 0.03449(14) 0.89149(13) 0.0201(5) Uani 1 1 d . . . . .
S21 S 0.32239(4) 0.26344(4) 0.58179(4) 0.02781(15) Uani 1 1 d . . . . .
S22 S 0.31952(4) 0.14815(4) 0.79840(4) 0.02836(15) Uani 1 1 d . . . . .
N1 N 0.41479(14) 0.42282(12) 0.30323(12) 0.0232(4) Uani 1 1 d . . . . .
N2 N 0.26119(16) 0.33692(13) 0.27741(13) 0.0293(5) Uani 1 1 d . . . . .
C101 C 0.49056(18) 0.46680(16) 0.31965(16) 0.0291(6) Uani 1 1 d . . . . .
H101 H 0.496667 0.504558 0.359603 0.035 Uiso 1 1 calc R U . . .
C102 C 0.5615(2) 0.46149(19) 0.28252(19) 0.0393(7) Uani 1 1 d . . . . .
C103 C 0.5509(2) 0.4049(2) 0.2247(2) 0.0460(8) Uani 1 1 d . . . . .
H103 H 0.597490 0.398411 0.197635 0.055 Uiso 1 1 calc R U . . .
C104 C 0.4726(2) 0.3581(2) 0.20655(18) 0.0427(7) Uani 1 1 d . . . . .
H104 H 0.465120 0.319642 0.167067 0.051 Uiso 1 1 calc R U . . .
C105 C 0.4054(2) 0.36797(16) 0.24664(15) 0.0308(6) Uani 1 1 d . . . . .
C106 C 0.6450(2) 0.5128(2) 0.3063(2) 0.0553(9) Uani 1 1 d . . . . .
H10A H 0.675405 0.516290 0.263902 0.083 Uiso 1 1 calc R U . . .
H10B H 0.688006 0.490487 0.351941 0.083 Uiso 1 1 calc R U . . .
H10C H 0.626223 0.565212 0.318561 0.083 Uiso 1 1 calc R U . . .
C107 C 0.18713(19) 0.29264(16) 0.27141(17) 0.0327(6) Uani 1 1 d . . . . .
H107 H 0.147389 0.304593 0.303676 0.039 Uiso 1 1 calc R U . . .
C108 C 0.1638(2) 0.22981(17) 0.22099(18) 0.0396(7) Uani 1 1 d . . . . .
C109 C 0.2240(2) 0.21446(19) 0.17422(18) 0.0451(8) Uani 1 1 d . . . . .
H109 H 0.210588 0.172898 0.137824 0.054 Uiso 1 1 calc R U . . .
C110 C 0.3024(2) 0.25871(18) 0.18024(17) 0.0394(7) Uani 1 1 d . . . . .
H110 H 0.343209 0.247804 0.148593 0.047 Uiso 1 1 calc R U . . .
C111 C 0.3208(2) 0.31937(16) 0.23320(15) 0.0304(6) Uani 1 1 d . . . . .
C112 C 0.0819(3) 0.1789(2) 0.2195(2) 0.0558(10) Uani 1 1 d . . . . .
H11A H 0.101157 0.123906 0.223737 0.084 Uiso 1 1 calc R U . . .
H11B H 0.034971 0.186953 0.170858 0.084 Uiso 1 1 calc R U . . .
H11C H 0.056096 0.192523 0.262961 0.084 Uiso 1 1 calc R U . . .
O2D O 0.9947(5) 0.0056(5) 0.5470(5) 0.1058(16) Uani 0.5 1 d D U P A -1
C21D C 0.9305(7) -0.0209(7) 0.5756(6) 0.0908(14) Uani 0.5 1 d D U P A -1
H21D H 0.934782 -0.013943 0.629048 0.109 Uiso 0.5 1 calc R U P A -1
N2D N 0.8604(6) -0.0570(5) 0.5330(4) 0.0869(13) Uani 0.5 1 d D U P A -1
C22D C 0.7940(7) -0.0898(7) 0.5675(6) 0.0881(15) Uani 0.5 1 d D U P A -1
H22A H 0.731883 -0.076504 0.536700 0.132 Uiso 0.5 1 calc R U P A -1
H22B H 0.802946 -0.068921 0.619897 0.132 Uiso 0.5 1 calc R U P A -1
H22C H 0.801216 -0.146848 0.569926 0.132 Uiso 0.5 1 calc R U P A -1
C23D C 0.8493(7) -0.0705(7) 0.4532(5) 0.0939(15) Uani 0.5 1 d D U P A -1
H23A H 0.792309 -0.045381 0.423786 0.141 Uiso 0.5 1 calc R U P A -1
H23B H 0.845751 -0.126956 0.443120 0.141 Uiso 0.5 1 calc R U P A -1
H23C H 0.902175 -0.048573 0.437309 0.141 Uiso 0.5 1 calc R U P A -1
O3D O 0.6657(9) 0.0978(8) 0.5035(8) 0.0886(16) Uani 0.25 1 d D U P B 2
C31D C 0.7183(13) 0.0539(11) 0.5511(9) 0.0871(13) Uani 0.25 1 d D U P B 2
H31D H 0.723611 0.060856 0.604722 0.105 Uiso 0.25 1 calc R U P B 2
N3D N 0.7652(11) -0.0002(9) 0.5291(7) 0.0874(13) Uani 0.25 1 d D U P B 2
C32D C 0.8271(14) -0.0442(12) 0.5861(10) 0.0897(15) Uani 0.25 1 d D U P B 2
H32A H 0.874363 -0.067645 0.563819 0.135 Uiso 0.25 1 calc R U P B 2
H32B H 0.793316 -0.085756 0.604993 0.135 Uiso 0.25 1 calc R U P B 2
H32C H 0.856856 -0.009906 0.629097 0.135 Uiso 0.25 1 calc R U P B 2
C33D C 0.7594(14) -0.0161(11) 0.4511(8) 0.0886(14) Uani 0.25 1 d D U P B 2
H33A H 0.743677 -0.071348 0.440359 0.133 Uiso 0.25 1 calc R U P B 2
H33B H 0.818960 -0.004876 0.440060 0.133 Uiso 0.25 1 calc R U P B 2
H33C H 0.711398 0.016853 0.418515 0.133 Uiso 0.25 1 calc R U P B 2
O4D O 0.6905(9) 0.0752(8) 0.4402(7) 0.0862(16) Uani 0.25 1 d D U P C -3
C41D C 0.6169(11) 0.0466(12) 0.4529(10) 0.0877(14) Uani 0.25 1 d D U P C -3
H41D H 0.580542 0.013150 0.414578 0.105 Uiso 0.25 1 calc R U P C -3
N4D N 0.5883(9) 0.0596(9) 0.5135(8) 0.0849(15) Uani 0.25 1 d D U P C -3
C42D C 0.4989(10) 0.0409(12) 0.5227(12) 0.089(2) Uani 0.25 1 d D U P C -3
H42A H 0.503549 0.027762 0.576897 0.134 Uiso 0.25 1 calc R U P C -3
H42B H 0.473878 -0.003891 0.489930 0.134 Uiso 0.25 1 calc R U P C -3
H42C H 0.457902 0.086089 0.507776 0.134 Uiso 0.25 1 calc R U P C -3
C43D C 0.6406(12) 0.1110(12) 0.5703(9) 0.0890(17) Uani 0.25 1 d D U P C -3
H43A H 0.601454 0.154543 0.578342 0.133 Uiso 0.25 1 calc R U P C -3
H43B H 0.693151 0.131410 0.552916 0.133 Uiso 0.25 1 calc R U P C -3
H43C H 0.663364 0.082471 0.618959 0.133 Uiso 0.25 1 calc R U P C -3

loop_
_atom_site_aniso_label
_atom_site_aniso_U_11
_atom_site_aniso_U_22
_atom_site_aniso_U_33
_atom_site_aniso_U_23
_atom_site_aniso_U_13
_atom_site_aniso_U_12
Mn1 0.02057(17) 0.01585(17) 0.01692(18) -0.00136(13) 0.00526(13) -0.00013(14)
Mn2 0.01950(18) 0.01794(18) 0.01547(18) -0.00229(13) 0.00545(13) -0.00344(13)
O1D 0.0411(11) 0.0230(9) 0.0404(11) -0.0022(8) 0.0157(9) -0.0033(8)
C11D 0.0391(15) 0.0309(14) 0.0435(17) -0.0037(12) 0.0117(13) 0.0006(13)
N1D 0.0528(16) 0.0372(14) 0.0555(18) -0.0137(13) 0.0175(14) 0.0035(13)
C12D 0.073(3) 0.069(3) 0.101(4) -0.031(3) 0.041(3) 0.009(2)
C13D 0.071(3) 0.0380(19) 0.076(3) -0.0123(18) 0.018(2) -0.0090(18)
O11 0.0263(9) 0.0271(9) 0.0268(9) -0.0105(7) 0.0080(7) -0.0056(7)
O12 0.0241(9) 0.0448(11) 0.0304(10) -0.0154(8) 0.0107(7) -0.0145(8)
O13 0.0252(8) 0.0215(8) 0.0171(8) -0.0033(6) 0.0052(6) -0.0016(7)
O14 0.0293(9) 0.0352(10) 0.0286(10) -0.0102(8) 0.0133(8) -0.0099(8)
C10 0.0208(11) 0.0229(11) 0.0185(11) -0.0006(9) 0.0029(9) -0.0028(10)
C11 0.0214(11) 0.0218(11) 0.0179(11) -0.0039(9) 0.0053(9) -0.0010(9)
C12 0.0221(11) 0.0239(12) 0.0200(11) -0.0046(9) 0.0062(9) -0.0017(10)
C13 0.0190(10) 0.0244(12) 0.0223(12) -0.0047(9) 0.0051(9) -0.0033(10)
C14 0.0182(10) 0.0215(11) 0.0205(11) -0.0036(9) 0.0042(9) -0.0041(9)
C15 0.0217(11) 0.0225(11) 0.0227(12) -0.0036(9) 0.0047(9) -0.0032(10)
C16 0.0258(12) 0.0329(14) 0.0320(14) -0.0118(11) 0.0142(11) -0.0081(11)
C17 0.0271(12) 0.0291(13) 0.0248(13) -0.0093(10) 0.0109(10) -0.0033(11)
C18 0.0245(11) 0.0228(11) 0.0192(11) -0.0048(9) 0.0063(9) 0.0007(10)
C19 0.0226(11) 0.0185(11) 0.0192(11) -0.0016(9) 0.0033(9) 0.0001(9)
S11 0.0188(3) 0.0294(3) 0.0293(3) -0.0117(2) 0.0085(2) -0.0049(2)
S12 0.0236(3) 0.0278(3) 0.0228(3) -0.0101(2) 0.0096(2) -0.0074(2)
O21 0.0318(9) 0.0261(9) 0.0251(9) 0.0085(7) 0.0134(7) 0.0075(8)
O22 0.0225(8) 0.0227(8) 0.0279(9) 0.0073(7) 0.0056(7) 0.0024(7)
O23 0.0325(10) 0.0453(11) 0.0194(9) 0.0102(8) 0.0114(7) 0.0169(9)
O24 0.0186(7) 0.0208(8) 0.0212(8) 0.0020(6) 0.0042(6) 0.0007(7)
C20 0.0241(11) 0.0168(10) 0.0208(11) 0.0017(9) 0.0061(9) 0.0001(9)
C21 0.0229(11) 0.0224(11) 0.0234(12) 0.0060(9) 0.0064(9) 0.0054(10)
C22 0.0302(13) 0.0379(15) 0.0300(14) 0.0118(12) 0.0153(11) 0.0128(12)
C23 0.0374(14) 0.0444(16) 0.0302(14) 0.0159(12) 0.0188(12) 0.0153(13)
C24 0.0281(12) 0.0317(13) 0.0210(12) 0.0091(10) 0.0103(10) 0.0041(11)
C25 0.0281(12) 0.0302(13) 0.0220(12) 0.0098(10) 0.0100(10) 0.0046(11)
C26 0.0387(15) 0.0419(16) 0.0323(15) 0.0185(12) 0.0221(12) 0.0157(13)
C27 0.0312(13) 0.0325(14) 0.0329(14) 0.0129(11) 0.0171(11) 0.0117(12)
C28 0.0224(11) 0.0244(12) 0.0189(11) 0.0037(9) 0.0060(9) 0.0044(10)
C29 0.0195(11) 0.0242(12) 0.0156(11) 0.0010(9) 0.0026(8) -0.0014(9)
S21 0.0299(3) 0.0332(3) 0.0239(3) 0.0123(3) 0.0135(2) 0.0128(3)
S22 0.0265(3) 0.0389(4) 0.0226(3) 0.0135(3) 0.0115(2) 0.0128(3)
N1 0.0256(10) 0.0220(10) 0.0219(10) 0.0025(8) 0.0060(8) 0.0056(9)
N2 0.0396(12) 0.0242(11) 0.0243(11) -0.0039(9) 0.0083(9) -0.0032(10)
C101 0.0270(12) 0.0273(13) 0.0325(14) 0.0034(11) 0.0067(11) 0.0047(11)
C102 0.0289(14) 0.0447(17) 0.0460(18) 0.0080(14) 0.0127(13) 0.0045(13)
C103 0.0373(16) 0.060(2) 0.0468(19) -0.0011(16) 0.0227(14) 0.0058(15)
C104 0.0492(18) 0.0513(19) 0.0313(16) -0.0063(14) 0.0169(14) 0.0064(15)
C105 0.0378(14) 0.0303(13) 0.0249(13) 0.0024(11) 0.0090(11) 0.0081(12)
C106 0.0354(17) 0.063(2) 0.072(3) -0.0022(19) 0.0209(17) -0.0046(17)
C107 0.0330(14) 0.0276(13) 0.0365(15) -0.0073(11) 0.0067(12) -0.0020(12)
C108 0.0421(16) 0.0277(14) 0.0418(17) -0.0065(12) -0.0027(13) -0.0021(13)
C109 0.059(2) 0.0352(16) 0.0339(16) -0.0144(13) -0.0020(14) 0.0049(15)
C110 0.0505(18) 0.0367(16) 0.0299(15) -0.0075(12) 0.0081(13) 0.0092(14)
C111 0.0383(14) 0.0301(13) 0.0223(13) -0.0005(10) 0.0067(11) 0.0087(12)
C112 0.050(2) 0.0387(18) 0.071(3) -0.0172(17) 0.0012(18) -0.0131(16)
O2D 0.100(3) 0.107(3) 0.104(3) -0.008(3) 0.015(3) -0.007(3)
C21D 0.086(3) 0.093(3) 0.090(3) -0.005(2) 0.017(2) -0.008(2)
N2D 0.083(3) 0.090(3) 0.085(3) -0.006(2) 0.016(2) -0.006(2)
C22D 0.082(3) 0.094(3) 0.086(3) -0.006(3) 0.019(3) -0.006(3)
C23D 0.089(3) 0.096(3) 0.091(3) -0.007(3) 0.014(3) -0.007(3)
O3D 0.084(3) 0.087(3) 0.089(3) -0.002(3) 0.010(3) -0.005(3)
C31D 0.083(3) 0.088(3) 0.086(3) -0.003(2) 0.014(2) -0.007(2)
N3D 0.082(3) 0.089(3) 0.087(3) -0.003(2) 0.015(2) -0.007(2)
C32D 0.085(3) 0.093(3) 0.089(3) -0.006(3) 0.018(3) -0.006(3)
C33D 0.084(3) 0.090(3) 0.088(3) -0.004(3) 0.015(3) -0.007(2)
O4D 0.080(3) 0.087(3) 0.087(3) 0.001(3) 0.012(3) -0.006(3)
C41D 0.083(3) 0.088(3) 0.087(3) -0.001(3) 0.011(3) -0.005(2)
N4D 0.081(3) 0.085(3) 0.084(3) -0.001(3) 0.013(3) -0.006(2)
C42D 0.085(4) 0.089(4) 0.088(4) 0.001(3) 0.010(3) -0.004(3)
C43D 0.084(3) 0.088(3) 0.088(3) 0.000(3) 0.010(3) -0.007(3)

_geom_special_details            
;
 All esds (except the esd in the dihedral angle between two l.s. planes)
 are estimated using the full covariance matrix.  The cell esds are taken
 into account individually in the estimation of esds in distances, angles
 and torsion angles; correlations between esds in cell parameters are only
 used when they are defined by crystal symmetry.  An approximate (isotropic)
 treatment of cell esds is used for estimating esds involving l.s. planes.
;

loop_
_geom_bond_atom_site_label_1
_geom_bond_atom_site_label_2
_geom_bond_distance
_geom_bond_site_symmetry_2
_geom_bond_publ_flag
Mn1 O11 2.0861(17) . yes
Mn1 O13 2.2400(17) 4_575 yes
Mn1 O14 2.3848(18) 4_575 yes
Mn1 O21 2.1298(17) . yes
Mn1 N1 2.246(2) . yes
Mn1 N2 2.221(2) . yes
Mn2 O1D 2.2312(19) . yes
Mn2 O12 2.1437(18) . yes
Mn2 O13 2.2310(17) 4_575 yes
Mn2 O22 2.1351(17) . yes
Mn2 O23 2.1370(18) 2_556 yes
Mn2 O24 2.1242(16) 4_565 yes
O1D C11D 1.253(4) . ?
C11D H11D 0.9500 . ?
C11D N1D 1.322(4) . ?
N1D C12D 1.476(5) . ?
N1D C13D 1.458(5) . ?
C12D H2DA 0.9800 . ?
C12D H2DB 0.9800 . ?
C12D H2DC 0.9800 . ?
C13D H3DA 0.9800 . ?
C13D H3DB 0.9800 . ?
C13D H3DC 0.9800 . ?
O11 C10 1.261(3) . ?
O12 C10 1.245(3) . ?
O13 C19 1.284(3) . ?
O14 C19 1.247(3) . ?
C10 C11 1.482(3) . ?
C11 C12 1.363(3) . ?
C11 S11 1.721(2) . ?
C12 H12 0.9500 . ?
C12 C13 1.403(3) . ?
C13 H13 0.9500 . ?
C13 C14 1.364(3) . ?
C14 C15 1.446(3) . ?
C14 S11 1.725(2) . ?
C15 C16 1.367(3) . ?
C15 S12 1.722(2) . ?
C16 H16 0.9500 . ?
C16 C17 1.407(4) . ?
C17 H17 0.9500 . ?
C17 C18 1.361(3) . ?
C18 C19 1.468(3) . ?
C18 S12 1.723(2) . ?
O21 C20 1.258(3) . ?
O22 C20 1.251(3) . ?
O23 C29 1.248(3) . ?
O24 C29 1.251(3) . ?
C20 C21 1.485(3) . ?
C21 C22 1.363(3) . ?
C21 S21 1.716(2) . ?
C22 H22 0.9500 . ?
C22 C23 1.410(4) . ?
C23 H23 0.9500 . ?
C23 C24 1.365(4) . ?
C24 C25 1.451(3) . ?
C24 S21 1.721(2) . ?
C25 C26 1.369(4) . ?
C25 S22 1.722(2) . ?
C26 H26 0.9500 . ?
C26 C27 1.407(4) . ?
C27 H27 0.9500 . ?
C27 C28 1.365(3) . ?
C28 C29 1.488(3) . ?
C28 S22 1.721(2) . ?
N1 C101 1.329(3) . ?
N1 C105 1.361(3) . ?
N2 C107 1.323(4) . ?
N2 C111 1.367(3) . ?
C101 H101 0.9500 . ?
C101 C102 1.391(4) . ?
C102 C103 1.396(5) . ?
C102 C106 1.496(5) . ?
C103 H103 0.9500 . ?
C103 C104 1.388(5) . ?
C104 H104 0.9500 . ?
C104 C105 1.386(4) . ?
C105 C111 1.481(4) . ?
C106 H10A 0.9800 . ?
C106 H10B 0.9800 . ?
C106 H10C 0.9800 . ?
C107 H107 0.9500 . ?
C107 C108 1.389(4) . ?
C108 C109 1.402(5) . ?
C108 C112 1.496(5) . ?
C109 H109 0.9500 . ?
C109 C110 1.376(5) . ?
C110 H110 0.9500 . ?
C110 C111 1.384(4) . ?
C112 H11A 0.9800 . ?
C112 H11B 0.9800 . ?
C112 H11C 0.9800 . ?
O2D C21D 1.280(10) . ?
C21D H21D 0.9500 . ?
C21D N2D 1.287(12) . ?
N2D C22D 1.411(9) . ?
N2D C23D 1.415(9) . ?
C22D H22A 0.9800 . ?
C22D H22B 0.9800 . ?
C22D H22C 0.9800 . ?
C23D H23A 0.9800 . ?
C23D H23B 0.9800 . ?
C23D H23C 0.9800 . ?
O3D C31D 1.252(12) . ?
C31D H31D 0.9500 . ?
C31D N3D 1.281(13) . ?
N3D C32D 1.409(10) . ?
N3D C33D 1.402(10) . ?
C32D H32A 0.9800 . ?
C32D H32B 0.9800 . ?
C32D H32C 0.9800 . ?
C33D H33A 0.9800 . ?
C33D H33B 0.9800 . ?
C33D H33C 0.9800 . ?
O4D C41D 1.277(12) . ?
C41D H41D 0.9500 . ?
C41D N4D 1.281(13) . ?
N4D C42D 1.425(10) . ?
N4D C43D 1.419(10) . ?
C42D H42A 0.9800 . ?
C42D H42B 0.9800 . ?
C42D H42C 0.9800 . ?
C43D H43A 0.9800 . ?
C43D H43B 0.9800 . ?
C43D H43C 0.9800 . ?

loop_
_geom_angle_atom_site_label_1
_geom_angle_atom_site_label_2
_geom_angle_atom_site_label_3
_geom_angle
_geom_angle_site_symmetry_1
_geom_angle_site_symmetry_3
_geom_angle_publ_flag
O11 Mn1 O13 94.05(7) . 4_575 ?
O11 Mn1 O14 95.56(7) . 4_575 ?
O11 Mn1 O21 95.40(7) . . ?
O11 Mn1 N1 87.24(7) . . ?
O11 Mn1 N2 159.25(8) . . ?
O13 Mn1 O14 56.74(6) 4_575 4_575 ?
O13 Mn1 N1 141.46(7) 4_575 . ?
O21 Mn1 O13 96.67(6) . 4_575 ?
O21 Mn1 O14 151.86(7) . 4_575 ?
O21 Mn1 N1 121.60(7) . . ?
O21 Mn1 N2 88.97(8) . . ?
N1 Mn1 O14 84.77(7) . 4_575 ?
N2 Mn1 O13 105.60(8) . 4_575 ?
N2 Mn1 O14 89.88(8) . 4_575 ?
N2 Mn1 N1 73.30(8) . . ?
O12 Mn2 O1D 86.52(8) . . ?
O12 Mn2 O13 85.91(7) . 4_575 ?
O13 Mn2 O1D 102.53(7) 4_575 . ?
O22 Mn2 O1D 171.38(7) . . ?
O22 Mn2 O12 98.45(7) . . ?
O22 Mn2 O13 84.92(6) . 4_575 ?
O22 Mn2 O23 89.86(7) . 2_556 ?
O23 Mn2 O1D 83.83(8) 2_556 . ?
O23 Mn2 O12 82.09(7) 2_556 . ?
O23 Mn2 O13 166.07(7) 2_556 4_575 ?
O24 Mn2 O1D 86.07(7) 4_565 . ?
O24 Mn2 O12 172.39(7) 4_565 . ?
O24 Mn2 O13 94.00(6) 4_565 4_575 ?
O24 Mn2 O22 89.11(6) 4_565 . ?
O24 Mn2 O23 98.83(7) 4_565 2_556 ?
C11D O1D Mn2 112.48(18) . . ?
O1D C11D H11D 117.7 . . ?
O1D C11D N1D 124.7(3) . . ?
N1D C11D H11D 117.7 . . ?
C11D N1D C12D 119.8(3) . . ?
C11D N1D C13D 121.6(3) . . ?
C13D N1D C12D 118.3(3) . . ?
N1D C12D H2DA 109.5 . . ?
N1D C12D H2DB 109.5 . . ?
N1D C12D H2DC 109.5 . . ?
H2DA C12D H2DB 109.5 . . ?
H2DA C12D H2DC 109.5 . . ?
H2DB C12D H2DC 109.5 . . ?
N1D C13D H3DA 109.5 . . ?
N1D C13D H3DB 109.5 . . ?
N1D C13D H3DC 109.5 . . ?
H3DA C13D H3DB 109.5 . . ?
H3DA C13D H3DC 109.5 . . ?
H3DB C13D H3DC 109.5 . . ?
C10 O11 Mn1 125.80(16) . . ?
C10 O12 Mn2 144.52(17) . . ?
Mn2 O13 Mn1 111.24(7) 4_676 4_676 ?
C19 O13 Mn1 94.07(14) . 4_676 ?
C19 O13 Mn2 142.98(15) . 4_676 ?
C19 O14 Mn1 88.36(14) . 4_676 ?
O11 C10 C11 116.0(2) . . ?
O12 C10 O11 126.4(2) . . ?
O12 C10 C11 117.5(2) . . ?
C10 C11 S11 120.25(17) . . ?
C12 C11 C10 128.0(2) . . ?
C12 C11 S11 111.76(18) . . ?
C11 C12 H12 123.7 . . ?
C11 C12 C13 112.5(2) . . ?
C13 C12 H12 123.7 . . ?
C12 C13 H13 123.4 . . ?
C14 C13 C12 113.3(2) . . ?
C14 C13 H13 123.4 . . ?
C13 C14 C15 126.6(2) . . ?
C13 C14 S11 111.17(17) . . ?
C15 C14 S11 121.99(18) . . ?
C14 C15 S12 119.86(18) . . ?
C16 C15 C14 129.2(2) . . ?
C16 C15 S12 110.79(18) . . ?
C15 C16 H16 123.2 . . ?
C15 C16 C17 113.6(2) . . ?
C17 C16 H16 123.2 . . ?
C16 C17 H17 123.9 . . ?
C18 C17 C16 112.3(2) . . ?
C18 C17 H17 123.9 . . ?
C17 C18 C19 128.8(2) . . ?
C17 C18 S12 111.78(18) . . ?
C19 C18 S12 119.32(18) . . ?
O13 C19 C18 118.3(2) . . ?
O14 C19 O13 120.8(2) . . ?
O14 C19 C18 120.9(2) . . ?
C11 S11 C14 91.27(11) . . ?
C15 S12 C18 91.56(12) . . ?
C20 O21 Mn1 130.64(16) . . ?
C20 O22 Mn2 124.93(15) . . ?
C29 O23 Mn2 136.71(16) . 2_546 ?
C29 O24 Mn2 138.37(15) . 4_666 ?
O21 C20 C21 117.2(2) . . ?
O22 C20 O21 126.0(2) . . ?
O22 C20 C21 116.8(2) . . ?
C20 C21 S21 120.53(18) . . ?
C22 C21 C20 128.1(2) . . ?
C22 C21 S21 111.36(18) . . ?
C21 C22 H22 123.7 . . ?
C21 C22 C23 112.6(2) . . ?
C23 C22 H22 123.7 . . ?
C22 C23 H23 123.4 . . ?
C24 C23 C22 113.2(2) . . ?
C24 C23 H23 123.4 . . ?
C23 C24 C25 129.1(2) . . ?
C23 C24 S21 110.77(19) . . ?
C25 C24 S21 120.14(19) . . ?
C24 C25 S22 120.91(19) . . ?
C26 C25 C24 128.2(2) . . ?
C26 C25 S22 110.85(19) . . ?
C25 C26 H26 123.4 . . ?
C25 C26 C27 113.2(2) . . ?
C27 C26 H26 123.4 . . ?
C26 C27 H27 123.6 . . ?
C28 C27 C26 112.7(2) . . ?
C28 C27 H27 123.6 . . ?
C27 C28 C29 129.5(2) . . ?
C27 C28 S22 111.31(18) . . ?
C29 C28 S22 119.14(17) . . ?
O23 C29 O24 126.5(2) . . ?
O23 C29 C28 115.3(2) . . ?
O24 C29 C28 118.2(2) . . ?
C21 S21 C24 92.00(12) . . ?
C28 S22 C25 91.89(12) . . ?
C101 N1 Mn1 124.29(18) . . ?
C101 N1 C105 118.4(2) . . ?
C105 N1 Mn1 117.01(17) . . ?
C107 N2 Mn1 123.68(18) . . ?
C107 N2 C111 118.9(2) . . ?
C111 N2 Mn1 117.41(18) . . ?
N1 C101 H101 117.7 . . ?
N1 C101 C102 124.7(3) . . ?
C102 C101 H101 117.7 . . ?
C101 C102 C103 116.2(3) . . ?
C101 C102 C106 120.6(3) . . ?
C103 C102 C106 123.1(3) . . ?
C102 C103 H103 119.9 . . ?
C104 C103 C102 120.2(3) . . ?
C104 C103 H103 119.9 . . ?
C103 C104 H104 120.4 . . ?
C105 C104 C103 119.3(3) . . ?
C105 C104 H104 120.4 . . ?
N1 C105 C104 121.2(3) . . ?
N1 C105 C111 115.5(2) . . ?
C104 C105 C111 123.3(3) . . ?
C102 C106 H10A 109.5 . . ?
C102 C106 H10B 109.5 . . ?
C102 C106 H10C 109.5 . . ?
H10A C106 H10B 109.5 . . ?
H10A C106 H10C 109.5 . . ?
H10B C106 H10C 109.5 . . ?
N2 C107 H107 117.9 . . ?
N2 C107 C108 124.2(3) . . ?
C108 C107 H107 117.9 . . ?
C107 C108 C109 116.0(3) . . ?
C107 C108 C112 122.1(3) . . ?
C109 C108 C112 121.9(3) . . ?
C108 C109 H109 119.5 . . ?
C110 C109 C108 121.0(3) . . ?
C110 C109 H109 119.5 . . ?
C109 C110 H110 120.6 . . ?
C109 C110 C111 118.9(3) . . ?
C111 C110 H110 120.6 . . ?
N2 C111 C105 116.0(2) . . ?
N2 C111 C110 121.0(3) . . ?
C110 C111 C105 123.0(3) . . ?
C108 C112 H11A 109.5 . . ?
C108 C112 H11B 109.5 . . ?
C108 C112 H11C 109.5 . . ?
H11A C112 H11B 109.5 . . ?
H11A C112 H11C 109.5 . . ?
H11B C112 H11C 109.5 . . ?
O2D C21D H21D 119.5 . . ?
O2D C21D N2D 120.9(9) . . ?
N2D C21D H21D 119.5 . . ?
C21D N2D C22D 119.3(8) . . ?
C21D N2D C23D 123.0(8) . . ?
C22D N2D C23D 117.5(8) . . ?
N2D C22D H22A 109.5 . . ?
N2D C22D H22B 109.5 . . ?
N2D C22D H22C 109.5 . . ?
H22A C22D H22B 109.5 . . ?
H22A C22D H22C 109.5 . . ?
H22B C22D H22C 109.5 . . ?
N2D C23D H23A 109.5 . . ?
N2D C23D H23B 109.5 . . ?
N2D C23D H23C 109.5 . . ?
H23A C23D H23B 109.5 . . ?
H23A C23D H23C 109.5 . . ?
H23B C23D H23C 109.5 . . ?
O3D C31D H31D 119.3 . . ?
O3D C31D N3D 121.5(12) . . ?
N3D C31D H31D 119.3 . . ?
C31D N3D C32D 118.3(10) . . ?
C31D N3D C33D 123.0(10) . . ?
C33D N3D C32D 118.7(11) . . ?
N3D C32D H32A 109.5 . . ?
N3D C32D H32B 109.5 . . ?
N3D C32D H32C 109.5 . . ?
H32A C32D H32B 109.5 . . ?
H32A C32D H32C 109.5 . . ?
H32B C32D H32C 109.5 . . ?
N3D C33D H33A 109.5 . . ?
N3D C33D H33B 109.5 . . ?
N3D C33D H33C 109.5 . . ?
H33A C33D H33B 109.5 . . ?
H33A C33D H33C 109.5 . . ?
H33B C33D H33C 109.5 . . ?
O4D C41D H41D 117.6 . . ?
O4D C41D N4D 124.8(12) . . ?
N4D C41D H41D 117.6 . . ?
C41D N4D C42D 125.6(10) . . ?
C41D N4D C43D 118.2(10) . . ?
C43D N4D C42D 114.7(10) . . ?
N4D C42D H42A 109.5 . . ?
N4D C42D H42B 109.5 . . ?
N4D C42D H42C 109.5 . . ?
H42A C42D H42B 109.5 . . ?
H42A C42D H42C 109.5 . . ?
H42B C42D H42C 109.5 . . ?
N4D C43D H43A 109.5 . . ?
N4D C43D H43B 109.5 . . ?
N4D C43D H43C 109.5 . . ?
H43A C43D H43B 109.5 . . ?
H43A C43D H43C 109.5 . . ?
H43B C43D H43C 109.5 . . ?

_refine_diff_density_max         1.204
_refine_diff_density_min         -0.980
_refine_diff_density_rms         0.084

_shelx_res_file                  
;
TITL ssm7a in P2(1)/n; 150K; Xcalibur
    ssm7a.res
    created by SHELXL-2018/3 at 14:56:59 on 20-Apr-2021
CELL  0.71073  14.9591  17.0850  17.8936   90.000  104.678   90.000
ZERR    4.000   0.0005   0.0006   0.0007    0.000    0.004    0.000
LATT  1
SYMM 1/2-X, 1/2+Y, 1/2-Z
SFAC C   H   N  O  S  Mn
UNIT 152 136 16 40 16 8
 
LIST 4 ! automatically inserted. Change 6 to 4 for CHECKCIF!!
TEMP -123
 
L.S. 6
BOND $H
FMAP 2
PLAN 5
 
OMIT 0
 
OMIT  0   0   2
OMIT  0   2   0
OMIT  0   3   1
OMIT  1   2   2
OMIT -2   3   2
OMIT  0   2   2
OMIT  1   3   0
OMIT -1   2   1
 
SIMU 0.003 0.005 3.0 O2D > C43D
 
SADI 0.01 O2D C23D  O3D C33D  O4D C43D
SADI 0.01 O2D C21D  O3D C31D  O4D C41D
SADI 0.01 N2D C21D  N3D C31D  N4D C41D
SADI 0.01 N2D C22D  N2D C23D  N3D C32D  N3D C33D  N4D C42D  N4D C43D
SADI 0.01 C22D C23D  C32D C33D  C42D C43D
SADI 0.02 C21D C22D  C21D C23D  C31D C32D  C31D C33D  C41D C42D  C41D C43D
 
ACTA
 
SIZE 0.27 0.23 0.15
 
WGHT    0.070700    4.080400
FVAR       1.31948
MN1   6    0.293818    0.440628    0.354343    11.00000    0.02057    0.01585 =
         0.01692   -0.00136    0.00526   -0.00013
MN2   6    0.127215    0.533539    0.447496    11.00000    0.01950    0.01794 =
         0.01547   -0.00229    0.00545   -0.00344
O1D   4    0.099145    0.661926    0.439295    11.00000    0.04106    0.02304 =
         0.04045   -0.00217    0.01567   -0.00334
C11D  1    0.050121    0.683794    0.482706    11.00000    0.03908    0.03089 =
         0.04351   -0.00370    0.01166    0.00056
AFIX  43
H11D  2    0.002295    0.649694    0.488782    11.00000   -1.20000
AFIX   0
N1D   3    0.060177    0.750902    0.520652    11.00000    0.05276    0.03719 =
         0.05547   -0.01369    0.01752    0.00347
C12D  1   -0.001577    0.770211    0.570544    11.00000    0.07255    0.06936 =
         0.10139   -0.03063    0.04134    0.00920
AFIX 137
H2DA  2    0.035346    0.778911    0.623520    11.00000   -1.50000
H2DB  2   -0.044564    0.726785    0.569913    11.00000   -1.50000
H2DC  2   -0.036529    0.817761    0.551337    11.00000   -1.50000
AFIX   0
C13D  1    0.136669    0.803752    0.520514    11.00000    0.07139    0.03799 =
         0.07617   -0.01233    0.01761   -0.00899
AFIX 137
H3DA  2    0.175391    0.809546    0.573307    11.00000   -1.50000
H3DB  2    0.112256    0.855015    0.500713    11.00000   -1.50000
H3DC  2    0.173771    0.782217    0.487429    11.00000   -1.50000
AFIX   0
O11   4    0.372186    0.526482    0.424383    11.00000    0.02630    0.02711 =
         0.02680   -0.01049    0.00800   -0.00557
O12   4    0.270188    0.563932    0.489669    11.00000    0.02407    0.04485 =
         0.03036   -0.01537    0.01072   -0.01448
O13   4    0.661380    0.992222    0.835666    11.00000    0.02524    0.02148 =
         0.01713   -0.00330    0.00521   -0.00155
O14   4    0.736941    0.975652    0.746081    11.00000    0.02930    0.03520 =
         0.02863   -0.01025    0.01334   -0.00992
C10   1    0.345594    0.568641    0.472454    11.00000    0.02077    0.02288 =
         0.01854   -0.00064    0.00293   -0.00276
C11   1    0.410962    0.630111    0.511144    11.00000    0.02135    0.02175 =
         0.01785   -0.00394    0.00526   -0.00101
C12   1    0.498401    0.643815    0.504552    11.00000    0.02209    0.02388 =
         0.02001   -0.00458    0.00621   -0.00171
AFIX  43
H12   2    0.527610    0.613727    0.472853    11.00000   -1.20000
AFIX   0
C13   1    0.540475    0.707259    0.549750    11.00000    0.01902    0.02441 =
         0.02234   -0.00470    0.00514   -0.00326
AFIX  43
H13   2    0.601504    0.724461    0.552047    11.00000   -1.20000
AFIX   0
C14   1    0.485005    0.741798    0.590085    11.00000    0.01816    0.02152 =
         0.02046   -0.00359    0.00417   -0.00413
C15   1    0.510350    0.804323    0.645903    11.00000    0.02174    0.02246 =
         0.02272   -0.00365    0.00468   -0.00325
C16   1    0.467467    0.828570    0.700839    11.00000    0.02582    0.03292 =
         0.03204   -0.01176    0.01416   -0.00807
AFIX  43
H16   2    0.409839    0.808275    0.705099    11.00000   -1.20000
AFIX   0
C17   1    0.516822    0.886434    0.750452    11.00000    0.02706    0.02909 =
         0.02483   -0.00930    0.01090   -0.00326
AFIX  43
H17   2    0.496508    0.909077    0.791771    11.00000   -1.20000
AFIX   0
C18   1    0.596998    0.906275    0.732498    11.00000    0.02451    0.02275 =
         0.01922   -0.00481    0.00633    0.00069
C19   1    0.669416    0.960528    0.772638    11.00000    0.02264    0.01850 =
         0.01923   -0.00159    0.00327    0.00010
S11   5    0.379062    0.695806    0.572612    11.00000    0.01877    0.02940 =
         0.02932   -0.01174    0.00855   -0.00488
S12   5    0.611899    0.854909    0.653665    11.00000    0.02358    0.02782 =
         0.02283   -0.01008    0.00963   -0.00741
O21   4    0.274579    0.370300    0.447300    11.00000    0.03178    0.02610 =
         0.02512    0.00853    0.01340    0.00751
O22   4    0.139360    0.410064    0.465628    11.00000    0.02248    0.02273 =
         0.02794    0.00733    0.00560    0.00243
O23   4    0.371566    0.049672    0.933823    11.00000    0.03252    0.04530 =
         0.01942    0.01021    0.01141    0.01693
O24   4    0.482692   -0.019233    0.901246    11.00000    0.01861    0.02081 =
         0.02116    0.00198    0.00425    0.00066
C20   1    0.214033    0.373379    0.484817    11.00000    0.02407    0.01682 =
         0.02075    0.00166    0.00615    0.00014
C21   1    0.231630    0.327937    0.557843    11.00000    0.02289    0.02236 =
         0.02343    0.00595    0.00641    0.00540
C22   1    0.185412    0.331844    0.614289    11.00000    0.03018    0.03794 =
         0.03000    0.01184    0.01530    0.01276
AFIX  43
H22   2    0.133812    0.365044    0.611874    11.00000   -1.20000
AFIX   0
C23   1    0.222538    0.281218    0.676696    11.00000    0.03745    0.04435 =
         0.03021    0.01588    0.01883    0.01530
AFIX  43
H23   2    0.198059    0.276400    0.720558    11.00000   -1.20000
AFIX   0
C24   1    0.297182    0.239844    0.667723    11.00000    0.02813    0.03166 =
         0.02099    0.00912    0.01030    0.00405
C25   1    0.352051    0.181737    0.718481    11.00000    0.02808    0.03019 =
         0.02203    0.00978    0.01001    0.00458
C26   1    0.431404    0.145692    0.711856    11.00000    0.03871    0.04192 =
         0.03225    0.01851    0.02215    0.01567
AFIX  43
H26   2    0.460702    0.156947    0.671782    11.00000   -1.20000
AFIX   0
C27   1    0.465217    0.090279    0.770389    11.00000    0.03122    0.03249 =
         0.03287    0.01289    0.01706    0.01173
AFIX  43
H27   2    0.519412    0.060048    0.773836    11.00000   -1.20000
AFIX   0
C28   1    0.411749    0.084658    0.821667    11.00000    0.02237    0.02440 =
         0.01886    0.00370    0.00603    0.00444
C29   1    0.424009    0.034491    0.891495    11.00000    0.01949    0.02423 =
         0.01562    0.00105    0.00264   -0.00136
S21   5    0.322387    0.263439    0.581791    11.00000    0.02991    0.03323 =
         0.02391    0.01234    0.01352    0.01282
S22   5    0.319515    0.148148    0.798405    11.00000    0.02648    0.03889 =
         0.02256    0.01349    0.01148    0.01283
N1    3    0.414793    0.422815    0.303231    11.00000    0.02562    0.02195 =
         0.02189    0.00252    0.00602    0.00557
N2    3    0.261186    0.336922    0.277413    11.00000    0.03964    0.02421 =
         0.02427   -0.00394    0.00826   -0.00321
C101  1    0.490561    0.466797    0.319651    11.00000    0.02697    0.02732 =
         0.03248    0.00343    0.00665    0.00475
AFIX  43
H101  2    0.496667    0.504558    0.359603    11.00000   -1.20000
AFIX   0
C102  1    0.561546    0.461486    0.282522    11.00000    0.02889    0.04466 =
         0.04599    0.00800    0.01265    0.00446
C103  1    0.550929    0.404899    0.224684    11.00000    0.03727    0.06026 =
         0.04684   -0.00107    0.02268    0.00583
AFIX  43
H103  2    0.597490    0.398411    0.197635    11.00000   -1.20000
AFIX   0
C104  1    0.472581    0.358068    0.206545    11.00000    0.04919    0.05132 =
         0.03127   -0.00633    0.01686    0.00640
AFIX  43
H104  2    0.465120    0.319642    0.167067    11.00000   -1.20000
AFIX   0
C105  1    0.405364    0.367966    0.246639    11.00000    0.03780    0.03025 =
         0.02491    0.00238    0.00899    0.00807
C106  1    0.644992    0.512794    0.306281    11.00000    0.03544    0.06250 =
         0.07185   -0.00220    0.02094   -0.00455
AFIX 137
H10A  2    0.675405    0.516290    0.263902    11.00000   -1.50000
H10B  2    0.688006    0.490487    0.351941    11.00000   -1.50000
H10C  2    0.626223    0.565212    0.318561    11.00000   -1.50000
AFIX   0
C107  1    0.187133    0.292636    0.271409    11.00000    0.03296    0.02759 =
         0.03654   -0.00732    0.00670   -0.00200
AFIX  43
H107  2    0.147389    0.304593    0.303676    11.00000   -1.20000
AFIX   0
C108  1    0.163754    0.229809    0.220990    11.00000    0.04212    0.02772 =
         0.04182   -0.00646   -0.00271   -0.00210
C109  1    0.224041    0.214462    0.174221    11.00000    0.05867    0.03517 =
         0.03395   -0.01438   -0.00203    0.00487
AFIX  43
H109  2    0.210588    0.172898    0.137824    11.00000   -1.20000
AFIX   0
C110  1    0.302434    0.258709    0.180241    11.00000    0.05046    0.03672 =
         0.02992   -0.00746    0.00809    0.00920
AFIX  43
H110  2    0.343209    0.247804    0.148593    11.00000   -1.20000
AFIX   0
C111  1    0.320837    0.319371    0.233203    11.00000    0.03829    0.03007 =
         0.02233   -0.00053    0.00670    0.00868
C112  1    0.081938    0.178908    0.219509    11.00000    0.05036    0.03871 =
         0.07055   -0.01724    0.00116   -0.01313
AFIX 137
H11A  2    0.101157    0.123906    0.223737    11.00000   -1.50000
H11B  2    0.034971    0.186953    0.170858    11.00000   -1.50000
H11C  2    0.056096    0.192523    0.262961    11.00000   -1.50000
AFIX   0
PART -1  10.5
O2D   4    0.994694    0.005621    0.546959    10.50000    0.10006    0.10730 =
         0.10404   -0.00807    0.01484   -0.00740
C21D  1    0.930536   -0.020932    0.575590    10.50000    0.08636    0.09284 =
         0.09021   -0.00548    0.01662   -0.00794
AFIX  43
H21D  2    0.934782   -0.013943    0.629048    10.50000   -1.20000
AFIX   0
N2D   3    0.860361   -0.056961    0.532995    10.50000    0.08313    0.08992 =
         0.08508   -0.00610    0.01645   -0.00630
C22D  1    0.794034   -0.089819    0.567517    10.50000    0.08233    0.09432 =
         0.08629   -0.00562    0.01889   -0.00558
AFIX 137
H22A  2    0.731883   -0.076504    0.536700    10.50000   -1.50000
H22B  2    0.802946   -0.068921    0.619897    10.50000   -1.50000
H22C  2    0.801216   -0.146848    0.569926    10.50000   -1.50000
AFIX   0
C23D  1    0.849299   -0.070508    0.453170    10.50000    0.08924    0.09640 =
         0.09121   -0.00660    0.01402   -0.00667
AFIX 137
H23A  2    0.792309   -0.045381    0.423786    10.50000   -1.50000
H23B  2    0.845751   -0.126956    0.443120    10.50000   -1.50000
H23C  2    0.902175   -0.048573    0.437309    10.50000   -1.50000
AFIX   0
PART 2  10.25
O3D   4    0.665741    0.097787    0.503492    10.25000    0.08362    0.08673 =
         0.08881   -0.00196    0.00961   -0.00480
C31D  1    0.718337    0.053874    0.551107    10.25000    0.08257    0.08823 =
         0.08624   -0.00308    0.01352   -0.00713
AFIX  43
H31D  2    0.723611    0.060856    0.604722    10.25000   -1.20000
AFIX   0
N3D   3    0.765183   -0.000249    0.529120    10.25000    0.08247    0.08906 =
         0.08686   -0.00325    0.01467   -0.00706
C32D  1    0.827143   -0.044235    0.586091    10.25000    0.08477    0.09313 =
         0.08895   -0.00564    0.01784   -0.00635
AFIX 137
H32A  2    0.874363   -0.067645    0.563819    10.25000   -1.50000
H32B  2    0.793316   -0.085756    0.604993    10.25000   -1.50000
H32C  2    0.856856   -0.009906    0.629097    10.25000   -1.50000
AFIX   0
C33D  1    0.759367   -0.016098    0.451144    10.25000    0.08369    0.09039 =
         0.08795   -0.00381    0.01468   -0.00740
AFIX 137
H33A  2    0.743677   -0.071348    0.440359    10.25000   -1.50000
H33B  2    0.818960   -0.004876    0.440060    10.25000   -1.50000
H33C  2    0.711398    0.016853    0.418515    10.25000   -1.50000
AFIX   0
PART -3  10.25
O4D   4    0.690516    0.075220    0.440223    10.25000    0.08014    0.08738 =
         0.08652    0.00073    0.01248   -0.00620
C41D  1    0.616852    0.046574    0.452895    10.25000    0.08269    0.08771 =
         0.08718   -0.00141    0.01117   -0.00549
AFIX  43
H41D  2    0.580542    0.013150    0.414578    10.25000   -1.20000
AFIX   0
N4D   3    0.588345    0.059619    0.513502    10.25000    0.08054    0.08534 =
         0.08431   -0.00142    0.01277   -0.00565
C42D  1    0.498941    0.040937    0.522748    10.25000    0.08495    0.08854 =
         0.08818    0.00068    0.00995   -0.00364
AFIX 137
H42A  2    0.503549    0.027762    0.576897    10.25000   -1.50000
H42B  2    0.473878   -0.003891    0.489930    10.25000   -1.50000
H42C  2    0.457902    0.086089    0.507776    10.25000   -1.50000
AFIX   0
C43D  1    0.640619    0.110981    0.570321    10.25000    0.08435    0.08813 =
         0.08798   -0.00045    0.00995   -0.00686
AFIX 137
H43A  2    0.601454    0.154543    0.578342    10.25000   -1.50000
H43B  2    0.693151    0.131410    0.552916    10.25000   -1.50000
H43C  2    0.663364    0.082471    0.618959    10.25000   -1.50000
PART 0
AFIX   0
HKLF 4
 
 
 
 
REM  ssm7a in P2(1)/n; 150K; Xcalibur
REM wR2 = 0.1245, GooF = S = 1.047, Restrained GooF = 1.044 for all data
REM R1 = 0.0409 for 8392 Fo > 4sig(Fo) and 0.0506 for all 9914 data
REM 623 parameters refined using 384 restraints
 
END
 
WGHT      0.0707      4.0804
 
REM Highest difference peak  1.204,  deepest hole -0.980,  1-sigma level  0.084
Q1    1   0.5557 -0.0042  0.4553  11.00000  0.05    1.10
Q2    1   0.5420  0.0758  0.5589  11.00000  0.05    0.73
Q3    1   0.6798  0.0830  0.5464  11.00000  0.05    0.67
Q4    1   0.7557 -0.0024  0.5033  11.00000  0.05    0.59
Q5    1   0.6915  0.0920  0.4607  11.00000  0.05    0.57
;
_shelx_res_checksum              4820

_shelx_hkl_file                  
;
   0   0  -2 8547.67 123.409   2
   0   0  -3 4.56415 17.7614   2
   0   0  -4 89426.0 1092.32   2
   0   0   4 91401.4 1093.20   4
   0   0  -5 31.3718 23.7537   2
   0   0   5 66.6337 30.6309   4
   0   0  -6 7153.02 145.425   2
   0   0   6 7063.13 148.222   4
   0   0  -7 7.70990 23.0943   2
   0   0   7-10.8282 31.1434   4
   0   0  -8 45390.6 639.166   2
   0   0   8 47434.5 641.244   4
   0   0  -9 40.2311 30.6447   2
   0   0   9 69.3044 36.7982   4
   0   0 -10 22891.5 383.891   2
   0   0  10 22601.1 384.175   4
   0   0 -11-26.0151 27.2410   2
   0   0  11 16.4585 34.8378   4
   0   0 -12 1413.27 83.7831   2
   0   0  12 1281.53 84.4456   4
   0   0  13-70.3055 46.1836   4
   0   0  14 16731.9 351.512   4
   0   0  15 50.1673 47.5919   4
   0   0  16 366.583 65.6738   4
   0   0  17 19.3076 51.6291   4
   0   0  18 142.155 51.1342   4
   0   0  19-40.2099 55.5166   4
   0   0  20 2757.08 160.306   4
   0   0  21-38.8380 66.0444   4
   0  -1   2 7061.76 108.397   2
   0   1  -2 7071.62 108.283   2
   0  -1  -2 7280.59 107.273   3
   0  -1   2 7058.01 108.879   4
   0   1  -2 7175.48 108.981   4
   0  -1   3 14212.3 203.477   2
   0   1  -3 14492.7 203.074   2
   0   1  -3 13660.4 203.308   4
   0  -1   3 14223.2 203.206   4
   0   1  -4 1259.61 49.1446   2
   0  -1   4 1297.67 52.8468   2
   0  -1   4 1312.77 53.8644   4
   0   1  -4 1284.07 50.3144   4
   0   1  -5 5302.68 114.049   2
   0  -1   5 5332.98 115.581   2
   0  -1   5 5433.70 116.866   4
   0   1  -6 40.8101 24.8699   2
   0  -1   6 17.1619 31.2216   4
   0   1  -7 4051.18 110.896   2
   0  -1  -7 4055.72 111.110   2
   0  -1   7 4290.04 115.292   4
   0  -1  -8 6079.82 149.689   2
   0   1  -8 6328.47 151.426   2
   0  -1   8 6186.74 150.703   4
   0  -1  -9 7302.21 174.343   2
   0   1  -9 7581.84 177.399   2
   0   1   9 7421.48 175.837   4
   0  -1   9 7321.15 175.610   4
   0   1 -10 1193.76 70.7277   2
   0  -1 -10 1146.13 69.4571   2
   0  -1  10 1164.02 72.5114   4
   0   1  10 1286.86 75.9214   4
   0  -1 -11 1296.15 77.9159   2
   0   1 -11 1327.41 77.4711   2
   0   1  11 1285.51 80.0019   4
   0  -1  11 1389.67 83.4166   4
   0   1 -12 1429.54 83.6670   2
   0  -1 -12 1699.29 91.8510   2
   0   1  12 1322.41 85.0304   4
   0  -1  12 1351.42 84.7591   4
   0   1  13 15.4378 40.7437   4
   0  -1  13 64.9930 45.4360   4
   0   1  14-7.14307 47.6985   4
   0  -1  14 87.0539 48.9007   4
   0  -1  15 2553.28 129.447   4
   0   1  15 2408.01 128.168   4
   0   1  16 5213.22 193.849   4
   0  -1  16 5230.59 192.250   4
   0  -1  17 408.466 65.9799   4
   0   1  17 515.834 99.4025   4
   0   1  18 1156.27 104.271   4
   0  -1  18 1116.97 101.982   4
   0  -1  19 1364.22 114.174   4
   0   1  19 1502.64 118.496   4
   0  -1  20-13.2375 49.7674   4
   0   1  20-17.3304 50.2176   4
   0  -1  21 1234.63 119.216   4
   0   1  21 1252.10 118.014   4
   0   2   0 24064.5 302.983   4
   0  -2   0 24584.5 299.226   1
   0   2   1 28133.4 341.178   3
   0  -2  -1 27800.7 341.115   3
   0   2  -1 27143.5 344.743   4
   0  -2   1 27797.4 345.458   4
   0   2   2 13413.3 184.040   3
   0  -2  -2 13404.6 183.442   3
   0  -2   2 13486.7 188.073   4
   0   2  -2 13142.8 187.655   4
   0  -2   3 23336.9 315.515   2
   0  -2  -3 23481.7 311.628   3
   0   2  -3 23445.2 315.304   4
   0  -2   3 23798.1 316.644   4
   0   2   3 23412.4 312.854   3
   0   2  -4 193.698 30.0444   2
   0  -2   4 81.5440 25.1202   2
   0  -2  -4 182.532 28.4681   3
   0   2  -4 171.722 28.7545   4
   0  -2   4 192.830 30.1523   4
   0  -2   5 2759.77 79.9801   2
   0   2  -5 2604.23 77.4617   2
   0   2  -5 2884.03 79.8233   4
   0  -2   5 2705.96 79.7256   4
   0  -2  -5 2713.99 77.4697   3
   0  -2   6 263.796 34.6529   2
   0   2  -6 298.896 33.9771   2
   0   2  -6 310.321 38.4481   4
   0  -2  -6 245.360 30.7815   3
   0  -2   6 407.449 50.2050   4
   0  -2   7 2419.27 84.7250   2
   0   2  -7 2356.48 83.9572   2
   0   2  -7 2109.33 81.1534   4
   0  -2   7 2300.11 83.7279   4
   0   2  -8 1570.07 73.7714   2
   0  -2   8 1765.89 78.6654   4
   0  -2  -9 2610.98 99.8175   2
   0   2  -9 2733.97 102.251   2
   0  -2   9 2846.69 104.219   4
   0  -2 -10 18954.8 339.563   2
   0   2 -10 19152.7 340.987   2
   0  -2  10 18748.2 338.055   4
   0  -2 -11 5737.51 165.195   2
   0   2 -11 5694.36 164.298   2
   0  -2  11 5370.48 161.557   4
   0  -2 -12 4512.18 150.972   2
   0   2 -12 4772.39 155.719   2
   0  -2  12 4340.46 149.596   4
   0  -2 -12 4417.26 149.063   3
   0   2  12 4303.88 150.388   4
   0  -2  13 3224.63 134.695   4
   0  -2 -13 3295.92 133.352   3
   0   2  13 3394.61 138.222   4
   0   2  14 954.163 81.8988   4
   0  -2  14 1110.24 86.8616   4
   0   2  15 1992.77 116.951   4
   0  -2  15 1906.00 112.645   4
   0  -2  16 271.023 59.6098   4
   0   2  16 350.410 65.4140   4
   0   2  17 919.992 91.3899   4
   0  -2  17 1171.67 100.100   4
   0   2  18 850.730 90.8848   4
   0  -2  18 823.525 87.3817   4
   0   2  19 125.117 58.9426   4
   0  -2  19 89.6946 55.1764   4
   0  -2  20 5208.52 221.692   4
   0   2  20 5454.73 228.580   4
   0  -2  21 38.0184 56.6098   4
   0   2  21-25.8538 60.1122   4
   0   3   0 29.0028 16.0551   4
   0  -3   0 4.67370 14.5504   1
   0   3   1 1488.82 40.3392   3
   0  -3   1 1373.04 42.6466   4
   0   3  -1 1394.10 42.4926   4
   0   3  -1 1371.73 39.8574   1
   0  -3  -2 45089.9 562.184   3
   0   3   2 45961.2 563.067   3
   0  -3   2 46644.6 570.168   4
   0   3  -2 45480.7 569.942   4
   0  -3  -3 83369.1 992.806   3
   0  -3   3 82110.7 1000.14   4
   0   3  -3 80961.9 1000.49   4
   0   3   3 82992.9 993.944   3
   0  -3   4 86901.3 1049.95   2
   0  -3  -4 85072.4 1043.94   3
   0  -3   4 85767.5 1051.53   4
   0   3  -4 85209.1 1051.54   4
   0   3   4 86567.5 1045.19   3
   0  -3   5-32.9657 25.5471   2
   0  -3  -5 12.6656 18.9683   3
   0  -3   5 43.1072 26.5702   4
   0   3  -5 7.18963 19.6208   4
   0  -3   6 3676.23 101.732   2
   0  -3  -6 3624.46 97.2119   3
   0  -3   6 3558.11 100.551   4
   0   3  -6 3528.26 100.160   4
   0  -3   7 8539.01 179.094   2
   0  -3  -7 8530.78 174.607   3
   0   3  -7 8687.28 179.485   4
   0  -3   7 8564.22 178.800   4
   0  -3   8 2023.35 83.7963   2
   0   3  -8 2022.15 82.8486   2
   0  -3  -8 1959.31 81.2135   3
   0  -3   8 1950.70 83.5571   4
   0   3  -8 2050.25 83.8889   4
   0  -3   9 5406.22 148.331   2
   0   3  -9 5501.75 149.520   2
   0  -3  -9 5735.10 149.996   3
   0  -3   9 5338.70 148.479   4
   0   3  -9 5545.45 149.936   4
   0   3 -10 840.008 62.6689   2
   0  -3 -10 827.280 61.9440   3
   0  -3  10 648.089 56.5288   4
   0  -3 -11 5614.26 163.800   2
   0   3 -11 5616.56 164.777   2
   0  -3  11 5486.14 163.824   4
   0  -3 -11 5597.50 163.324   3
   0   3 -12 521.696 56.1120   2
   0  -3 -12 560.037 56.7411   2
   0  -3  12 592.947 59.7361   4
   0  -3 -12 508.995 54.4218   3
   0  -3 -13 1500.22 92.7617   3
   0   3  13 1485.43 94.4257   4
   0  -3  13 1444.09 92.9371   4
   0   3  14 2858.19 132.577   4
   0  -3  14 2727.31 130.460   4
   0   3  15 2103.44 120.670   4
   0  -3  15 2137.45 120.794   4
   0  -3  16 1853.94 117.523   4
   0   3  16 1825.30 116.320   4
   0  -3  17 507.883 72.8691   4
   0   3  17 546.837 76.5904   4
   0   3  18 28.9589 50.1878   4
   0  -3  18 76.5586 52.8116   4
   0  -3  19 2694.25 153.966   4
   0   3  19 2803.56 160.093   4
   0  -3  20 855.189 96.6795   4
   0   3  20 909.230 101.651   4
   0  -3  21 944.106 105.227   4
   0   4   0 18213.9 256.426   4
   0  -4   0 18436.6 249.558   1
   0   4   1 8591.58 134.266   3
   0   4  -1 8296.64 139.597   4
   0  -4   1 8425.66 140.712   4
   0   4  -1 8317.87 135.155   1
   0  -4  -2 22965.8 308.733   3
   0   4   2 23396.3 310.024   3
   0   4  -2 22979.4 317.228   4
   0  -4   2 22978.7 317.944   4
   0   4   3 5558.60 107.084   3
   0  -4  -3 5307.43 105.103   3
   0  -4   3 5579.73 112.698   4
   0   4  -3 5423.31 111.793   4
   0  -4  -4 41740.3 541.011   3
   0  -4   4 41777.1 551.066   4
   0   4   4 41897.7 543.027   3
   0   4  -4 41975.2 551.363   4
   0  -4   5 83197.7 1042.22   2
   0  -4  -5 83954.1 1035.74   3
   0  -4   5 83204.6 1044.86   4
   0   4  -5 84683.8 1046.50   4
   0   4   5 83957.7 1036.95   3
   0  -4  -6 14141.6 237.870   3
   0  -4   6 14284.5 243.865   2
   0  -4   6 14297.6 245.514   4
   0   4  -6 14112.1 245.368   4
   0  -4   7 4346.52 121.328   2
   0  -4  -7 4337.89 116.765   3
   0   4  -7 4498.10 123.543   4
   0  -4   7 4571.50 124.477   4
   0  -4   8 17070.5 296.866   2
   0   4  -8 17120.5 299.992   4
   0  -4  -8 16750.6 290.136   3
   0  -4   8 16886.0 298.122   4
   0  -4   9 4608.41 137.793   2
   0  -4   9 4741.13 139.324   4
   0   4  -9 4937.87 141.143   4
   0  -4  -9 4749.00 136.276   3
   0  -4  10 1539.05 82.4286   2
   0   4 -10 1594.81 83.7001   4
   0  -4 -10 1600.93 80.7446   3
   0  -4  10 1617.26 85.3053   4
   0  -4 -11 80.1861 29.8785   3
   0  -4  11 67.5616 38.2246   4
   0  -4 -12 6233.87 182.949   2
   0  -4 -12 6461.68 182.548   3
   0  -4  12 6097.29 182.106   4
   0  -4 -13 83.5188 41.1330   3
   0  -4  13 94.4249 46.8069   4
   0  -4  14 1349.46 93.8617   4
   0   4  15 3334.89 150.069   4
   0  -4  15 3379.02 151.092   4
   0   4  16 45.6660 53.1988   4
   0  -4  16 1.73988 46.4376   4
   0   4  17 3.20122 49.0612   4
   0  -4  17 61.2045 47.3201   4
   0  -4  18 260.674 60.2446   4
   0   4  18 278.777 66.7118   4
   0  -4  19 1594.29 123.329   4
   0   4  19 1548.49 120.599   4
   0  -4  20 1871.80 134.280   4
   0   4  20 1678.42 132.907   4
   0   5   0 44.8812 19.1640   4
   0  -5   0 9.19064 18.7162   1
   0  -5   1 13532.1 212.298   4
   0   5  -1 13781.0 211.903   4
   0  -5   1 13632.6 205.505   1
   0   5  -1 13499.5 203.829   1
   0   5   2 1713.71 54.1054   3
   0  -5   2 1775.72 60.1537   4
   0   5  -2 1692.48 57.7965   4
   0   5  -2 1689.77 55.5664   1
   0  -5  -3 5735.29 112.826   3
   0   5   3 5620.96 112.440   3
   0   5  -3 5542.87 119.020   4
   0  -5   3 5677.11 120.541   4
   0  -5  -4 1814.14 60.5855   3
   0   5   4 1920.58 64.8862   3
   0  -5   4 1768.77 67.2690   4
   0   5  -4 1803.41 65.0308   4
   0  -5  -5 14220.1 232.018   3
   0  -5   5 14156.5 242.761   4
   0   5  -5 14247.3 241.810   4
   0   5   5 14362.3 234.857   3
   0  -5   6 20974.7 330.931   2
   0  -5  -6 20634.4 321.565   3
   0  -5   6 21215.5 333.060   4
   0   5  -6 21059.7 334.267   4
   0   5   6 21078.9 325.603   3
   0  -5  -7 35348.3 502.899   3
   0  -5   7 35120.1 511.155   2
   0  -5   7 35265.5 513.575   4
   0   5  -7 35880.6 515.264   4
   0  -5   8 375.883 42.8216   2
   0  -5  -8 363.551 40.7931   3
   0   5  -8 398.382 43.8289   4
   0  -5   8 339.562 42.1656   4
   0  -5  -9 3601.83 116.524   3
   0  -5   9 3458.21 119.095   2
   0  -5   9 3590.70 121.495   4
   0   5  -9 3597.98 123.402   4
   0  -5  10 5201.44 153.960   2
   0  -5 -10 5078.32 147.568   3
   0  -5  10 4947.58 151.910   4
   0   5 -10 5201.95 155.065   4
   0  -5  11 383.596 50.9685   2
   0  -5 -11 346.308 46.8239   3
   0  -5  11 294.888 49.1172   4
   0   5 -11 301.639 47.6438   4
   0  -5  12 837.520 71.0574   2
   0  -5 -12 903.543 69.4677   3
   0  -5  12 870.475 73.7244   4
   0   5 -12 924.618 72.6452   4
   0  -5  13 1237.25 88.0774   4
   0  -5  14-15.7586 43.1357   4
   0  -5  15 38.7539 46.1106   4
   0  -5  16 87.8397 47.4660   4
   0   5  16 119.217 56.2711   4
   0  -5  17 1950.45 125.927   4
   0   5  17 1955.35 128.366   4
   0  -5  18 36.5346 50.8348   4
   0   5  18 43.5027 50.8585   4
   0   5  19 204.802 66.9333   4
   0  -5  19 180.276 55.2476   4
   0   5  20 834.296 98.9781   4
   0  -5  20 826.342 97.3360   4
   0   6   0 8120.31 152.625   4
   0  -6   0 8130.81 144.833   1
   0   6  -1 3705.74 92.6513   4
   0  -6   1 3666.31 93.6716   4
   0  -6   1 3587.65 87.4147   1
   0   6  -1 3675.71 86.7183   1
   0   6   2 5512.44 112.098   3
   0   6  -2 5127.21 116.290   4
   0  -6   2 5316.30 118.473   4
   0   6  -2 5174.68 111.079   1
   0  -6  -3 96.3907 20.2169   3
   0   6   3 76.9002 24.7382   3
   0   6  -3 132.630 24.4781   1
   0   6  -3 84.8035 22.9211   4
   0  -6   3 112.185 27.1641   4
   0  -6  -4 162.460 26.1743   3
   0   6   4 124.699 26.7837   3
   0  -6   4 186.230 32.4039   4
   0   6  -4 228.613 31.5121   4
   0  -6  -5 49311.4 652.058   3
   0  -6   5 49564.0 665.757   4
   0   6   5 49800.3 653.566   3
   0   6  -5 49875.1 667.930   4
   0  -6  -6 3727.43 104.219   3
   0  -6   6 3544.85 108.416   2
   0  -6   6 3641.40 110.031   4
   0   6   6 3713.57 107.292   3
   0   6  -6 3582.23 109.853   4
   0  -6   7 6308.92 155.981   2
   0  -6  -7 6322.18 148.931   3
   0  -6   7 6445.84 158.293   4
   0   6   7 6320.47 151.520   3
   0   6  -7 6290.66 157.568   4
   0  -6  -8 2555.41 93.5581   3
   0  -6   8 2575.60 99.0984   2
   0  -6   8 2563.87 100.654   4
   0   6  -8 2612.06 101.337   4
   0  -6  -9 1689.35 80.0761   3
   0  -6   9 1740.30 84.7995   2
   0  -6   9 1622.23 84.7223   4
   0   6  -9 1625.53 83.9828   4
   0  -6  10 365.640 47.1985   2
   0  -6 -10 305.741 43.6795   3
   0  -6  10 323.253 48.5209   4
   0   6 -10 257.916 42.8833   4
   0  -6 -11 8079.63 202.631   3
   0  -6  11 7705.69 204.012   2
   0  -6  11 7770.70 206.965   4
   0   6 -11 8004.91 210.110   4
   0  -6 -12 2009.82 100.918   3
   0  -6  12 1884.93 102.508   2
   0  -6  12 1904.40 103.402   4
   0  -6  13 136.909 44.0632   2
   0  -6  13 283.296 55.4533   4
   0  -6  14 396.907 58.8426   4
   0  -6  15 2427.25 130.472   4
   0  -6  16 691.689 81.0643   4
   0   6  17 114.444 57.2736   4
   0  -6  17 131.114 53.8453   4
   0  -6  18 3149.17 163.779   4
   0   6  18 3289.85 169.964   4
   0   6  19 173.123 62.5470   4
   0  -6  19 97.8529 52.5056   4
   0  -6  20 2074.40 142.559   4
   0   6  20 2171.51 147.984   4
   0   7   0-15.4429 21.4257   4
   0  -7   0-3.55419 21.6797   1
   0   7  -1 3430.14 95.6329   4
   0  -7  -1 3508.15 90.3412   1
   0   7  -1 3335.47 88.0896   1
   0  -7   1 3506.43 91.2322   1
   0   7   2 337.247 33.3002   3
   0  -7   2 290.037 35.3335   4
   0   7  -2 259.181 31.0205   4
   0   7  -2 240.577 28.4346   1
   0   7   3 16331.5 255.982   3
   0   7  -3 16244.8 267.873   4
   0  -7   3 16353.3 268.555   4
   0   7  -3 15813.5 259.045   1
   0  -7  -4 34794.9 484.569   3
   0   7   4 35628.3 486.569   3
   0   7  -4 35457.1 501.669   4
   0  -7   4 35463.2 500.553   4
   0   7   5 96.3237 31.8784   3
   0  -7  -5 58.3576 22.9154   3
   0  -7   5 92.4560 30.7570   4
   0   7  -5 60.3883 27.2564   4
   0  -7  -6 18415.8 302.125   3
   0  -7   6 18624.4 315.644   4
   0   7   6 18891.8 304.951   3
   0   7  -6 18610.3 317.969   4
   0  -7  -7 1459.10 68.2649   3
   0  -7   7 1495.10 75.7277   2
   0  -7   7 1487.25 75.3281   4
   0   7   7 1445.76 72.0124   3
   0   7  -7 1545.85 76.8730   4
   0  -7  -8 1210.52 66.9659   3
   0  -7   8 1304.33 73.4837   2
   0  -7   8 1267.75 73.8358   4
   0   7  -8 1262.80 71.3116   4
   0  -7  -9 3271.84 113.407   3
   0  -7   9 3223.73 118.803   2
   0  -7   9 3266.84 122.041   4
   0   7  -9 3467.68 124.672   4
   0  -7 -10 5429.72 156.449   3
   0  -7  10 5536.46 163.944   2
   0  -7  10 5195.36 163.022   4
   0   7 -10 5651.15 168.809   4
   0  -7 -11 1835.42 92.7178   3
   0  -7  11 1887.43 100.216   2
   0  -7  11 1876.53 100.082   4
   0   7 -11 2073.60 103.758   4
   0  -7  12-7.40834 40.7394   2
   0  -7 -12 48.4672 38.3749   3
   0  -7  12 49.7178 41.7741   4
   0  -7  13 6564.56 201.887   2
   0  -7  13 6475.90 201.653   4
   0  -7  14 1595.07 105.702   4
   0  -7  15 76.9097 48.1055   4
   0  -7  16 7463.05 243.126   4
   0  -7  17 3295.54 163.237   4
   0   7  18 144.753 61.5043   4
   0  -7  18-20.5887 47.3628   4
   0  -7  19 1007.31 103.022   4
   0   7  19 875.782 100.929   4
   0   7  20 405.781 82.2848   4
   0  -7  20 615.884 92.9677   4
   0   8   0 6852.14 150.642   4
   0  -8   0 6687.22 140.883   1
   0   8   1 1272.76 61.1573   4
   0   8  -1 1228.39 60.3904   4
   0  -8   1 1165.55 56.5151   1
   0  -8  -1 1242.13 55.8405   1
   0   8   2 289.302 34.2474   3
   0   8  -2 324.285 36.0094   4
   0  -8   2 321.378 39.0130   4
   0   8  -2 298.084 32.0253   1
   0   8   3 27519.6 392.727   3
   0  -8   3 26869.7 406.578   4
   0   8  -3 27606.3 407.662   4
   0   8  -3 26134.0 393.966   1
   0   8   4 240.312 32.8923   3
   0   8  -4 345.744 37.9912   4
   0  -8   4 311.454 39.7151   4
   0   8  -4 247.926 32.4904   1
   0  -8  -5 9756.79 190.501   3
   0   8   5 9811.32 192.952   3
   0  -8   5 9735.84 204.014   4
   0   8  -5 9737.40 205.072   4
   0   8   6 400.398 41.9863   3
   0  -8  -6 381.429 38.5803   3
   0  -8   6 317.115 43.1664   4
   0   8  -6 304.311 38.8981   4
   0  -8  -7 3800.61 115.564   3
   0  -8   7 3856.29 122.446   2
   0  -8   7 3943.47 125.886   4
   0   8  -7 3891.31 126.497   4
   0   8   7 3894.90 119.629   3
   0  -8  -8 208.270 34.5145   3
   0  -8   8 230.019 41.3097   2
   0  -8   8 204.434 41.5883   4
   0   8   8 233.738 41.2010   3
   0   8  -8 182.454 37.8122   4
   0  -8  -9 3002.32 110.724   3
   0  -8   9 2847.50 113.372   2
   0  -8   9 2913.48 117.321   4
   0   8  -9 2988.43 117.736   4
   0  -8 -10 4806.93 148.356   3
   0  -8  10 4424.85 149.466   2
   0  -8  10 4731.89 156.629   4
   0   8 -10 5040.06 161.440   4
   0  -8 -11 9105.29 222.502   3
   0  -8  11 9315.31 236.388   4
   0  -8  11 9182.12 232.742   2
   0  -8 -12 3320.52 131.131   3
   0  -8  12 3438.44 141.303   2
   0  -8  12 3457.38 142.051   4
   0  -8  13 1366.87 93.6142   2
   0  -8  13 1427.42 97.8648   4
   0  -8  14 3585.85 154.163   2
   0  -8  14 3688.58 158.595   4
   0  -8  15 3743.26 165.573   4
   0  -8  16-20.4017 44.6581   4
   0  -8  17 2515.30 145.774   4
   0  -8  18-16.7025 53.1144   4
   0  -8  19 147.641 59.1631   4
   0   8  19 55.2147 53.1783   4
   0   9   0-5.19484 23.0279   4
   0  -9   0 7.00245 23.0798   1
   0   9  -1 4730.49 128.610   4
   0   9   1 4901.23 129.198   4
   0  -9  -1 4729.03 118.793   1
   0  -9   1 4795.49 120.509   1
   0   9   2 15134.5 252.623   3
   0   9  -2 14898.0 266.175   4
   0   9  -2 14553.5 251.933   1
   0   9   3 186.958 31.9437   3
   0  -9   3 194.495 35.9968   4
   0   9  -3 207.725 33.0062   4
   0   9  -3 195.856 31.0884   1
   0   9   4 13965.6 245.709   3
   0   9  -4 13972.0 251.524   1
   0  -9   4 13803.9 260.865   4
   0   9  -4 14202.6 262.246   4
   0   9   5 13.0813 25.9049   3
   0   9  -5 23.5480 23.7703   1
   0  -9   5 48.6943 33.5133   4
   0   9  -5 35.4579 28.3407   4
   0   9   6 5610.97 144.167   3
   0  -9  -6 5434.98 139.518   3
   0  -9   6 5486.42 153.656   4
   0   9  -6 5417.05 152.019   4
   0  -9  -7 1393.19 72.4491   3
   0  -9   7 1503.29 81.9194   4
   0   9  -7 1541.08 81.0354   4
   0   9   7 1504.52 75.4948   3
   0  -9  -8 513.032 48.9616   3
   0  -9   8 432.118 51.5782   2
   0  -9   8 475.228 54.2959   4
   0   9   8 427.954 47.4017   3
   0   9  -8 500.335 53.1295   4
   0  -9  -9 81.7392 27.9875   3
   0  -9   9 71.5259 35.8038   2
   0  -9   9 63.6163 36.9542   4
   0   9  -9 130.972 39.4705   4
   0  -9 -10 6744.30 182.706   3
   0  -9  10 6501.67 187.197   2
   0  -9  10 6490.21 189.987   4
   0   9 -10 6771.15 193.863   4
   0  -9 -11 6243.06 179.971   3
   0  -9  11 5761.71 183.931   4
   0  -9  11 6133.89 187.362   2
   0  -9  12 7221.77 213.378   4
   0  -9  12 7044.05 210.037   2
   0  -9  13 217.265 53.0015   4
   0  -9  13 225.331 53.8728   2
   0  -9  14 1532.89 107.179   4
   0  -9  14 1536.97 105.304   2
   0  -9  15 3547.34 163.097   4
   0  -9  15 3594.76 161.380   2
   0  -9  16 1074.74 97.9711   4
   0  -9  17 41.4129 53.4922   4
   0  -9  18 499.579 79.9076   4
   0  -9  19 115.343 60.5851   4
   0  10   0 37751.2 549.342   4
   0 -10   0 37568.7 531.354   1
   0  10  -1 17266.3 302.021   4
   0  10   1 16905.1 302.328   4
   0 -10   1 16715.5 285.770   1
   0 -10  -1 17211.6 286.703   1
   0  10   2 356.978 37.6508   3
   0  10  -2 375.152 40.9839   4
   0 -10  -2 357.457 38.5364   1
   0  10  -2 368.807 37.9152   1
   0  10   3 1091.89 58.4027   3
   0 -10   3 1109.99 66.0356   4
   0  10  -3 1097.27 64.4049   4
   0  10  -3 1123.88 60.6217   1
   0  10   4 3387.67 105.885   3
   0 -10   4 3318.39 114.938   4
   0  10  -4 3517.58 117.915   4
   0  10  -4 3445.31 109.534   1
   0  10   5 76.7864 28.9432   3
   0  10  -5 73.3706 29.4854   4
   0 -10   5 79.9746 34.9962   4
   0  10  -5 79.2047 26.6591   1
   0  10   6 3805.64 119.391   3
   0  10  -6 3551.19 119.756   1
   0  10  -6 3629.04 126.815   4
   0 -10   6 3661.10 126.696   4
   0 -10  -7 597.409 47.9028   3
   0  10   7 619.528 53.0108   3
   0 -10   7 601.221 57.6417   4
   0  10  -7 687.956 58.3232   4
   0  10   8 297.806 45.9903   3
   0 -10  -8 345.241 41.4600   3
   0 -10   8 338.379 50.5291   2
   0 -10   8 243.177 46.0125   4
   0  10  -8 354.950 47.8797   4
   0 -10  -9 151.797 37.8747   3
   0 -10   9 134.104 42.6271   2
   0 -10   9 186.544 45.7783   4
   0  10   9 217.162 47.2937   3
   0  10  -9 176.379 40.5232   4
   0 -10 -10 418.626 49.3613   3
   0 -10  10 208.739 47.4636   4
   0 -10  10 269.798 49.4624   2
   0 -10 -11 10144.0 243.070   3
   0 -10  11 10340.0 258.890   4
   0 -10  11 10095.8 253.313   2
   0 -10  12 151.293 51.9873   4
   0 -10  12 199.475 50.1120   2
   0 -10  13 794.832 80.6993   4
   0 -10  13 695.113 73.4399   2
   0 -10  14 5832.64 207.255   4
   0 -10  14 5662.36 201.428   2
   0 -10  15 78.1665 51.1980   4
   0 -10  15 132.937 52.6551   2
   0 -10  16 175.464 59.2227   4
   0 -10  17 178.716 57.8346   4
   0 -10  18 97.9504 51.8332   4
   0 -10  19 1740.71 136.477   4
   0  11   0 3.79826 25.1715   4
   0 -11   0 26.3543 25.7018   1
   0  11   1 8781.34 186.713   3
   0  11   1 8976.99 203.758   4
   0  11  -1 8670.91 200.215   4
   0 -11  -1 8715.95 187.427   1
   0  11   2 6200.88 152.328   3
   0  11   2 6350.39 166.489   4
   0  11  -2 6386.55 166.438   4
   0 -11  -2 6171.26 152.939   1
   0  11   3 441.427 43.5406   3
   0  11  -3 523.394 48.8725   4
   0  11  -3 493.210 44.6166   1
   0  11   4 7445.35 172.529   3
   0  11  -4 7843.10 191.249   4
   0 -11   4 7431.98 187.379   4
   0  11  -4 7343.21 175.731   1
   0  11   5 111.392 30.4301   3
   0  11  -5 186.615 34.3238   1
   0  11  -5 164.518 37.3804   4
   0 -11   5 226.632 42.6122   4
   0  11   6 208.937 39.2974   3
   0  11  -6 114.611 32.0549   1
   0 -11   6 135.080 37.9778   4
   0  11  -6 154.886 36.0569   4
   0  11  -7 3556.38 127.243   1
   0 -11   7 3503.51 132.443   4
   0  11  -7 3833.70 137.224   4
   0  11   7 3545.22 121.950   3
   0 -11  -8 2424.51 101.501   3
   0 -11   8 2469.76 110.136   2
   0 -11   8 2387.60 112.879   4
   0  11   8 2467.24 108.454   3
   0  11  -8 2505.11 114.191   4
   0 -11  -9 840.733 64.4829   3
   0 -11   9 716.117 66.2668   2
   0 -11   9 837.972 72.7440   4
   0  11   9 828.138 70.2246   3
   0 -11 -10-7.95422 27.8322   3
   0 -11  10-11.0602 39.1713   4
   0 -11  10 5.30262 39.2342   2
   0 -11  11 1900.08 108.767   4
   0 -11  11 1908.19 107.884   2
   0 -11  12 431.324 64.9436   4
   0 -11  12 497.951 67.3501   2
   0 -11  13 708.071 75.8748   4
   0 -11  13 795.019 81.6646   2
   0 -11  14 544.386 72.0432   4
   0 -11  14 513.672 67.7974   2
   0 -11  15 820.542 86.8292   4
   0 -11  15 778.555 82.3659   2
   0 -11  16 55.4436 52.5275   4
   0 -11  16-38.8138 48.1020   2
   0 -11  17 217.888 60.5674   4
   0 -11  18 4618.60 208.528   4
   0  12   0 1210.72 71.8329   4
   0 -12   0 1328.02 71.3861   1
   0  12   1 8970.35 197.252   3
   0  12  -1 9082.03 213.700   4
   0  12   1 9455.13 217.078   4
   0 -12  -1 9242.24 201.217   1
   0  12   2 4195.97 126.632   3
   0  12  -2 4414.97 140.733   4
   0  12   2 4470.89 142.902   4
   0 -12  -2 4353.75 129.722   1
   0  12   3 271.718 39.3460   3
   0  12  -3 307.568 46.4144   4
   0  12  -3 302.110 40.2197   1
   0 -12  -3 217.473 36.1744   1
   0  12   4 122.451 37.6014   3
   0 -12   4 59.2297 32.8827   4
   0  12  -4 112.421 32.8510   4
   0  12  -4 53.6497 36.2302   1
   0  12   5-46.8631 37.2971   3
   0  12  -5 43.3001 28.8571   4
   0 -12   5 21.6120 33.3782   4
   0  12  -5 62.9739 30.4898   1
   0  12   6 1026.65 70.2475   3
   0  12  -6 962.626 66.7901   1
   0  12  -6 1016.99 73.0014   4
   0 -12   6 919.110 72.7843   4
   0  12   7 712.220 61.4622   3
   0  12  -7 813.037 65.6926   1
   0 -12   7 709.556 68.2469   4
   0  12  -7 882.259 70.6569   4
   0  12   8 16.8967 36.7843   3
   0  12  -8 40.8735 33.8546   1
   0 -12   8-1.02679 36.9330   4
   0 -12  -9 1709.60 89.2399   3
   0 -12   9 1678.37 97.2444   2
   0 -12   9 1636.47 99.3895   4
   0  12   9 1740.56 96.3487   3
   0 -12 -10 5930.09 177.420   3
   0 -12  10 5660.06 184.588   2
   0 -12  10 5714.87 190.382   4
   0 -12  11 105.965 43.2617   4
   0 -12  11 120.904 44.8565   2
   0 -12  12 112.296 45.2876   4
   0 -12  12 179.126 52.9181   2
   0 -12  13 3265.92 153.880   4
   0 -12  13 3102.80 148.234   2
   0 -12  14 357.668 66.8972   4
   0 -12  14 276.980 57.4836   2
   0 -12  15 962.206 95.5910   4
   0 -12  15 682.521 78.7766   2
   0 -12  16 1220.56 105.377   4
   0 -12  16 1228.78 106.041   2
   0 -12  17-58.0619 51.7913   4
   0 -12  18 609.667 88.0958   4
   0  13   0 45.9819 32.1927   4
   0 -13   0-2.78871 29.5151   1
   0  13   1 2206.22 93.1136   3
   0  13  -1 2247.66 103.666   4
   0  13   1 2227.40 103.192   4
   0 -13  -1 2321.59 96.4169   1
   0  13   2 23789.9 397.685   3
   0  13   2 24813.1 427.425   4
   0  13  -2 24419.8 423.557   4
   0 -13  -2 24301.6 402.475   1
   0  13   3 2442.57 99.1133   3
   0  13   3 2589.11 112.327   4
   0  13  -3 2595.11 112.238   4
   0 -13  -3 2464.61 100.506   1
   0  13   4 1942.66 90.5390   3
   0  13  -4 1969.03 98.9364   4
   0  13  -4 1922.81 90.6817   1
   0 -13  -4 1926.75 92.1259   1
   0  13   5 1432.81 79.3595   3
   0 -13   5 1550.00 91.6926   4
   0  13  -5 1647.85 92.4566   4
   0  13  -5 1339.55 78.4701   1
   0  13   6 30.6806 34.9790   3
   0 -13   6 30.5816 39.3056   4
   0  13  -6 25.5424 28.2231   1
   0  13   7 938.698 70.9622   3
   0  13  -7 1021.56 73.3638   1
   0 -13   7 937.156 76.9886   4
   0  13  -8 3379.95 134.474   1
   0 -13   8 3512.81 143.996   4
   0  13   8 3446.03 131.442   3
   0 -13   9 4981.73 170.786   2
   0 -13   9 4909.68 176.911   4
   0  13   9 4976.89 164.626   3
   0 -13  10 384.000 58.1003   2
   0 -13  10 243.331 49.9900   4
   0  13  10 232.910 53.1426   3
   0 -13  11 1990.50 115.738   4
   0 -13  11 1944.33 114.323   2
   0 -13  12 10425.0 287.662   4
   0 -13  12 10501.5 277.620   2
   0 -13  13 201.359 54.2076   4
   0 -13  13 196.129 52.3785   2
   0 -13  14 180.704 55.2324   4
   0 -13  14 151.003 55.1618   2
   0 -13  15 11.3185 45.3210   4
   0 -13  15-13.6114 45.1952   2
   0 -13  16 1065.17 104.002   4
   0 -13  16 1185.40 105.643   2
   0 -13  17 2364.51 149.963   4
   0  14   0 130.697 37.0956   4
   0 -14   0 136.581 36.8960   1
   0  14   1 6971.80 180.890   3
   0  14  -1 6851.30 194.820   4
   0  14   1 7040.05 197.533   4
   0 -14  -1 6855.16 181.610   1
   0  14   2 2917.06 112.769   3
   0  14  -2 2977.21 124.439   4
   0  14   2 2849.32 122.278   4
   0 -14  -2 2990.09 115.830   1
   0  14   3 13940.0 278.520   3
   0 -14  -3 14033.0 283.011   1
   0  14   4 1397.46 80.6534   3
   0 -14  -4 1302.39 78.9209   1
   0  14   5 1207.47 75.8216   3
   0 -14   5 1519.22 93.9061   4
   0  14  -5 1469.77 84.0972   1
   0  14   6 17745.0 340.554   3
   0 -14   6 18237.0 365.459   4
   0  14  -6 17766.8 345.764   1
   0  14   7 444.746 56.6654   3
   0  14  -7 622.453 61.4297   1
   0 -14   7 527.583 63.8964   4
   0 -14   8 1142.17 88.7343   4
   0  14   8 1200.02 83.1153   3
   0  14   9 1.42526 38.8335   3
   0 -14   9 4.72412 39.9163   2
   0 -14   9 32.0964 42.2697   4
   0 -14  10 85.1523 43.2480   2
   0 -14  10 155.694 55.3734   4
   0  14  10 99.2159 45.7661   3
   0 -14  11 8689.87 258.696   4
   0 -14  11 8714.97 249.162   2
   0 -14  12 33.1804 42.3233   4
   0 -14  12 5.32680 43.0381   2
   0 -14  13 810.041 87.4963   4
   0 -14  13 712.415 79.1346   2
   0 -14  14 792.756 89.8022   4
   0 -14  14 856.492 89.5898   2
   0 -14  15 1280.05 110.774   4
   0 -14  15 1466.92 116.778   2
   0 -14  16 724.447 92.1877   4
   0 -14  16 740.390 86.8892   2
   0 -14  17 465.422 74.7327   2
   0  15   0-26.4599 35.9200   3
   0  15   1 837.695 66.3818   3
   0 -15  -1 856.351 68.1294   1
   0  15   2 451.160 53.4072   3
   0 -15  -2 321.737 49.2189   1
   0  15   3 575.701 55.9927   3
   0 -15  -3 655.067 61.3982   1
   0  15   4 2007.82 97.8786   3
   0 -15  -4 2063.20 101.087   1
   0  15   5 2551.26 112.989   3
   0  15  -5 2639.29 114.983   1
   0 -15  -5 2597.16 116.871   1
   0  15   6 3097.54 125.912   3
   0 -15   6 2894.18 133.735   4
   0  15   7 6721.20 193.088   3
   0 -15   7 6757.28 212.237   4
   0  15   8 492.933 60.4442   3
   0 -15   8 440.563 62.9893   4
   0  15   9 264.021 52.0554   3
   0 -15   9 347.105 58.3217   2
   0 -15   9 231.858 51.7612   4
   0 -15  10 266.622 55.0213   2
   0 -15  10 226.168 60.2029   4
   0  15  10 283.035 55.0413   3
   0 -15  11 452.510 70.5483   4
   0 -15  11 537.303 71.5031   2
   0 -15  12-20.8177 44.6594   4
   0 -15  12-18.8471 46.0704   2
   0 -15  13 838.847 89.9088   4
   0 -15  13 770.566 83.7438   2
   0 -15  14 143.085 57.0654   4
   0 -15  14 106.369 53.1938   2
   0 -15  15 445.079 75.1496   4
   0 -15  15 379.546 71.0019   2
   0 -15  16 587.865 87.7643   4
   0 -15  16 786.615 90.3973   2
   0 -15  17 224.636 63.5005   2
   0  16   0 155.693 37.5051   3
   0  16   1 226.898 45.7669   3
   0 -16  -1 209.020 43.5729   1
   0  16   2 534.018 59.1672   3
   0 -16  -2 682.284 63.0900   1
   0  16   3 41.5419 34.3469   3
   0 -16  -3-16.7757 35.7534   1
   0  16   4 1331.99 85.3210   3
   0 -16  -4 1215.75 82.9652   1
   0  16   5 10786.2 251.955   3
   0 -16  -5 10266.0 252.962   1
   0  16   6 3173.86 131.001   3
   0 -16  -6 3267.70 135.867   1
   0  16   7 11.0004 35.9992   3
   0 -16   7 27.6773 39.7434   4
   0 -16   8 5010.20 187.745   4
   0  16   8 4680.21 167.727   3
   0 -16   9 3197.02 146.576   2
   0 -16   9 2993.26 150.256   4
   0  16   9 3191.98 139.087   3
   0 -16  10-23.7247 44.3366   2
   0 -16  10-30.8829 47.0238   4
   0  16  10 23.9937 42.9398   3
   0 -16  11 432.059 69.2658   4
   0 -16  11 371.446 63.8163   2
   0 -16  12 2095.81 134.076   4
   0 -16  12 2007.09 126.862   2
   0 -16  13 1047.31 101.212   4
   0 -16  13 928.160 93.8365   2
   0 -16  14 2486.17 152.008   4
   0 -16  14 2738.51 154.134   2
   0 -16  15 494.813 81.0013   4
   0 -16  15 558.788 83.0225   2
   0 -16  16 318.341 68.9997   2
   0  17   0-62.5143 38.7433   3
   0  17   1-39.5318 38.2057   3
   0 -17  -1 25.3082 34.4082   1
   0  17   2 704.147 65.9463   3
   0 -17  -2 1042.88 78.7161   1
   0  17   3 2515.70 118.145   3
   0 -17  -3 2718.17 122.590   1
   0  17   4 2273.75 112.144   3
   0 -17  -4 2070.97 109.186   1
   0  17   5 1052.72 79.0692   3
   0 -17  -5 1110.39 83.5665   1
   0  17   6 143.907 48.5942   3
   0 -17  -6 84.3380 41.4095   1
   0  17   7 9614.54 248.646   3
   0 -17  -7 9655.61 256.775   1
   0  17   8 246.107 53.2384   3
   0 -17   8 419.657 69.1144   4
   0  17   9 62.6042 42.9009   3
   0 -17   9 98.5464 43.6426   2
   0 -17   9 98.8676 48.9420   4
   0 -17  10 100.082 52.2029   2
   0 -17  10 137.366 54.8607   4
   0  17  10 107.546 48.2834   3
   0 -17  11 66.7064 49.8478   4
   0 -17  11 20.7408 45.2649   2
   0 -17  12 731.762 87.2974   4
   0 -17  12 790.636 85.9086   2
   0 -17  13 6013.55 234.960   4
   0 -17  13 5599.94 219.134   2
   0 -17  14 14.7803 49.2678   4
   0 -17  14 14.9760 50.4183   2
   0 -17  15 40.9236 51.3406   2
   0  18   0 5346.65 178.714   3
   0  18  -1-97.4037 41.6348   3
   0  18   1 19.8244 34.6245   3
   0 -18  -2 1357.90 92.3228   1
   0  18   2 1300.99 88.0779   3
   0 -18  -3 44.1610 37.0621   1
   0  18   3-5.71010 36.2287   3
   0 -18  -4 1316.60 91.6580   1
   0  18   4 1477.34 94.8639   3
   0 -18  -5 894.610 77.5321   1
   0  18   5 788.534 72.9057   3
   0 -18  -6 1230.58 90.9705   1
   0  18   6 1218.56 90.1159   3
   0 -18  -7 278.454 51.3059   1
   0  18   7 394.140 58.2964   3
   0 -18  -8 1947.15 116.338   1
   0  18   8 1986.96 114.225   3
   0 -18   9 2504.75 135.279   2
   0 -18   9 2443.22 144.303   4
   0  18   9 2170.47 121.972   3
   0 -18  10 108.162 50.1791   2
   0 -18  10 38.0146 49.6265   4
   0  18  10 136.205 49.0910   3
   0 -18  11 1418.61 116.050   4
   0 -18  11 1576.33 114.619   2
   0 -18  12 29.2116 53.1034   4
   0 -18  12-113.387 58.3604   2
   0 -18  13 50.3081 52.7962   4
   0 -18  13 134.715 62.5881   2
   0 -18  14 41.8617 50.3489   2
   0 -18  15 201.524 67.9747   2
   0  19   0 17.9511 36.5307   3
   0  19   1 1438.33 95.3761   3
   0  19  -1 1402.20 94.3401   3
   0  19   2 1303.17 92.3385   3
   0 -19  -3 3646.23 152.578   1
   0  19   3 3312.29 143.565   3
   0 -19  -4 12.4448 39.5556   1
   0  19   4-40.8984 42.8964   3
   0 -19  -5 367.335 59.8195   1
   0  19   5 327.607 54.6634   3
   0 -19  -6 84.5495 41.9076   1
   0  19   6 140.146 45.8119   3
   0 -19  -7 2050.61 120.589   1
   0  19   7 1795.29 110.483   3
   0 -19  -8 293.730 55.3595   1
   0  19   8 309.810 59.8331   3
   0 -19   9-14.4561 45.5707   2
   0 -19  -9 27.5300 46.8348   1
   0  19   9 5.78716 42.1575   3
   0 -19  10 43.8012 50.6924   2
   0 -19 -10 100.807 48.8162   1
   0  19  10 191.632 57.2846   3
   0 -19  11 825.487 97.2706   4
   0 -19  11 1019.31 97.2710   2
   0 -19  12 515.724 84.3680   4
   0 -19  12 548.335 77.3289   2
   0 -19  13 224.853 60.5559   2
   0  20   0 166.040 48.0510   3
   0  20   1-3.60918 43.5345   3
   0  20  -1 44.4311 37.7503   3
   0  20   2 352.663 59.5857   3
   0  20  -2 370.344 58.7345   3
   0 -20  -3 1083.33 87.6179   1
   0  20   3 1088.40 84.8787   3
   0 -20  -4 757.571 79.6119   1
   0  20   4 759.721 73.3575   3
   0 -20  -5 135.424 47.4736   1
   0  20   5 60.4329 39.9419   3
   0 -20  -6 921.515 88.2229   1
   0  20   6 892.686 85.2085   3
   0 -20  -7-39.5376 40.7735   1
   0  20   7-23.9005 46.7124   3
   0 -20  -8 37.9546 40.1807   1
   0 -20  -9 1530.95 112.117   1
   0 -20   9 1546.95 114.251   2
   0 -20 -10 177.912 55.1038   1
   0 -20  10 95.1031 57.8417   2
   0 -20 -11 1221.45 104.186   1
   0 -20  11 1224.57 108.102   2
   0  21   0 30.1809 42.4857   3
   0  21   1 211.340 51.1157   3
   0  21  -1 246.851 55.3355   3
   0  21   2 2803.89 136.976   3
   0  21  -2 2481.78 133.220   3
   0  21  -3 165.371 49.6116   3
   0 -21  -4 279.393 58.6981   1
   0 -21  -5 373.386 65.4039   1
   0 -21  -6 181.791 56.7501   1
  -1   0  21 408.040 74.7476   4
  -1   0  20 61.5263 58.0545   4
  -1   0  19 3290.25 168.847   4
  -1   0  18 46.8301 49.4537   4
  -1   0  17 17287.9 391.550   4
  -1   0  16 64.5740 49.5158   4
  -1   0  15 2248.59 121.379   4
  -1   0  14-23.9123 43.6599   4
   1   0 -13 7956.93 213.625   2
  -1   0  13 7596.56 210.518   4
   1   0 -12-7.55637 32.4342   2
  -1   0  12 47.6710 39.5406   4
   1   0 -11 3496.41 124.474   2
  -1   0  11 3505.45 124.867   4
   1   0 -10-32.0002 29.3447   2
  -1   0  10-6.17237 33.7794   4
   1   0  -9 113984. 1411.37   2
  -1   0   9 110227. 1408.51   4
   1   0  -8-47.0894 27.9862   2
  -1   0   8 18.2663 31.9258   4
   1   0  -7 26984.2 397.592   2
   1   0  -6-0.16831 20.9739   2
  -1   0   5 15997.2 243.038   2
   1   0  -5 15680.3 242.229   2
  -1   0   4-16.9426 25.2484   2
   1   0  -4 1.28563 24.9188   2
  -1   0   3 44758.8 546.862   2
   1   0  -3 43830.2 547.054   2
  -1   0   2 32.3488 9.73761   2
   1   0  -2 57.2374 11.2765   3
   1   0   1 61368.3 723.856   4
  -1   0  -2 23.2437 11.5884   4
   1   0   2 45.1899 14.9221   4
  -1   0  -3 15719.4 228.430   4
   1   0   3 16470.6 230.482   4
   1   0   4-2.65062 28.3964   4
   1   0   5 10.5476 29.2012   4
   1   0   6 1.66089 27.1859   4
  -1   0  -7 402.175 39.2520   2
   1   0   7 471.624 44.3575   4
  -1   0  -8-17.5240 30.5707   2
   1   0   8 43.6007 34.0738   4
  -1   0  -9 81374.9 1060.37   2
   1   0   9 80708.4 1061.88   4
  -1   0 -10 2.79656 26.3295   2
   1   0  10-50.7326 36.4524   4
  -1   0 -11 22925.3 399.089   2
   1   0  11 22175.3 397.605   4
  -1   0 -12-1.62131 31.6782   2
   1   0  12 25.4101 37.0954   4
   1   0  13 19176.5 378.390   4
   1   0  14 52.1541 44.3781   4
   1   0  15 1512.55 104.249   4
   1   0  16 47.6350 47.4666   4
   1   0  17 185.688 55.6447   4
   1   0  18-47.8109 51.2874   4
   1   0  19 121.962 65.1317   4
   1   0  20-35.6484 55.7315   4
  -1   1  21 751.234 98.7040   4
  -1  -1  21 666.425 88.5833   4
  -1   1  20 1477.61 120.136   4
  -1  -1  20 1475.78 123.016   4
  -1  -1  19 441.873 77.7481   4
  -1   1  19 535.774 80.0252   4
  -1   1  18 6849.13 239.306   4
  -1  -1  18 7026.93 238.279   4
  -1  -1  17 970.262 91.6979   4
  -1   1  17 917.215 86.7379   4
  -1   1  16-30.2945 49.5404   4
  -1  -1  16 65.7174 52.0238   4
  -1   1  15 1029.54 86.8006   4
  -1  -1  15 1068.65 88.0755   4
  -1   1  14 1269.57 89.9934   4
  -1  -1  14 1397.52 95.7712   4
   1  -1 -13 5137.89 167.502   2
   1   1 -13 5440.84 171.060   2
   1  -1 -13 5119.76 168.652   3
  -1  -1  13 5130.66 167.971   4
  -1   1  13 4925.02 166.504   4
   1  -1 -12 4522.69 147.887   2
   1   1 -12 4421.22 148.103   2
  -1  -1  12 4190.22 145.760   4
  -1   1  12 4191.06 146.273   4
   1  -1 -11 933.776 66.4997   2
   1   1 -11 979.512 69.1668   2
  -1  -1  11 921.688 68.0205   4
  -1   1  11 1022.79 70.7451   4
   1  -1 -10 13600.5 266.136   2
   1   1 -10 13676.0 268.080   2
  -1  -1  10 13564.5 266.172   4
   1  -1  -9 4320.69 125.823   2
   1   1  -9 4273.79 127.300   2
  -1  -1   9 4157.83 124.822   4
  -1  -1   8 35841.9 523.378   2
   1  -1  -8 36777.8 523.413   2
   1   1  -8 36173.3 524.488   2
  -1  -1   8 37924.3 525.104   4
   1  -1  -7 1104.12 56.3265   2
  -1  -1   7 1091.60 56.0721   2
   1   1  -7 1065.48 56.4473   2
  -1  -1   7 1199.12 60.7290   4
  -1  -1   6 19429.1 297.252   2
   1  -1  -6 19474.5 294.917   2
   1   1  -6 19287.7 298.518   2
  -1  -1   6 19868.9 297.131   4
   1  -1  -5 6895.47 132.154   2
  -1  -1   5 7014.56 137.153   2
   1   1  -5 7215.76 137.206   2
  -1  -1   5 7064.52 134.835   4
   1  -1  -5 7130.02 137.172   3
   1  -1  -4 8649.54 147.099   2
  -1  -1   4 8696.08 150.794   2
   1  -1  -4 9439.27 153.968   3
  -1  -1   4 8671.62 146.801   4
   1  -1  -3 25924.4 337.224   2
  -1  -1   3 26808.1 343.884   2
   1  -1  -3 25823.6 342.461   3
  -1   1   3 26122.2 343.271   3
  -1  -1   3 26360.9 336.643   4
   1  -1  -2 7683.77 111.942   2
  -1   1   2 7828.16 119.521   3
   1  -1  -2 8314.10 120.096   3
   1   1  -2 7841.46 111.807   4
  -1  -1   2 7776.50 111.937   4
  -1   1   1 5997.94 89.3815   3
   1   1  -1 5972.01 90.0250   1
   1  -1   0 15263.9 194.557   4
  -1   1  -1 15639.0 194.745   2
  -1   1  -1 14710.8 202.117   4
   1  -1   1 15910.4 203.711   4
  -1   1  -2 28343.7 356.025   2
   1  -1   2 28269.1 361.865   4
  -1   1  -3 1526.80 49.0095   2
   1  -1   3 1503.62 52.5354   4
  -1   1  -3 1513.26 50.7535   4
  -1   1  -4 2789.64 73.3116   2
  -1   1  -4 2787.43 77.0358   4
   1  -1   4 2936.92 78.2893   4
  -1   1  -5 12268.4 204.870   2
   1  -1   5 12567.2 210.414   4
  -1   1  -5 12507.7 208.840   4
  -1   1  -6 48.4917 24.3778   2
  -1   1  -6 74.5615 25.1651   4
   1   1   6 44.8291 28.1436   4
   1  -1   6 40.0569 30.7229   4
  -1   1  -7 2157.52 81.0068   2
   1   1   7 2195.87 82.2930   4
   1  -1   7 2331.48 86.4866   4
  -1   1  -8 16323.6 288.190   2
   1   1   8 16422.6 288.997   4
   1  -1   8 16545.8 291.402   4
  -1   1  -9 88.1790 30.2872   2
  -1  -1  -9 99.1226 32.2300   2
   1   1   9 85.9193 36.4593   4
   1  -1   9 45.7932 34.4012   4
  -1   1 -10 564.597 53.1595   2
  -1  -1 -10 451.117 49.1127   2
   1   1  10 584.811 56.0468   4
   1  -1  10 585.644 57.5308   4
  -1  -1 -11 13935.5 284.860   2
  -1   1 -11 13732.1 282.718   2
   1   1  11 13481.9 281.817   4
   1  -1  11 13379.6 282.351   4
  -1  -1 -12 12653.6 276.671   2
  -1   1 -12 12843.9 278.781   2
   1   1  12 12284.8 277.877   4
   1  -1  12 11798.8 271.202   4
   1   1  13 1059.00 83.0759   4
   1  -1  13 958.044 82.4330   4
   1   1  14 1519.02 98.6155   4
   1  -1  14 1625.17 101.032   4
   1  -1  15 1889.18 115.708   4
   1   1  15 1965.91 117.095   4
   1  -1  16-9.10297 51.1638   4
   1   1  16 51.0014 49.4476   4
   1   1  17 402.591 72.4256   4
   1  -1  17 510.349 73.9109   4
   1  -1  18 404.396 70.0483   4
   1   1  18 391.919 69.5253   4
   1  -1  19-38.0434 51.9581   4
   1   1  19 7.73124 52.8717   4
   1  -1  20 853.772 101.339   4
   1   1  20 811.481 96.6976   4
  -1  -2  21 83.3115 60.9581   4
  -1   2  21 26.9246 53.4024   4
  -1   2  20 328.103 71.4372   4
  -1  -2  20 241.592 65.1550   4
  -1   2  19 5040.61 211.084   4
  -1  -2  19 5205.27 211.041   4
  -1   2  18 1515.75 115.818   4
  -1  -2  18 1308.55 104.935   4
  -1  -2  17 48.2660 48.7997   4
  -1   2  17 98.2854 53.1312   4
  -1   2  16 126.205 56.2366   4
  -1  -2  16 168.079 54.5264   4
  -1   2  15 2986.41 140.998   4
  -1  -2  15 2902.58 136.595   4
  -1   2  14 406.978 66.1497   4
  -1  -2  14 385.799 58.9034   4
   1  -2 -13 1318.13 84.9011   2
  -1  -2  13 1540.41 93.8271   4
  -1   2  13 1418.48 91.5406   4
   1  -2 -13 1380.86 87.6972   3
   1   2 -12 337.030 48.9190   2
   1  -2 -12 341.404 48.6753   2
   1  -2 -12 364.476 50.5282   3
  -1  -2  12 350.741 50.0387   4
   1  -2 -11 3078.12 116.290   2
   1   2 -11 3097.63 118.290   2
  -1  -2  11 2925.55 115.438   4
   1  -2 -11 3089.95 117.616   3
   1  -2 -10 224.637 38.3250   2
   1   2 -10 239.649 41.1124   2
  -1  -2  10 164.356 38.2016   2
   1  -2 -10 254.032 41.3368   3
  -1  -2  10 211.328 43.1523   4
   1  -2  -9 10387.7 214.496   2
  -1  -2   9 10655.5 218.598   2
   1   2  -9 10829.0 220.735   2
   1  -2  -9 10277.5 216.417   3
  -1  -2   9 10301.0 215.746   4
  -1  -2   8 3715.97 114.856   2
   1  -2  -8 4077.24 116.351   2
   1   2  -8 4015.69 117.660   2
  -1  -2   8 4049.78 118.147   4
   1  -2  -8 3791.49 114.447   3
   1  -2  -7 36662.9 513.126   2
  -1  -2   7 36378.6 517.799   2
  -1  -2   7 37809.6 516.319   4
   1  -2  -7 37109.4 517.646   3
  -1  -2   6 523.569 40.4838   2
   1  -2  -6 562.420 41.4091   3
  -1  -2   6 565.956 42.9611   4
   1   2  -6 657.409 43.1058   4
  -1  -2   5 51614.2 659.357   2
   1   2  -5 51227.2 650.969   4
  -1  -2   5 51422.1 652.102   4
   1  -2  -5 49927.4 654.534   3
   1  -2  -4 68850.5 854.839   3
  -1  -2   4 69079.4 858.248   2
  -1  -2   4 69966.7 849.514   4
   1   2  -4 69788.5 850.113   4
  -1   2   4 69258.6 856.042   3
   1  -2  -3 70251.8 846.254   3
  -1   2   3 70328.6 847.291   3
  -1  -2   3 69244.5 839.272   4
   1   2  -3 68935.9 839.110   4
   1  -2  -2 3042.22 63.9505   3
  -1   2   2 3077.50 65.5501   3
  -1  -2   2 3075.76 58.2638   4
   1   2  -2 2945.66 57.4676   4
  -1   2   1 431.549 21.8604   3
   1   2  -1 459.751 17.2756   4
  -1  -2   1 491.018 17.7615   4
  -1  -2   1 477.302 23.7697   1
   1   2  -1 483.009 23.1257   1
  -1   2   0 3547.74 66.8454   4
   1  -2   0 3592.65 67.7248   4
   1  -2   1 82236.8 962.928   2
   1  -2   1 82478.7 979.267   4
  -1   2  -1 81796.6 979.128   4
  -1   2  -2 2558.80 56.0391   2
   1  -2   2 2657.30 57.1269   2
  -1   2  -2 2507.27 63.0047   4
   1  -2   2 2705.04 65.1002   4
  -1  -2  -2 2443.89 52.0254   3
   1  -2   3 37978.2 480.850   2
  -1   2  -3 37843.9 481.215   2
   1  -2   3 37875.8 489.621   4
  -1   2  -3 37839.5 489.583   4
   1  -2   4 21737.9 306.384   2
  -1   2  -4 21338.3 305.462   2
  -1   2  -4 21951.0 313.035   4
   1  -2   4 21984.3 314.350   4
  -1   2  -5 4470.21 105.156   2
   1  -2   5 4484.52 110.062   4
  -1   2  -5 4512.22 108.418   4
  -1   2  -6 930.630 50.1917   2
  -1   2  -6 962.531 52.2757   4
   1  -2   6 989.630 56.3940   4
  -1   2  -7 3029.23 95.8411   2
   1  -2   7 3087.38 101.457   4
  -1   2  -7 2929.31 96.1373   4
  -1   2  -8 10348.8 211.048   2
  -1   2  -8 10378.2 214.885   4
   1  -2   8 10527.1 215.924   4
  -1   2  -9 344.450 42.3640   2
   1  -2   9 381.484 50.1341   4
  -1   2 -10 5999.47 163.941   2
   1   2  10 5985.83 166.544   4
   1  -2  10 5750.90 163.834   4
  -1  -2 -11 11614.8 254.394   2
  -1   2 -11 11442.4 252.102   2
   1  -2  11 11166.2 252.021   4
   1   2  11 11217.2 252.767   4
  -1  -2 -12 36.6800 30.1607   2
  -1   2 -12 35.0513 34.2379   2
   1   2  12 30.5394 40.4704   4
   1  -2  12 74.8863 43.6359   4
   1  -2  13-41.0182 43.0907   4
   1   2  13 3.80140 43.7258   4
   1   2  14 2463.33 125.249   4
   1  -2  14 2487.00 126.028   4
   1   2  15 459.696 65.3583   4
   1  -2  15 453.221 66.8103   4
   1   2  16 24.3211 48.7905   4
   1  -2  16 95.5442 53.8906   4
   1   2  17 1880.91 125.903   4
   1  -2  17 1926.11 124.683   4
   1   2  18 87.3331 58.8623   4
   1  -2  18 51.9209 53.7849   4
   1   2  19 126.866 64.5728   4
   1  -2  19 253.962 69.0889   4
   1   2  20 281.075 69.0832   4
   1  -2  20 286.959 68.2986   4
  -1  -3  21 133.145 58.3935   4
  -1   3  21 102.145 59.7882   4
  -1   3  20-27.6037 53.7817   4
  -1  -3  20-55.6639 58.1603   4
  -1   3  19 105.702 54.5717   4
  -1  -3  19 70.8350 56.0798   4
  -1   3  18 5091.62 205.059   4
  -1  -3  18 5281.94 205.633   4
  -1   3  17 1317.03 117.202   4
  -1  -3  17 1413.86 107.259   4
  -1  -3  16-19.7220 46.3146   4
  -1   3  16 59.7541 47.1679   4
  -1   3  15 153.578 57.1854   4
  -1  -3  15 19.0598 44.3971   4
  -1  -3  14 175.760 49.2645   4
   1  -3 -13 1331.18 85.8596   2
  -1  -3  13 1240.80 85.4016   4
   1  -3 -13 1279.54 84.9010   3
   1  -3 -12 6653.80 185.472   2
  -1  -3  12 6632.89 186.110   4
   1  -3 -12 6899.09 189.393   3
  -1  -3  11 2088.30 98.6774   2
   1  -3 -11 2389.37 101.585   2
  -1  -3  11 2366.47 102.722   4
   1  -3 -11 2413.60 103.381   3
   1  -3 -10 4903.13 143.807   2
  -1  -3  10 4965.03 147.849   2
  -1  -3  10 4801.17 142.507   4
   1  -3 -10 4935.17 145.018   3
   1  -3  -9 2586.06 96.1534   2
  -1  -3   9 2678.37 100.246   2
  -1  -3   9 2535.44 97.1206   4
   1  -3  -9 2559.59 96.9258   3
  -1  -3   8 5277.23 142.149   2
   1  -3  -8 5594.04 141.301   3
  -1  -3   8 5648.20 141.187   4
   1   3  -8 5587.21 140.932   4
  -1  -3   7 22150.2 349.675   2
  -1  -3   7 22803.6 345.658   4
   1  -3  -7 22204.0 346.632   3
   1   3  -7 22323.4 344.179   4
   1  -3  -6 8538.03 165.135   3
  -1  -3   6 8305.01 167.721   2
   1   3  -6 8306.61 163.464   4
  -1  -3   6 8402.11 163.352   4
  -1  -3   5 45.2714 27.2320   2
   1  -3  -5 14.0457 21.0997   3
  -1  -3   5 4.47133 23.8496   4
   1   3  -5 33.5098 22.0420   4
  -1   3   5 50.2627 30.1493   3
   1  -3  -4 761.972 38.9192   3
   1   3  -4 753.709 38.0575   4
  -1  -3   4 785.115 41.0922   4
  -1   3   4 829.456 44.6277   3
   1  -3  -3 289.226 30.0803   3
  -1   3   3 305.703 33.1363   3
   1   3  -3 393.799 31.3188   4
  -1  -3   3 409.089 33.0412   4
   1  -3  -2 68.7713 21.5941   3
  -1   3   2 33.7001 24.4211   3
   1   3  -2 80.0797 19.7112   4
  -1  -3   2 93.8284 21.8376   4
  -1  -3   1 23624.1 299.412   4
   1   3  -1 23321.8 298.983   4
  -1  -3   1 23783.4 311.983   1
   1   3  -1 23254.1 311.297   1
  -1   3   0 402.603 27.3287   4
   1  -3   0 447.788 31.3572   4
  -1   3   0 446.015 18.7768   1
   1  -3   0 452.139 19.7933   1
  -1  -3   0 427.305 27.7530   1
   1   3   1 9840.19 132.661   3
  -1  -3  -1 9524.32 131.967   3
   1  -3   1 9709.94 153.901   4
  -1   3  -1 9432.86 152.010   4
   1  -3   2 148852. 1751.98   2
  -1  -3  -2 150204. 1745.39   3
   1  -3   2 149551. 1768.43   4
  -1   3  -2 147172. 1768.43   4
   1   3   2 150450. 1746.13   3
  -1  -3  -3 50652.4 632.188   3
   1  -3   3 51483.5 638.950   2
   1  -3   3 51871.9 653.398   4
  -1   3  -3 51791.9 652.075   4
  -1   3  -4 7141.33 132.902   2
   1  -3   4 7034.49 132.542   2
   1  -3   4 6917.31 139.242   4
  -1  -3  -4 7002.81 127.091   3
  -1   3  -4 7024.10 139.486   4
   1  -3   5 1296.30 54.8974   2
  -1   3  -5 1230.89 54.0311   2
  -1   3  -5 1319.52 59.0715   4
  -1  -3  -5 1537.43 57.4777   3
   1  -3   5 1291.08 59.6219   4
   1  -3   6 25632.7 375.509   2
  -1   3  -6 24997.8 374.298   2
  -1   3  -6 25809.6 385.044   4
   1  -3   6 25400.4 382.727   4
  -1  -3  -6 25541.0 369.657   3
   1  -3   7 11626.0 223.638   2
  -1   3  -7 12493.7 228.570   2
   1  -3   7 12318.3 232.538   4
  -1   3  -7 12289.0 232.956   4
  -1  -3  -7 12486.5 224.610   3
  -1   3  -8 3191.88 106.192   2
   1  -3   8 3213.88 111.274   4
  -1  -3  -8 3230.41 103.963   3
  -1   3  -8 3434.23 112.169   4
  -1   3  -9 500.026 48.2696   2
  -1  -3  -9 633.066 54.2899   3
  -1   3  -9 535.405 51.2711   4
   1  -3   9 506.162 51.7175   4
  -1   3 -10 7201.06 184.222   2
  -1  -3 -10 7247.88 181.794   3
   1  -3  10 7235.37 186.447   4
  -1   3 -10 7106.70 186.649   4
  -1   3 -11 10380.0 237.945   2
  -1  -3 -11 10382.5 234.274   3
   1  -3  11 10158.7 238.158   4
  -1  -3 -12 1233.09 81.7430   2
  -1   3 -12 1154.92 79.5054   2
   1   3  12 1327.36 87.2812   4
  -1  -3 -12 1596.89 88.3583   3
   1  -3  12 1249.90 85.4989   4
   1   3  13 87.0355 44.3611   4
   1  -3  13 12.4807 41.7430   4
   1   3  14 1800.57 110.056   4
   1  -3  14 1995.45 115.127   4
   1  -3  15 144.481 54.7331   4
   1   3  15 25.8233 47.9637   4
   1   3  16 3633.02 164.770   4
   1  -3  16 3653.69 163.380   4
   1  -3  17 3085.29 156.975   4
   1   3  17 3061.26 157.753   4
   1   3  18 197.032 52.6112   4
   1  -3  18 365.966 70.4643   4
   1  -3  19 374.951 75.1453   4
   1   3  19 439.462 82.1513   4
   1  -3  20 42.4515 52.6669   4
   1   3  20 125.310 63.0034   4
  -1   4  21-28.1677 58.8185   4
  -1  -4  21 86.5154 57.8774   4
  -1   4  20 1978.40 139.789   4
  -1  -4  20 2101.88 141.985   4
  -1  -4  19 2228.11 142.605   4
  -1   4  19 2435.41 149.438   4
  -1   4  18 92.1414 52.3632   4
  -1  -4  18 71.3091 54.3217   4
  -1   4  17 1411.78 109.224   4
  -1  -4  17 1286.75 103.231   4
  -1  -4  16 1744.06 112.884   4
  -1   4  16 1849.77 118.425   4
  -1  -4  15 1319.78 95.5392   4
  -1  -4  14 11584.7 280.349   4
  -1  -4  13 2538.98 118.916   4
   1  -4 -12 135.678 36.3891   2
  -1  -4  12 142.154 40.9615   2
   1  -4 -12 216.186 38.4301   3
  -1  -4  12 188.044 48.3867   4
  -1  -4  11 2897.27 115.375   2
   1  -4 -11 2977.37 114.771   2
   1  -4 -11 2903.63 113.612   3
  -1  -4  11 2840.53 115.307   4
  -1  -4  10 560.340 55.3476   2
   1  -4 -10 481.056 49.8399   3
  -1  -4  10 546.356 53.6065   4
  -1  -4   9 247.195 40.5271   2
   1  -4  -9 157.004 31.8134   3
  -1  -4   9 205.678 40.1618   4
   1   4  -9 208.537 38.6865   4
  -1  -4   8 621.034 50.8476   2
   1  -4  -8 709.904 53.7606   3
   1   4  -8 696.959 51.1467   4
  -1  -4   8 627.367 51.5407   4
   1  -4  -7 6727.72 152.249   3
  -1  -4   7 6549.62 154.504   2
  -1  -4   7 6649.86 150.780   4
   1   4  -7 6599.89 150.193   4
  -1  -4   6 43393.2 587.619   2
   1  -4  -6 43596.0 582.140   3
  -1   4   6 42818.1 582.547   3
  -1  -4   6 43317.8 580.109   4
   1   4  -6 42249.6 579.692   4
  -1   4   5 613.320 43.0005   3
   1  -4  -5 594.929 38.2980   3
  -1  -4   5 658.197 41.8639   4
   1   4  -5 618.745 38.6675   4
  -1   4   4 298.799 33.3983   3
   1  -4  -4 295.325 28.9174   3
  -1  -4   4 320.035 31.0512   4
   1   4  -4 313.710 28.9576   4
  -1   4   3 34124.2 448.942   3
   1  -4  -3 34426.5 447.837   3
   1   4  -3 33546.3 441.510   4
  -1  -4   3 33463.1 440.734   4
  -1   4   2 17973.5 259.566   3
  -1  -4   2 17918.3 250.995   4
   1   4  -2 17944.3 250.723   4
   1   4  -2 18269.4 260.453   1
  -1  -4   1 3243.65 71.1014   4
   1   4  -1 3145.24 69.9422   4
  -1  -4   1 3297.24 79.1760   1
   1   4  -1 3307.18 77.5011   1
  -1   4   0 8079.66 139.914   4
  -1  -4   0 7956.74 137.349   1
   1  -4   0 7957.47 120.168   1
   1   4   1 13009.7 177.217   3
  -1   4  -1 12661.2 199.730   4
   1  -4   1 12654.4 200.105   4
  -1   4  -1 12692.7 180.045   1
   1   4   2 3423.95 69.4690   3
  -1  -4  -2 3331.39 68.2147   3
   1  -4   2 3385.51 86.1281   4
  -1   4  -2 3272.97 82.8382   4
   1  -4   3 3338.65 78.1930   2
  -1  -4  -3 3067.33 70.6156   3
  -1   4  -3 3357.74 86.1617   4
   1  -4   3 3246.01 87.2509   4
   1   4   3 3091.34 72.3700   3
  -1  -4  -4 138696. 1656.65   3
   1  -4   4 137971. 1665.01   2
   1  -4   4 139575. 1680.64   4
  -1   4  -4 141299. 1681.36   4
   1  -4   5 91.6043 26.7020   2
  -1  -4  -5 96.7638 22.5220   3
  -1   4  -5 105.779 25.8114   4
   1  -4   5 95.5907 28.9691   4
   1  -4   6 15721.0 261.595   2
   1  -4   6 15335.8 267.709   4
  -1   4  -6 15863.1 270.815   4
  -1  -4  -6 15719.1 254.576   3
   1  -4   7 12952.7 237.893   2
   1  -4   7 12792.4 242.979   4
  -1  -4  -7 13080.1 232.568   3
  -1   4  -7 13272.6 246.461   4
   1  -4   8 1487.65 73.6702   2
  -1   4  -8 1532.05 77.3809   4
  -1  -4  -8 1542.74 72.0443   3
   1  -4   8 1597.60 79.7403   4
  -1   4  -9 796.262 59.4791   2
  -1  -4  -9 816.536 56.8180   3
   1  -4   9 783.987 61.2882   4
  -1   4  -9 800.636 60.8399   4
  -1   4 -10 54.9920 30.7271   2
  -1  -4 -10 51.2967 32.5416   3
  -1   4 -10 48.1254 32.0027   4
   1  -4  10-17.9410 32.7231   4
  -1   4 -11 61.6807 32.2097   2
  -1  -4 -11 160.957 38.7276   3
   1  -4  11 85.8788 41.6072   4
  -1   4 -11 124.559 37.6414   4
  -1   4 -12 511.766 57.0735   2
  -1  -4 -12 485.372 56.5533   3
   1  -4  12 393.915 54.7362   4
   1  -4  13 1251.18 89.9960   4
   1  -4  14 2206.12 120.070   4
   1   4  14 2283.61 122.890   4
   1   4  15 3953.68 166.755   4
   1  -4  15 4041.37 166.865   4
   1  -4  16 1355.54 105.001   4
   1   4  16 1180.64 100.090   4
   1   4  17 34.6420 53.1102   4
   1  -4  17-9.17936 48.0798   4
   1  -4  18 15241.9 381.793   4
   1   4  18 14914.5 380.911   4
   1   4  19 1899.34 135.207   4
   1  -4  19 1754.19 128.323   4
   1  -4  20 283.242 74.1024   4
   1   4  20 423.290 84.5720   4
  -1  -5  21 841.670 102.764   4
  -1  -5  20 223.701 66.8222   4
  -1   5  20 257.292 73.8336   4
  -1   5  19 643.483 90.6339   4
  -1  -5  19 804.162 91.0000   4
  -1   5  18 1087.72 103.018   4
  -1  -5  18 1030.28 97.4649   4
  -1   5  17 2957.76 153.577   4
  -1  -5  17 2946.16 149.646   4
  -1  -5  16 1257.13 98.0544   4
  -1  -5  15 7035.10 218.908   4
  -1  -5  14 178.194 50.1852   4
  -1  -5  13 7545.22 215.284   2
  -1  -5  13 7884.15 216.208   4
  -1  -5  12 154.697 43.4921   2
   1  -5 -12 223.874 41.5720   2
   1  -5 -12 146.725 38.4777   3
  -1  -5  12 171.437 44.3978   4
  -1  -5  11 219.691 47.0974   2
   1  -5 -11 165.646 37.9769   3
   1   5 -11 186.466 37.9426   4
  -1  -5  11 216.631 47.0884   4
  -1  -5  10 37.7565 33.9307   2
   1  -5 -10 60.9795 33.6869   3
   1   5 -10 32.6028 27.6885   4
  -1  -5  10 5.20360 31.4105   4
  -1  -5   9 3579.80 121.214   2
   1  -5  -9 3753.14 119.739   3
   1   5  -9 3727.55 120.704   4
  -1  -5   9 3652.74 120.834   4
   1  -5  -8 1861.08 79.7643   3
  -1  -5   8 2005.26 87.1379   2
  -1  -5   8 2025.34 84.6647   4
   1   5  -8 1986.01 82.8745   4
   1  -5  -7 767.498 50.8761   3
  -1  -5   7 868.706 59.2790   2
  -1  -5   7 833.613 55.7302   4
  -1   5   7 818.339 56.1017   3
   1   5  -7 897.672 55.5438   4
   1  -5  -6 2024.77 75.6835   3
  -1  -5   6 1921.27 74.6785   4
   1   5  -6 1808.47 72.3169   4
  -1   5   6 1951.45 77.5469   3
  -1   5   5 42.2601 27.2187   3
   1  -5  -5 16.8755 21.5579   3
  -1  -5   5 37.8952 24.5246   4
   1   5  -5 31.0933 21.8074   4
   1  -5  -4 1425.06 56.5301   3
  -1   5   4 1414.02 58.0616   3
  -1  -5   4 1318.16 54.8743   4
   1   5  -4 1376.01 54.1297   4
  -1   5   3 5628.70 118.242   3
   1  -5  -3 5345.07 114.501   3
   1   5  -3 5481.90 113.088   4
  -1  -5   3 5727.01 115.057   4
   1   5  -3 5717.99 120.371   1
  -1   5   2 980.193 45.8323   3
   1   5  -2 848.772 39.4635   4
  -1  -5   2 927.208 41.8138   4
   1   5  -2 813.078 42.2702   1
   1   5  -1 5423.80 104.639   4
   1   5  -1 5374.70 110.093   1
  -1  -5   1 5255.53 110.910   1
  -1   5   0 3431.66 85.5760   4
   1   5   0 3183.61 76.3608   4
   1  -5   0 3321.81 70.0945   1
  -1  -5   0 3390.10 83.1443   1
   1   5   1 9438.68 144.644   3
  -1   5  -1 9391.24 166.265   4
   1  -5   1 9338.88 166.793   4
  -1   5  -1 9253.60 146.804   1
  -1  -5  -2 1475.65 44.9097   3
   1   5   2 1545.00 47.1682   3
  -1   5  -2 1539.52 57.8316   4
   1  -5   2 1460.36 59.6880   4
  -1  -5  -3 54182.3 678.036   3
   1   5   3 54328.6 679.335   3
   1  -5   3 54629.3 707.412   4
  -1   5  -3 55517.7 708.028   4
   1  -5   4 11937.7 199.235   2
  -1  -5  -4 11619.0 189.362   3
   1  -5   4 11798.5 210.749   4
  -1   5  -4 11985.3 211.442   4
   1   5   4 11736.8 191.476   3
  -1  -5  -5 2241.09 69.8831   3
   1  -5   5 2090.28 74.8242   2
   1  -5   5 1984.06 78.1495   4
  -1   5  -5 2082.61 78.4815   4
  -1  -5  -6 10638.5 193.559   3
   1  -5   6 10452.6 199.255   2
   1  -5   6 10481.9 209.687   4
  -1   5  -6 10493.9 210.377   4
  -1  -5  -7 4624.04 118.839   3
   1  -5   7 4210.25 121.369   2
   1  -5   7 4560.31 130.863   4
  -1   5  -7 4279.21 128.124   4
   1  -5   8 551.176 50.1529   2
  -1  -5  -8 571.754 46.6823   3
   1  -5   8 557.843 51.9709   4
  -1   5  -8 626.488 51.8612   4
   1  -5   9 188.147 38.5213   2
  -1  -5  -9 157.768 30.7752   3
   1  -5   9 201.242 41.8915   4
  -1   5  -9 167.123 37.1320   4
   1  -5  10 568.330 55.8878   2
  -1  -5 -10 614.717 53.4689   3
  -1   5 -10 641.371 57.6004   4
   1  -5  10 599.963 57.2560   4
  -1   5 -11 4468.82 150.874   4
  -1  -5 -11 4341.29 141.642   3
   1  -5  11 4232.03 149.026   4
  -1  -5 -12 4392.18 148.849   3
   1  -5  12 4279.41 156.822   4
   1  -5  13 1419.87 96.8114   4
   1  -5  14 259.122 53.6151   4
   1  -5  15 21.9907 43.7330   4
   1   5  15 67.5995 47.3766   4
   1  -5  16 3323.83 159.752   4
   1   5  16 3311.47 160.814   4
   1   5  17 16855.3 394.833   4
   1  -5  17 16309.3 394.003   4
   1   5  18 148.102 61.6090   4
   1  -5  18 102.200 53.7916   4
   1  -5  19 3959.38 190.511   4
   1   5  19 4302.53 199.873   4
   1  -5  20 3564.70 187.143   4
   1   5  20 3777.16 192.153   4
  -1   6  20 453.101 84.1367   4
  -1  -6  20 642.764 87.2196   4
  -1  -6  19 885.322 96.8804   4
  -1   6  19 945.771 103.157   4
  -1  -6  18 1441.33 114.437   4
  -1   6  18 1200.35 108.265   4
  -1  -6  17 803.665 86.2743   4
  -1  -6  16 1566.81 107.608   4
  -1  -6  15 210.540 52.9508   4
  -1  -6  14 4361.67 165.494   2
  -1  -6  14 4369.59 165.186   4
  -1  -6  13 4296.52 159.386   2
  -1  -6  13 4293.96 157.116   4
  -1  -6  12 3531.17 139.572   2
   1  -6 -12 3897.04 141.630   3
   1   6 -12 3860.61 141.557   4
  -1  -6  12 3717.22 140.074   4
   1  -6 -11 15055.5 299.295   3
  -1  -6  11 14392.4 300.798   2
  -1  -6  11 14717.0 299.251   4
   1   6 -11 14444.1 297.812   4
   1  -6 -10 2251.48 97.4746   3
  -1  -6  10 2168.79 100.737   2
  -1  -6  10 2151.16 97.4307   4
   1   6 -10 2268.95 99.5299   4
  -1  -6   9 545.466 54.5664   2
   1  -6  -9 613.900 51.6675   3
   1   6  -9 560.013 50.2905   4
  -1  -6   9 554.561 52.6929   4
  -1  -6   8 514.667 53.1371   2
   1  -6  -8 501.456 45.6072   3
  -1   6   8 714.455 56.1730   3
   1   6  -8 553.680 49.3242   4
  -1  -6   8 481.493 47.2189   4
  -1   6   7 192.836 37.0420   3
   1  -6  -7 294.798 36.8371   3
  -1  -6   7 191.167 34.3136   4
   1   6  -7 251.921 33.9396   4
   1  -6  -6 2333.77 83.9588   3
  -1  -6   6 2271.39 84.0842   4
  -1   6   6 2432.04 86.6402   3
   1   6  -6 2306.78 83.3606   4
   1  -6  -5 17951.8 289.729   3
  -1   6   5 18227.0 291.668   3
  -1  -6   5 18178.8 288.926   4
   1   6  -5 18174.5 290.063   4
  -1   6   4 25899.4 375.431   3
   1  -6  -4 25346.1 374.091   3
   1   6  -4 26421.8 374.153   4
  -1  -6   4 25725.7 371.817   4
  -1   6   3 1086.08 51.6564   3
   1   6  -3 1110.66 49.0368   4
  -1  -6   3 1170.77 52.1963   4
   1   6  -3 1076.05 51.2106   1
  -1   6   2 87124.1 1056.95   3
   1   6  -2 83074.5 1047.93   4
  -1  -6   2 86491.2 1050.64   4
   1   6  -2 85717.9 1057.56   1
   1   6  -1 2638.16 72.5164   4
   1  -6  -1 2586.48 65.2378   1
   1   6  -1 2618.86 76.5820   1
  -1  -6   1 2671.61 78.5728   1
  -1   6   0 6660.84 137.801   4
   1   6   0 6504.26 128.343   4
  -1  -6   0 6757.28 133.606   1
   1  -6   0 6643.90 119.058   1
   1   6   1 616.452 31.9988   3
   1  -6   1 719.084 45.2290   4
  -1   6  -1 652.350 41.5156   4
  -1   6  -1 680.643 34.2670   1
   1   6   2 1331.82 47.4577   3
  -1   6  -2 1286.56 56.7011   4
   1  -6   2 1304.70 60.3148   4
  -1   6  -2 1233.64 47.5812   1
   1   6   3 1511.92 53.6606   3
  -1  -6  -3 1560.51 52.7417   3
   1  -6   3 1604.79 67.6621   4
  -1   6  -3 1551.01 64.1587   4
  -1  -6  -4 9670.45 169.845   3
   1  -6   4 9764.80 191.886   4
  -1   6  -4 9834.55 192.913   4
   1   6   4 10035.9 172.343   3
  -1  -6  -5 504.206 37.9151   3
   1  -6   5 474.047 42.0978   2
   1  -6   5 463.198 45.9483   4
   1   6   5 536.496 42.8662   3
  -1   6  -5 412.434 40.4728   4
  -1  -6  -6 46632.9 623.901   3
   1  -6   6 47223.6 636.197   2
   1  -6   6 46275.4 648.440   4
  -1   6  -6 46772.7 653.078   4
  -1  -6  -7 3287.89 101.017   3
   1  -6   7 3089.81 103.185   2
   1  -6   7 3127.70 110.708   4
  -1   6  -7 3405.97 115.079   4
  -1  -6  -8 12831.6 243.806   3
   1  -6   8 13032.0 253.534   2
   1  -6   8 13163.7 262.602   4
  -1   6  -8 13595.9 267.530   4
   1  -6   9 252.834 41.1218   2
  -1  -6  -9 186.825 32.5689   3
  -1   6  -9 217.286 39.8434   4
   1  -6   9 253.810 43.3676   4
  -1  -6 -10 886.308 62.8402   3
   1  -6  10 878.334 65.7225   2
   1  -6  10 1038.79 75.2597   4
  -1   6 -10 874.273 66.4546   4
  -1  -6 -11 7210.05 188.142   3
   1  -6  11 6748.21 189.609   2
   1  -6  11 7117.19 200.258   4
  -1   6 -11 7141.99 201.079   4
  -1  -6 -12 2356.88 108.996   3
   1  -6  12 2390.42 117.873   4
   1  -6  13 249.488 56.2704   4
   1  -6  14 416.891 67.0187   4
   1  -6  15 192.557 54.3673   4
   1  -6  16 5091.85 199.919   4
   1   6  16 5318.00 203.602   4
   1   6  17 959.728 98.4672   4
   1  -6  17 1098.20 101.472   4
   1  -6  18 7704.47 263.421   4
   1   6  18 7626.98 261.717   4
   1  -6  19 1599.30 130.267   4
   1   6  19 1535.75 125.898   4
   1   6  20 616.903 88.4680   4
   1  -6  20 835.895 104.079   4
  -1   7  20 533.053 89.5539   4
  -1  -7  20 463.944 83.6052   4
  -1  -7  19 32.8024 53.8101   4
  -1   7  19 78.1148 62.0271   4
  -1  -7  18 5120.68 207.982   4
  -1  -7  17 144.301 53.2911   4
  -1  -7  16 282.744 58.7882   4
  -1  -7  15 156.994 48.6605   2
  -1  -7  15 157.331 51.8299   4
  -1  -7  14 1000.67 86.7278   2
  -1  -7  14 1218.80 91.8425   4
  -1  -7  13 763.019 74.7325   2
  -1  -7  13 844.255 77.1174   4
  -1  -7  12 262.555 55.5814   2
   1  -7 -12 266.590 46.2824   3
  -1  -7  12 199.638 47.9947   4
  -1  -7  11 784.536 69.9781   2
   1  -7 -11 788.369 63.6552   3
   1   7 -11 701.823 64.0527   4
  -1  -7  11 631.771 61.7699   4
   1  -7 -10 6391.29 173.583   3
  -1  -7  10 6350.59 179.735   2
  -1  -7  10 6463.33 177.046   4
   1   7 -10 6495.84 179.290   4
  -1  -7   9 3992.11 134.703   2
   1  -7  -9 3995.06 128.752   3
  -1  -7   9 4086.34 131.833   4
   1   7  -9 4078.91 132.846   4
   1  -7  -8 222.018 35.2607   3
  -1  -7   8 186.954 39.2853   2
  -1  -7   8 225.691 40.0423   4
  -1   7   8 146.578 37.6636   3
   1   7  -8 260.650 37.1083   4
   1  -7  -7 1641.96 75.1349   3
  -1  -7   7 1619.31 76.3897   4
  -1   7   7 1710.84 78.8947   3
   1   7  -7 1679.32 75.9346   4
  -1   7   6 1296.56 66.7357   3
   1  -7  -6 1362.15 66.3067   3
  -1  -7   6 1366.80 67.0283   4
   1   7  -6 1333.77 66.0165   4
  -1   7   5 0.09657 27.9960   3
   1  -7  -5 105.960 27.2758   3
  -1  -7   5 81.9575 29.0104   4
   1   7  -5 95.8941 29.9844   4
  -1   7   4 64165.8 824.928   3
   1   7  -4 63713.5 823.963   4
  -1  -7   4 64197.8 823.701   4
   1   7  -4 63434.8 831.063   1
  -1   7   3 60119.7 767.676   3
   1   7  -3 58801.4 763.964   4
  -1  -7   3 59026.7 763.544   4
   1   7  -3 59430.0 771.567   1
  -1   7   2 5672.57 126.822   3
   1   7  -2 5503.84 122.418   4
  -1  -7   2 5678.78 124.634   4
   1   7  -2 5496.37 125.436   1
   1   7  -1 47431.0 623.547   4
  -1   7   1 47864.7 639.578   4
   1  -7  -1 47260.3 606.839   1
  -1  -7   1 48554.3 631.290   1
   1   7   0 16317.6 259.785   4
  -1   7   0 16450.8 271.239   4
   1  -7   0 16623.6 246.707   1
  -1  -7   0 16981.8 265.522   1
   1   7   1 9226.08 160.174   3
   1  -7   1 9982.50 188.284   4
  -1   7  -1 9710.87 186.459   4
  -1  -7  -1 9578.69 179.241   1
  -1   7  -1 9578.10 163.319   1
   1   7   2 5264.25 108.863   3
   1  -7   2 5277.72 130.115   4
  -1   7  -2 5365.16 129.421   4
  -1   7  -2 5154.48 111.905   1
   1   7   3 154.465 25.2900   3
  -1   7  -3 265.905 34.1886   4
   1  -7   3 175.033 33.2025   4
  -1   7  -3 178.223 26.3784   1
  -1  -7  -4 2845.15 81.3886   3
   1   7   4 2824.31 82.7943   3
   1  -7   4 2925.70 98.1342   4
  -1   7  -4 3011.60 98.7634   4
  -1  -7  -5 5137.53 121.039   3
  -1   7  -5 5541.97 143.066   4
   1  -7   5 5510.54 143.065   4
   1   7   5 5334.02 124.067   3
  -1  -7  -6 296.189 32.4801   3
   1  -7   6 349.932 41.8044   2
   1  -7   6 395.907 45.1940   4
   1   7   6 325.669 41.2905   3
  -1   7  -6 294.764 41.7909   4
  -1  -7  -7 50939.0 690.642   3
   1  -7   7 51253.7 704.734   2
   1  -7   7 50322.0 719.333   4
  -1   7  -7 52698.0 726.166   4
  -1  -7  -8 17540.4 304.327   3
   1  -7   8 17572.4 315.215   2
   1  -7   8 17752.8 328.078   4
  -1   7  -8 18162.7 332.067   4
  -1  -7  -9 4698.79 136.125   3
   1  -7   9 4778.38 145.141   2
   1  -7   9 4618.23 150.677   4
  -1   7  -9 4873.94 153.731   4
  -1  -7 -10 12563.5 258.912   3
   1  -7  10 12386.8 265.595   2
   1  -7  10 12624.8 276.912   4
  -1   7 -10 13070.3 281.742   4
  -1  -7 -11 2068.11 96.5047   3
   1  -7  11 1996.24 100.958   2
   1  -7  11 1884.71 103.152   4
   1  -7  12-80.1213 47.0796   2
  -1  -7 -12 56.1276 35.4847   3
   1  -7  12 11.7559 42.8521   4
   1  -7  13 2153.71 118.729   4
   1  -7  14 142.625 50.7862   4
   1  -7  15 480.541 69.1272   4
   1  -7  16 6722.42 233.478   4
   1  -7  17 2294.70 139.742   4
   1   7  17 2309.60 142.145   4
   1   7  18 1291.74 114.447   4
   1  -7  18 1320.18 113.509   4
   1  -7  19 170.412 62.7433   4
   1   7  19 201.754 66.0577   4
  -1  -8  20 979.274 103.284   4
  -1  -8  19 1837.50 130.857   4
  -1  -8  18 96.5559 51.4623   4
  -1  -8  17 170.562 52.5032   4
  -1  -8  16 2978.26 150.840   2
  -1  -8  16 3263.58 155.158   4
  -1  -8  15 5945.24 209.930   2
  -1  -8  15 6242.42 209.121   4
  -1  -8  14 173.387 50.8584   2
  -1  -8  14 221.133 54.7324   4
  -1  -8  13 536.924 69.8182   2
  -1  -8  13 597.304 67.2782   4
  -1  -8  12 1366.68 90.7864   2
  -1  -8  12 1317.66 89.0511   4
   1  -8 -11 254.617 46.3947   3
  -1  -8  11 187.722 48.9549   2
  -1  -8  11 188.298 43.6281   4
   1   8 -11 178.784 41.2469   4
   1  -8 -10 465.450 52.6234   3
  -1  -8  10 443.673 55.5322   2
  -1  -8  10 435.041 53.8614   4
   1   8 -10 532.175 56.0327   4
  -1  -8   9 2209.58 101.803   2
   1  -8  -9 2563.53 103.416   3
  -1  -8   9 2217.55 98.7838   4
  -1   8   9 2493.46 103.788   3
   1   8  -9 2466.77 104.881   4
   1  -8  -8 5975.30 158.340   3
  -1  -8   8 5937.37 160.565   4
   1   8  -8 5881.64 160.385   4
  -1   8   8 5845.49 158.791   3
   1  -8  -7 136.276 32.6580   3
  -1   8   7 134.170 33.5925   3
  -1  -8   7 153.165 33.7355   4
   1   8  -7 87.6878 30.2519   4
  -1   8   6 1714.94 78.6808   3
   1  -8  -6 1704.66 75.7821   3
  -1  -8   6 1722.01 77.4297   4
   1   8  -6 1735.44 77.9366   4
  -1   8   5 2175.88 84.0202   3
   1  -8  -5 2139.39 81.5015   3
   1   8  -5 2275.68 86.7120   4
  -1  -8   5 2291.94 85.9250   4
   1   8  -5 2276.21 87.0632   1
  -1   8   4 5227.03 130.694   3
  -1  -8   4 5276.64 131.161   4
   1   8  -4 5264.33 131.436   4
   1   8  -4 5279.54 133.922   1
  -1   8   3 5690.75 133.893   3
  -1  -8   3 5372.77 131.482   4
   1   8  -3 5513.83 131.397   4
   1   8  -3 5577.25 134.804   1
  -1   8   2 7357.82 156.370   3
   1   8  -2 7466.16 154.702   4
  -1  -8   2 7286.39 154.702   4
   1   8  -2 7154.88 154.681   1
  -1   8   1 3906.34 113.143   4
   1   8  -1 3936.66 105.543   4
  -1  -8   1 3869.46 107.793   1
   1  -8  -1 3987.07 96.3891   1
  -1   8   0 34187.8 493.251   4
   1   8   0 34077.6 479.675   4
   1  -8   0 34417.6 463.104   1
  -1  -8   0 34452.0 483.341   1
   1   8   1 2827.31 78.6606   3
  -1   8  -1 2798.11 94.7575   4
  -1   8  -1 2823.41 79.6247   1
  -1  -8  -1 2861.40 89.6016   1
   1   8   2 217.321 26.1548   3
   1  -8   2 277.619 41.8624   4
  -1   8  -2 308.399 37.6504   4
  -1   8  -2 323.766 32.4410   1
   1   8   3 2821.54 81.4511   3
   1  -8   3 2737.25 97.1050   4
  -1   8  -3 2840.92 96.3333   4
  -1   8  -3 2734.74 84.2310   1
   1   8   4 275.674 32.6638   3
  -1   8  -4 312.125 39.8148   4
   1  -8   4 287.542 40.8181   4
  -1  -8  -5 7463.58 156.375   3
  -1   8  -5 7619.15 180.930   4
   1  -8   5 7900.85 182.679   4
   1   8   5 7597.01 158.766   3
   1  -8   6 10223.8 209.334   2
  -1  -8  -6 10414.5 200.859   3
   1  -8   6 10315.2 223.558   4
  -1   8  -6 10589.4 226.911   4
   1   8   6 10877.4 205.531   3
  -1  -8  -7 200.176 31.0877   3
   1  -8   7 196.043 38.8402   2
   1  -8   7 176.387 38.2500   4
  -1   8  -7 210.335 38.4582   4
  -1  -8  -8 6267.00 157.251   3
   1  -8   8 6061.97 162.740   2
   1  -8   8 5912.48 170.175   4
  -1   8  -8 6631.28 179.190   4
  -1  -8  -9 2179.56 91.6784   3
   1  -8   9 1977.09 95.0663   2
   1  -8   9 1957.60 99.6943   4
  -1   8  -9 2115.72 103.019   4
  -1  -8 -10 3661.75 126.011   3
   1  -8  10 3585.19 132.297   2
   1  -8  10 3589.39 138.991   4
  -1   8 -10 3886.96 143.770   4
  -1  -8 -11 1398.29 81.9787   3
   1  -8  11 1288.48 89.4956   4
   1  -8  11 1401.87 88.0845   2
  -1  -8 -12 64.9998 34.4669   3
   1  -8  12 101.974 42.1498   2
   1  -8  12 133.855 49.6104   4
   1  -8  13 38.3637 45.0452   4
   1  -8  14-9.74616 41.6206   4
   1  -8  15 2364.60 134.897   4
   1  -8  16 3350.56 164.792   4
   1  -8  17 1141.60 106.183   4
   1  -8  18 266.182 63.0009   4
   1   8  18 369.577 72.5670   4
   1  -8  19 1348.59 116.916   4
   1   8  19 1276.40 118.818   4
  -1  -9  20 1330.68 118.145   4
  -1  -9  19 1311.13 112.470   4
  -1  -9  18 936.934 100.032   4
  -1  -9  17 1638.72 118.242   4
  -1  -9  16 665.167 78.9017   4
  -1  -9  16 577.521 77.3457   2
  -1  -9  15 470.837 68.2111   4
  -1  -9  15 394.580 62.5616   2
  -1  -9  14 13.3458 40.4066   4
  -1  -9  14 19.7511 42.9410   2
  -1  -9  13 1727.04 106.033   4
  -1  -9  13 1914.57 111.384   2
  -1  -9  12 1386.99 94.1332   4
  -1  -9  12 1324.23 92.1841   2
   1  -9 -11 6286.66 184.454   3
  -1  -9  11 6392.41 192.771   2
  -1  -9  11 6320.40 188.833   4
   1  -9 -10 149.107 35.5596   3
  -1  -9  10 151.365 42.6036   2
  -1  -9  10 147.657 41.8152   4
   1   9 -10 124.199 38.1920   4
  -1  -9   9 4651.52 152.515   2
   1  -9  -9 4646.37 144.559   3
  -1  -9   9 4445.04 144.671   4
  -1   9   9 4727.60 148.410   3
   1   9  -9 4563.70 147.940   4
   1  -9  -8 8343.35 197.259   3
  -1  -9   8 8297.30 200.161   4
  -1   9   8 7765.88 192.336   3
   1   9  -8 8595.52 204.856   4
  -1   9   7 107.158 35.9291   3
   1  -9  -7 141.373 32.6721   3
  -1  -9   7 108.321 33.0211   4
   1   9  -7 114.379 32.2708   4
  -1   9   6 192.253 36.9477   3
   1  -9  -6 147.070 30.9322   3
   1   9  -6 218.309 35.8950   1
  -1  -9   6 233.694 37.8548   4
   1   9  -6 220.653 35.6034   4
  -1   9   5 3145.75 104.802   3
  -1  -9   5 3109.20 105.337   4
   1   9  -5 3181.66 106.112   4
   1   9  -5 3084.78 105.392   1
  -1   9   4 188.126 35.4917   3
   1   9  -4 108.136 27.5121   4
  -1  -9   4 124.020 30.2176   4
   1   9  -4 132.675 28.5121   1
  -1   9   3 735.557 52.9458   3
  -1  -9   3 817.580 53.7789   4
   1   9  -3 828.629 52.2579   4
   1   9  -3 824.312 52.8863   1
  -1   9   2 129.843 30.5294   3
   1   9  -2 155.206 28.3217   4
   1   9  -2 83.8630 24.1717   1
   1  -9  -2 129.767 25.2466   1
  -1   9   1 1295.49 67.3287   4
   1   9  -1 1295.46 62.8248   4
  -1  -9   1 1423.64 67.8019   1
   1  -9  -1 1396.94 58.9901   1
  -1   9   0 4968.24 135.536   4
   1   9   0 5026.47 127.088   4
   1  -9   0 4871.62 116.077   1
  -1  -9   0 5015.58 129.290   1
   1   9   1 652.307 40.0934   3
  -1   9  -1 664.873 50.2761   4
   1   9   1 633.450 46.4316   4
  -1  -9  -1 620.188 48.2098   1
   1   9   2 16375.0 260.873   3
  -1   9  -2 16697.4 293.670   4
   1  -9   2 16876.2 292.842   4
  -1   9  -2 15747.4 261.687   1
   1   9   3 255.265 32.3894   3
  -1   9  -3 228.537 34.6397   4
   1  -9   3 258.391 39.8134   4
  -1   9  -3 307.078 33.8842   1
   1   9   4-16.5062 23.7699   3
  -1   9  -4 9.38258 24.2748   4
   1  -9   4-6.14538 31.0167   4
  -1   9  -4-21.7999 21.6462   1
   1   9   5 1296.00 61.8965   3
   1  -9   5 1342.56 74.9603   4
  -1   9  -5 1320.41 73.3782   4
  -1  -9  -6 4749.39 127.019   3
   1  -9   6 4931.12 137.519   2
  -1   9  -6 5204.35 151.627   4
   1  -9   6 5273.38 152.410   4
   1   9   6 4827.28 128.795   3
   1  -9   7 8498.53 196.544   2
  -1  -9  -7 8502.63 186.050   3
   1  -9   7 8537.20 209.017   4
  -1   9  -7 8765.55 212.306   4
   1   9   7 8898.96 190.726   3
  -1  -9  -8 3203.45 109.644   3
   1  -9   8 3201.62 116.563   2
   1  -9   8 3179.05 124.686   4
  -1   9  -8 3348.59 127.693   4
  -1  -9  -9 3323.18 116.748   3
   1  -9   9 3169.19 120.775   2
   1  -9   9 3106.52 127.846   4
  -1   9  -9 3474.71 133.862   4
  -1  -9 -10 668.752 57.4674   3
   1  -9  10 649.155 68.0412   4
   1  -9  10 699.510 65.1698   2
  -1  -9 -11 2482.18 109.575   3
   1  -9  11 2464.42 121.882   4
   1  -9  11 2478.42 117.119   2
  -1  -9 -12 4672.99 157.176   3
   1  -9  12 4358.40 160.845   2
   1  -9  12 4587.86 170.530   4
   1  -9  13 4927.54 178.051   2
   1  -9  13 5108.24 186.904   4
   1  -9  14 1750.53 115.640   4
   1  -9  15 2578.18 140.668   4
   1  -9  16 4216.54 186.395   4
   1  -9  17 4010.97 187.723   4
   1  -9  18 19.7528 49.9687   4
   1  -9  19 2113.09 145.772   4
   1   9  19 1952.67 140.833   4
  -1 -10  19 11.6087 52.6185   4
  -1 -10  18 667.074 84.0331   4
  -1 -10  17 1693.65 125.004   4
  -1 -10  17 1597.37 120.533   2
  -1 -10  16 2817.34 150.278   4
  -1 -10  16 2781.22 149.724   2
  -1 -10  15 352.249 64.7496   4
  -1 -10  15 347.986 64.8847   2
  -1 -10  14 16.7883 40.7525   4
  -1 -10  14 9.29582 42.2029   2
  -1 -10  13 26.8844 41.1673   4
  -1 -10  13 11.1407 45.1546   2
  -1 -10  12 1464.80 96.0702   4
  -1 -10  12 1317.95 93.7071   2
   1 -10 -11 1443.80 86.5706   3
  -1 -10  11 1390.65 92.8040   2
  -1 -10  11 1434.98 91.1572   4
  -1 -10  10 5672.47 179.353   2
   1 -10 -10 5733.67 172.052   3
  -1 -10  10 5411.95 171.713   4
   1  10 -10 5537.21 174.189   4
  -1  10  10 5529.80 171.248   3
   1 -10  -9 11229.3 251.184   3
  -1 -10   9 11284.6 258.840   2
  -1 -10   9 11238.9 254.611   4
   1  10  -9 11448.2 257.871   4
  -1  10   9 11125.6 250.675   3
   1 -10  -8 1326.62 76.1578   3
  -1 -10   8 1113.13 73.2332   4
   1  10  -8 1218.24 76.3061   4
  -1  10   8 1249.00 76.2664   3
  -1  10   7 11747.5 245.217   3
   1 -10  -7 11798.2 244.127   3
   1  10  -7 11559.5 250.377   1
  -1 -10   7 11476.0 246.827   4
   1  10  -7 12203.5 253.381   4
  -1  10   6 4098.39 128.722   3
   1  10  -6 4298.24 134.924   1
  -1 -10   6 4324.93 134.043   4
   1  10  -6 4402.51 134.850   4
  -1  10   5-13.2425 29.9711   3
   1  10  -5 8.08295 24.3345   1
  -1 -10   5-43.1763 30.7810   4
   1  10  -5 26.2454 25.3634   4
  -1  10   4 36.0718 28.9032   3
  -1 -10   4 27.6254 28.2912   4
   1  10  -4 33.1705 24.4731   4
   1  10  -4 25.2660 24.9672   1
  -1  10   3 24.1453 27.4773   3
  -1 -10   3 71.3967 29.7779   4
   1  10  -3 14.4600 22.9848   4
   1  10  -3 5.84745 22.2552   1
  -1  10   2 547.482 45.8835   3
   1  10  -2 608.512 47.1904   4
  -1  10   2 578.338 51.1262   4
   1 -10  -2 629.633 43.9944   1
   1  10  -1 710.851 50.7978   4
  -1  10   1 810.129 57.7012   4
   1 -10  -1 746.957 46.1587   1
  -1 -10   1 764.832 53.5767   1
   1  10   0 9226.99 196.078   4
  -1  10   0 9581.55 209.070   4
   1 -10   0 9655.51 184.967   1
  -1 -10   0 9705.77 199.164   1
   1  10   1 2767.77 85.9023   3
  -1  10  -1 2447.54 97.2819   4
   1  10   1 2477.44 92.1558   4
  -1 -10  -1 2399.95 90.2680   1
   1  10   2 4585.12 115.635   3
  -1  10  -2 4316.40 131.589   4
  -1  10  -2 4163.99 112.438   1
  -1 -10  -2 4417.11 126.155   1
   1  10   3 11116.6 204.502   3
   1 -10   3 10734.9 230.651   4
  -1  10  -3 10923.3 231.304   4
  -1  10  -3 10806.8 208.129   1
   1  10   4 1817.17 73.6545   3
  -1  10  -4 2152.24 93.5591   4
   1 -10   4 2118.64 92.9804   4
  -1  10  -4 2082.53 81.3673   1
   1  10   5 4937.55 129.252   3
  -1  10  -5 4792.77 133.959   1
   1 -10   5 4968.07 150.757   4
  -1  10  -5 5032.30 150.981   4
  -1  10  -6 3792.19 132.579   4
   1 -10   6 3681.50 131.137   4
   1  10   6 3652.31 113.160   3
   1 -10   7 4778.95 143.351   2
  -1 -10  -7 4957.28 137.176   3
   1 -10   7 4882.30 156.170   4
  -1  10  -7 5032.17 159.391   4
   1  10   7 4828.23 137.077   3
  -1 -10  -8 270.723 39.1216   3
   1 -10   8 222.374 43.9918   2
   1 -10   8 202.817 42.6728   4
  -1  10  -8 278.952 47.4287   4
  -1 -10  -9 2684.35 106.297   3
   1 -10   9 2537.84 118.616   4
   1 -10   9 2648.29 113.658   2
  -1 -10 -10 8223.57 204.606   3
   1 -10  10 8306.35 228.374   4
   1 -10  10 8266.00 215.767   2
  -1 -10 -11 8151.45 210.168   3
   1 -10  11 7807.73 226.885   4
   1 -10  11 7814.06 217.237   2
   1 -10  12 1254.57 93.8162   4
   1 -10  12 1365.36 93.8701   2
   1 -10  13 4993.77 188.885   4
   1 -10  13 5241.14 186.282   2
   1 -10  14 1652.72 114.955   4
   1 -10  14 1327.91 98.3694   2
   1 -10  15 4059.80 180.511   4
   1 -10  16 2610.51 149.070   4
   1 -10  17 314.999 67.7697   4
   1 -10  18 815.146 94.0619   4
  -1 -11  19 671.871 93.0301   4
  -1 -11  18 82.0773 59.4268   4
  -1 -11  17 142.005 54.7086   4
  -1 -11  17 107.797 53.1372   2
  -1 -11  16 1812.54 123.100   4
  -1 -11  16 1871.82 125.384   2
  -1 -11  15 218.204 57.4032   4
  -1 -11  15 283.080 63.1397   2
  -1 -11  14 1129.04 92.6834   4
  -1 -11  14 1193.14 96.1987   2
  -1 -11  13 3985.77 163.871   4
  -1 -11  13 4177.83 169.561   2
  -1 -11  12 955.576 80.5997   4
  -1 -11  12 730.250 74.8056   2
  -1 -11  11 3612.73 149.122   2
  -1 -11  11 3703.19 148.327   4
  -1 -11  10 2170.61 111.648   2
   1 -11 -10 2095.82 103.997   3
  -1 -11  10 1992.95 106.314   4
  -1  11  10 2300.60 111.080   3
   1 -11  -9 5399.29 164.121   3
  -1 -11   9 4959.95 163.888   4
  -1  11   9 5136.19 164.591   3
   1  11  -9 5173.81 167.482   4
   1 -11  -8 5574.36 162.019   3
   1  11  -8 5414.42 167.805   1
  -1 -11   8 5470.38 167.527   4
  -1  11   8 5384.35 161.979   3
   1  11  -8 5618.40 169.882   4
  -1  11   7 1144.06 74.1743   3
   1  11  -7 1101.62 72.1891   1
  -1 -11   7 1133.56 75.4175   4
   1  11  -7 1179.37 75.8744   4
  -1  11   6 333.692 46.9215   3
   1  11  -6 396.106 46.9892   1
  -1 -11   6 371.422 46.6665   4
   1  11  -6 346.924 43.9414   4
  -1  11   5 198.069 38.6655   3
   1  11  -5 101.522 33.5797   4
  -1 -11   5 136.772 36.0584   4
   1  11  -5 110.875 30.7699   1
  -1  11   4 3806.19 122.789   3
  -1 -11   4 3846.81 125.819   4
   1  11  -4 3941.20 126.375   4
   1  11  -4 4016.13 126.390   1
  -1  11   3 1196.04 68.7215   3
   1  11  -3 1179.80 67.4547   4
   1 -11  -3 1134.05 61.1155   1
   1  11  -3 1188.92 66.7887   1
  -1  11   2 41.2673 27.0838   3
  -1  11   2 36.8717 27.0496   4
   1  11  -2 16.1768 25.4961   4
   1 -11  -2 63.0586 26.5348   1
   1  11  -1 13958.8 265.710   4
  -1  11   1 14083.2 277.721   4
  -1 -11   1 14011.7 265.191   1
   1 -11  -1 14074.9 248.313   1
  -1  11   0 944.964 62.1915   4
   1  11   0 1060.65 63.7264   4
   1 -11   0 1006.75 56.2264   1
  -1 -11   0 1063.97 64.8675   1
   1  11   1 3206.54 98.6770   3
   1  11   1 3275.75 112.699   4
  -1  11  -1 3287.46 117.822   4
  -1 -11  -1 3367.75 111.985   1
   1  11   2 817.127 52.3490   3
   1  11   2 666.270 53.4923   4
  -1  11  -2 638.736 54.1501   4
  -1 -11  -2 649.779 52.2109   1
   1  11   3 7307.63 162.021   3
   1 -11   3 7238.90 186.525   4
  -1  11  -3 7499.00 188.319   4
  -1  11  -3 7086.09 163.018   1
   1  11   4 91.5634 26.4573   3
  -1  11  -4 113.414 30.3407   4
   1 -11   4 126.771 35.5869   4
  -1  11  -4 100.820 27.6298   1
   1  11   5 25803.1 403.589   3
  -1  11  -5 25447.1 411.510   1
   1 -11   5 25655.7 437.791   4
  -1  11  -5 26722.1 445.169   4
   1  11   6 367.972 41.0349   3
  -1  11  -6 333.652 41.3862   1
   1 -11   6 414.458 53.3077   4
  -1  11  -6 346.131 44.9197   4
   1  11   7 133.016 38.3293   3
  -1  11  -7 105.986 33.1056   1
   1 -11   7 108.967 36.3790   2
   1 -11   7 99.4616 40.4000   4
  -1  11  -7 32.7901 31.6454   4
  -1 -11  -8 38.4750 28.0347   3
   1 -11   8 56.9299 36.0388   2
   1 -11   8 78.6778 41.8090   4
   1  11   8 121.797 41.6618   3
  -1 -11  -9 5779.16 163.391   3
   1 -11   9 5485.37 180.122   4
   1 -11   9 5443.49 169.088   2
  -1 -11 -10 668.238 59.0119   3
   1 -11  10 551.082 67.2585   4
   1 -11  10 604.286 62.8833   2
  -1 -11 -11 1509.41 88.4039   3
   1 -11  11 1365.95 91.9849   2
   1 -11  11 1390.88 97.5671   4
   1 -11  12 8150.21 231.802   2
   1 -11  12 8090.57 242.057   4
   1 -11  13 5045.96 183.818   2
   1 -11  13 4690.54 186.417   4
   1 -11  14-11.8909 44.8848   2
   1 -11  14 33.3621 45.3522   4
   1 -11  15 1251.98 103.259   4
   1 -11  16 435.167 73.0263   4
   1 -11  17 151.410 57.5392   4
   1 -11  18 1211.05 109.341   4
  -1 -12  18 1057.11 106.361   4
  -1 -12  17 15.1403 50.9532   2
  -1 -12  17 10.3586 48.3208   4
  -1 -12  16 20.9993 49.5376   2
  -1 -12  16 39.8858 45.7331   4
  -1 -12  15 395.044 65.6494   2
  -1 -12  15 489.095 72.7226   4
  -1 -12  14 1274.32 104.074   2
  -1 -12  14 1183.55 98.3575   4
  -1 -12  13 61.9010 45.2607   2
  -1 -12  13 115.116 48.3239   4
  -1 -12  12 1159.60 93.4862   2
  -1 -12  12 1324.11 95.9111   4
  -1 -12  11 93.2629 45.3329   2
  -1 -12  11 137.977 52.2894   4
  -1  12  11 163.974 53.8883   3
  -1 -12  10 11662.0 279.508   2
  -1 -12  10 11061.5 272.389   4
  -1  12  10 11046.3 265.395   3
  -1  12   9 35.7104 41.6287   3
  -1 -12   9-12.0888 37.7570   4
  -1  12   8 30.9934 36.5236   3
   1  12  -8-0.97976 30.5342   1
  -1 -12   8 39.6862 35.0140   4
   1  12  -8 5.73774 31.8815   4
  -1  12   7 2908.01 118.753   3
   1  12  -7 2993.64 120.995   1
  -1 -12   7 2947.35 122.698   4
   1  12  -7 3077.40 124.098   4
  -1  12   6 837.349 64.9074   3
   1  12  -6 1023.06 71.1978   4
  -1 -12   6 897.396 67.8739   4
   1  12  -6 1001.15 70.7069   1
  -1  12   5 2219.30 98.6352   3
  -1 -12   5 2317.89 103.353   4
   1  12  -5 2314.85 102.396   4
   1  12  -5 2272.63 99.8181   1
  -1  12   4 579.974 53.0316   3
   1  12  -4 605.190 54.4171   4
  -1 -12   4 582.767 54.6319   4
   1  12  -4 609.086 53.9355   1
  -1  12   3 1491.89 79.2312   3
   1  12  -3 1488.60 78.8140   4
  -1  12   3 1624.64 87.5424   4
   1 -12  -3 1368.99 69.9559   1
  -1  12   2 3111.39 111.618   3
   1  12  -2 3072.41 113.141   4
  -1  12   2 3132.37 121.145   4
   1 -12  -2 3180.88 104.035   1
  -1  12   1 3077.44 119.228   4
   1  12  -1 3108.12 113.297   4
  -1 -12   1 3175.64 113.431   1
   1 -12  -1 3018.55 100.952   1
  -1  12   0 8170.44 201.650   4
   1  12   0 7636.44 188.550   4
   1 -12   0 7748.71 173.577   1
  -1 -12   0 7701.09 187.296   1
   1  12   1 583.892 45.9651   3
   1  12   1 528.532 49.4920   4
  -1  12  -1 539.126 52.6967   4
  -1 -12  -1 522.219 51.6190   1
   1  12   2 839.603 54.3621   3
  -1  12  -2 817.066 64.0504   4
   1  12   2 788.308 59.6451   4
  -1 -12  -2 695.961 55.4224   1
   1  12   3 1800.32 78.2141   3
  -1  12  -3 1767.34 91.6713   4
  -1  12  -3 1679.54 76.2204   1
  -1 -12  -3 1702.60 84.0179   1
   1  12   4 10633.3 214.169   3
  -1  12  -4 10873.7 247.368   4
   1 -12   4 10552.6 244.093   4
  -1  12  -4 10058.2 216.507   1
   1  12   5 196.440 37.1789   3
  -1  12  -5 187.385 40.3020   4
   1 -12   5 158.453 45.2986   4
  -1  12  -5 195.093 37.1614   1
   1  12   6 6572.00 169.308   3
  -1  12  -6 6837.80 195.752   4
   1 -12   6 6941.97 196.377   4
  -1  12  -6 6719.91 176.281   1
   1  12   7 750.151 61.2119   3
   1 -12   7 722.001 63.6147   2
  -1  12  -7 731.882 61.2722   1
   1 -12   7 777.458 70.4363   4
   1 -12   8 34.3446 38.3031   2
  -1  12  -8 96.3022 37.1058   1
   1 -12   8 32.8364 39.7883   4
   1  12   8 29.2463 34.4579   3
  -1 -12  -9 396.523 47.5034   3
   1 -12   9 447.078 64.5167   4
   1 -12   9 471.937 56.6346   2
  -1 -12 -10 997.837 71.3409   3
   1 -12  10 1083.45 80.5763   2
   1 -12  10 1114.48 89.9771   4
   1 -12  11 1597.41 100.204   2
   1 -12  11 1586.57 105.417   4
   1 -12  12 1168.49 90.1967   2
   1 -12  12 962.972 90.8046   4
   1 -12  13 1453.86 102.510   2
   1 -12  13 1263.80 102.341   4
   1 -12  14 936.888 88.4321   2
   1 -12  14 1039.85 97.3073   4
   1 -12  15 463.046 73.0245   4
   1 -12  16 104.992 55.4632   4
   1 -12  17-23.2976 61.3186   4
  -1 -13  18 472.332 82.0953   2
  -1 -13  18 546.071 80.9737   4
  -1 -13  17 1798.98 131.153   2
  -1 -13  17 1809.88 132.370   4
  -1 -13  16 370.357 72.6659   2
  -1 -13  16 342.231 67.4630   4
  -1 -13  15 599.976 84.5797   2
  -1 -13  15 644.596 81.8577   4
  -1 -13  14 210.357 60.1545   2
  -1 -13  14 180.024 57.9463   4
  -1 -13  13 798.532 82.0303   2
  -1 -13  13 887.478 87.8895   4
  -1 -13  12 509.862 69.1767   2
  -1 -13  12 486.063 67.5137   4
  -1 -13  11 420.032 62.2441   2
  -1 -13  11 306.481 56.8411   4
  -1  13  11 388.421 63.7266   3
  -1 -13  10 95.1889 47.9206   2
  -1 -13  10 83.0926 42.5262   4
  -1  13  10 87.2311 46.0542   3
  -1 -13   9 7197.57 210.844   4
  -1  13   9 7065.93 203.779   3
  -1  13   8 272.406 49.2693   3
  -1 -13   8 512.605 61.3300   4
  -1  13   7 3549.65 135.368   3
  -1 -13   7 3699.86 141.075   4
   1  13  -7 3696.33 137.651   1
  -1  13   6 5285.52 161.355   3
   1  13  -6 5524.36 170.835   4
  -1 -13   6 5378.76 170.076   4
   1  13  -6 5521.23 169.243   1
  -1  13   5 220.922 44.2652   3
   1  13  -5 173.551 39.0741   4
  -1 -13   5 238.994 45.6165   4
   1  13  -5 144.678 36.3001   1
  -1  13   4-9.00870 33.5741   3
   1  13  -4 64.8842 29.4335   4
   1  13  -4 69.3982 31.2084   1
   1 -13  -4 17.5163 28.8744   1
  -1  13   3 4551.85 144.758   3
   1  13  -3 4748.48 150.528   4
  -1  13   3 5120.21 162.790   4
   1 -13  -3 4673.63 136.273   1
  -1  13   2 74.3567 36.1295   3
  -1  13   2 98.4924 33.9652   4
   1  13  -2 68.7356 34.4010   4
   1 -13  -2 29.9744 30.1849   1
  -1  13   1 551.419 53.0360   3
   1  13  -1 566.676 53.4635   4
  -1  13   1 594.140 57.8197   4
  -1 -13   1 512.552 53.6239   1
   1 -13  -1 526.404 47.3958   1
  -1  13   0 295.150 47.1066   4
   1  13   0 250.617 40.2127   4
  -1 -13   0 215.879 40.3205   1
   1  13   1 1507.07 74.5226   3
  -1  13  -1 1624.49 90.8831   4
   1  13   1 1509.75 82.2931   4
  -1 -13  -1 1511.78 82.5471   1
   1  13   2 5832.73 151.069   3
  -1  13  -2 6128.27 179.623   4
   1  13   2 5707.62 168.093   4
  -1 -13  -2 5769.06 165.343   1
   1  13   3 3226.00 109.866   3
   1  13   3 3132.81 123.010   4
  -1  13  -3 3319.14 129.683   4
  -1 -13  -3 3110.88 119.138   1
   1  13   4 713.945 54.9632   3
   1 -13   4 725.048 69.8722   4
  -1 -13  -4 655.430 59.1130   1
  -1  13  -4 718.120 55.9515   1
   1  13   5 2039.83 90.8930   3
   1 -13   5 1982.97 107.375   4
  -1  13  -5 2008.28 91.8769   1
   1  13   6 39.5997 33.7368   3
  -1  13  -6 58.5586 33.7670   1
   1 -13   6 33.4579 39.0022   4
  -1  13  -7 7498.98 198.985   1
   1 -13   7 8000.52 222.540   4
   1  13   7 7710.50 194.446   3
  -1  13  -8 166.680 37.8409   1
   1 -13   8 140.332 46.1057   2
   1 -13   8 188.724 50.7213   4
   1  13   8 204.386 48.2523   3
   1 -13   9 309.813 54.3966   4
   1 -13   9 391.238 56.3936   2
  -1 -13 -10 450.066 51.7734   3
   1 -13  10 526.136 61.9825   2
   1 -13  10 522.280 67.8162   4
   1 -13  11 5173.72 180.735   2
   1 -13  11 4946.84 190.637   4
   1 -13  12 552.402 69.2384   2
   1 -13  12 525.986 75.8445   4
   1 -13  13 232.193 51.9964   2
   1 -13  13 153.327 52.7545   4
   1 -13  14 934.925 91.1008   2
   1 -13  14 852.614 92.1118   4
   1 -13  15 626.654 79.9971   2
   1 -13  15 609.288 81.1344   4
   1 -13  16-38.4529 52.6845   4
  -1 -14  17 616.640 89.8254   2
  -1 -14  17 559.888 84.7176   4
  -1 -14  16 473.180 77.4390   2
  -1 -14  16 604.824 82.4724   4
  -1 -14  15 3088.00 164.707   2
  -1 -14  15 2921.65 158.971   4
  -1 -14  14 474.665 75.0173   2
  -1 -14  14 294.866 60.5133   4
  -1 -14  13 505.649 70.1710   2
  -1 -14  13 539.093 71.8231   4
  -1 -14  12 28.6579 47.7486   2
  -1 -14  12 50.2357 44.6674   4
  -1 -14  11 4055.81 168.739   2
  -1 -14  11 3895.59 164.832   4
  -1  14  11 3973.66 159.894   3
  -1 -14  10 5321.88 188.174   2
  -1 -14  10 5301.17 187.630   4
  -1  14  10 5224.16 180.527   3
  -1  14   9-20.3342 41.1930   3
  -1 -14   9-21.1608 39.3940   4
  -1  14   8 761.640 72.0337   3
  -1 -14   8 1061.87 84.3493   4
  -1  14   7 1118.04 80.8332   3
  -1 -14   7 1100.90 82.8603   4
  -1  14   6 865.052 71.9598   3
  -1 -14   6 611.890 63.8929   4
   1  14  -6 575.652 59.7188   1
  -1  14   5 5691.81 170.222   3
   1  14  -5 5775.74 178.152   4
   1 -14  -5 5618.20 162.576   1
   1  14  -5 5760.40 174.363   1
  -1  14   4-26.9691 35.4896   3
   1  14  -4 36.8140 34.8967   4
   1 -14  -4-6.92875 31.4123   1
  -1  14   3 4927.90 154.729   3
   1  14  -3 5023.79 161.013   4
   1 -14  -3 5301.03 150.967   1
  -1  14   2 5071.19 156.922   3
   1  14  -2 4922.17 158.419   4
   1 -14  -2 4852.11 144.091   1
  -1  14   1 6847.08 187.416   3
   1  14  -1 7534.02 200.509   4
   1 -14  -1 7506.34 183.350   1
   1  14   0 2214.29 93.4234   3
   1  14   0 2200.25 103.838   4
  -1 -14   0 2243.10 103.401   1
   1  14   1 2908.80 107.448   3
   1  14   1 2853.64 118.927   4
  -1 -14  -1 2983.08 118.816   1
   1  14   2 814.777 58.5991   3
   1  14   2 921.058 70.6483   4
  -1 -14  -2 911.937 70.4528   1
   1  14   3 21.7058 28.2845   3
   1  14   3 86.5068 39.0760   4
  -1 -14  -3 56.0912 39.4438   1
   1  14   4 536.561 51.2163   3
  -1 -14  -4 541.792 58.8507   1
  -1  14  -4 516.643 50.9621   1
   1  14   5 5061.39 150.696   3
   1 -14   5 5345.31 178.972   4
  -1  14  -5 5076.52 154.203   1
   1  14   6 7823.81 194.801   3
  -1  14  -6 7423.95 197.276   1
   1 -14   6 7793.36 224.404   4
  -1  14  -7 1521.97 87.6452   1
   1 -14   7 1573.57 103.154   4
   1  14   7 1491.79 86.7116   3
   1 -14   8 678.621 69.2149   2
   1 -14   8 523.942 68.4384   4
   1  14   8 667.316 64.3680   3
   1 -14   9 4600.12 165.040   2
   1 -14   9 4679.34 179.656   4
   1  14   9 4449.77 154.519   3
   1 -14  10 4051.42 158.017   2
   1 -14  10 4287.23 176.157   4
   1 -14  11 200.046 49.5905   2
   1 -14  11 202.467 56.2862   4
   1 -14  12 698.368 75.4528   2
   1 -14  12 573.461 76.9125   4
   1 -14  13 616.193 76.1675   2
   1 -14  13 630.768 80.1073   4
   1 -14  14 448.987 71.3684   2
   1 -14  14 450.802 74.9723   4
   1 -14  15 2514.45 146.623   2
   1 -14  15 2739.37 160.302   4
   1 -14  16 129.084 57.9030   4
  -1 -15  16 4068.93 193.989   2
  -1 -15  16 4207.29 198.271   4
  -1 -15  15 771.251 93.8760   2
  -1 -15  15 768.936 91.7614   4
  -1 -15  14 527.686 81.3040   2
  -1 -15  14 571.806 77.9048   4
  -1 -15  13 155.569 56.4537   2
  -1 -15  13 65.1122 49.2401   4
  -1 -15  12 47.5656 48.7034   2
  -1 -15  12 108.637 46.3032   4
  -1 -15  11 90.7867 52.9386   2
  -1 -15  11-27.8809 42.4037   4
  -1  15  11 117.165 46.6582   3
  -1  15  10 845.959 81.1287   3
  -1 -15  10 791.931 80.6361   4
  -1 -15  10 743.862 79.1857   2
  -1  15   9 312.796 57.9211   3
  -1 -15   9 360.310 61.5537   4
  -1  15   8-3.56653 38.4643   3
  -1 -15   8 1.05845 38.6344   4
  -1  15   7 631.264 66.4368   3
  -1 -15   7 707.268 73.0954   4
  -1  15   6 5941.76 183.457   3
   1 -15  -6 6355.33 181.837   1
  -1  15   5 342.410 54.8149   3
   1 -15  -5 249.204 43.2202   1
  -1  15   4-12.8140 35.3482   3
   1 -15  -4 46.9329 35.0976   1
  -1  15   3 105.930 38.2667   3
   1 -15  -3 106.742 34.3636   1
  -1  15   2 6018.54 179.167   3
   1 -15  -2 6427.42 172.563   1
  -1  15   1 21.9205 33.5744   3
   1 -15  -1-2.97749 30.2419   1
   1  15   0 5254.56 154.407   3
  -1 -15   0 5422.18 169.455   1
   1  15   1 542.203 52.8725   3
  -1 -15  -1 442.365 53.9849   1
   1  15   2 555.996 52.4361   3
  -1 -15  -2 523.781 58.1905   1
   1  15   3 2358.32 100.822   3
  -1 -15  -3 2087.92 106.473   1
   1  15   4 4058.07 134.402   3
  -1 -15  -4 4000.88 146.181   1
   1  15   5 235.188 45.3465   3
  -1 -15  -5 130.140 43.3138   1
  -1  15  -5 137.326 38.0910   1
   1  15   6 1387.03 84.4111   3
   1 -15   6 1442.62 98.8218   4
  -1  15  -6 1491.39 85.9140   1
   1  15   7 29.2534 35.7595   3
   1 -15   7 26.0027 47.4519   4
   1 -15   8 1858.88 103.844   2
   1 -15   8 1825.98 114.892   4
   1  15   8 1813.72 98.7165   3
   1 -15   9 825.267 76.8357   2
   1 -15   9 743.209 80.8139   4
   1  15   9 657.799 66.7855   3
   1 -15  10 1519.56 109.238   4
   1 -15  10 1367.41 97.4451   2
   1 -15  11 76.5684 51.9743   4
   1 -15  11 16.9463 43.2267   2
   1 -15  12 2995.48 157.746   4
   1 -15  12 2872.74 146.404   2
   1 -15  13 55.6905 49.4965   4
   1 -15  13 154.929 49.9933   2
   1 -15  14 2061.61 138.637   4
   1 -15  14 1974.61 128.807   2
   1 -15  15 431.472 76.4574   4
   1 -15  15 538.692 76.7529   2
  -1 -16  16 71.5594 55.7728   2
  -1 -16  15 2344.85 149.362   4
  -1 -16  15 2143.14 141.523   2
  -1 -16  14 391.045 69.1533   4
  -1 -16  14 395.769 71.0324   2
  -1 -16  13 63.3153 55.3501   4
  -1 -16  13-67.4289 53.5693   2
  -1 -16  12 2041.63 130.407   2
  -1 -16  12 1942.19 126.352   4
  -1 -16  11 83.2595 54.3560   2
  -1 -16  11-35.3657 46.4027   4
  -1  16  11-8.11836 45.5093   3
  -1  16  10 369.597 61.3166   3
  -1 -16  10 405.057 64.4252   4
  -1 -16  10 598.783 77.4806   2
  -1  16   9 147.861 48.6487   3
  -1 -16   9 213.634 55.6921   4
  -1  16   8 1684.86 104.291   3
  -1 -16   8 1961.10 116.210   4
  -1  16   7 1111.04 86.0310   3
   1 -16  -6 238.253 43.9832   1
  -1  16   6 305.930 54.6797   3
   1 -16  -5 14397.2 298.902   1
  -1  16   5 13433.2 301.624   3
   1 -16  -4 112.599 38.4872   1
  -1  16   4 134.307 41.8620   3
   1 -16  -3 274.386 45.3738   1
  -1  16   3 180.928 42.1038   3
   1 -16  -2 147.667 40.6454   1
  -1  16   2 194.204 48.6028   3
  -1  16   1 4792.72 162.140   3
  -1 -16   0 3746.91 143.458   1
   1  16   0 3780.92 133.317   3
  -1  16   0 3599.71 139.618   3
  -1 -16  -1 1678.02 97.0115   1
   1  16   1 1714.31 89.9024   3
  -1 -16  -2-14.3716 37.7819   1
   1  16   2-18.1565 35.1126   3
  -1 -16  -3 655.627 66.0123   1
   1  16   3 610.940 58.2879   3
  -1 -16  -4 4612.47 163.251   1
   1  16   4 4618.42 150.049   3
  -1 -16  -5 4774.86 169.290   1
   1  16   5 4994.45 157.593   3
  -1 -16  -6-78.3683 42.8806   1
   1  16   6 17.8142 34.7860   3
   1 -16   7 1390.99 104.723   4
   1  16   7 1219.71 83.3060   3
   1  16   8 471.720 59.8446   3
   1 -16   8 406.101 60.4766   2
   1 -16   8 481.819 72.2897   4
   1 -16   9 2567.01 130.362   2
   1 -16   9 2628.58 142.313   4
   1  16   9 2477.37 119.929   3
   1 -16  10 104.378 43.3599   2
   1 -16  10 89.8523 55.4694   4
   1 -16  11 3132.63 150.388   2
   1 -16  11 3292.44 165.502   4
   1 -16  12 35.3721 52.3294   2
   1 -16  12 118.761 54.4217   4
   1 -16  13 209.139 60.7862   2
   1 -16  13 222.017 62.7203   4
   1 -16  14 935.402 94.4497   2
   1 -16  14 950.469 100.639   4
   1 -16  15 15.9609 46.8837   2
  -1 -17  15 95.4094 58.5019   2
  -1 -17  15 104.957 54.6622   4
  -1 -17  14 584.377 85.4942   2
  -1 -17  14 606.309 84.0065   4
  -1 -17  13 345.710 67.7577   2
  -1 -17  13 478.641 73.2396   4
  -1 -17  12 672.102 86.0555   2
  -1 -17  12 604.734 80.9277   4
  -1 -17  11 281.331 62.2823   2
  -1 -17  11 183.949 57.2807   4
  -1  17  11 232.230 58.3864   3
  -1  17  10 84.0125 47.6491   3
  -1 -17  10 27.2617 52.3961   4
  -1 -17  10 56.5159 49.4254   2
  -1  17   9-25.1565 46.3215   3
  -1 -17   9 93.9408 50.6358   4
  -1  17   8 1319.45 96.4736   3
   1 -17  -7 75.2019 35.6451   1
  -1  17   7 164.975 50.7368   3
   1 -17  -6 2665.04 122.170   1
  -1  17   6 2552.82 127.028   3
   1 -17  -5 385.876 53.7867   1
  -1  17   5 381.178 58.3057   3
   1 -17  -4 14311.9 305.046   1
  -1  17   4 13577.8 309.435   3
   1 -17  -3 332.904 47.7672   1
  -1  17   3 191.819 42.2904   3
   1 -17  -2 777.292 66.2765   1
  -1  17   2 812.621 73.7232   3
  -1  17   1 29.2859 37.9544   3
   1  17  -1 7.04808 32.0746   3
   1  17   0 4358.65 149.796   3
  -1  17   0 4302.72 158.152   3
  -1 -17  -1 279.966 51.5221   1
   1  17   1 257.601 47.0370   3
  -1 -17  -2 1247.28 87.8413   1
   1  17   2 1178.84 79.4673   3
  -1 -17  -3 182.997 45.0736   1
   1  17   3 270.934 46.4105   3
  -1 -17  -4 5399.32 184.588   1
   1  17   4 5443.08 167.230   3
  -1 -17  -5 591.441 66.8895   1
   1  17   5 535.391 59.5626   3
  -1 -17  -6 1551.40 103.558   1
   1  17   6 1763.68 97.1028   3
  -1 -17  -7 1044.73 87.6971   1
   1  17   7 1084.83 81.0237   3
   1 -17   8 1406.62 99.1832   2
   1 -17   8 1451.91 111.491   4
   1  17   8 1341.21 92.2430   3
   1 -17   9 883.540 82.1042   2
   1 -17   9 706.121 86.9121   4
   1  17   9 785.012 75.2946   3
   1 -17  10 2615.36 136.145   2
   1 -17  10 2496.42 147.256   4
   1 -17  11 576.833 75.4249   2
   1 -17  11 455.662 78.7947   4
   1 -17  12 74.8708 51.3958   2
   1 -17  12-50.1620 47.7299   4
   1 -17  13 17.3765 45.4020   2
   1 -17  13 88.1312 55.6942   4
   1 -17  14 382.993 73.9349   2
   1 -17  15 1294.65 111.811   2
  -1 -18  14 202.713 65.5934   2
  -1 -18  14 94.4378 52.4571   4
  -1 -18  13 1850.41 131.544   2
  -1 -18  13 1890.60 134.305   4
  -1 -18  12 199.011 55.5119   2
  -1 -18  12 193.736 59.1641   4
  -1 -18  11 541.036 79.2352   2
  -1 -18  11 478.783 74.9755   4
  -1  18  11 498.901 73.6932   3
  -1  18  10 492.866 69.2480   3
  -1 -18  10 552.587 77.6360   4
  -1 -18  10 598.246 79.0368   2
   1 -18  -9 217.074 48.3120   1
  -1  18   9 198.902 51.6861   3
   1 -18  -8 998.203 82.9358   1
  -1  18   8 821.862 80.2267   3
   1 -18  -7 64.9071 36.3732   1
  -1  18   7 55.5716 46.5638   3
   1 -18  -6 220.364 48.8829   1
  -1  18   6 129.363 44.1744   3
   1 -18  -5 801.210 71.2526   1
  -1  18   5 781.256 73.7742   3
   1 -18  -4 142.789 41.9872   1
  -1  18   4 111.802 45.8033   3
   1 -18  -3 2.40776 33.7013   1
  -1  18   3-6.46427 39.1813   3
  -1  18   2-19.0404 40.9795   3
  -1  18   1 486.374 63.2499   3
   1  18  -1 468.437 55.8201   3
  -1  18   0 4907.94 177.787   3
   1  18   0 5393.93 172.816   3
  -1 -18  -1 641.136 68.9966   1
   1  18   1 514.346 54.2233   3
  -1 -18  -2 300.241 57.0949   1
   1  18   2 225.569 45.6566   3
  -1 -18  -3 512.528 63.1032   1
   1  18   3 482.380 59.1651   3
  -1 -18  -4 2627.34 130.657   1
   1  18   4 2693.83 118.880   3
  -1 -18  -5 3277.25 147.657   1
   1  18   5 3265.70 133.339   3
  -1 -18  -6 1901.07 115.227   1
   1  18   6 1979.44 106.281   3
  -1 -18  -7 19.8424 40.0075   1
   1  18   7 55.7757 41.5464   3
  -1 -18  -8 1091.53 92.2196   1
   1 -18   8 1054.77 89.2293   2
   1  18   8 999.580 83.3339   3
   1 -18   9 132.514 46.5747   2
   1 -18   9 89.6437 54.8083   4
   1  18   9 108.439 49.0190   3
   1 -18  10 155.143 53.9672   2
   1 -18  10 141.971 60.8504   4
   1 -18  11 508.657 71.6461   2
   1 -18  11 566.481 82.9850   4
   1 -18  12 532.062 76.5910   2
   1 -18  12 304.639 69.3807   4
   1 -18  13 955.676 102.287   2
   1 -18  14 2781.94 157.412   2
  -1 -19  13 594.387 85.3174   2
  -1 -19  12 2914.57 160.139   2
  -1 -19  12 2677.16 158.777   4
  -1 -19  11 2506.87 145.534   2
  -1 -19  11 2660.38 154.466   4
  -1  19  11 2573.80 144.057   3
  -1 -19  10 1043.11 98.3162   2
   1 -19 -10 881.238 83.2548   1
  -1  19  10 799.120 89.0459   3
   1 -19  -9 60.5758 45.7632   1
  -1  19   9 59.9057 53.0635   3
   1 -19  -8-24.4055 38.6132   1
  -1  19   8 36.8439 45.9624   3
   1 -19  -7 159.533 47.2225   1
  -1  19   7 187.990 49.3005   3
   1 -19  -6 672.801 72.0047   1
  -1  19   6 553.349 69.2119   3
   1 -19  -5 64.0121 36.3937   1
  -1  19   5 15.6830 39.5550   3
   1 -19  -4 860.379 74.4541   1
  -1  19   4 928.332 84.5178   3
   1 -19  -3 67.4252 40.7921   1
  -1  19   3 48.6670 37.8680   3
  -1  19   2 1507.20 100.265   3
   1  19  -2 1317.12 88.8586   3
  -1  19   1 2810.98 136.741   3
   1  19  -1 2825.87 128.589   3
  -1  19   0 144.985 46.3353   3
   1  19   0 188.435 44.1766   3
  -1  19  -1 945.624 84.7064   3
   1  19   1 992.539 78.3435   3
  -1 -19  -2 0.74741 37.8152   1
   1  19   2 18.9042 33.5640   3
  -1 -19  -3 1106.83 89.4168   1
   1  19   3 1139.24 82.4200   3
  -1 -19  -4 168.478 51.5257   1
   1  19   4 285.525 49.1452   3
  -1 -19  -5 654.914 75.1967   1
   1  19   5 641.932 67.5689   3
  -1 -19  -6 3095.40 150.365   1
   1  19   6 3177.19 135.565   3
  -1 -19  -7 1568.88 111.446   1
   1  19   7 1615.24 100.863   3
   1 -19   8 282.603 63.0747   2
  -1 -19  -8 328.708 63.8556   1
  -1 -19  -9 34.1440 46.9372   1
   1 -19   9 41.1042 42.6745   2
   1 -19  10 583.263 85.6482   4
   1 -19  10 571.948 74.7178   2
   1 -19  11 404.128 73.1046   4
   1 -19  11 173.347 56.8470   2
   1 -19  12 157.204 58.8375   2
  -1 -20  12 201.219 70.2803   2
  -1 -20  11 434.419 74.2451   2
  -1 -20  10 1749.84 123.963   2
  -1  20   9 83.1320 48.1070   3
   1 -20  -8 122.365 50.9631   1
  -1  20   8-58.0264 51.2755   3
   1 -20  -7 25.8546 41.8024   1
  -1  20   7 54.5649 53.4567   3
   1 -20  -6 1186.87 91.0178   1
  -1  20   6 1221.77 97.0460   3
   1 -20  -5 7422.57 222.898   1
  -1  20   5 6797.33 221.920   3
   1 -20  -4-30.0998 35.9366   1
  -1  20   4 40.1114 46.4851   3
  -1  20   3 31.2429 38.9591   3
  -1  20   2 1478.95 103.916   3
   1  20  -2 1469.98 99.3361   3
   1  20  -1 321.274 54.0590   3
  -1  20   1 373.684 63.9737   3
   1  20   0 3388.15 142.438   3
  -1  20   0 3201.42 151.819   3
  -1  20  -1 563.868 70.6495   3
   1  20   1 643.300 68.4363   3
  -1 -20  -2 74.9303 41.1265   1
  -1  20  -2 46.7306 40.1919   3
   1  20   2 129.336 45.8271   3
  -1 -20  -3-52.2765 45.4311   1
   1  20   3-27.1890 40.4100   3
  -1 -20  -4 1654.78 112.695   1
  -1 -20  -5 787.065 82.7877   1
  -1 -20  -6 456.690 68.8035   1
  -1 -20  -7 418.640 69.7839   1
   1 -20   7 495.348 70.4895   2
  -1 -20  -8 21.0832 47.6742   1
  -1 -20  -9 1355.39 109.841   1
  -1 -20 -10 592.884 77.5163   1
  -1 -20 -11-43.6612 55.6045   1
  -1 -21  10 1352.22 118.233   2
  -1  21   6 2553.90 138.647   3
  -1  21   5 504.792 72.5128   3
  -1  21   4 136.398 50.2953   3
   1  21  -3 1581.13 106.479   3
  -1  21   3 1546.67 108.834   3
   1  21  -2 147.628 47.2419   3
  -1  21   2 120.919 48.6571   3
  -1  21   1 45.4012 40.8271   3
  -1  21   0-4.98968 41.1872   3
  -1  21  -1 425.064 66.0934   3
  -1  21  -2 2727.38 144.542   3
  -1 -21  -3 399.411 68.9276   1
  -1 -21  -4 186.231 55.0790   1
  -1 -21  -5 1164.13 100.628   1
  -1 -21  -6 33.3745 44.8129   1
  -1 -21  -7 55.6808 66.7875   1
  -1 -21  -8 163.317 58.2006   1
  -1 -21  -9 195.863 64.7827   1
  -1  22   1 50.8253 43.6004   3
  -1  22   0 294.387 60.8972   3
  -1  22  -1 53.5672 51.4661   3
  -1  22  -2 70.3004 47.4122   3
  -1  22  -3-5.83799 47.1231   3
  -2   0  21-56.2420 58.2502   4
  -2   0  20 101.667 61.3121   4
  -2   0  19 85.6292 56.6551   4
  -2   0  18 739.541 85.9256   4
  -2   0  17-75.2423 54.7046   4
  -2   0  16 3362.53 151.338   4
  -2   0  15-18.4313 44.8190   4
  -2   0  14 156.979 47.1360   4
   2   0 -13 50.7220 31.8952   2
  -2   0  13 42.2236 41.0116   4
   2   0 -12 537.347 54.5986   2
  -2   0  12 488.679 56.3946   4
   2   0 -11 26.6256 30.2307   2
  -2   0  11 29.6416 33.5849   4
   2   0 -10 33276.7 504.885   2
  -2   0  10 32771.2 498.457   4
   2   0  -9 25.9579 27.9852   2
  -2   0   8 4100.19 114.571   2
   2   0  -8 4048.81 115.591   2
   2   0  -7 4.35085 23.2629   2
  -2   0   7 34.4437 26.8993   2
  -2   0   6 67643.1 854.779   2
   2   0  -6 67203.1 853.176   2
   2   0  -6 68112.9 858.397   3
   2   0  -5 19.3747 20.8939   2
  -2   0   5 14.7131 25.3938   2
   2   0  -5 21.5388 21.8845   3
  -2   0   4 36056.7 466.050   2
   2   0  -4 36108.5 468.431   3
   2   0  -3 10.7925 20.9616   3
  -2   0   3 56.4597 26.1636   3
   2   0  -2 409.831 21.9614   3
  -2   0   2 469.189 24.8076   3
   2   0  -1-0.63100 8.85170   3
  -2   0   1 19.5848 9.78531   3
  -2   0   1 15.0938 9.37934   1
   2   0  -1 6.60245 9.27785   1
   2   0   0 16025.2 200.124   4
  -2   0   0 15718.1 199.772   4
   2   0   1-1.74529 15.2490   4
  -2   0  -1-3.39885 11.8130   4
   2   0   2 39.6039 22.6733   4
  -2   0  -2 80.7155 21.3985   4
   2   0   3 30.9270 30.6406   4
  -2   0  -3 107.269 29.7946   4
   2   0   4 79423.5 982.170   4
  -2   0  -4 79924.0 981.846   4
   2   0   5-28.1117 26.6339   4
   2   0   6 9137.39 181.064   4
   2   0   7 77.6560 36.3331   4
   2   0   8 607.361 53.5816   4
  -2   0  -9 24.6863 26.7438   2
   2   0   9 35.6437 35.6766   4
  -2   0 -10 1355.91 77.8787   2
   2   0  10 1336.24 78.7701   4
  -2   0 -11 30.7721 32.0164   2
   2   0  11 3.47705 36.4266   4
  -2   0 -12 2120.18 104.374   2
   2   0  12 1984.23 105.636   4
   2   0  13-13.7399 42.6966   4
   2   0  14 3463.78 149.505   4
   2   0  15-26.8481 44.1193   4
   2   0  16 1917.80 122.611   4
   2   0  17 11.9506 49.9508   4
   2   0  18 2750.80 154.700   4
   2   0  19 2.26460 50.8224   4
   2   0  20 213.232 69.4916   4
  -2   1  21 405.468 77.5650   4
  -2  -1  21 194.043 58.8441   4
  -2   1  20 3644.82 180.660   4
  -2  -1  20 3782.20 182.747   4
  -2  -1  19 1858.73 125.588   4
  -2   1  19 1819.10 128.548   4
  -2   1  18 1936.39 124.932   4
  -2  -1  18 1961.50 125.507   4
  -2  -1  17 12059.4 310.849   4
  -2   1  17 12271.1 316.364   4
  -2   1  16 26.1515 50.7194   4
  -2  -1  16 39.1014 44.3161   4
  -2   1  15 42.3421 45.8202   4
  -2  -1  15 90.2309 50.4755   4
  -2  -1  14 420.521 57.3488   4
  -2   1  14 403.139 61.5032   4
   2  -1 -13 1157.28 78.4733   2
   2   1 -13 1157.04 80.2255   2
  -2   1  13 1133.57 83.4714   4
   2  -1 -13 1096.93 80.2218   3
  -2  -1  13 1077.70 77.2425   4
   2  -1 -12 562.283 55.9006   2
   2   1 -12 602.086 59.8508   2
   2  -1 -12 533.513 54.7830   3
  -2  -1  12 555.834 60.1234   4
   2  -1 -11 23950.9 405.145   2
   2   1 -11 23873.1 407.585   2
  -2  -1  11 23808.1 401.397   4
   2  -1 -11 24091.4 409.348   3
   2  -1 -10 1255.97 68.9836   2
  -2  -1  10 1113.77 67.6848   2
   2   1 -10 1259.45 71.9727   2
   2  -1 -10 1119.45 69.3296   3
  -2  -1  10 1192.83 68.1234   4
   2  -1  -9 1524.46 72.4437   2
  -2  -1   9 1374.88 72.9993   2
   2   1  -9 1569.88 75.2266   2
   2  -1  -9 1432.93 74.1383   3
  -2  -1   9 1492.57 72.9997   4
   2  -1  -8 2802.08 94.4513   2
  -2  -1   8 2810.23 96.4633   2
  -2  -1   8 2947.48 95.6620   4
   2  -1  -8 2975.65 100.399   3
  -2  -1   7 29517.2 426.176   2
   2  -1  -7 28971.6 421.047   2
   2  -1  -7 28802.8 425.564   3
  -2  -1   7 29932.0 420.592   4
   2  -1  -6 5887.97 127.276   2
  -2  -1   6 6139.01 132.249   2
  -2  -1   6 6175.90 126.979   4
   2  -1  -6 6098.79 132.863   3
  -2   1   5 36090.4 467.444   2
   2  -1  -5 34683.7 466.283   2
  -2  -1   5 35463.4 474.645   2
   2  -1  -5 35398.0 474.664   3
  -2   1   4 4571.18 91.7316   2
   2  -1  -4 4468.15 98.5826   3
   2  -1  -4 4441.05 91.6976   2
  -2   1   4 4622.48 101.600   3
  -2   1   3 4593.68 82.9457   2
  -2   1   3 4397.84 91.0051   3
   2  -1  -3 4240.62 89.8776   3
   2  -1  -3 4712.37 83.3230   2
  -2   1   2 74597.0 880.688   3
  -2   1   2 73124.0 864.497   2
   2  -1  -2 73203.5 879.963   3
   2   1  -2 72933.1 869.504   3
  -2   1   1 1808.07 45.1913   3
   2   1  -1 1923.53 45.5936   1
  -2  -1   1 1939.47 45.9549   1
  -2   1   0 40398.7 494.536   4
   2  -1   0 40814.9 494.371   4
   2  -1   1 11416.9 162.807   4
  -2   1  -1 10936.5 162.280   4
   2   1   1 11422.6 152.977   4
   2  -1   2 2759.19 67.8084   4
  -2   1  -2 2813.74 67.2648   4
   2   1   2 2794.89 63.7083   4
  -2   1  -3 13867.2 211.328   4
   2  -1   3 13531.3 210.974   4
   2   1   3 13984.9 206.703   4
  -2   1  -4 479.993 36.6862   4
   2  -1   4 514.274 38.6514   4
   2   1   4 564.067 40.0582   4
   2  -1   5 1036.70 55.8313   4
   2   1   5 998.784 53.1990   4
  -2   1  -5 933.049 53.0519   4
  -2   1  -6 1611.81 65.3867   2
  -2   1  -6 1677.24 71.2553   4
   2  -1   6 1709.57 71.3984   4
   2   1   6 1595.04 69.8667   4
  -2   1  -7 223.120 34.0388   2
   2   1   7 161.448 35.6386   4
   2  -1   7 314.303 44.0556   4
  -2   1  -7 243.873 36.6845   4
  -2   1  -8 397.228 42.2820   2
   2   1   8 393.746 46.3405   4
   2  -1   8 512.162 53.7729   4
  -2   1  -9 10511.8 223.866   2
   2  -1   9 10460.9 226.832   4
   2   1   9 10556.0 226.842   4
  -2   1 -10 15491.5 297.512   2
   2  -1  10 14715.0 295.849   4
   2   1  10 15291.2 298.841   4
  -2  -1 -11 196.159 33.5169   2
  -2   1 -11 320.655 47.5543   2
   2   1  11 316.261 49.0749   4
   2  -1  11 233.577 45.7092   4
  -2  -1 -12 736.571 65.9257   2
  -2   1 -12 703.564 65.9140   2
   2   1  12 728.609 68.5184   4
   2  -1  12 655.789 64.6003   4
   2  -1  13 3176.27 137.407   4
   2   1  13 3030.30 134.792   4
   2   1  14 2102.78 116.266   4
   2  -1  14 2141.60 118.264   4
   2   1  15 4692.77 181.433   4
   2  -1  15 4926.62 184.722   4
   2  -1  16 1695.20 116.403   4
   2   1  16 1750.04 118.592   4
   2   1  17 116.144 57.7511   4
   2  -1  17 10.1487 49.0684   4
   2  -1  18 280.399 60.4357   4
   2   1  18 249.734 65.3217   4
   2   1  19 87.0546 53.3332   4
   2  -1  19 177.196 65.8439   4
   2   1  20 1064.23 108.133   4
   2  -1  20 1152.21 113.786   4
  -2   2  21 3693.80 192.092   4
  -2  -2  21 3477.11 182.843   4
  -2  -2  20 5939.51 230.691   4
  -2   2  20 5752.01 229.754   4
  -2  -2  19 638.414 84.1395   4
  -2   2  19 579.256 83.7284   4
  -2   2  18 7667.31 251.557   4
  -2  -2  18 7779.62 249.535   4
  -2  -2  17 206.145 55.5385   4
  -2   2  17 200.861 55.8608   4
  -2  -2  16 10235.9 273.542   4
  -2   2  16 10419.1 277.837   4
  -2  -2  15 9686.87 256.154   4
  -2   2  15 9636.60 257.964   4
  -2  -2  14 301.455 54.6389   4
   2  -2 -13 16928.4 336.261   2
  -2  -2  13 15975.0 328.896   4
   2  -2 -13 17100.8 341.126   3
   2  -2 -12-18.9386 29.4473   2
   2  -2 -12 40.1428 36.2506   3
  -2  -2  12 26.7118 39.4897   4
  -2  -2  11 1361.05 77.9240   2
   2  -2 -11 1417.98 78.3217   2
   2  -2 -11 1422.46 80.2982   3
  -2  -2  11 1492.78 81.8388   4
   2  -2 -10 917.545 61.1613   2
  -2  -2  10 895.196 63.1961   2
  -2  -2  10 857.487 61.7522   4
   2  -2 -10 1023.84 66.5922   3
  -2  -2   9 512.479 53.9300   2
   2  -2  -9 525.308 46.9779   2
   2  -2  -9 551.057 51.0434   3
  -2  -2   9 462.904 47.3807   4
  -2  -2   8 50464.9 692.930   2
   2  -2  -8 51671.2 687.510   2
  -2  -2   8 50558.0 685.555   4
   2  -2  -8 51457.1 695.861   3
   2  -2  -7 7671.78 159.611   2
  -2  -2   7 7680.81 166.514   2
   2  -2  -7 8116.53 167.843   3
  -2  -2   7 8243.72 162.411   4
   2  -2  -6 25622.4 369.343   2
   2  -2  -6 26154.7 379.965   3
  -2  -2   6 25497.6 381.046   2
  -2   2   6 26190.1 381.318   3
  -2  -2   6 27001.4 371.163   4
   2  -2  -5 4975.12 104.164   2
   2  -2  -5 4884.70 112.229   3
  -2   2   5 5112.04 115.310   3
  -2  -2   5 4923.63 104.366   4
   2  -2  -4 741.261 35.5607   2
   2  -2  -4 809.213 41.1618   3
  -2   2   4 798.624 46.4451   3
  -2  -2   4 1084.97 45.6850   4
   2  -2  -3 58.0877 19.3279   2
   2  -2  -3 52.6832 23.6544   3
  -2   2   3 9.42011 29.7834   3
   2   2  -3 36.8777 18.7831   4
  -2  -2   3 8.82072 18.7021   4
   2  -2  -2 5530.23 81.7864   2
   2   2  -2 5410.26 103.068   1
  -2   2   2 5618.35 102.930   3
   2  -2  -2 5786.74 103.545   3
  -2  -2   2 5511.94 81.9311   4
   2   2  -2 5407.50 81.9760   4
   2   2  -1 9337.62 145.772   1
  -2  -2   1 9421.20 147.481   1
   2  -2   0 644.550 33.2715   4
  -2   2   0 641.631 30.8831   4
  -2   2  -1 669.735 23.8129   2
  -2   2  -1 687.283 34.9697   4
   2  -2   1 796.469 40.7477   4
  -2   2  -2 47102.8 575.508   2
  -2   2  -2 46803.0 593.519   4
   2  -2   2 47266.1 593.751   4
  -2   2  -3 29.0776 19.7143   2
  -2   2  -3 32.0792 21.3057   4
   2  -2   3 81.6215 27.7865   4
  -2   2  -4 5620.52 114.459   2
   2  -2   4 5796.87 125.066   4
  -2   2  -4 5717.82 122.959   4
  -2   2  -5 372.816 34.5827   2
  -2   2  -5 380.319 36.0199   4
   2  -2   5 376.097 39.6439   4
  -2   2  -6 780.236 48.5920   2
   2  -2   6 799.943 54.0976   4
  -2   2  -6 757.198 50.2289   4
  -2   2  -7 8411.09 180.260   2
   2   2   7 8783.58 183.312   4
   2  -2   7 8755.51 187.172   4
  -2   2  -7 8571.54 186.019   4
  -2   2  -8 687.433 51.4762   2
   2  -2   8 668.458 54.4994   4
   2   2   8 755.854 59.1486   4
  -2   2  -8 760.531 56.9378   4
  -2   2  -9 16314.9 301.575   2
   2   2   9 16337.4 303.401   4
  -2   2  -9 17004.4 308.719   4
   2  -2   9 16429.4 307.489   4
  -2   2 -10 26007.1 429.778   2
   2  -2  10 25781.4 435.258   4
   2   2  10 25883.4 431.789   4
  -2   2 -11 162.997 36.1637   2
   2   2  11 213.582 45.5286   4
   2  -2  11 212.406 48.2505   4
  -2   2 -12 231.589 43.5719   2
   2  -2  12 205.378 46.0765   4
   2   2  12 243.909 51.5073   4
   2  -2  13 574.971 68.0506   4
   2   2  13 585.113 69.2314   4
   2   2  14 13847.5 321.485   4
   2  -2  14 14064.8 325.231   4
   2   2  15 291.707 63.3996   4
   2  -2  15 367.287 64.3683   4
   2   2  16 5848.62 210.076   4
   2  -2  16 5807.48 210.992   4
   2   2  17 181.520 62.3552   4
   2  -2  17 42.2252 47.5765   4
   2   2  18 109.952 50.2124   4
   2  -2  18 225.319 62.7034   4
   2  -2  19 4205.62 198.521   4
   2   2  19 3982.30 191.829   4
   2   2  20 253.819 67.3682   4
   2  -2  20 473.649 85.4509   4
  -2  -3  21 228.645 66.2530   4
  -2   3  21 141.925 61.7593   4
  -2   3  20 1474.44 118.855   4
  -2  -3  20 1547.92 121.830   4
  -2   3  19 337.126 69.2278   4
  -2  -3  19 442.348 75.6558   4
  -2  -3  18 12.8645 47.2919   4
  -2   3  18 41.4667 52.4970   4
  -2   3  17 2691.20 144.221   4
  -2  -3  17 2753.75 143.199   4
  -2   3  16 6836.62 220.225   4
  -2  -3  16 6758.97 216.238   4
  -2  -3  15 11077.4 276.237   4
  -2  -3  14 3692.19 146.480   4
  -2  -3  13 140.532 43.0742   2
   2  -3 -13 219.353 43.3784   2
   2  -3 -13 269.460 47.8736   3
  -2  -3  13 233.967 51.1227   4
  -2  -3  12 8659.39 221.800   2
   2  -3 -12 9424.97 222.923   2
   2  -3 -12 9363.45 225.938   3
  -2  -3  12 8877.20 218.168   4
  -2  -3  11 6206.23 174.063   2
   2  -3 -11 6277.25 169.670   2
  -2  -3  11 6231.44 168.719   4
   2  -3 -11 6379.33 173.908   3
  -2  -3  10 23805.8 400.913   2
   2  -3 -10 24222.9 393.763   2
   2  -3 -10 23989.5 400.589   3
  -2  -3  10 23843.4 391.379   4
  -2  -3   9 3121.07 111.060   2
   2  -3  -9 3290.17 106.471   2
   2  -3  -9 3238.41 110.899   3
  -2  -3   9 3236.26 107.509   4
   2  -3  -8 148.343 31.0947   2
  -2  -3   8 94.6499 34.7778   2
   2  -3  -8 189.096 39.4464   3
  -2  -3   8 102.490 31.2837   4
   2  -3  -7 38647.1 536.009   2
   2  -3  -7 39919.3 549.208   3
  -2  -3   7 37758.6 548.130   2
  -2  -3   7 39611.2 537.024   4
  -2   3   7 40070.0 550.650   3
   2  -3  -6 1513.01 58.4593   2
   2  -3  -6 1699.37 67.1082   3
   2   3  -6 1657.36 61.7908   4
  -2   3   6 1770.17 73.9144   3
  -2  -3   6 1563.58 60.3428   4
   2  -3  -5 1287.19 54.3216   3
  -2   3   5 1296.20 58.9652   3
   2   3  -5 1305.64 50.1889   4
  -2  -3   5 1264.03 50.4347   4
  -2   3   4 1392.34 57.0846   3
   2  -3  -4 1430.19 55.1125   3
   2   3  -4 1372.69 47.0570   4
  -2  -3   4 1435.93 48.3026   4
  -2   3   3 12430.5 196.277   3
   2  -3  -3 12057.0 194.790   3
  -2  -3   3 12502.1 176.538   4
   2   3  -3 12034.6 175.657   4
  -2   3   2 732.840 42.3395   3
   2   3  -2 650.682 39.0764   1
   2   3  -2 631.902 26.1503   4
  -2  -3   2 662.752 26.8732   4
  -2  -3   1 4571.19 94.4220   1
   2   3  -1 4347.46 91.6080   1
   2   3  -1 4156.53 68.2309   4
   2  -3   0 6739.91 124.495   4
  -2   3   0 7075.16 124.319   4
   2  -3   1 36062.1 438.439   2
  -2   3  -1 36416.1 470.715   4
   2  -3   1 36380.3 471.786   4
  -2   3  -2 263371. 3078.80   2
   2  -3   2 269071. 3078.43   2
  -2   3  -2 268019. 3106.34   4
   2  -3   2 266993. 3106.77   4
  -2  -3  -2 261689. 3069.25   3
  -2   3  -3 176226. 2073.46   2
   2  -3   3 177258. 2072.90   2
  -2   3  -3 177531. 2095.09   4
   2  -3   3 174999. 2095.31   4
  -2  -3  -3 175581. 2063.71   3
  -2   3  -4 11114.9 183.892   2
   2  -3   4 11143.7 198.299   4
  -2   3  -4 11153.6 196.529   4
  -2   3  -5 4961.38 113.522   2
   2  -3   5 5124.32 125.249   4
  -2   3  -5 4919.80 122.464   4
  -2   3  -6 518.402 41.4607   2
   2  -3   6 440.969 43.9466   4
  -2   3  -6 605.950 47.9812   4
  -2   3  -7 8475.84 178.704   2
   2  -3   7 8578.87 187.986   4
  -2   3  -7 8466.65 188.398   4
  -2   3  -8 9038.99 196.710   2
  -2   3  -8 9185.67 205.547   4
   2  -3   8 9087.79 203.134   4
  -2   3  -9 204.416 37.1601   2
  -2   3  -9 179.426 37.0936   4
   2  -3   9 180.136 43.5907   4
  -2   3 -10 2353.92 100.558   2
   2  -3  10 2174.47 101.708   4
   2   3  10 2359.34 103.492   4
  -2   3 -10 2368.81 104.558   4
  -2   3 -11 7041.87 190.905   2
   2  -3  11 6944.41 194.016   4
   2   3  11 6786.45 191.237   4
  -2   3 -12 341.266 50.7476   2
   2   3  12 276.719 52.7526   4
   2  -3  12 294.860 55.1574   4
   2  -3  13 11386.7 278.540   4
   2   3  13 11326.1 275.902   4
   2   3  14 818.805 79.9618   4
   2  -3  14 762.623 76.9244   4
   2  -3  15 8720.63 254.287   4
   2   3  15 8733.62 253.780   4
   2   3  16 42.5169 47.2001   4
   2  -3  16 147.609 74.4424   4
   2   3  17 3929.81 178.655   4
   2  -3  17 3697.53 176.165   4
   2  -3  18 4125.53 191.653   4
   2   3  18 4218.11 192.903   4
   2  -3  19 55.5747 50.4728   4
   2   3  19 7.85585 51.6286   4
   2  -3  20 4987.01 223.635   4
   2   3  20 5063.28 224.190   4
  -2   4  21 146.141 68.0926   4
  -2  -4  21 321.711 71.6945   4
  -2   4  20 496.178 79.8716   4
  -2  -4  20 292.056 70.7019   4
  -2   4  19-13.2656 51.1990   4
  -2  -4  19 25.4668 49.2132   4
  -2   4  18 1512.52 115.474   4
  -2  -4  18 1359.40 107.491   4
  -2  -4  17 1286.85 103.665   4
  -2   4  17 1502.36 111.429   4
  -2  -4  16 3.35346 43.6081   4
  -2  -4  15 872.265 80.5843   4
  -2  -4  14 67.5091 41.5360   2
  -2  -4  14 68.6254 41.0626   4
  -2  -4  13 2371.35 115.064   2
   2  -4 -13 2379.14 111.469   2
  -2  -4  13 2306.35 111.508   4
   2  -4 -12 400.065 48.7564   2
  -2  -4  12 266.962 48.4743   2
   2  -4 -12 346.884 48.7181   3
  -2  -4  12 262.714 46.5867   4
   2  -4 -11 23513.1 399.262   2
  -2  -4  11 23516.6 407.968   2
   2  -4 -11 23633.6 406.785   3
  -2  -4  11 22886.2 397.694   4
  -2  -4  10 11796.8 251.696   2
   2  -4 -10 12118.5 244.982   2
   2  -4 -10 12223.9 252.399   3
  -2  -4  10 12212.9 245.982   4
  -2  -4   9 2316.60 96.8526   2
   2  -4  -9 2443.45 92.4001   2
   2  -4  -9 2588.14 99.3175   3
  -2  -4   9 2635.36 96.9396   4
   2  -4  -8 2368.53 85.8741   2
  -2  -4   8 2580.70 98.8863   2
   2  -4  -8 2508.79 93.6796   3
   2   4  -8 2482.59 88.8302   4
  -2  -4   8 2491.98 89.2100   4
  -2  -4   7 4426.91 124.077   2
   2  -4  -7 4346.17 121.122   3
  -2  -4   7 4623.27 117.558   4
  -2   4   7 4619.87 125.660   3
   2   4  -7 4573.60 116.496   4
   2  -4  -6 10538.0 199.732   3
  -2   4   6 10559.6 200.415   3
  -2  -4   6 10516.4 188.401   4
   2   4  -6 10637.9 189.697   4
   2  -4  -5 14411.6 241.249   3
  -2   4   5 14821.2 243.386   3
  -2  -4   5 14445.1 226.962   4
   2   4  -5 14625.1 227.997   4
   2  -4  -4 93.9984 23.4780   3
  -2   4   4 141.484 29.8772   3
  -2  -4   4 124.413 23.0706   4
   2   4  -4 143.197 21.0476   4
   2  -4  -3 3180.71 84.8690   3
  -2   4   3 3306.47 87.0257   3
   2   4  -3 3382.94 87.3969   1
  -2  -4   3 3253.49 71.7425   4
   2   4  -3 3363.53 73.0809   4
  -2   4   2 537.170 38.2043   3
   2   4  -2 472.990 25.5595   4
  -2  -4   2 482.882 26.1914   4
  -2  -4   2 387.979 34.3384   1
   2   4  -2 417.777 32.9580   1
  -2   4   1 25686.6 354.203   4
   2   4  -1 25138.0 325.769   4
   2   4  -1 26466.4 353.996   1
   2  -4  -1 25282.6 312.592   1
  -2  -4   1 26469.7 355.146   1
   2  -4   0 5553.63 115.041   4
  -2   4   0 5448.85 113.681   4
  -2   4   0 5491.30 81.3794   1
  -2  -4   0 5622.96 114.179   1
   2   4   1 118643. 1379.02   3
  -2   4  -1 118545. 1425.66   4
   2  -4   1 117247. 1426.41   4
  -2  -4  -2 145421. 1701.45   3
   2  -4   2 146571. 1711.91   2
   2  -4   2 145440. 1746.20   4
  -2   4  -2 147191. 1745.27   4
   2   4   2 144778. 1702.54   3
  -2  -4  -3 84917.3 1020.04   3
   2  -4   3 84964.5 1030.19   2
   2  -4   3 85615.6 1058.00   4
  -2   4  -3 85384.2 1058.45   4
   2  -4   4 16783.2 250.386   2
   2  -4   4 16935.6 271.097   4
  -2   4  -4 16651.3 269.491   4
  -2  -4  -4 16107.0 240.305   3
  -2   4  -5 18692.5 288.332   2
   2  -4   5 18738.0 287.369   2
   2  -4   5 18516.7 303.606   4
  -2  -4  -5 18900.2 279.726   3
  -2   4  -5 18975.7 304.858   4
  -2   4  -6 460.198 41.1085   2
  -2  -4  -6 396.674 35.4633   3
  -2   4  -6 432.943 44.4651   4
   2  -4   6 400.952 46.5340   4
  -2   4  -7 1601.00 71.6248   2
   2  -4   7 1647.78 80.2950   4
  -2  -4  -7 1710.68 70.8939   3
  -2   4  -7 1735.52 80.5024   4
  -2   4  -8 229.035 36.3309   2
  -2  -4  -8 154.993 33.0458   3
  -2   4  -8 183.496 36.7252   4
   2  -4   8 69.9979 33.9688   4
  -2   4  -9 11623.3 240.666   2
  -2   4  -9 11974.6 253.152   4
   2  -4   9 11403.1 247.020   4
  -2  -4  -9 11573.2 232.603   3
  -2   4 -10 813.891 61.5265   2
  -2  -4 -10 775.468 58.6412   3
  -2   4 -10 727.518 61.1155   4
   2  -4  10 773.069 66.1435   4
  -2   4 -11 421.520 51.6451   2
   2  -4  11 490.959 60.7715   4
  -2  -4 -11 522.867 52.8575   3
  -2   4 -11 393.356 52.1147   4
  -2   4 -12 18279.4 357.336   2
   2  -4  12 17499.8 360.169   4
  -2  -4 -12 18163.9 348.342   3
   2   4  12 17765.8 356.401   4
   2   4  13 6843.87 206.304   4
   2  -4  13 6719.98 207.940   4
   2  -4  14 380.349 62.8746   4
   2   4  14 420.294 66.3026   4
   2   4  15 98.4821 51.3000   4
   2  -4  15 89.3456 49.5374   4
   2   4  16 650.032 80.5435   4
   2  -4  16 589.662 78.6720   4
   2  -4  17 1641.38 121.121   4
   2   4  17 1637.57 119.810   4
   2  -4  18 812.062 93.8188   4
   2   4  18 653.977 85.8055   4
   2   4  19 4349.21 203.175   4
   2  -4  19 4303.35 199.883   4
   2   4  20 251.214 72.3874   4
   2  -4  20 252.642 67.3727   4
  -2   5  21-31.1770 56.5540   4
  -2  -5  21 45.3400 54.3056   4
  -2  -5  20 314.687 65.4762   4
  -2   5  20 228.317 67.7409   4
  -2  -5  19 172.531 53.7076   4
  -2   5  19 176.721 65.5659   4
  -2  -5  18 21.6803 48.9180   4
  -2  -5  17 1454.95 107.367   4
  -2  -5  16 3754.84 160.815   4
  -2  -5  15 34.3630 42.6191   2
  -2  -5  15-2.82064 43.9127   4
  -2  -5  14 38.8673 43.0077   2
  -2  -5  14 120.039 45.3336   4
  -2  -5  13 399.800 61.3524   2
   2  -5 -13 424.043 53.5998   2
  -2  -5  13 343.941 54.1674   4
  -2  -5  12 3748.24 140.678   2
   2  -5 -12 3738.28 134.157   2
   2  -5 -12 3843.40 139.267   3
  -2  -5  12 3674.81 133.869   4
   2  -5 -11 1556.60 81.2124   2
  -2  -5  11 1574.60 89.4068   2
   2  -5 -11 1710.10 88.4282   3
  -2  -5  11 1416.32 81.1309   4
   2  -5 -10 500.080 48.9208   2
  -2  -5  10 523.710 54.3797   2
   2  -5 -10 547.686 52.1144   3
  -2  -5  10 519.890 53.1169   4
   2   5 -10 525.826 51.2666   4
   2  -5  -9 5279.58 147.845   3
  -2  -5   9 5253.30 152.303   2
   2   5  -9 5535.08 146.414   4
  -2  -5   9 5445.15 145.422   4
   2  -5  -8 3902.45 118.963   3
  -2  -5   8 4033.16 124.771   2
  -2  -5   8 3830.77 114.670   4
  -2   5   8 4040.90 124.029   3
   2   5  -8 4047.09 116.747   4
   2  -5  -7 1367.42 68.3088   3
  -2  -5   7 1272.66 62.1898   4
   2   5  -7 1301.11 63.2436   4
  -2   5   7 1288.87 68.8672   3
  -2   5   6 60159.3 794.812   3
   2  -5  -6 60061.0 796.035   3
  -2  -5   6 61232.4 780.370   4
   2   5  -6 60629.8 780.288   4
   2  -5  -5 1324.44 59.8809   3
  -2   5   5 1342.64 62.6599   3
  -2  -5   5 1324.16 54.9848   4
   2   5  -5 1345.46 54.6162   4
   2  -5  -4 4263.93 107.570   3
  -2   5   4 4443.42 110.652   3
  -2  -5   4 4230.62 95.1400   4
   2   5  -4 4158.82 95.4850   4
  -2   5   3 302.492 33.8001   3
   2   5  -3 325.476 32.6387   1
  -2  -5   3 287.236 26.7902   4
   2   5  -3 269.414 24.5700   4
  -2   5   2 51.0073 24.7720   3
   2   5  -2 73.9662 17.0770   4
  -2  -5   2 41.9709 17.0520   4
   2   5  -2 113.778 25.2636   1
  -2  -5   2 70.1369 26.9651   1
   2   5  -1 337.477 24.2572   4
  -2   5   1 334.281 31.6659   4
   2  -5  -1 306.254 18.4049   1
  -2  -5   1 339.875 31.7552   1
  -2   5   0 1913.82 66.0210   4
  -2  -5   0 1974.83 65.8956   1
   2   5   1 4747.98 77.7920   3
  -2   5  -1 4115.03 79.2546   1
   2  -5   1 4364.56 107.194   4
  -2   5  -1 4248.42 105.503   4
  -2  -5  -2 29276.0 375.096   3
   2  -5   2 30015.5 420.352   4
  -2   5  -2 30050.9 419.212   4
   2   5   2 29503.1 375.740   3
  -2  -5  -3 21574.8 297.208   3
   2  -5   3 22180.4 308.638   2
  -2   5  -3 22486.0 337.891   4
   2  -5   3 22358.0 338.032   4
   2   5   3 22214.7 299.253   3
  -2  -5  -4 9113.24 155.046   3
   2  -5   4 9192.26 164.052   2
   2  -5   4 9210.89 185.023   4
  -2   5  -4 9545.65 186.374   4
  -2  -5  -5 25.0743 20.7531   3
   2  -5   5 102.064 28.2885   2
   2  -5   5 54.9109 31.2768   4
  -2   5  -5 12.3673 26.6848   4
  -2  -5  -6 25918.0 378.517   3
   2  -5   6 26028.4 389.425   2
   2  -5   6 26357.3 409.959   4
  -2   5  -6 26593.1 411.405   4
   2  -5   7 6850.52 157.990   2
   2  -5   7 6775.09 169.200   4
  -2  -5  -7 6523.45 148.716   3
  -2   5  -7 6906.00 171.489   4
   2  -5   8 16196.7 305.557   4
  -2  -5  -8 16380.2 284.270   3
  -2   5  -8 16942.5 311.301   4
  -2  -5  -9 65.0057 28.6927   3
   2  -5   9 35.9114 33.1054   4
  -2   5  -9 36.8982 28.6161   4
   2  -5  10 6352.27 182.888   4
  -2  -5 -10 6194.88 166.653   3
  -2   5 -10 6567.77 184.806   4
   2  -5  11 6566.52 193.341   4
  -2  -5 -11 6839.11 183.123   3
  -2   5 -11 6864.45 197.437   4
   2  -5  12 4705.65 166.680   4
  -2  -5 -12 5122.33 162.981   3
   2  -5  13 615.852 69.0304   4
   2   5  13 605.845 70.4559   4
   2   5  14 34.2464 48.3076   4
   2  -5  14 25.0962 45.6801   4
   2  -5  15 248.822 59.2643   4
   2   5  15 171.779 56.7532   4
   2  -5  16 862.434 89.3636   4
   2   5  16 925.617 90.8052   4
   2   5  17 50.6829 49.4580   4
   2  -5  17-23.2968 51.3349   4
   2  -5  18 2225.01 142.090   4
   2   5  18 2141.18 138.929   4
   2  -5  19 136.001 62.8736   4
   2   5  19-133.049 66.0339   4
   2   5  20 76.7371 63.9271   4
  -2  -6  21 3952.24 196.225   4
  -2  -6  20-6.38431 52.0094   4
  -2   6  20 51.9942 59.1954   4
  -2  -6  19 1276.88 108.349   4
  -2  -6  18 1964.14 130.111   4
  -2  -6  17-43.0217 46.4090   4
  -2  -6  16 13.5540 45.8215   2
  -2  -6  16-14.0757 43.4810   4
  -2  -6  15 2814.12 139.132   2
  -2  -6  15 2632.89 130.873   4
  -2  -6  14 2214.56 119.011   2
  -2  -6  14 2332.80 118.106   4
  -2  -6  13 1889.05 107.152   2
  -2  -6  13 2000.77 105.247   4
   2  -6 -12 7249.33 195.064   2
  -2  -6  12 7148.91 202.289   2
   2  -6 -12 7076.94 197.020   3
  -2  -6  12 6919.08 194.240   4
  -2  -6  11 8358.59 215.387   2
   2  -6 -11 8692.43 212.975   3
   2   6 -11 8468.11 208.777   4
  -2  -6  11 8176.47 205.059   4
   2  -6 -10 2023.57 93.2273   3
  -2  -6  10 1954.64 97.0795   2
  -2  -6  10 1921.43 89.9987   4
   2   6 -10 1911.36 89.2101   4
  -2  -6   9 2092.59 95.4340   2
   2  -6  -9 2047.58 90.9675   3
  -2  -6   9 2041.67 88.0034   4
   2   6  -9 2107.03 89.5250   4
  -2   6   9 1978.49 91.4918   3
  -2   6   8 30.9358 31.8132   3
   2  -6  -8 100.328 33.3223   3
   2   6  -8 29.3889 24.0597   4
  -2  -6   8 74.1630 30.0214   4
   2  -6  -7 944.117 58.1837   3
  -2  -6   7 789.072 51.7129   4
  -2   6   7 876.436 58.6357   3
   2   6  -7 987.175 56.7665   4
   2  -6  -6 14.3125 26.4069   3
  -2   6   6 84.8776 35.2845   3
  -2  -6   6 45.0163 24.5912   4
   2   6  -6 88.8194 25.7333   4
   2  -6  -5 23018.3 353.302   3
  -2   6   5 23228.1 353.206   3
  -2  -6   5 22427.5 335.732   4
   2   6  -5 22713.1 337.999   4
  -2   6   4 4079.39 109.185   3
   2  -6  -4 3960.04 106.057   3
   2   6  -4 3900.40 96.8541   4
  -2  -6   4 3938.71 96.6760   4
   2   6  -4 4023.71 110.411   1
  -2   6   3 1504.45 65.6834   3
   2   6  -3 1571.51 55.6128   4
  -2  -6   3 1511.57 54.6200   4
   2   6  -3 1675.30 66.1413   1
  -2   6   2 3455.87 95.4020   3
  -2  -6   2 3428.98 82.1199   4
   2   6  -2 3284.10 80.0953   4
   2   6  -2 3254.44 93.0611   1
  -2  -6   2 3470.73 96.3303   1
  -2   6   1 10625.9 195.240   4
   2   6  -1 10899.8 173.761   4
   2  -6  -1 10580.3 158.789   1
  -2  -6   1 10738.6 193.093   1
   2   6   0 3745.36 86.5248   4
  -2   6   0 3900.68 103.158   4
  -2  -6   0 3658.31 98.3929   1
   2   6   1 30354.3 383.607   3
   2  -6   1 30229.3 431.478   4
  -2   6  -1 30450.0 431.260   4
  -2   6  -1 29423.3 388.060   1
   2   6   2 19860.6 273.250   3
  -2   6  -2 20590.8 317.167   4
   2  -6   2 20426.9 318.524   4
   2   6   3 48.1949 18.4978   3
  -2  -6  -3 37.8269 16.4396   3
   2  -6   3 36.8284 21.6436   2
   2  -6   3 25.9983 29.7479   4
  -2   6  -3 60.6139 25.3220   4
  -2  -6  -4 15914.7 241.993   3
   2  -6   4 16203.9 253.660   2
   2  -6   4 16646.4 281.269   4
  -2   6  -4 16595.2 281.158   4
   2   6   4 15983.6 243.091   3
  -2  -6  -5 8996.99 164.100   3
   2  -6   5 8657.77 171.888   2
   2  -6   5 8895.32 192.290   4
  -2   6  -5 9453.38 197.242   4
  -2  -6  -6 35249.2 486.096   3
   2  -6   6 35145.1 498.506   2
   2  -6   6 34720.9 521.042   4
  -2   6  -6 35226.8 523.737   4
  -2  -6  -7 10053.1 198.026   3
   2  -6   7 10495.6 209.473   2
   2  -6   7 10594.7 226.148   4
  -2   6  -7 10796.8 229.300   4
  -2  -6  -8 321.210 38.3558   3
   2  -6   8 320.339 41.4611   2
   2  -6   8 333.527 46.5611   4
  -2   6  -8 297.142 45.2420   4
  -2  -6  -9 16992.5 301.712   3
   2  -6   9 16087.0 321.792   4
  -2   6  -9 17556.2 332.184   4
  -2  -6 -10 547.556 52.4344   3
  -2   6 -10 501.024 56.5751   4
   2  -6  10 507.444 58.4631   4
   2  -6  11 3772.06 145.861   4
  -2  -6 -11 3610.31 128.215   3
  -2  -6 -12 80.2743 36.0704   3
   2  -6  12 294.287 58.8286   4
   2  -6  13 1275.50 94.4221   4
   2  -6  14 768.021 78.6286   4
   2  -6  15 3272.11 157.320   4
   2   6  15 3330.35 157.047   4
   2  -6  16 1428.16 112.678   4
   2   6  16 1229.92 106.229   4
   2   6  17 110.153 58.8200   4
   2  -6  17 52.3264 48.8312   4
   2   6  18-6.37717 52.1261   4
   2  -6  18 42.5624 49.9922   4
   2  -6  19 4368.82 205.548   4
   2   6  19 4661.07 211.162   4
  -2  -7  21 72.4441 58.4856   4
  -2  -7  20 1323.59 115.699   4
  -2   7  20 1512.80 126.916   4
  -2  -7  19 375.675 71.0944   4
  -2  -7  18 3488.57 168.472   4
  -2  -7  17 404.804 67.3259   4
  -2  -7  16 1381.21 104.901   2
  -2  -7  16 1263.73 98.2171   4
  -2  -7  15 354.680 63.8655   2
  -2  -7  15 419.549 62.7780   4
  -2  -7  14 1835.88 110.669   2
  -2  -7  14 2039.54 112.048   4
  -2  -7  13 4599.74 167.357   2
  -2  -7  13 4333.37 156.018   4
   2  -7 -12 8889.46 227.364   3
  -2  -7  12 8932.40 234.398   2
  -2  -7  12 8780.48 224.089   4
   2   7 -12 9128.78 227.524   4
   2  -7 -11 4158.70 142.790   3
  -2  -7  11 4003.38 146.790   2
  -2  -7  11 3922.25 137.588   4
   2   7 -11 4065.22 139.522   4
  -2  -7  10 14393.6 298.089   2
   2  -7 -10 14873.7 293.867   3
  -2  -7  10 14021.4 281.839   4
  -2   7  10 14530.2 293.310   3
   2   7 -10 14829.6 290.174   4
  -2  -7   9 6528.14 177.801   2
   2  -7  -9 6627.04 174.382   3
  -2  -7   9 6385.65 165.976   4
  -2   7   9 6460.53 173.876   3
   2   7  -9 6618.02 169.595   4
   2  -7  -8 395.399 42.9270   3
  -2   7   8 377.662 48.6304   3
  -2  -7   8 428.696 45.1904   4
   2   7  -8 416.580 42.1064   4
  -2   7   7 983.253 62.5627   3
   2  -7  -7 1004.94 62.4046   3
  -2  -7   7 1143.68 62.1522   4
   2   7  -7 1028.61 58.5146   4
  -2   7   6 288.198 41.5840   3
   2  -7  -6 232.948 34.0836   3
  -2  -7   6 153.143 30.3834   4
   2   7  -6 196.200 29.1325   4
  -2   7   5 9545.80 193.115   3
   2  -7  -5 9473.25 191.711   3
   2   7  -5 9331.47 194.989   1
  -2  -7   5 9251.47 179.985   4
   2   7  -5 9426.89 181.866   4
  -2   7   4 2793.89 94.8376   3
  -2  -7   4 3020.50 87.1698   4
   2   7  -4 3012.40 86.8243   4
   2   7  -4 3194.99 100.028   1
  -2   7   3 221.114 35.0126   3
  -2  -7   3 194.766 27.2525   4
   2   7  -3 179.135 26.5991   4
   2   7  -3 231.591 35.2542   1
  -2   7   2 12887.0 227.541   3
   2   7  -2 12814.7 209.616   4
  -2  -7   2 12955.8 230.181   1
   2   7  -2 12727.9 226.967   1
  -2   7   1 7.66764 22.2499   4
   2   7  -1 25.2221 19.6549   4
  -2  -7   1 33.8251 26.3148   1
   2  -7  -1 1.16046 15.4459   1
  -2   7   0 8223.52 171.415   4
   2   7   0 7917.58 150.064   4
  -2  -7   0 7993.91 165.541   1
   2   7   1 8590.47 141.355   3
   2  -7   1 8583.10 178.318   4
  -2   7  -1 8628.55 176.980   4
  -2   7  -1 8444.71 143.376   1
   2   7   2 45.2686 17.6992   3
  -2   7  -2 95.6903 27.5580   4
   2  -7   2 99.4692 31.5496   4
  -2   7  -2 73.3258 20.3464   1
   2   7   3 214.317 25.6982   3
   2  -7   3 365.975 43.6582   4
  -2   7  -3 308.210 38.1767   4
   2  -7   4 3393.90 92.3730   2
  -2  -7  -4 3160.05 82.1690   3
   2  -7   4 3253.95 108.354   4
  -2   7  -4 3181.03 106.818   4
   2   7   4 3238.39 85.3143   3
  -2  -7  -5 33529.5 465.792   3
   2  -7   5 34336.6 480.185   2
   2  -7   5 34056.5 509.581   4
  -2   7  -5 34929.6 513.905   4
  -2  -7  -6 5301.90 124.544   3
   2  -7   6 5277.80 133.079   2
   2  -7   6 5258.41 149.195   4
  -2   7  -6 5402.90 151.818   4
  -2  -7  -7 45149.6 627.541   3
   2  -7   7 46206.8 644.373   2
   2  -7   7 46594.4 670.657   4
  -2   7  -7 47736.8 676.836   4
  -2  -7  -8 223.372 33.7536   3
   2  -7   8 173.722 35.9183   2
   2  -7   8 119.353 35.2198   4
  -2   7  -8 167.746 43.5106   4
  -2  -7  -9 10382.1 220.586   3
   2  -7   9 10699.6 233.474   2
   2  -7   9 10863.8 250.185   4
  -2   7  -9 11150.6 252.592   4
  -2  -7 -10 4947.15 147.055   3
   2  -7  10 4705.07 150.701   2
   2  -7  10 4999.98 165.928   4
  -2   7 -10 5329.37 170.280   4
  -2  -7 -11 2149.36 99.0503   3
   2  -7  11 2134.96 112.088   4
  -2  -7 -12 5857.96 175.169   3
   2  -7  12 5674.30 190.206   4
   2  -7  13 5136.77 185.729   4
   2  -7  14 3241.79 152.719   4
   2  -7  15 3.07014 44.0704   4
   2   7  16 696.847 84.9410   4
   2  -7  16 718.528 84.1720   4
   2  -7  17 1664.33 122.422   4
   2   7  17 1714.17 123.030   4
   2  -7  18 3924.38 189.980   4
   2   7  18 3663.71 183.492   4
   2   7  19 565.129 82.7226   4
   2  -7  19 631.837 87.6195   4
  -2  -8  20 1819.15 134.477   4
  -2  -8  19 120.642 57.2253   4
  -2  -8  18 385.874 70.8795   4
  -2  -8  17 1815.41 122.638   2
  -2  -8  17 2144.53 129.548   4
  -2  -8  16 849.789 87.7299   2
  -2  -8  16 803.424 80.7535   4
  -2  -8  15 2660.51 139.275   2
  -2  -8  15 2639.35 133.671   4
  -2  -8  14 307.806 59.1229   2
  -2  -8  14 321.425 58.4123   4
  -2  -8  13 5250.15 181.630   2
  -2  -8  13 5165.15 173.608   4
  -2  -8  12 724.979 70.9923   2
  -2  -8  12 684.215 69.4367   4
   2   8 -12 750.268 68.3279   4
  -2  -8  11 3268.79 134.013   2
   2  -8 -11 3395.75 130.246   3
  -2  -8  11 3241.94 125.773   4
   2   8 -11 3370.87 129.308   4
   2  -8 -10 362.142 46.4982   3
  -2  -8  10 537.499 61.7756   2
  -2  -8  10 419.299 50.2874   4
   2   8 -10 368.192 46.1855   4
  -2   8  10 462.641 54.9456   3
   2  -8  -9 15978.1 305.500   3
  -2  -8   9 15509.2 296.764   4
  -2   8   9 15532.6 304.785   3
   2   8  -9 15830.9 300.649   4
   2  -8  -8 1485.37 77.5735   3
  -2  -8   8 1542.65 77.2439   4
   2   8  -8 1457.12 74.6878   4
  -2   8   8 1529.51 81.2128   3
   2  -8  -7 3272.50 112.504   3
  -2   8   7 3263.09 113.672   3
  -2  -8   7 3169.75 106.000   4
   2   8  -7 3239.98 107.479   4
  -2   8   6 2680.71 99.1415   3
   2  -8  -6 2549.94 95.6957   3
   2   8  -6 2591.63 99.1793   1
  -2  -8   6 2608.84 91.2824   4
   2   8  -6 2629.92 91.7587   4
  -2   8   5 1023.05 61.8593   3
  -2  -8   5 884.593 52.4861   4
   2   8  -5 821.389 50.3271   4
   2   8  -5 856.772 56.2948   1
  -2   8   4 367.150 39.8326   3
  -2  -8   4 374.963 37.7092   4
   2   8  -4 389.209 36.3299   4
   2   8  -4 400.566 41.4760   1
  -2   8   3 12242.0 227.252   3
   2   8  -3 12036.9 211.570   4
  -2  -8   3 12029.6 211.710   4
   2   8  -3 11917.5 226.553   1
  -2   8   2 1084.57 59.7883   3
   2   8  -2 1055.49 51.2106   4
   2   8  -2 1084.62 58.4165   1
   2  -8  -2 1007.75 44.2928   1
  -2  -8   2 1080.70 62.1034   1
   2   8  -1 20581.2 311.382   4
  -2   8   1 21177.8 339.997   4
  -2  -8   1 20755.0 332.298   1
   2  -8  -1 20399.9 293.134   1
  -2   8   0 4058.51 118.485   4
   2   8   0 3987.57 102.743   4
  -2  -8   0 4050.25 114.429   1
   2   8   1 4499.98 96.5337   3
  -2   8  -1 4562.24 127.161   4
  -2  -8  -1 4610.02 122.908   1
  -2   8  -1 4388.84 97.8642   1
   2   8   2 4883.13 103.801   3
  -2   8  -2 5193.49 137.257   4
   2  -8   2 5171.47 138.659   4
  -2   8  -2 4930.16 108.638   1
   2   8   3 1512.41 56.2275   3
  -2   8  -3 1517.59 59.6921   1
   2  -8   3 1569.02 75.9666   4
  -2   8  -3 1627.49 75.6363   4
  -2  -8  -4 4469.45 103.664   3
  -2   8  -4 4654.54 135.448   4
   2  -8   4 4394.22 132.696   4
   2   8   4 4443.29 105.983   3
   2  -8   5 1431.55 65.2246   2
  -2  -8  -5 1429.77 59.5367   3
  -2   8  -5 1522.62 79.3725   4
   2  -8   5 1551.93 79.8264   4
   2   8   5 1456.18 61.6995   3
  -2  -8  -6 579.706 41.5270   3
   2  -8   6 638.984 47.6742   2
   2  -8   6 656.531 59.0528   4
  -2   8  -6 609.762 53.3766   4
  -2  -8  -7 12016.9 226.285   3
   2  -8   7 12032.3 236.909   2
   2  -8   7 12196.1 260.095   4
  -2   8  -7 12586.0 264.220   4
  -2  -8  -8 20392.8 340.879   3
   2  -8   8 20505.0 355.585   2
   2  -8   8 20521.1 376.616   4
  -2   8  -8 21806.3 386.804   4
  -2  -8  -9 60.4823 25.9919   3
   2  -8   9 95.5002 35.8702   2
   2  -8   9 67.4907 40.0067   4
  -2   8  -9 92.4779 33.8655   4
  -2  -8 -10 1786.71 85.4458   3
   2  -8  10 1739.43 100.761   4
   2  -8  10 1734.17 93.2188   2
  -2  -8 -11 6533.01 179.341   3
   2  -8  11 6672.78 204.408   4
  -2  -8 -12 1896.74 98.0014   3
   2  -8  12 1697.69 106.039   4
   2  -8  13 1897.76 115.027   4
   2  -8  14 1810.99 115.934   4
   2  -8  15 44.0763 47.3403   4
   2  -8  16 45.0265 48.3539   4
   2  -8  17 2705.72 154.671   4
   2   8  17 2412.61 148.877   4
   2  -8  18 237.881 65.0083   4
   2   8  18 234.586 73.1883   4
   2   8  19 1282.19 120.075   4
  -2  -9  20 1496.14 124.014   4
  -2  -9  19 1883.54 132.481   4
  -2  -9  18 18.4792 47.5131   4
  -2  -9  17 4443.04 194.707   2
  -2  -9  17 4385.88 187.840   4
  -2  -9  16 22.7007 47.9313   2
  -2  -9  16 31.3333 42.5993   4
  -2  -9  15 339.226 63.5042   2
  -2  -9  15 477.738 68.7958   4
  -2  -9  14 422.167 63.1903   2
  -2  -9  14 327.051 56.6107   4
  -2  -9  13 62.1113 45.6734   2
  -2  -9  13 55.0225 40.5374   4
  -2  -9  12 420.405 61.8535   2
  -2  -9  12 294.324 50.3078   4
   2  -9 -11 5141.25 165.994   3
  -2  -9  11 4930.41 170.650   2
  -2  -9  11 4905.46 159.889   4
   2   9 -11 5080.45 164.759   4
  -2   9  11 5175.96 171.263   3
  -2  -9  10 3134.44 130.209   2
   2  -9 -10 3195.18 124.731   3
  -2  -9  10 3138.04 123.136   4
   2   9 -10 3274.40 124.706   4
  -2   9  10 3044.50 125.576   3
  -2   9   9 83.1411 41.0492   3
   2  -9  -9 133.667 35.6660   3
  -2  -9   9 115.488 38.5022   4
   2   9  -9 67.4701 30.4466   4
   2  -9  -8 20068.8 357.190   3
  -2   9   8 19530.4 354.651   3
  -2  -9   8 19824.0 347.299   4
   2   9  -8 20077.8 350.251   4
   2  -9  -7 6437.86 168.807   3
  -2   9   7 6583.82 172.337   3
   2   9  -7 6504.97 173.812   1
  -2  -9   7 6480.07 163.694   4
   2   9  -7 6590.39 164.556   4
  -2   9   6 47.9168 33.1130   3
   2   9  -6 50.4565 27.1321   1
  -2  -9   6 79.7616 30.6926   4
   2   9  -6 62.1026 26.0842   4
  -2   9   5 746.132 57.0094   3
   2   9  -5 748.853 51.1246   4
  -2  -9   5 741.000 51.9756   4
   2   9  -5 749.646 56.1110   1
  -2   9   4 443.587 45.0409   3
   2   9  -4 455.302 39.6729   4
  -2  -9   4 390.860 37.7121   4
   2   9  -4 502.701 45.6538   1
  -2   9   3 3357.68 107.815   3
  -2  -9   3 3272.27 99.0169   4
   2   9  -3 3293.50 98.7776   4
   2   9  -3 3339.13 108.144   1
  -2   9   2 2826.78 98.1728   3
  -2   9   2 2810.41 102.661   4
   2   9  -2 2680.65 86.7476   4
  -2  -9   2 2768.33 99.1803   1
   2  -9  -2 2748.20 78.0772   1
  -2   9   1 2614.61 96.8578   4
   2   9  -1 2333.31 81.2711   4
   2  -9  -1 2379.29 71.2465   1
  -2  -9   1 2443.54 91.1773   1
   2   9   0 49617.4 669.534   4
  -2   9   0 50046.0 699.140   4
  -2  -9   0 51200.4 689.738   1
   2   9   1 17724.7 268.713   3
  -2   9  -1 18339.6 317.501   4
  -2  -9  -1 18072.2 306.932   1
   2   9   2 4587.04 105.526   3
   2  -9   2 4794.31 138.371   4
  -2   9  -2 4946.16 139.205   4
  -2   9  -2 4762.40 110.244   1
   2   9   3 2717.20 78.2817   3
   2  -9   3 2374.06 98.3081   4
  -2   9  -3 2568.28 99.5980   4
  -2   9  -3 2342.07 78.3119   1
   2   9   4 124.920 26.0725   3
  -2   9  -4 183.073 29.7151   1
  -2   9  -4 124.592 32.3102   4
   2  -9   4 173.746 41.6161   4
  -2  -9  -5 524.006 38.0313   3
   2   9   5 563.012 42.4475   3
   2  -9   5 602.798 47.5105   2
   2  -9   5 456.906 51.5546   4
  -2   9  -5 563.444 53.5807   4
   2  -9   6 7960.62 176.607   2
  -2  -9  -6 7336.52 162.275   3
   2  -9   6 7705.21 196.992   4
  -2   9  -6 8200.46 201.588   4
   2   9   6 7527.76 164.714   3
  -2  -9  -7 2402.47 87.8406   3
   2  -9   7 2479.80 96.5861   2
   2  -9   7 2467.18 109.876   4
  -2   9  -7 2580.72 112.206   4
  -2  -9  -8 6296.52 158.158   3
   2  -9   8 6321.12 168.278   2
   2  -9   8 6439.08 187.388   4
  -2   9  -8 6783.09 190.917   4
  -2  -9  -9 116.214 31.7911   3
   2  -9   9 181.831 48.6102   4
   2  -9   9 91.3741 35.2000   2
  -2  -9 -10 11400.2 245.125   3
   2  -9  10 11587.1 276.776   4
   2  -9  10 11712.7 260.672   2
  -2  -9 -11 330.049 47.0610   3
   2  -9  11 402.467 62.3586   4
   2  -9  11 360.212 52.6140   2
  -2  -9 -12 362.122 47.7283   3
   2  -9  12 471.280 68.2261   4
   2  -9  13 267.963 57.3318   4
   2  -9  14 3137.40 154.354   4
   2  -9  15 4577.37 192.638   4
   2  -9  16 103.269 54.4202   4
   2  -9  17 18.1584 46.8634   4
   2  -9  18 720.990 92.7324   4
   2   9  18 713.980 95.1137   4
  -2 -10  20-21.1579 49.7780   4
  -2 -10  19 1338.39 113.555   4
  -2 -10  18-19.5528 49.5696   2
  -2 -10  18-27.6786 47.0070   4
  -2 -10  17 397.726 74.2423   2
  -2 -10  17 299.791 63.0207   4
  -2 -10  16 4785.67 197.876   2
  -2 -10  16 4847.44 193.011   4
  -2 -10  15 2745.88 147.301   2
  -2 -10  15 2721.15 141.496   4
  -2 -10  14 296.478 60.0882   2
  -2 -10  14 302.171 56.4232   4
  -2 -10  13 342.790 58.6800   2
  -2 -10  13 402.131 60.5426   4
  -2 -10  12 54.6582 44.7360   2
  -2 -10  12 23.1854 41.6845   4
  -2 -10  11 295.693 55.9677   2
  -2 -10  11 363.788 52.9356   4
  -2  10  11 365.219 61.6362   3
   2 -10 -10 1848.61 96.5888   3
  -2 -10  10 1697.35 100.271   2
  -2 -10  10 1697.26 92.6027   4
   2  10 -10 1763.39 95.0582   4
  -2  10  10 1737.42 99.4013   3
   2 -10  -9 1101.27 73.0568   3
  -2  10   9 979.823 77.1461   3
  -2 -10   9 1062.30 72.9099   4
   2  10  -9 1019.79 70.2140   4
   2 -10  -8 1826.07 89.8311   3
  -2  10   8 1671.13 88.7965   3
   2  10  -8 2077.08 99.6642   1
  -2 -10   8 1854.73 90.6835   4
   2  10  -8 1754.09 87.2174   4
  -2  10   7 4498.64 142.713   3
   2  10  -7 5054.83 153.313   1
  -2 -10   7 4522.07 137.634   4
   2  10  -7 4541.22 138.954   4
  -2  10   6 2372.27 98.5626   3
   2  10  -6 2356.67 100.848   1
  -2 -10   6 2275.41 93.0540   4
   2  10  -6 2402.94 94.7571   4
  -2  10   5 120.584 31.5616   3
   2  10  -5 154.799 33.6487   1
  -2 -10   5 153.110 32.2329   4
   2  10  -5 157.390 29.7899   4
  -2  10   4 97.9793 31.8776   3
  -2 -10   4 123.540 31.3599   4
   2  10  -4 89.0490 25.6508   4
   2  10  -4 116.141 31.6859   1
  -2  10   3 15356.2 283.463   3
   2  10  -3 15422.8 271.361   4
   2 -10  -3 15327.5 253.484   1
   2  10  -3 15899.5 288.397   1
  -2  10   2 12976.5 248.036   3
   2  10  -2 12393.7 232.453   4
  -2  10   2 12649.7 256.855   4
   2 -10  -2 12662.6 216.252   1
  -2 -10   2 12468.7 247.196   1
  -2  10   1 744.715 54.7162   4
   2  10  -1 720.480 48.7926   4
   2 -10  -1 717.965 42.2252   1
  -2 -10   1 828.211 58.6923   1
  -2  10   0 11158.2 232.801   4
   2  10   0 10610.1 209.321   4
  -2 -10   0 10641.1 221.254   1
   2  10   1 15864.8 251.693   3
  -2  10  -1 16091.9 299.034   4
   2  10   1 15703.5 274.940   4
  -2 -10  -1 15417.4 284.984   1
   2  10   2 1272.34 56.0937   3
   2 -10   2 1457.90 79.2792   4
  -2  10  -2 1528.38 79.2675   4
  -2 -10  -2 1366.02 72.7046   1
  -2  10  -2 1425.87 59.6240   1
   2  10   3 499.222 37.1841   3
  -2  10  -3 533.672 51.0631   4
   2 -10   3 516.294 54.2965   4
  -2  10  -3 590.511 41.8558   1
   2  10   4 7850.49 159.611   3
  -2  10  -4 7467.15 164.924   1
   2 -10   4 7275.93 189.648   4
  -2  10  -4 7939.71 197.299   4
   2 -10   5 5829.23 146.154   2
  -2  10  -5 5662.76 144.074   1
  -2  10  -5 6199.23 172.946   4
   2 -10   5 5689.31 167.713   4
   2  10   5 5612.03 135.583   3
  -2 -10  -6 1891.03 75.8190   3
   2 -10   6 1969.97 85.4779   2
  -2  10  -6 2122.77 101.879   4
   2 -10   6 1987.34 98.0630   4
   2  10   6 1953.72 79.3006   3
  -2 -10  -7 6906.59 164.208   3
   2 -10   7 7212.43 178.233   2
   2 -10   7 7193.65 199.098   4
  -2  10  -7 7577.58 204.176   4
  -2 -10  -8 2316.81 92.7656   3
   2 -10   8 2604.42 119.656   4
   2 -10   8 2314.28 100.012   2
  -2 -10  -9 145.076 33.5545   3
   2 -10   9 41.8356 38.5627   4
   2 -10   9 80.7268 36.9333   2
  -2 -10 -10 2657.76 107.924   3
   2 -10  10 2613.74 128.287   4
   2 -10  10 2686.01 117.736   2
  -2 -10 -11 2576.94 111.648   3
   2 -10  11 2746.83 133.477   4
   2 -10  11 2595.92 120.164   2
  -2 -10 -12 690.115 63.9045   3
   2 -10  12 699.339 69.4044   2
   2 -10  12 682.884 75.4416   4
   2 -10  13 727.420 81.2475   4
   2 -10  14 3993.81 176.552   4
   2 -10  15 0.92898 46.2719   4
   2 -10  16 2603.77 153.039   4
   2 -10  17 507.144 79.1716   4
   2 -10  18 2027.06 143.012   4
   2  10  18 1876.43 138.216   4
  -2 -11  19 18.1653 47.0770   4
  -2 -11  18 5215.72 219.470   2
  -2 -11  18 4875.31 206.341   4
  -2 -11  17 3629.36 180.251   2
  -2 -11  17 3378.68 167.887   4
  -2 -11  16 40.3749 50.2033   2
  -2 -11  16 60.3967 50.1934   4
  -2 -11  15 13.9006 50.2150   2
  -2 -11  15 108.795 47.3351   4
  -2 -11  14 2680.21 142.069   2
  -2 -11  14 2872.94 140.363   4
  -2 -11  13 351.146 63.6243   2
  -2 -11  13 356.379 59.3448   4
  -2 -11  12 39.9806 46.0333   2
  -2 -11  12-36.3941 42.0731   4
  -2 -11  11 1220.77 90.6247   2
  -2 -11  11 1209.99 85.5942   4
  -2  11  11 1236.76 90.4122   3
  -2 -11  10 1318.91 85.0394   4
   2  11 -10 1308.77 85.1097   4
  -2  11  10 1286.74 89.5673   3
  -2  11   9 68.3513 40.3366   3
   2 -11  -9 154.919 37.4749   3
  -2 -11   9 90.5543 39.5306   4
   2  11  -9 106.049 36.2851   4
  -2  11   8 56.5540 43.4963   3
   2  11  -8 94.2852 37.8110   1
  -2 -11   8 62.1577 34.6993   4
   2  11  -8 22.5362 33.1216   4
  -2  11   7 283.238 47.2287   3
   2  11  -7 309.502 46.8145   1
  -2 -11   7 322.337 46.8643   4
   2  11  -7 323.968 43.3470   4
  -2  11   6 64.0935 33.0244   3
   2  11  -6 145.471 36.4929   1
  -2 -11   6 91.5495 33.5180   4
   2  11  -6 65.4931 26.7830   4
  -2  11   5 1269.76 76.5088   3
  -2 -11   5 1249.88 70.8177   4
   2  11  -5 1242.76 69.2312   4
   2  11  -5 1256.97 75.1655   1
  -2  11   4 20701.9 359.069   3
   2  11  -4 20678.6 350.550   4
  -2 -11   4 21081.6 352.546   4
   2  11  -4 20540.1 361.956   1
  -2  11   3 580.488 52.7605   3
   2  11  -3 517.283 45.2409   4
  -2  11   3 525.686 53.0203   4
   2 -11  -3 438.275 37.9489   1
  -2  11   2 608.722 51.3745   3
   2  11  -2 697.193 50.0829   4
  -2  11   2 758.487 60.6594   4
   2 -11  -2 714.211 45.8569   1
  -2 -11   2 681.608 56.8604   1
  -2  11   1 1640.18 83.4399   4
   2  11  -1 1687.12 76.1186   4
   2 -11  -1 1643.16 66.3799   1
  -2 -11   1 1729.07 83.8811   1
   2  11   0 6664.70 163.473   4
  -2  11   0 7213.26 184.662   4
  -2 -11   0 6752.21 173.363   1
   2  11   1 3992.18 105.060   3
   2  11   1 3673.17 116.924   4
  -2  11  -1 3898.16 132.493   4
  -2 -11  -1 3777.42 124.513   1
   2  11   2 6262.87 140.959   3
  -2  11  -2 6604.58 178.173   4
  -2 -11  -2 6439.17 169.221   1
   2  11   3 2173.84 76.9858   3
   2 -11   3 2063.92 98.6320   4
  -2  11  -3 2081.78 98.3688   4
  -2  11  -3 2030.69 78.0798   1
   2  11   4 287.478 35.9042   3
   2 -11   4 199.246 47.1102   4
  -2  11  -4 259.562 42.9129   4
  -2  11  -4 268.338 34.8470   1
   2  11   5 20.7494 25.2843   3
  -2  11  -5 57.0872 27.9488   1
   2 -11   5 68.5562 38.8949   4
  -2  11  -5 38.5414 30.7511   4
   2 -11   6 887.484 61.8362   2
  -2  11  -6 792.061 57.7933   1
  -2  11  -6 998.164 73.2246   4
   2 -11   6 839.034 70.6604   4
   2  11   6 859.160 57.8761   3
  -2 -11  -7 268.679 35.6872   3
   2 -11   7 329.521 45.4237   2
   2 -11   7 274.112 51.6222   4
   2  11   7 306.659 42.7803   3
  -2 -11  -8 4846.22 139.915   3
   2 -11   8 4502.29 163.406   4
   2 -11   8 4881.31 151.442   2
  -2 -11  -9-10.6269 26.5188   3
   2 -11   9-7.23325 40.2899   4
   2 -11   9 9.55104 34.1321   2
  -2 -11 -10 206.504 40.8930   3
   2 -11  10 210.681 53.5792   4
   2 -11  10 188.183 43.9837   2
  -2 -11 -11 22.0043 29.2749   3
   2 -11  11 89.0666 40.1867   2
   2 -11  11-39.1295 45.2714   4
   2 -11  12 10439.4 268.397   2
   2 -11  12 10687.4 288.378   4
   2 -11  13 2192.03 131.298   4
   2 -11  14 9643.87 287.726   4
   2 -11  15 530.667 80.0782   4
   2 -11  16 423.121 76.8456   4
   2 -11  17 37.7242 48.1747   4
  -2 -12  19 4098.05 196.307   4
  -2 -12  18 221.858 71.8853   2
  -2 -12  18 137.170 57.8344   4
  -2 -12  17 1520.97 124.232   2
  -2 -12  17 1308.53 108.063   4
  -2 -12  16 1470.49 117.124   2
  -2 -12  16 1247.33 105.863   4
  -2 -12  15 1607.28 117.854   2
  -2 -12  15 1559.32 110.674   4
  -2 -12  14 327.102 64.9428   2
  -2 -12  14 361.523 61.4866   4
  -2 -12  13 523.478 73.1052   2
  -2 -12  13 346.503 60.3996   4
  -2 -12  12 307.851 59.6383   2
  -2 -12  12 310.815 55.3702   4
  -2  12  12 434.614 68.1619   3
  -2 -12  11 437.072 65.1836   2
  -2 -12  11 245.714 48.0075   4
  -2  12  11 390.672 68.7536   3
  -2  12  10 826.718 78.5443   3
  -2 -12  10 1110.05 81.4814   4
  -2 -12   9 4366.62 152.503   4
  -2  12   9 4577.93 158.457   3
   2  12  -9 4492.27 155.161   4
  -2  12   8 6.95708 38.2919   3
  -2 -12   8 90.1517 42.4582   4
   2  12  -8 23.0404 33.5318   4
  -2  12   7 1453.65 86.4611   3
   2  12  -7 1382.23 84.5754   1
  -2 -12   7 1427.37 84.2841   4
   2  12  -7 1386.00 82.1045   4
  -2  12   6 5419.30 164.001   3
  -2 -12   6 5467.17 160.236   4
   2  12  -6 5538.26 160.343   4
   2  12  -6 5383.65 165.103   1
  -2  12   5 12273.2 261.883   3
  -2 -12   5 12094.5 254.022   4
   2  12  -5 12498.3 256.653   4
   2  12  -5 12358.1 265.034   1
  -2  12   4 707.164 61.4545   3
   2  12  -4 715.684 56.2244   4
   2 -12  -4 719.515 50.3059   1
   2  12  -4 797.350 61.3181   1
  -2  12   3 367.283 49.2845   3
   2  12  -3 286.604 39.4586   4
  -2  12   3 392.843 49.1695   4
   2 -12  -3 341.697 37.5948   1
  -2  12   2-26.0606 33.9429   3
   2  12  -2 18.5893 25.7957   4
  -2  12   2 18.9764 32.8371   4
   2 -12  -2-12.7433 25.2323   1
  -2  12   1 4263.65 144.838   4
   2  12  -1 4213.98 128.886   4
   2 -12  -1 3979.57 112.916   1
  -2 -12   1 4273.78 138.402   1
   2  12   0 10.8651 23.4667   3
   2  12   0 33.0755 23.6971   4
  -2  12   0 16.9402 30.9867   4
  -2 -12   0-9.45392 30.9413   1
   2  12   1 178.011 28.0006   3
  -2  12  -1 198.584 39.6643   4
   2  12   1 166.549 33.1866   4
  -2 -12  -1 217.280 41.9972   1
   2  12   2 33.2398 22.6124   3
   2  12   2 27.7912 26.1280   4
  -2  12  -2 31.2282 29.8538   4
  -2 -12  -2 30.3427 31.2924   1
   2  12   3 58.7783 25.5202   3
  -2  12  -3 64.1158 33.1269   4
  -2  12  -3 63.1505 23.7556   1
  -2 -12  -3 74.1636 35.5498   1
   2  12   4 68.5252 27.1730   3
   2 -12   4-3.82133 34.9227   4
  -2  12  -4 88.0949 37.2887   4
  -2  12  -4 12.7158 25.0094   1
   2  12   5 192.344 34.4833   3
  -2  12  -5 158.194 33.3210   1
   2 -12   5 166.264 45.6414   4
   2 -12   6 3436.70 120.643   2
  -2  12  -6 3433.94 118.448   1
   2 -12   6 3269.10 135.738   4
   2  12   6 3341.15 112.664   3
   2 -12   7 8971.42 211.658   2
  -2  12  -7 8552.09 206.650   1
   2 -12   7 8552.86 233.214   4
   2  12   7 8568.49 196.864   3
   2 -12   8 346.364 57.3175   4
   2 -12   8 307.117 46.2032   2
  -2 -12  -9 32.5034 26.3941   3
   2 -12   9 58.9336 45.1967   4
   2 -12   9 132.729 42.6364   2
  -2 -12 -10 644.316 59.0537   3
   2 -12  10 551.280 68.7858   4
   2 -12  10 559.431 64.3848   2
  -2 -12 -11 3202.81 127.609   3
   2 -12  11 3048.85 134.074   2
   2 -12  11 2980.86 147.858   4
   2 -12  12 152.803 44.9440   2
   2 -12  12 211.377 57.4648   4
   2 -12  13 4956.71 185.211   2
   2 -12  13 5560.08 209.450   4
   2 -12  14 959.271 95.5565   4
   2 -12  15 1904.93 132.978   4
   2 -12  16 254.139 64.0859   4
  -2 -13  18 2313.29 152.945   2
  -2 -13  18 2428.55 152.550   4
  -2 -13  17 1305.50 115.671   2
  -2 -13  17 1345.91 112.462   4
  -2 -13  16 9.28897 49.5016   2
  -2 -13  16-15.9244 52.6439   4
  -2 -13  15 1734.44 123.665   2
  -2 -13  15 1779.31 119.223   4
  -2 -13  14 596.400 76.2225   2
  -2 -13  14 678.191 79.9930   4
  -2 -13  13 2637.68 142.186   2
  -2 -13  13 2437.11 132.504   4
  -2 -13  12 3920.59 169.405   2
  -2 -13  12 3654.02 157.533   4
  -2  13  12 3899.09 162.873   3
  -2 -13  11 324.755 61.6861   2
  -2 -13  11 444.680 63.8588   4
  -2  13  11 461.853 63.3532   3
  -2  13  10 337.145 56.2284   3
  -2 -13  10 333.674 56.3229   4
  -2  13   9 300.449 50.5618   3
  -2 -13   9 526.124 62.7798   4
  -2  13   8 1686.19 100.078   3
  -2 -13   8 1621.14 93.3221   4
   2  13  -8 1662.55 94.5959   4
  -2  13   7 7237.71 202.676   3
  -2 -13   7 7360.65 200.703   4
   2  13  -7 7523.77 202.419   4
  -2  13   6 159.075 42.7105   3
   2  13  -6 148.239 39.8187   1
  -2 -13   6 260.112 47.2049   4
   2  13  -6 282.900 45.8673   4
  -2  13   5 3856.41 138.453   3
   2  13  -5 3698.13 131.224   4
   2  13  -5 3671.04 135.865   1
  -2  13   4 8771.69 218.269   3
   2  13  -4 9297.16 217.388   4
   2 -13  -4 9240.30 196.434   1
  -2  13   3 682.343 61.6224   3
   2  13  -3 768.903 57.9927   4
   2 -13  -3 888.555 55.9556   1
  -2  13   2 1980.75 96.8312   3
   2  13  -2 1855.52 89.1204   4
  -2  13   2 1975.76 102.380   4
   2 -13  -2 1990.27 81.7310   1
   2  13  -1 138.133 33.0989   4
  -2  13   1 124.977 37.6243   4
  -2 -13   1 93.3797 33.4592   1
   2 -13  -1 99.5179 29.5836   1
   2  13   0-27.6926 27.9900   3
  -2  13   0 1.84217 34.6742   4
   2  13   0 63.3355 31.6710   4
  -2 -13   0 32.9380 37.7950   1
   2  13   1 3946.27 115.694   3
  -2  13  -1 4198.35 148.849   4
   2  13   1 4102.69 134.489   4
  -2 -13  -1 4138.81 140.871   1
   2  13   2 9779.20 201.072   3
   2  13   2 10223.9 230.086   4
  -2 -13  -2 9846.77 233.248   1
   2  13   3 1018.25 60.0959   3
  -2 -13  -3 1192.47 79.3219   1
   2  13   4 1029.06 62.1393   3
   2 -13   4 1135.84 85.8130   4
  -2  13  -4 1120.08 66.2715   1
   2  13   5 7660.46 177.174   3
   2 -13   5 7513.08 215.518   4
  -2  13  -5 7209.29 180.910   1
   2  13   6 311.661 41.5801   3
  -2  13  -6 340.011 44.8767   1
   2 -13   6 275.953 46.1393   2
   2 -13   6 259.700 52.5744   4
   2 -13   7 625.023 60.4476   2
  -2  13  -7 567.695 53.5462   1
   2 -13   7 535.709 66.4644   4
   2  13   7 602.612 56.7359   3
   2 -13   8 93.9367 48.1322   4
   2 -13   8 67.3634 36.9681   2
  -2  13  -8 112.578 36.9654   1
   2 -13   9 11.9417 42.7424   4
  -2  13  -9 41.3251 32.9310   1
   2 -13   9 40.6387 34.5865   2
  -2 -13 -10 325.249 42.8876   3
   2 -13  10 433.431 59.8943   2
   2 -13  10 392.357 61.8376   4
   2 -13  11 782.122 75.9288   2
   2 -13  11 773.851 81.2806   4
   2 -13  12 589.413 69.6656   2
   2 -13  12 702.812 83.0702   4
   2 -13  13 1878.15 116.614   2
   2 -13  13 2018.31 130.908   4
   2 -13  14 1115.71 103.240   4
   2 -13  15 921.379 99.9312   4
   2 -13  16 3052.34 170.997   4
  -2 -14  18 32.5824 52.5201   4
  -2 -14  17-54.3190 54.4405   2
  -2 -14  17 87.1022 52.1203   4
  -2 -14  16 343.330 67.8280   2
  -2 -14  16 461.612 72.4316   4
  -2 -14  15 85.0462 58.4662   2
  -2 -14  15 61.8149 50.8405   4
  -2 -14  14 631.595 81.2759   2
  -2 -14  14 699.114 82.2165   4
  -2 -14  13 168.411 56.1216   2
  -2 -14  13 231.159 53.4772   4
  -2 -14  12 2145.51 129.320   2
  -2 -14  12 2048.74 120.843   4
  -2  14  12 2045.82 121.268   3
  -2 -14  11 7582.06 236.476   2
  -2 -14  11 7439.67 225.997   4
  -2  14  11 7510.25 228.817   3
  -2  14  10 249.248 56.8556   3
  -2 -14  10 213.295 50.8763   4
  -2  14   9 2177.92 115.792   3
  -2 -14   9 2349.39 118.443   4
  -2  14   8 1400.24 94.1698   3
  -2 -14   8 1313.92 89.4198   4
  -2  14   7 3151.01 133.270   3
  -2 -14   7 2927.95 127.033   4
  -2  14   6 673.466 64.3989   3
  -2 -14   6 743.354 68.4292   4
   2  14  -6 670.193 63.4744   4
  -2  14   5 675.307 64.8285   3
   2  14  -5 679.114 60.9871   4
   2 -14  -5 715.958 56.4233   1
  -2  14   4 253.657 46.3057   3
   2  14  -4 241.405 42.7146   4
   2 -14  -4 311.715 42.4645   1
  -2  14   3 55.8563 38.7876   3
   2  14  -3-25.9086 32.1763   4
   2 -14  -3 15.3047 29.4547   1
  -2  14   2 9120.12 228.705   3
   2  14  -2 9504.07 225.884   4
   2 -14  -2 9733.99 206.249   1
  -2  14   1 444.418 53.1646   3
   2  14  -1 540.827 54.6406   4
  -2 -14   1 534.034 59.6366   1
   2  14   0 2186.80 89.0274   3
   2  14   0 2342.39 104.346   4
  -2 -14   0 2163.72 106.841   1
   2  14   1 7098.08 168.755   3
   2  14   1 7084.51 190.306   4
  -2 -14  -1 7199.98 198.499   1
   2  14   2 4050.54 122.583   3
   2  14   2 4155.27 143.529   4
  -2 -14  -2 4016.81 144.908   1
   2  14   3 2003.89 86.0954   3
   2  14   3 1859.57 97.5810   4
  -2 -14  -3 1891.17 99.5171   1
   2  14   4 123.195 35.1193   3
  -2 -14  -4 83.7938 42.5519   1
  -2  14  -4 95.2667 30.5593   1
   2  14   5 291.798 40.3766   3
  -2  14  -5 385.988 48.0541   1
   2 -14   5 405.322 64.4958   4
   2 -14   6 7895.15 201.092   2
  -2  14  -6 7737.83 197.204   1
   2 -14   6 8001.69 233.093   4
   2  14   6 7812.10 190.274   3
   2 -14   7 3816.19 138.496   2
  -2  14  -7 3761.19 134.785   1
   2 -14   7 3757.23 158.166   4
   2  14   7 3840.56 130.964   3
   2 -14   8 2771.06 136.686   4
   2 -14   8 2694.19 119.906   2
  -2  14  -8 2478.35 113.164   1
   2 -14   9 1843.61 118.289   4
   2 -14   9 1896.64 103.467   2
   2 -14  10 1.04903 46.0221   4
   2 -14  10 44.7241 39.2872   2
   2 -14  11 64.9447 48.6289   4
   2 -14  11-23.2014 39.4964   2
   2 -14  12 3130.69 160.374   4
   2 -14  12 2977.65 141.563   2
   2 -14  13 210.752 60.4639   4
   2 -14  13 272.864 55.3167   2
   2 -14  14 512.407 79.5583   4
   2 -14  15 2815.14 166.779   4
  -2 -15  17-17.9027 49.1761   4
  -2 -15  16 8.74837 47.1530   4
  -2 -15  16 6.74739 48.6389   2
  -2 -15  15 751.784 86.3399   4
  -2 -15  15 802.996 93.0863   2
  -2 -15  14 63.4967 49.1762   4
  -2 -15  14-1.26269 49.9555   2
  -2 -15  13 2486.88 145.169   2
  -2 -15  13 2402.71 138.385   4
  -2 -15  12 135.836 57.8702   2
  -2 -15  12 212.413 54.1572   4
  -2  15  12 279.006 58.7217   3
  -2  15  11 76.6074 51.6099   3
  -2 -15  11 143.578 52.9429   4
  -2 -15  11 138.372 57.0000   2
  -2  15  10 649.050 74.7129   3
  -2 -15  10 706.567 74.3644   4
  -2  15   9 1803.89 110.429   3
  -2 -15   9 1762.18 106.779   4
  -2  15   8 8552.32 237.628   3
  -2 -15   8 8450.16 234.674   4
  -2  15   7 732.436 70.7296   3
  -2 -15   7 811.842 74.1195   4
  -2  15   6 2712.15 124.262   3
   2 -15  -6 2887.68 114.179   1
  -2  15   5 2456.41 116.788   3
   2 -15  -5 2463.64 103.089   1
  -2  15   4-3.68597 37.2993   3
   2  15  -4 43.2484 32.1310   4
   2 -15  -4 64.7882 33.3093   1
  -2  15   3 5784.12 182.216   3
   2  15  -3 6085.62 180.550   4
   2 -15  -3 5844.34 159.822   1
  -2  15   2 1769.01 99.7603   3
   2  15  -2 1622.93 91.0062   4
   2 -15  -2 1675.06 82.8159   1
  -2  15   1 20.0300 35.9399   3
   2  15  -1 124.763 36.7638   4
  -2 -15   1 94.8311 40.8193   1
   2  15   0 336.106 42.7820   3
   2  15   0 360.644 49.4184   4
  -2 -15   0 302.635 53.0559   1
   2  15   1 1799.54 84.8799   3
   2  15   1 2068.00 102.564   4
  -2 -15  -1 1939.33 104.878   1
   2  15   2 868.653 60.9762   3
   2  15   2 916.957 71.4973   4
  -2 -15  -2 895.762 74.0372   1
   2  15   3 333.437 42.6048   3
  -2 -15  -3 392.901 56.6940   1
   2  15   4 531.490 52.4555   3
  -2 -15  -4 540.015 62.9762   1
   2  15   5 5866.99 161.765   3
  -2 -15  -5 5824.59 188.693   1
  -2  15  -5 5764.31 166.501   1
   2  15   6 76.9132 36.4967   3
  -2  15  -6 9.79993 27.1719   1
   2 -15   6 73.6073 47.9371   4
   2 -15   7 6641.75 190.493   2
  -2  15  -7 6190.47 183.629   1
   2 -15   7 6524.96 217.792   4
   2  15   7 6377.51 176.845   3
   2 -15   8 1725.07 99.6917   2
   2 -15   8 1655.01 114.929   4
   2  15   8 1672.16 91.3336   3
   2 -15   9 34.1487 46.4998   4
   2 -15   9 131.423 41.7764   2
   2 -15  10 379.589 65.9246   4
   2 -15  10 450.786 63.8794   2
   2 -15  11 727.118 84.2919   4
   2 -15  11 847.485 82.3753   2
   2 -15  12 132.816 49.3865   4
   2 -15  12 176.138 49.5042   2
   2 -15  13 954.627 98.9967   4
   2 -15  13 989.391 92.0531   2
   2 -15  14 48.3381 51.6115   4
   2 -15  14 59.3887 43.2392   2
  -2 -16  16 32.3310 54.4560   4
  -2 -16  16 28.0051 56.7471   2
  -2 -16  15 33.2741 47.0886   4
  -2 -16  15 43.3728 50.7638   2
  -2 -16  14 5501.63 215.713   4
  -2 -16  14 5441.70 222.043   2
  -2 -16  13 3090.84 164.324   2
  -2 -16  13 3190.14 161.079   4
  -2 -16  12 1282.41 108.035   2
  -2 -16  12 1287.89 103.692   4
  -2  16  12 1262.43 103.502   3
  -2  16  11 421.376 67.5806   3
  -2 -16  11 486.671 70.7152   2
  -2 -16  11 448.743 68.3274   4
  -2 -16  10 3566.59 159.052   4
  -2  16  10 3595.19 159.028   3
  -2  16   9-15.7315 46.2172   3
  -2 -16   9 16.2642 39.2704   4
  -2  16   8 2358.46 126.243   3
  -2 -16   8 2566.41 129.708   4
   2 -16  -7 457.545 54.3609   1
  -2  16   7 484.087 65.3268   3
   2 -16  -6 75.8528 30.5540   1
  -2  16   6-19.5345 43.2635   3
   2 -16  -5 2438.49 105.581   1
  -2  16   5 2383.10 118.533   3
   2 -16  -4 8043.05 200.775   1
  -2  16   4 7987.84 223.692   3
   2 -16  -3 146.954 38.5276   1
  -2  16   3 149.475 47.1985   3
   2 -16  -2 116.523 37.0895   1
  -2  16   2 100.355 39.3046   3
  -2  16   1 6232.80 193.829   3
   2  16  -1 6287.80 170.705   3
  -2 -16   0 2132.18 113.622   1
   2  16   0 1920.34 90.9183   3
  -2 -16  -1 2856.51 129.133   1
   2  16   1 2752.70 107.552   3
  -2 -16  -2 229.256 51.5638   1
   2  16   2 126.820 35.5831   3
  -2 -16  -3 3959.03 154.421   1
   2  16   3 3640.61 125.051   3
  -2 -16  -4 540.790 64.6672   1
   2  16   4 498.390 52.0597   3
  -2 -16  -5 1292.05 92.0054   1
   2  16   5 1300.17 77.0305   3
  -2 -16  -6 2198.87 122.136   1
  -2  16  -6 2122.82 103.273   1
   2  16   6 2272.47 102.389   3
   2 -16   7 817.134 69.8629   2
   2 -16   7 762.683 83.0319   4
   2  16   7 861.911 68.7603   3
   2 -16   8 4255.19 157.241   2
   2 -16   8 4030.99 178.144   4
   2  16   8 3862.57 141.771   3
   2 -16   9 3485.57 167.267   4
   2 -16   9 3662.48 149.672   2
   2 -16  10-8.62893 51.6468   4
   2 -16  10 97.1069 46.3757   2
   2 -16  11-37.1626 50.1447   4
   2 -16  11 17.4853 41.3484   2
   2 -16  12 977.744 102.692   4
   2 -16  12 922.473 82.6774   2
   2 -16  13 1701.10 127.959   4
   2 -16  13 1638.65 115.232   2
   2 -16  14 623.578 76.9132   2
  -2 -17  15 457.968 75.1726   4
  -2 -17  15 372.101 68.2651   2
  -2 -17  14 428.713 74.2619   4
  -2 -17  14 410.206 72.2980   2
  -2 -17  13 5082.67 213.483   2
  -2 -17  13 5247.33 209.861   4
  -2 -17  12-47.2711 53.6223   2
  -2 -17  12-4.11576 45.4171   4
  -2  17  12 82.1182 49.7145   3
  -2 -17  11 1598.99 118.480   2
  -2 -17  11 1551.10 113.116   4
  -2  17  11 1553.54 113.178   3
  -2  17  10 221.559 58.9845   3
  -2 -17  10 171.266 52.3402   4
  -2  17   9 8094.51 244.519   3
  -2 -17   9 8088.50 245.251   4
   2 -17  -8 372.925 52.2653   1
  -2  17   8 436.472 66.8748   3
   2 -17  -7 18.0709 31.9806   1
  -2  17   7 38.5723 41.6661   3
   2 -17  -6 2041.64 101.950   1
  -2  17   6 1661.91 105.275   3
   2 -17  -5 2080.09 103.272   1
  -2  17   5 1829.37 109.350   3
   2 -17  -4 4.79801 31.1550   1
  -2  17   4-43.9353 40.8648   3
   2 -17  -3 909.034 69.0391   1
  -2  17   3 914.031 79.2130   3
  -2  17   2 2285.86 120.530   3
  -2  17   1 0.64499 37.2123   3
   2  17  -1 33.8846 31.9740   3
  -2 -17   0 284.243 51.5527   1
  -2  17   0 463.433 61.6667   3
   2  17   0 535.445 55.4473   3
  -2 -17  -1 8531.56 238.974   1
   2  17   1 8399.72 207.363   3
  -2 -17  -2 3547.64 149.834   1
   2  17   2 3441.74 125.602   3
  -2 -17  -3 436.612 60.7607   1
   2  17   3 430.531 49.6679   3
  -2 -17  -4 1.64012 38.4215   1
   2  17   4-10.0686 31.0554   3
  -2 -17  -5-7.87158 38.3559   1
   2  17   5 58.3809 32.3569   3
  -2 -17  -6 1715.42 112.300   1
   2  17   6 1596.85 90.3908   3
  -2 -17  -7 4830.06 187.032   1
   2 -17   7 5511.31 178.635   2
   2  17   7 4936.85 161.555   3
   2 -17   8 1422.31 95.7760   2
   2 -17   8 1415.54 115.409   4
   2  17   8 1465.30 89.1053   3
   2 -17   9 3647.34 152.969   2
   2 -17   9 3745.45 177.867   4
   2 -17  10 67.3578 47.6943   2
   2 -17  10 23.6623 54.5119   4
   2 -17  11 2224.49 126.188   2
   2 -17  11 2153.91 142.953   4
   2 -17  12 79.0671 49.4370   2
   2 -17  12 44.5545 48.5702   4
   2 -17  13 598.883 81.6950   2
   2 -17  14-4.32545 64.1972   2
  -2 -18  14 2181.62 142.545   2
  -2 -18  14 2240.47 145.507   4
  -2 -18  13 252.620 63.8073   2
  -2 -18  13 178.657 54.0113   4
  -2 -18  12 1771.74 133.520   2
  -2 -18  12 1986.09 131.093   4
  -2  18  12 1729.72 122.841   3
  -2  18  11 135.160 51.2299   3
  -2 -18  11 221.083 60.7912   4
  -2 -18  11 204.512 62.7596   2
  -2  18  10 101.639 49.6222   3
  -2 -18  10-10.0832 46.0225   4
   2 -18  -9 26.1522 35.2136   1
  -2  18   9-28.9460 46.1758   3
   2 -18  -8 116.135 40.0886   1
  -2  18   8 147.550 61.2774   3
   2 -18  -7 1676.89 96.9559   1
  -2  18   7 1504.37 104.311   3
   2 -18  -6 345.349 51.7732   1
  -2  18   6 264.191 54.0173   3
   2 -18  -5 1028.05 75.9170   1
  -2  18   5 884.449 82.1405   3
   2 -18  -4 7861.37 207.825   1
  -2  18   4 7194.44 226.018   3
   2 -18  -3 980.016 72.2777   1
  -2  18   3 783.337 73.0619   3
   2  18  -2 600.885 60.2434   3
  -2  18   2 738.086 76.5265   3
  -2  18   1 71.5852 42.6665   3
   2  18  -1 6.71461 29.5147   3
   2  18   0 4318.81 146.844   3
  -2  18   0 4274.37 167.156   3
  -2 -18  -1 1011.69 86.0409   1
   2  18   1 921.292 69.3470   3
  -2 -18  -2 288.854 54.8701   1
   2  18   2 412.096 52.3497   3
  -2 -18  -3 768.609 77.9553   1
   2  18   3 715.011 63.2491   3
  -2 -18  -4 96.4912 38.8519   1
   2  18   4 80.0422 36.6885   3
  -2 -18  -5 30.1354 41.6579   1
   2  18   5-63.0621 37.1653   3
  -2 -18  -6 3872.10 168.007   1
   2 -18   6 4064.97 153.684   2
   2  18   6 4075.50 146.197   3
  -2 -18  -7 586.117 77.3808   1
   2 -18   7 590.010 64.7961   2
   2  18   7 566.079 63.7616   3
  -2 -18  -8 921.290 92.3589   1
   2 -18   8 958.527 81.5737   2
   2 -18   9 1028.30 85.0179   2
   2 -18   9 975.838 98.9299   4
   2 -18  10 174.267 54.2603   2
   2 -18  10 172.599 59.7158   4
   2 -18  11 150.195 54.4656   2
   2 -18  11 248.491 69.3812   4
   2 -18  12 513.345 70.5560   2
  -2 -19  13 941.770 103.912   2
  -2 -19  13 768.475 92.2566   4
  -2 -19  12 150.787 69.4645   2
  -2 -19  12-3.17912 48.9376   4
  -2  19  12 72.3414 58.9939   3
  -2  19  11 138.530 59.3620   3
  -2 -19  11 70.7242 58.5658   2
  -2  19  10 342.453 69.3459   3
   2 -19 -10 235.564 54.3592   1
  -2  19   9 3.56468 47.1977   3
   2 -19  -9 59.2312 38.5569   1
  -2  19   8 766.973 85.0885   3
   2 -19  -8 909.837 78.5957   1
  -2  19   7 102.775 54.1442   3
   2 -19  -7 82.5901 38.1018   1
  -2  19   6 1314.42 100.280   3
   2 -19  -6 1598.06 97.7621   1
  -2  19   5 300.089 66.4626   3
   2 -19  -5 175.864 43.4314   1
  -2  19   4 588.262 76.9508   3
   2 -19  -4 773.396 69.7700   1
  -2  19   3 10452.5 280.462   3
   2  19  -2 879.958 72.4566   3
  -2  19   2 852.740 86.2796   3
   2  19  -1 271.897 45.0874   3
  -2  19   1 325.418 59.3087   3
   2  19   0 1932.27 98.9636   3
  -2  19   0 1762.05 113.524   3
  -2  19  -1 95.0356 46.1028   3
   2  19   1 51.1341 36.3430   3
  -2 -19  -1 61.5172 43.6049   1
   2  19   2 701.500 65.5941   3
  -2 -19  -2 731.662 79.0461   1
   2  19   3-95.6393 40.6753   3
  -2 -19  -3 38.7209 47.5559   1
   2  19   4 487.759 58.5737   3
  -2 -19  -4 374.159 62.5534   1
  -2 -19  -5 984.384 92.9603   1
  -2 -19  -6 324.784 66.4696   1
   2 -19   6 332.003 54.6604   2
   2 -19   7 1478.59 98.8272   2
  -2 -19  -7 1283.13 100.696   1
  -2 -19  -8 82.6610 52.8217   1
   2 -19   8-6.58262 39.3740   2
  -2 -19  -9 273.405 59.6781   1
   2 -19  10-53.0293 49.0978   4
  -2 -20  12 59.4180 62.9156   2
  -2 -20  11 211.311 71.6279   2
  -2  20  11 131.768 60.0930   3
  -2  20  10 113.752 59.2753   3
  -2  20   9 185.089 61.9188   3
  -2  20   8 1337.57 107.323   3
  -2  20   7 239.691 60.5194   3
  -2  20   6 139.836 52.9500   3
  -2  20   5-7.42529 48.2891   3
  -2  20   4 22.7146 40.9463   3
  -2  20   3 747.826 81.4839   3
   2  20  -3 825.680 72.7234   3
  -2  20   2 711.336 78.6182   3
   2  20  -2 942.728 77.9152   3
   2  20  -1 996.675 77.8930   3
  -2  20   1 999.659 90.1826   3
  -2  20   0 18.7199 42.7826   3
  -2  20  -1 1217.04 98.8938   3
  -2 -20  -2 125.827 50.6531   1
  -2 -20  -3 1584.76 111.564   1
  -2 -20  -4 839.162 86.3665   1
  -2 -20  -5 343.781 64.7371   1
  -2 -20  -6 224.544 63.9715   1
  -2 -20  -7 3926.96 180.897   1
  -2 -20  -8 271.896 62.4908   1
  -2 -20  -9 51.7681 53.5974   1
  -2 -20 -10 716.103 90.3203   1
  -2  21   8 368.932 67.6239   3
  -2  21   7 387.049 72.2580   3
  -2  21   6 1384.88 108.890   3
  -2  21   5 236.827 57.2289   3
  -2  21   4 2257.28 133.694   3
  -2  21   3 177.507 52.2622   3
  -2  21   2 166.642 52.2616   3
  -2  21   1 196.642 54.9564   3
  -2  21   0 79.5740 52.4989   3
  -2  21  -1 359.905 66.2142   3
  -2  21  -2 2895.31 153.381   3
  -2 -21  -3 1467.59 110.532   1
  -2 -21  -4 160.191 54.5111   1
  -2 -21  -5 62.5410 46.3993   1
  -2 -21  -6 3417.53 169.639   1
  -2 -21  -7-8.34341 49.1848   1
  -2 -21  -8 851.868 96.7038   1
  -2 -21  -9-10.7829 52.2314   1
  -2  22   5 920.110 92.4247   3
  -2  22   4 154.806 62.2581   3
  -2  22   3 212.319 60.4556   3
  -2  22   2 250.823 61.6581   3
  -2  22   1 9.98201 44.5541   3
  -2  22   0 100.342 55.0942   3
  -2  22  -1 3025.27 159.867   3
  -2  22  -2 26.6457 49.4148   3
  -2 -22  -3 392.221 72.0758   1
  -2  22  -3 131.835 49.4505   3
  -2 -22  -4-11.4560 48.2034   1
  -2 -22  -5 1473.50 115.942   1
  -2 -22  -6 311.537 71.0821   1
  -2  23  -1-14.1408 50.8339   3
  -3   0  22 130.910 64.0686   4
  -3   0  21 2629.15 160.440   4
  -3   0  20-59.5470 53.3983   4
  -3   0  19 488.589 78.2004   4
  -3   0  18-36.5312 57.2029   4
  -3   0  17 2342.76 129.815   4
  -3   0  16-2.08982 45.0823   4
  -3   0  15 6173.55 197.302   4
  -3   0  14 10.8909 39.8870   4
   3   0 -13 36024.0 571.223   2
   3   0 -13 35350.6 573.171   3
  -3   0  13 34868.0 562.486   4
   3   0 -12-4.94313 28.0394   2
   3   0 -12 15.5723 37.1983   3
  -3   0  12 37.4581 37.4015   4
   3   0 -11 8486.04 203.287   2
   3   0 -11 8598.90 207.890   3
  -3   0  10-28.9156 34.0837   2
   3   0 -10 58.8202 33.9413   2
   3   0 -10-11.7641 31.7907   3
  -3   0   9 5012.06 135.775   2
   3   0  -9 4982.17 138.699   3
  -3   0   8 25.9380 29.5902   2
   3   0  -8 8.78673 27.5325   3
  -3   0   7 1483.71 65.5073   2
   3   0  -7 1519.35 66.0078   3
  -3   0   6 6.91209 23.1134   2
   3   0  -6-1.37796 21.6730   3
  -3   0   5 38929.2 505.308   2
   3   0  -5 37717.3 508.190   3
  -3   0   4-9.72994 24.3698   3
   3   0  -4 20.6587 22.4056   3
  -3   0   3 21909.4 294.119   3
   3   0  -3 21215.5 292.184   3
   3   0  -2 55.0496 19.6564   3
  -3   0   2 106.224 22.8149   3
   3   0  -2 6.79842 18.6006   1
  -3   0   1 3557.78 68.5945   3
  -3   0   1 3632.75 69.0077   1
  -3   0   1 3520.97 60.8499   4
   3   0   0 82.5091 17.4537   4
  -3   0   0-13.3503 14.7916   4
   3   0   1 5279.35 91.9210   4
  -3   0  -1 5155.09 91.7597   4
   3   0   2 23.1115 21.1017   4
  -3   0  -2 40.2584 21.1482   4
  -3   0  -3 45.4190 18.8844   4
   3   0   3 72.7624 23.5870   4
   3   0   4-20.6789 25.2111   4
  -3   0  -4 10.4455 19.1007   4
  -3   0  -5 10394.7 191.202   4
   3   0   5 10334.8 190.961   4
   3   0   6-11.9736 31.7334   4
   3   0   7 15127.9 271.399   4
   3   0   8 26.3627 33.8789   4
   3   0   9 118.956 37.4878   4
  -3   0 -10 12.5185 28.3634   2
   3   0  10-0.18864 33.1136   4
  -3   0 -11 250.687 42.9445   2
   3   0  11 286.814 49.9570   4
   3   0  12 56.4422 42.1833   4
   3   0  13 9238.05 246.530   4
   3   0  14-34.9913 46.1137   4
   3   0  15 4413.29 177.275   4
   3   0  16 16.4210 47.3404   4
   3   0  17 12514.1 336.214   4
   3   0  18-45.6469 53.6359   4
   3   0  19 4636.03 209.077   4
   3   0  20 36.2230 53.6056   4
  -3  -1  22 467.894 82.7219   4
  -3   1  21 671.722 91.4827   4
  -3  -1  21 588.989 84.5623   4
  -3  -1  20 136.559 56.1654   4
  -3   1  20 216.110 62.1277   4
  -3  -1  19 2457.32 143.470   4
  -3   1  19 2408.36 144.299   4
  -3   1  18 5086.80 199.955   4
  -3  -1  18 5491.76 205.651   4
  -3  -1  17 2426.32 132.872   4
  -3   1  17 2522.87 134.930   4
  -3   1  16 193.377 52.8137   4
  -3  -1  16 85.9542 44.6194   4
  -3  -1  15 6775.48 205.897   4
  -3   1  15 6895.59 209.116   4
  -3  -1  14 15343.5 323.869   4
  -3   1  14 15058.0 322.773   4
   3  -1 -13 5171.43 163.534   2
  -3  -1  13 5094.04 163.525   4
   3  -1 -13 4919.50 164.558   3
   3   1 -13 4873.90 163.778   3
  -3  -1  12 1198.03 77.1206   2
   3  -1 -12 1303.79 78.2800   2
   3  -1 -12 1299.52 81.1363   3
  -3  -1  12 1297.64 79.7462   4
  -3  -1  11 8569.74 208.243   2
   3  -1 -11 9037.38 209.191   2
   3  -1 -11 9121.69 215.920   3
  -3  -1  11 8836.43 204.463   4
  -3  -1  10 3717.87 121.900   2
   3  -1 -10 3839.33 123.307   2
   3  -1 -10 3888.79 127.158   3
  -3  -1  10 3696.95 119.690   4
  -3  -1   9 9628.91 207.155   2
   3  -1  -9 9965.33 206.245   2
  -3  -1   9 10294.8 204.210   4
   3  -1  -9 9890.71 210.942   3
  -3   1   8 28260.4 416.560   2
  -3  -1   8 28668.3 422.753   2
   3  -1  -8 27281.8 414.935   2
   3  -1  -8 27794.7 424.125   3
  -3  -1   7 4651.57 120.661   2
  -3   1   7 4764.71 115.211   2
   3  -1  -7 4713.13 115.958   2
   3   1  -7 4693.22 119.312   3
   3  -1  -7 4510.99 119.195   3
  -3   1   6 30822.6 416.766   2
   3  -1  -6 29400.2 415.459   2
   3  -1  -6 30113.9 426.661   3
  -3  -1   6 29461.8 423.646   2
  -3   1   6 29751.8 427.424   3
   3   1  -6 30670.1 424.069   3
  -3   1   5 2132.34 63.5742   2
   3  -1  -5 2020.06 68.2370   3
   3   1  -5 2102.55 65.9223   3
  -3   1   5 2208.25 73.0594   3
  -3   1   4 43599.7 549.459   2
  -3   1   4 43637.4 564.545   3
   3  -1  -4 43446.8 562.128   3
   3   1  -4 43724.0 555.246   3
   3   1  -3 1202.17 43.0606   3
   3  -1  -3 1112.76 45.4907   3
  -3   1   3 1237.97 49.8284   3
  -3  -1   3 1319.31 46.0438   3
   3   1  -2 8136.09 121.547   3
  -3   1   2 7876.46 133.541   3
  -3  -1   2 8211.75 122.597   3
   3  -1  -2 7989.18 133.208   3
   3   1  -2 7442.26 129.506   1
  -3  -1   1 110357. 1280.18   3
  -3  -1   1 108815. 1299.86   1
  -3   1   1 109718. 1278.00   1
  -3   1   1 108529. 1291.54   4
   3   1   0 4314.10 66.7923   4
  -3   1   0 4254.29 81.5770   4
   3  -1   0 4463.96 82.3694   4
  -3  -1   0 4364.58 66.7515   4
  -3   1  -1 11747.9 175.218   4
   3  -1   1 11860.2 175.063   4
   3   1   1 11682.0 163.313   4
  -3  -1  -1 11328.7 162.864   4
   3  -1   2 9105.00 151.017   4
   3   1   2 9046.81 142.553   4
  -3  -1  -2 8880.01 142.828   4
  -3   1  -2 8969.57 150.747   4
   3  -1   3 23523.0 332.720   4
   3   1   3 23824.6 326.862   4
  -3   1  -3 23330.0 332.747   4
   3  -1   4 48.0728 25.6543   4
  -3   1  -4 91.9207 26.5939   4
   3   1   4 140.678 31.4104   4
  -3   1  -5 6771.87 147.322   4
   3  -1   5 6782.28 146.487   4
   3   1   5 6765.97 143.499   4
   3   1   6 13648.4 241.394   4
   3  -1   6 13762.8 245.797   4
  -3   1  -6 13564.4 243.810   4
  -3   1  -7 6896.14 163.990   4
   3  -1   7 6608.36 160.927   4
   3   1   7 6800.39 161.437   4
  -3   1  -8 6032.38 156.069   2
   3   1   8 6022.34 157.327   4
   3  -1   8 5915.28 156.918   4
  -3   1  -9 3086.99 111.408   2
   3   1   9 3051.65 114.243   4
   3  -1   9 2850.87 111.765   4
  -3   1 -10 147.849 34.2393   2
   3  -1  10 10.9910 35.2439   4
   3   1  10 138.569 42.4980   4
  -3   1 -11 6790.50 188.233   2
   3   1  11 6423.41 185.592   4
   3  -1  11 6394.93 187.063   4
   3   1  12 4357.83 157.969   4
   3  -1  12 4370.17 158.974   4
   3   1  13 73.6546 44.8707   4
   3  -1  13 43.2892 43.1616   4
   3   1  14 3837.30 159.527   4
   3  -1  14 3919.79 161.424   4
   3  -1  15 157.946 50.3015   4
   3   1  15 139.294 49.9013   4
   3   1  16 4488.10 184.552   4
   3  -1  16 4527.38 186.831   4
   3  -1  17 33.7864 46.5056   4
   3   1  17 43.9084 47.8582   4
   3  -1  18 5023.42 211.343   4
   3   1  18 5184.88 214.072   4
   3   1  19-16.4848 54.0606   4
   3  -1  19 150.908 64.2696   4
   3   1  20 15.8263 56.3400   4
  -3  -2  22 100.804 59.6307   4
  -3   2  21 4142.01 198.153   4
  -3  -2  21 3667.37 184.895   4
  -3   2  20 57.3720 51.8032   4
  -3  -2  20-9.46774 52.1372   4
  -3  -2  19 766.103 86.7706   4
  -3   2  19 776.202 88.7625   4
  -3  -2  18 2322.29 132.645   4
  -3   2  18 2252.96 133.443   4
  -3  -2  17 1862.50 117.629   4
  -3   2  17 1832.48 118.708   4
  -3  -2  16 31.9864 45.5083   4
  -3   2  16 47.5276 45.9920   4
  -3  -2  15 1038.28 84.3848   4
  -3  -2  14 12041.9 278.467   4
  -3  -2  13 22.1607 39.5728   2
   3  -2 -13 87.8150 39.4609   2
   3  -2 -13 83.6985 38.1848   3
  -3  -2  13 10.6841 36.5844   4
  -3  -2  12 10919.5 248.702   2
   3  -2 -12 10739.9 244.172   2
  -3  -2  12 10871.6 242.294   4
   3  -2 -12 11199.7 252.057   3
   3  -2 -11 282.914 41.5844   2
  -3  -2  11 218.863 44.3824   2
   3  -2 -11 241.214 40.9944   3
  -3  -2  11 156.102 36.4672   4
   3  -2 -10 17784.8 311.818   2
  -3  -2  10 17457.8 316.721   2
  -3  -2  10 16924.9 306.560   4
   3  -2 -10 17410.0 318.574   3
  -3  -2   9 35207.7 525.750   2
   3  -2  -9 35446.3 516.973   2
   3  -2  -9 35915.1 530.726   3
  -3  -2   9 36169.8 516.421   4
  -3  -2   8 1553.69 76.4509   2
   3  -2  -8 1577.82 68.3569   2
   3  -2  -8 1645.79 76.1685   3
  -3  -2   8 1533.23 68.1821   4
   3  -2  -7 5371.18 124.342   2
   3  -2  -7 5387.46 133.203   3
  -3  -2   7 5080.15 131.514   2
  -3   2   7 5476.68 136.158   3
  -3  -2   7 5351.79 122.842   4
   3  -2  -6 665.818 39.6744   2
  -3   2   6 642.891 47.9942   3
   3  -2  -6 637.557 44.7573   3
  -3  -2   6 818.133 45.1860   4
  -3   2   5 6479.86 120.107   2
   3  -2  -5 5837.34 128.493   3
  -3   2   5 6153.89 132.146   3
   3  -2  -5 5973.33 116.965   2
  -3  -2   5 6024.57 114.844   4
  -3   2   4 2440.70 59.4810   2
   3  -2  -4 2124.26 68.3564   3
   3  -2  -4 2294.98 59.0095   2
  -3   2   4 2201.41 71.6455   3
  -3  -2   4 2328.93 56.7624   4
   3   2  -3 18326.9 268.501   1
  -3   2   3 18669.2 243.397   2
  -3   2   3 18655.4 271.502   3
   3  -2  -3 18586.5 269.236   3
  -3  -2   3 18575.1 238.598   4
   3   2  -3 18249.6 251.415   3
   3   2  -2 552.715 24.1552   3
  -3   2   2 669.907 23.0945   2
  -3   2   2 574.006 39.2637   3
   3   2  -2 648.615 37.3664   1
  -3  -2   2 723.954 42.9294   1
  -3  -2   1 1356.83 50.2483   1
  -3   2   1 1385.57 47.2754   4
  -3   2   0 138446. 1650.38   4
   3  -2   0 140660. 1650.56   4
  -3   2  -1 24209.4 334.416   4
   3  -2   1 24626.9 335.413   4
   3   2   1 24862.2 311.354   4
  -3   2  -2 2218.82 66.1950   4
   3  -2   2 2256.51 66.6447   4
   3   2   2 2176.68 56.4679   4
   3  -2   3 2517.93 77.0843   4
  -3   2  -3 2459.82 75.8819   4
   3   2   3 2462.92 67.5716   4
   3   2   4 0.80982 22.6354   4
  -3   2  -4 17.1901 22.0562   4
   3  -2   4 19.3315 27.3053   4
  -3   2  -5 14017.6 233.979   2
   3  -2   5 13923.1 244.163   4
  -3   2  -5 14351.3 246.516   4
   3   2   5 14464.7 237.338   4
  -3   2  -6 8831.54 176.765   2
   3  -2   6 8915.27 186.534   4
  -3   2  -6 8836.60 187.729   4
   3   2   6 8735.73 178.358   4
  -3   2  -7 26362.1 402.991   2
  -3   2  -7 26736.0 415.022   4
   3  -2   7 26141.2 411.508   4
   3   2   7 25876.7 404.496   4
  -3   2  -8 275.972 37.3583   2
   3   2   8 231.416 39.6733   4
  -3   2  -8 263.398 41.3752   4
   3  -2   8 254.396 41.8094   4
  -3   2  -9 2006.96 90.6066   2
  -3   2  -9 2180.25 96.5575   4
   3  -2   9 1869.33 91.9858   4
   3   2   9 2144.31 95.5133   4
  -3   2 -10 12677.0 265.059   2
   3   2  10 12288.8 263.361   4
   3  -2  10 12143.4 265.106   4
  -3   2 -11 168.072 38.6172   2
   3  -2  11 253.152 51.0655   4
   3   2  11 169.087 43.8508   4
   3   2  12 4533.85 159.928   4
   3  -2  12 4488.25 161.692   4
   3  -2  13 1931.58 109.984   4
   3   2  13 1736.75 105.569   4
   3   2  14 2046.76 118.510   4
   3  -2  14 2047.52 116.976   4
   3  -2  15 615.486 76.7763   4
   3   2  15 612.371 76.6534   4
   3  -2  16 1263.90 103.425   4
   3   2  16 1452.70 107.666   4
   3   2  17 1658.03 121.032   4
   3  -2  17 1674.30 123.617   4
   3   2  18 1121.67 103.060   4
   3  -2  18 1183.48 107.813   4
   3   2  19 132.875 59.3400   4
   3  -2  19 152.371 62.8690   4
   3   2  20 89.7867 59.4083   4
  -3  -3  22 754.377 96.6104   4
  -3  -3  21 1815.43 136.036   4
  -3   3  21 1816.35 136.716   4
  -3   3  20 1179.74 109.512   4
  -3  -3  20 1228.69 107.582   4
  -3  -3  19 3027.75 158.022   4
  -3   3  19 3018.62 160.347   4
  -3   3  18 1688.15 118.024   4
  -3  -3  18 1490.29 108.865   4
  -3   3  17 4559.09 183.813   4
  -3  -3  17 4390.66 175.577   4
  -3  -3  16 127.481 51.7694   4
  -3  -3  15 618.900 69.6358   4
  -3  -3  14 13.8467 40.3775   2
  -3  -3  14 54.6436 41.3528   4
   3  -3 -13 2990.57 123.174   2
  -3  -3  13 2753.81 122.292   2
  -3  -3  13 2845.75 119.625   4
  -3  -3  12 515.877 59.1079   2
   3  -3 -12 597.186 56.4337   2
   3  -3 -12 589.496 57.6340   3
  -3  -3  12 553.284 55.7684   4
  -3  -3  11 900.895 69.3814   2
   3  -3 -11 970.515 63.0981   2
   3  -3 -11 1076.34 72.6827   3
  -3  -3  11 993.905 66.8346   4
  -3  -3  10 24751.3 415.953   2
   3  -3 -10 25093.4 404.381   2
   3  -3 -10 25765.5 420.131   3
  -3  -3  10 25209.8 403.154   4
  -3  -3   9 16327.3 298.054   2
   3  -3  -9 16192.6 284.285   2
   3  -3  -9 16172.1 297.203   3
  -3  -3   9 16503.1 284.099   4
  -3  -3   8 64.0632 35.8065   2
   3  -3  -8 73.3560 28.2189   2
   3  -3  -8 23.7549 26.5414   3
  -3   3   8 29.7677 35.9456   3
  -3  -3   8 112.240 32.6380   4
   3  -3  -7 5845.13 129.572   2
   3  -3  -7 5524.50 139.414   3
  -3   3   7 5426.38 140.676   3
  -3  -3   7 5857.67 129.193   4
   3  -3  -6 3987.90 95.4798   2
   3  -3  -6 3747.92 106.794   3
  -3  -3   6 3847.85 94.2846   4
  -3   3   6 3963.31 110.971   3
   3  -3  -5 66.4252 17.8924   2
   3  -3  -5 100.733 26.7410   3
  -3   3   5 123.258 30.9390   3
  -3  -3   5 65.9578 20.2517   4
   3  -3  -4 17144.4 238.447   2
   3  -3  -4 16933.6 265.021   3
  -3   3   4 17702.3 269.341   3
   3   3  -4 17081.5 237.837   4
  -3  -3   4 17358.1 237.912   4
   3  -3  -3 4090.76 95.0079   3
  -3   3   3 4035.50 95.9374   3
   3  -3  -3 3824.02 68.5484   2
   3   3  -3 3713.84 93.5570   1
  -3  -3   3 3745.77 68.3364   4
   3   3  -3 3737.04 68.9462   4
  -3   3   2 2232.52 67.6074   3
   3   3  -2 2236.07 67.2756   1
  -3  -3   2 2225.56 70.2113   1
  -3  -3   2 2159.43 40.1331   4
   3   3  -2 2074.92 39.5244   4
  -3  -3   1 2316.27 69.2986   1
  -3   3   1 2293.68 66.0217   4
  -3   3   0 893.362 42.6255   4
   3  -3   0 908.227 44.5989   4
  -3   3  -1 16014.4 209.011   2
   3  -3   1 16161.9 244.604   4
  -3   3  -1 16148.6 243.676   4
  -3   3  -2 848.022 33.1407   2
   3  -3   2 850.253 46.3899   4
  -3   3  -2 930.183 45.1583   4
  -3   3  -3 1528.96 50.1081   2
  -3   3  -3 1514.19 60.2994   4
   3  -3   3 1546.47 62.9998   4
  -3   3  -4 163.106 24.8206   2
   3  -3   4 116.795 29.1381   4
  -3   3  -4 132.520 27.6470   4
  -3   3  -5 13745.2 230.193   2
   3  -3   5 14037.4 246.052   4
  -3   3  -5 13859.4 246.582   4
  -3   3  -6 6820.82 150.708   2
   3  -3   6 6824.27 161.802   4
  -3   3  -6 6948.15 162.238   4
  -3   3  -7 258.690 34.7183   2
   3   3   7 189.639 38.4748   4
  -3   3  -7 184.125 34.5444   4
   3  -3   7 203.861 39.8663   4
  -3   3  -8 11189.1 226.610   2
   3   3   8 11109.6 229.711   4
   3  -3   8 11241.8 237.048   4
  -3   3  -8 11412.1 239.474   4
  -3   3  -9 688.900 55.8681   2
  -3   3  -9 967.145 67.2060   4
   3   3   9 818.854 61.3699   4
   3  -3   9 861.583 67.5350   4
  -3   3 -10 2608.95 106.887   2
   3   3  10 2342.04 104.568   4
  -3   3 -10 2458.64 110.138   4
   3  -3  10 2549.27 111.530   4
  -3   3 -11 19473.7 361.163   2
   3  -3  11 18369.8 362.430   4
  -3   3 -11 18851.1 364.038   4
   3   3  11 18546.2 359.122   4
   3  -3  12 5956.67 189.124   4
   3   3  12 5690.55 182.712   4
   3  -3  13 2388.03 124.106   4
   3   3  13 2366.85 121.169   4
   3   3  14 1761.44 110.662   4
   3  -3  14 1769.12 110.628   4
   3   3  15 2703.34 140.199   4
   3  -3  15 2442.49 133.588   4
   3  -3  16 2264.49 134.884   4
   3   3  16 2119.79 131.438   4
   3  -3  17 201.805 59.6462   4
   3   3  17 233.543 62.4344   4
   3   3  18 458.647 81.7256   4
   3  -3  18 385.759 79.2205   4
   3   3  19 37.4268 50.8085   4
   3  -3  19 52.5678 57.2652   4
  -3   4  21 77.2092 59.9352   4
  -3  -4  21-7.95866 56.0575   4
  -3   4  20 3679.57 185.473   4
  -3  -4  20 3442.20 175.028   4
  -3   4  19 5297.57 216.787   4
  -3  -4  19 5442.69 212.433   4
  -3   4  18 2066.27 133.796   4
  -3  -4  18 2292.66 134.062   4
  -3  -4  17 1227.61 95.5057   4
  -3  -4  16-0.95050 42.7653   4
  -3  -4  15 4016.90 161.342   2
  -3  -4  15 3886.69 153.919   4
  -3  -4  14 157.974 51.0588   2
  -3  -4  14 160.435 44.4289   4
   3  -4 -13 1383.73 84.8346   2
  -3  -4  13 1489.33 94.0475   2
  -3  -4  13 1394.02 86.6932   4
   3  -4 -12 1220.66 76.2884   2
  -3  -4  12 1201.80 81.3133   2
   3  -4 -12 1226.96 80.3788   3
  -3  -4  12 1230.98 78.0298   4
  -3  -4  11 6339.85 178.240   2
   3  -4 -11 6290.37 168.392   2
   3  -4 -11 6057.97 173.576   3
  -3  -4  11 6386.54 168.530   4
  -3  -4  10 13723.6 278.252   2
   3  -4 -10 13957.4 265.671   2
   3  -4 -10 13799.3 277.646   3
  -3  -4  10 13867.0 263.678   4
   3  -4  -9 15738.8 276.647   2
  -3  -4   9 15524.1 293.320   2
   3  -4  -9 15376.9 289.572   3
  -3  -4   9 15707.3 275.722   4
   3  -4  -8 2551.08 87.3257   2
  -3  -4   8 2607.01 100.958   2
   3  -4  -8 2537.62 97.0794   3
  -3   4   8 2697.72 101.375   3
  -3  -4   8 2778.83 91.9033   4
   3  -4  -7 18373.1 288.565   2
   3  -4  -7 18314.9 308.076   3
   3   4  -7 18062.9 288.399   4
  -3   4   7 18683.0 311.286   3
  -3  -4   7 18977.9 290.890   4
   3  -4  -6 1596.15 58.9369   2
   3  -4  -6 1594.66 69.7693   3
  -3   4   6 1606.67 73.6932   3
  -3  -4   6 1570.46 60.2636   4
   3   4  -6 1612.22 59.8659   4
   3  -4  -5 8981.86 153.812   2
  -3   4   5 9318.90 180.240   3
   3  -4  -5 9202.62 178.286   3
   3   4  -5 9039.52 155.489   4
  -3  -4   5 9029.55 154.854   4
   3  -4  -4 30.3093 13.9101   2
   3   4  -4 83.9943 26.4391   1
   3  -4  -4 10.9938 21.6380   3
  -3   4   4 21.1711 26.5864   3
  -3  -4   4 25.7181 16.7878   4
   3   4  -4 59.1137 17.2478   4
  -3   4   3 1430.45 58.7593   3
   3   4  -3 1493.13 58.6426   1
  -3  -4   3 1379.17 40.0688   4
   3   4  -3 1330.00 39.6783   4
  -3   4   2 1900.46 67.1987   3
   3   4  -2 1895.65 43.6265   4
  -3  -4   2 2026.82 44.4013   4
   3   4  -2 2076.21 67.8109   1
  -3  -4   2 2094.18 69.0450   1
  -3   4   1 17966.4 271.910   4
   3   4  -1 17831.3 230.640   4
  -3  -4   1 18660.4 275.560   1
   3  -4   0 222.472 31.5306   4
  -3   4   0 187.074 25.1930   4
   3  -4   1 320.610 36.2029   4
  -3   4  -1 310.097 30.5135   4
  -3  -4  -2 236.037 17.0623   3
  -3   4  -2 210.567 30.3115   4
   3  -4   2 184.514 31.7511   4
  -3   4  -3 9101.45 152.438   2
  -3   4  -3 9625.16 180.538   4
   3  -4   3 9211.63 178.939   4
  -3  -4  -3 9156.39 142.429   3
  -3   4  -4 30530.4 417.428   2
   3  -4   4 30755.7 445.462   4
  -3  -4  -4 30667.8 404.932   3
  -3   4  -4 30996.3 446.629   4
  -3   4  -5 46.9548 23.8159   2
   3  -4   5 32.2666 34.1022   4
  -3   4  -5 49.1618 29.2343   4
  -3   4  -6 71.4845 27.2040   2
   3  -4   6 65.8178 31.5059   4
  -3   4  -6 68.1173 29.0251   4
  -3   4  -7 180.144 30.8430   2
  -3   4  -7 236.956 37.5760   4
   3  -4   7 202.687 40.1184   4
  -3   4  -8 922.345 59.9860   2
   3  -4   8 936.131 66.1626   4
  -3   4  -8 880.983 63.1987   4
  -3   4  -9 1787.79 85.7642   2
   3  -4   9 1757.49 91.5874   4
  -3   4  -9 1931.08 94.9590   4
  -3   4 -10 1187.09 75.4793   2
   3  -4  10 1083.19 76.1965   4
  -3   4 -10 1103.74 77.2150   4
   3   4  10 1036.50 74.2200   4
  -3   4 -11 7482.91 201.005   2
   3  -4  11 7094.22 203.411   4
   3   4  11 7270.55 202.334   4
   3  -4  12 12757.7 298.580   4
  -3  -4 -12 13524.1 287.476   3
   3   4  12 13095.0 294.942   4
   3  -4  13 560.765 69.2561   4
   3   4  13 586.806 70.5108   4
   3   4  14 63.2110 47.3612   4
   3  -4  14 55.1174 47.0387   4
   3   4  15 422.694 62.0319   4
   3  -4  15 556.818 70.9259   4
   3  -4  16 235.160 58.1646   4
   3   4  16 178.946 59.0271   4
   3  -4  17 2494.01 147.525   4
   3   4  17 2609.26 151.107   4
   3   4  18 1308.97 114.643   4
   3  -4  18 1132.56 105.644   4
   3  -4  19 63.1489 54.5385   4
   3   4  19 22.8177 50.4790   4
  -3  -5  21 1339.80 116.011   4
  -3   5  21 1314.44 118.741   4
  -3  -5  20 597.698 85.0424   4
  -3   5  20 627.820 86.8793   4
  -3  -5  19 4816.01 199.102   4
  -3   5  19 4635.89 200.996   4
  -3  -5  18 2646.17 143.495   4
  -3  -5  17 2043.44 121.783   4
  -3  -5  16 2.72123 46.1356   2
  -3  -5  16 73.2003 48.3121   4
  -3  -5  15 736.222 76.2446   2
  -3  -5  15 623.382 71.4184   4
  -3  -5  14 1230.99 90.8092   2
  -3  -5  14 1226.26 85.1677   4
   3  -5 -13 20774.3 386.312   2
  -3  -5  13 20482.4 398.440   2
  -3  -5  13 20902.2 385.579   4
   3  -5 -12 3761.00 133.325   2
  -3  -5  12 3738.16 141.383   2
   3  -5 -12 3887.56 141.162   3
  -3  -5  12 3621.17 131.569   4
  -3  -5  11 10281.7 242.080   2
   3  -5 -11 10409.5 229.355   2
   3  -5 -11 10651.5 242.292   3
  -3  -5  11 10457.2 229.713   4
   3  -5 -10 3895.43 122.278   2
  -3  -5  10 3685.47 131.304   2
   3  -5 -10 3814.11 129.753   3
  -3  -5  10 3773.51 121.320   4
   3  -5  -9 24603.9 384.871   2
  -3  -5   9 24445.0 406.812   2
   3  -5  -9 24672.7 404.082   3
  -3   5   9 24291.0 405.037   3
   3   5  -9 24308.0 384.509   4
  -3  -5   9 24128.2 385.066   4
   3  -5  -8 5010.11 126.859   2
   3  -5  -8 4937.23 139.149   3
  -3   5   8 4877.61 140.691   3
  -3  -5   8 5051.04 129.065   4
   3   5  -8 4893.24 126.900   4
   3  -5  -7 661.834 42.9616   2
   3  -5  -7 733.128 53.8397   3
  -3   5   7 640.813 54.6604   3
   3   5  -7 705.567 45.8193   4
  -3  -5   7 675.911 45.3093   4
   3  -5  -6 8246.17 175.587   3
  -3   5   6 8585.66 180.276   3
  -3  -5   6 8037.85 155.709   4
   3   5  -6 7888.00 155.569   4
   3  -5  -5 595.854 45.6990   3
  -3   5   5 575.513 47.3710   3
  -3  -5   5 684.543 38.6460   4
   3   5  -5 635.336 37.3569   4
  -3   5   4 2743.82 89.0424   3
   3  -5  -4 2673.43 86.7176   3
   3   5  -4 2667.60 86.6488   1
  -3  -5   4 2489.70 65.8855   4
   3   5  -4 2540.66 66.9531   4
  -3   5   3 779.003 51.1813   3
   3   5  -3 713.057 32.2636   4
  -3  -5   3 794.615 33.8753   4
   3   5  -3 745.912 46.4434   1
  -3   5   2 773.690 46.3330   3
  -3  -5   2 627.570 43.0376   1
   3   5  -2 667.683 42.4055   1
   3   5  -2 715.087 29.6164   4
  -3  -5   2 721.832 30.2762   4
  -3  -5   1 243.871 33.2076   1
  -3   5   1 251.592 28.9058   4
   3   5  -1 234.857 18.8464   4
  -3   5   0 83.9530 10.2593   1
  -3  -5   0 52.8124 24.4700   1
  -3   5   0 59.5679 21.3542   4
   3  -5   0 105.953 31.7135   4
   3  -5   1 10328.1 147.839   2
  -3   5  -1 10306.4 190.812   4
   3  -5   1 10334.6 192.098   4
   3   5   1 10532.7 138.492   3
  -3  -5  -2 15595.8 207.114   3
  -3   5  -2 15631.6 259.657   4
   3  -5   2 15804.3 261.608   4
   3  -5   2 15541.9 218.982   2
  -3  -5  -3 53132.5 655.566   3
   3  -5   3 53947.4 670.579   2
   3  -5   3 53478.5 712.310   4
  -3   5  -3 54113.8 713.386   4
  -3  -5  -4 256.787 25.5596   3
   3  -5   4 241.040 28.8590   2
   3  -5   4 229.672 37.6978   4
  -3   5  -4 227.119 34.3962   4
   3  -5   5 8538.27 186.393   4
  -3   5  -5 8559.64 187.737   4
  -3  -5  -5 8266.59 152.532   3
  -3   5  -6 1239.75 60.2110   2
   3  -5   6 1315.79 72.5090   4
  -3   5  -6 1609.41 77.5219   4
  -3  -5  -6 1347.83 58.5059   3
  -3   5  -7 14906.1 266.563   2
   3  -5   7 14938.4 285.641   4
  -3   5  -7 15321.4 289.501   4
  -3  -5  -7 14873.0 255.457   3
  -3   5  -8 5313.05 145.895   2
   3  -5   8 5324.07 157.043   4
  -3   5  -8 5674.74 161.838   4
  -3  -5  -8 5236.68 136.153   3
  -3   5  -9 261.245 39.7975   2
  -3   5  -9 239.888 43.7264   4
  -3  -5  -9 246.706 36.9606   3
   3  -5   9 211.104 46.2423   4
  -3   5 -10 12702.9 266.215   2
   3  -5  10 12170.4 275.698   4
  -3  -5 -10 12234.2 252.351   3
  -3   5 -10 12641.4 280.412   4
  -3   5 -11 1043.36 73.7881   2
  -3  -5 -11 1000.48 71.1292   3
   3  -5  11 929.668 76.7253   4
   3   5  11 1021.81 79.0504   4
   3   5  12 39.9584 47.9706   4
   3  -5  12 13.6763 40.8193   4
  -3  -5 -12-6.26912 35.7988   3
   3  -5  13 2175.42 120.788   4
   3   5  13 1997.46 114.038   4
   3   5  14 985.847 87.6419   4
   3  -5  14 730.293 77.1413   4
   3   5  15 679.202 81.5423   4
   3  -5  15 681.944 89.6473   4
   3   5  16 1022.06 94.9635   4
   3  -5  16 1149.29 101.963   4
   3  -5  17 1245.64 109.684   4
   3   5  17 1298.08 108.383   4
   3  -5  18 1102.22 109.094   4
   3   5  18 902.472 97.8471   4
   3  -5  19 41.3732 61.5192   4
   3   5  19-5.79544 49.3698   4
  -3  -6  21 1871.52 135.620   4
  -3  -6  20 346.414 68.1236   4
  -3   6  20 341.739 75.0899   4
  -3  -6  19-40.5911 50.3377   4
  -3  -6  18 1406.05 107.984   4
  -3  -6  17 154.102 54.6721   2
  -3  -6  17 220.740 53.8876   4
  -3  -6  16-41.5752 47.7017   2
  -3  -6  16 74.3201 46.1496   4
  -3  -6  15 1604.22 107.222   2
  -3  -6  15 1559.77 100.725   4
  -3  -6  14 5229.46 183.879   2
  -3  -6  14 4948.84 170.043   4
   3  -6 -13 8.30003 31.4175   2
  -3  -6  13 139.141 52.7112   2
  -3  -6  13 25.4494 36.4671   4
  -3  -6  12 2185.06 110.614   2
   3  -6 -12 2048.19 97.1017   2
   3  -6 -12 2059.33 103.131   3
  -3  -6  12 2072.79 101.568   4
   3  -6 -11 6153.76 167.189   2
   3  -6 -11 6368.67 179.818   3
  -3  -6  11 6120.07 182.116   2
  -3  -6  11 5972.00 167.075   4
   3  -6 -10 7406.06 178.892   2
   3  -6 -10 7837.26 195.833   3
  -3  -6  10 7313.98 194.894   2
   3   6 -10 7413.87 180.852   4
  -3   6  10 7102.50 192.071   3
  -3  -6  10 7544.68 181.819   4
   3  -6  -9 3549.30 123.268   3
   3  -6  -9 3616.22 112.002   2
  -3  -6   9 3523.58 112.702   4
  -3   6   9 3564.42 125.417   3
   3   6  -9 3718.77 115.116   4
   3  -6  -8 43331.2 625.649   3
  -3  -6   8 42883.0 599.406   4
  -3   6   8 43973.7 627.002   3
   3   6  -8 42909.8 601.353   4
   3  -6  -7 5737.64 149.151   3
  -3   6   7 5816.30 152.819   3
  -3  -6   7 5692.17 134.329   4
   3   6  -7 5749.19 135.686   4
  -3   6   6 8512.17 185.062   3
   3  -6  -6 8381.62 184.919   3
  -3  -6   6 8362.54 163.864   4
   3   6  -6 8481.48 164.864   4
   3  -6  -5 170.022 29.4137   3
  -3   6   5 313.804 42.4549   3
   3   6  -5 251.722 37.0533   1
  -3  -6   5 204.329 27.9769   4
   3   6  -5 200.658 26.2894   4
  -3   6   4 1051.28 59.3786   3
   3   6  -4 1035.95 57.5501   1
  -3  -6   4 1044.97 45.3968   4
   3   6  -4 1035.27 45.5883   4
  -3   6   3 1016.11 57.0481   3
   3   6  -3 940.953 40.4771   4
  -3  -6   3 934.545 40.4926   4
   3   6  -3 1006.22 57.3249   1
  -3   6   2 672.403 46.3735   3
   3   6  -2 708.713 33.4177   4
   3   6  -2 763.457 47.1982   1
  -3  -6   2 721.562 49.9550   1
  -3   6   1 19066.6 303.038   4
   3   6  -1 18782.2 263.060   4
  -3  -6   1 18991.3 303.160   1
   3   6   0 6544.12 98.5170   3
  -3   6   0 6386.10 145.499   4
  -3  -6   0 6344.67 143.843   1
   3   6   1 4217.80 72.9438   3
  -3   6  -1 4377.58 80.9851   1
  -3   6  -1 4545.11 117.576   4
   3  -6   1 4436.07 118.069   4
   3  -6   2 7584.56 128.780   2
   3  -6   2 7824.92 168.126   4
  -3   6  -2 7898.24 166.704   4
   3   6   2 7589.04 119.391   3
  -3  -6  -3 23860.0 320.911   3
  -3   6  -3 24895.8 381.244   4
   3  -6   3 24701.7 379.208   4
   3  -6   3 24187.8 334.773   2
  -3  -6  -4 13963.4 209.627   3
   3  -6   4 13682.6 221.922   2
   3  -6   4 13522.1 254.710   4
  -3   6  -4 13935.2 257.934   4
  -3  -6  -5 11551.4 193.665   3
   3  -6   5 11481.3 204.829   2
   3  -6   5 11787.2 235.282   4
  -3   6  -5 11701.3 235.090   4
  -3  -6  -6 8294.66 163.675   3
   3  -6   6 8613.98 175.724   2
   3  -6   6 8827.26 200.813   4
  -3   6  -6 8753.30 200.533   4
  -3  -6  -7 3667.70 104.201   3
   3  -6   7 3331.59 121.296   4
  -3   6  -7 3697.66 126.846   4
   3  -6   8 1029.37 72.6237   4
  -3  -6  -8 992.328 57.0480   3
  -3   6  -8 1081.45 69.7690   4
   3  -6   9 1907.96 99.2435   4
  -3  -6  -9 1936.56 84.0895   3
  -3   6  -9 2136.67 104.585   4
  -3  -6 -10 378.875 43.4254   3
   3  -6  10 296.838 51.9674   4
  -3  -6 -11 302.785 45.6837   3
   3  -6  11 359.228 56.1003   4
   3  -6  12 10159.1 262.509   4
  -3  -6 -12 10091.6 240.086   3
   3  -6  13 2329.27 125.948   4
   3   6  13 2272.11 120.953   4
   3   6  14 27.3907 48.1657   4
   3  -6  14 25.7501 45.9501   4
   3   6  15 319.992 62.2034   4
   3  -6  15 364.627 66.9648   4
   3   6  16 950.287 95.1371   4
   3  -6  16 917.252 97.2501   4
   3   6  17 7.82669 54.0797   4
   3  -6  17-10.1383 51.9334   4
   3  -6  18 1635.78 127.220   4
   3   6  18 1324.85 117.397   4
   3   6  19 2.76988 54.8688   4
   3  -6  19 21.6987 56.7847   4
  -3  -7  21 262.785 67.9031   4
  -3  -7  20 487.554 78.2435   4
  -3  -7  19 703.853 84.1746   4
  -3  -7  18 315.405 62.9337   4
  -3  -7  17 1363.47 109.942   2
  -3  -7  17 1424.30 105.670   4
  -3  -7  16 71.7354 50.4112   2
  -3  -7  16 86.3542 46.3422   4
  -3  -7  15 1022.04 90.3943   2
  -3  -7  15 884.603 78.9440   4
  -3  -7  14 4747.85 177.001   2
  -3  -7  14 4489.84 161.968   4
   3  -7 -13 1546.65 91.5773   2
  -3  -7  13 1669.65 104.571   2
  -3  -7  13 1589.97 94.6221   4
  -3  -7  12 975.142 78.7844   2
   3  -7 -12 1029.47 70.9453   2
  -3  -7  12 884.359 69.4429   4
  -3  -7  11-6.36135 37.1497   2
   3  -7 -11 20.2729 27.1064   2
   3  -7 -11 18.4684 32.1767   3
  -3   7  11 73.9826 45.6005   3
   3   7 -11 12.7596 28.6480   4
  -3  -7  11 30.3387 34.6759   4
   3  -7 -10 1183.17 76.9479   3
  -3  -7  10 1160.64 79.9069   2
  -3  -7  10 1044.82 67.4841   4
  -3   7  10 1080.95 77.6919   3
   3   7 -10 1116.97 69.3748   4
   3  -7  -9 7340.17 187.547   3
  -3  -7   9 7252.98 173.185   4
  -3   7   9 7238.99 188.636   3
   3   7  -9 7396.50 176.408   4
   3  -7  -8 4.09600 25.6029   3
  -3   7   8-5.54837 35.2574   3
  -3  -7   8 8.81397 29.0632   4
   3   7  -8 29.4984 24.2091   4
  -3   7   7 7534.26 180.971   3
   3  -7  -7 7304.38 177.278   3
  -3  -7   7 7047.61 158.111   4
   3   7  -7 7291.01 160.767   4
   3  -7  -6 8844.44 194.125   3
  -3   7   6 8687.57 191.291   3
   3   7  -6 8819.01 195.720   1
  -3  -7   6 8327.17 168.073   4
   3   7  -6 8496.13 170.892   4
  -3   7   5 11152.0 221.853   3
   3   7  -5 11716.3 228.060   1
  -3  -7   5 11172.0 198.344   4
   3   7  -5 11299.7 199.022   4
  -3   7   4 2074.80 83.9797   3
   3   7  -4 2186.01 69.7684   4
  -3  -7   4 2220.49 70.1698   4
   3   7  -4 2268.60 85.7852   1
  -3   7   3 10191.5 201.829   3
  -3  -7   3 10119.1 171.934   4
   3   7  -3 9798.51 170.925   4
   3   7  -3 9954.25 199.573   1
  -3   7   2 361.414 38.8431   4
   3   7  -2 351.124 27.9822   4
   3  -7  -2 366.351 22.8042   1
   3   7  -2 408.707 40.6668   1
  -3  -7   2 343.974 43.4154   1
   3   7  -1 4690.33 100.710   4
  -3   7   1 5061.37 129.786   4
  -3  -7   1 4858.83 127.244   1
   3  -7  -1 4768.82 86.1836   1
   3   7   0 34529.0 435.362   3
   3   7   0 34616.9 461.727   4
  -3   7   0 36001.1 506.185   4
  -3  -7   0 34937.1 497.709   1
   3   7   1 33128.9 412.095   3
  -3   7  -1 32112.7 419.106   1
   3  -7   1 32980.7 480.722   4
  -3   7  -1 33011.4 481.277   4
   3  -7   2 3578.19 80.7901   2
  -3   7  -2 3297.04 78.9160   1
   3  -7   2 3372.30 108.544   4
  -3   7  -2 3438.02 108.630   4
   3   7   2 3376.49 71.9433   3
  -3  -7  -3 5574.27 106.003   3
   3  -7   3 5941.22 118.427   2
   3  -7   3 5950.50 150.971   4
  -3   7  -3 5955.76 150.652   4
   3   7   3 5850.08 109.158   3
  -3  -7  -4 2873.83 74.8185   3
  -3   7  -4 3017.08 106.348   4
   3  -7   4 2961.61 106.314   4
   3  -7   4 2880.19 83.0189   2
  -3  -7  -5 2233.89 70.1755   3
   3  -7   5 2389.98 80.2139   2
   3  -7   5 2476.01 99.9057   4
  -3   7  -5 2410.47 99.2247   4
  -3  -7  -6 11557.2 207.861   3
   3  -7   6 12481.6 225.545   2
   3  -7   6 11824.6 250.460   4
  -3   7  -6 12474.1 256.192   4
  -3  -7  -7 11666.4 218.215   3
   3  -7   7 11991.7 231.847   2
   3  -7   7 12002.0 256.968   4
  -3   7  -7 12710.7 263.386   4
  -3  -7  -8 152.031 30.2450   3
   3  -7   8 262.502 45.3334   4
  -3   7  -8 218.820 42.2766   4
  -3  -7  -9 34.5368 27.5721   3
   3  -7   9 88.0615 43.0198   4
  -3   7  -9 28.1692 30.1319   4
  -3  -7 -10 24.6895 28.6987   3
   3  -7  10 8.98726 41.8633   4
  -3  -7 -11 23563.5 406.542   3
   3  -7  11 23461.6 443.325   4
  -3  -7 -12 2529.47 112.052   3
   3  -7  12 2593.93 130.911   4
   3  -7  13 200.158 54.5451   4
   3  -7  14 5781.35 207.853   4
   3   7  14 5287.47 194.122   4
   3  -7  15 958.887 95.0408   4
   3   7  15 977.055 98.0636   4
   3  -7  16 1464.03 116.505   4
   3   7  16 1561.26 115.848   4
   3  -7  17 15.2898 51.0844   4
   3   7  17 76.7620 53.0833   4
   3  -7  18 2489.01 156.047   4
   3   7  18 2433.33 152.205   4
   3   7  19 325.185 74.4024   4
  -3  -8  21 122.026 63.4107   4
  -3  -8  20 2113.35 140.844   4
  -3  -8  19 228.851 65.1556   4
  -3  -8  18 3783.97 182.133   2
  -3  -8  18 3797.60 174.787   4
  -3  -8  17 437.337 74.6589   2
  -3  -8  17 302.794 62.3864   4
  -3  -8  16 1237.98 105.002   2
  -3  -8  16 1149.12 96.7032   4
  -3  -8  15 5201.78 196.264   2
  -3  -8  15 5439.74 188.494   4
  -3  -8  14 2958.40 142.354   2
  -3  -8  14 2893.65 133.323   4
  -3  -8  13 98.4225 49.8801   2
  -3  -8  13 55.9278 39.1933   4
   3  -8 -12 66.5711 32.1892   2
  -3  -8  12 87.0686 46.6928   2
  -3  -8  12 107.386 41.6521   4
   3   8 -12 54.6644 38.9901   4
   3  -8 -11 8108.09 214.359   3
  -3  -8  11 8218.26 221.675   2
  -3  -8  11 8180.10 204.559   4
  -3   8  11 7855.90 214.635   3
   3   8 -11 8209.28 205.538   4
   3  -8 -10 9301.33 225.440   3
  -3  -8  10 8967.79 210.427   4
  -3   8  10 9058.91 225.369   3
   3   8 -10 9164.27 213.607   4
   3  -8  -9 234.956 43.6113   3
  -3   8   9 327.917 50.2594   3
  -3  -8   9 205.888 36.5457   4
   3   8  -9 261.985 37.5445   4
  -3   8   8 10692.7 233.666   3
   3  -8  -8 10660.5 233.392   3
  -3  -8   8 10182.0 211.596   4
   3   8  -8 10191.9 213.533   4
   3  -8  -7 3313.79 116.628   3
  -3   8   7 3523.73 120.337   3
   3   8  -7 3376.34 120.442   1
  -3  -8   7 3229.58 103.394   4
   3   8  -7 3235.91 104.076   4
   3  -8  -6 1467.72 74.6714   3
  -3   8   6 1407.08 75.8803   3
   3   8  -6 1570.34 78.9568   1
  -3  -8   6 1530.70 67.4684   4
   3   8  -6 1553.68 67.3090   4
  -3   8   5 2327.35 93.3124   3
   3   8  -5 2288.69 91.9664   1
  -3  -8   5 2098.86 75.2847   4
   3   8  -5 2113.11 75.4109   4
  -3   8   4 24866.8 384.111   3
   3   8  -4 23187.0 348.119   4
  -3  -8   4 23508.2 349.054   4
   3   8  -4 23670.0 384.569   1
  -3   8   3 1091.96 62.7173   3
  -3  -8   3 955.398 48.2093   4
   3   8  -3 979.797 47.6809   4
   3   8  -3 958.955 59.0755   1
  -3   8   2 10220.7 212.854   4
   3   8  -2 10130.9 178.961   4
  -3  -8   2 10494.7 211.061   1
   3  -8  -2 10017.8 160.188   1
  -3   8   1 5613.07 146.362   4
   3   8  -1 5637.46 120.325   4
  -3  -8   1 5733.14 145.517   1
   3  -8  -1 5660.77 104.227   1
   3   8   0 20332.3 273.668   3
   3   8   0 19348.5 297.618   4
  -3   8   0 19644.8 335.649   4
  -3  -8   0 20152.6 330.494   1
   3   8   1 7902.81 130.938   3
   3  -8   1 8034.13 182.493   4
  -3   8  -1 8064.31 183.242   4
  -3   8  -1 7789.70 134.905   1
  -3  -8  -1 7770.12 177.374   1
   3   8   2 20922.0 287.380   3
  -3   8  -2 20360.2 296.699   1
  -3   8  -2 21420.0 353.490   4
   3  -8   2 21117.6 352.380   4
   3  -8   3 2089.56 67.7886   2
  -3   8  -3 2268.09 92.7358   4
   3  -8   3 2178.49 91.9541   4
   3   8   3 2054.38 62.4760   3
  -3  -8  -4 4661.34 103.873   3
  -3   8  -4 5111.87 146.496   4
   3  -8   4 4851.93 143.739   4
   3  -8   4 4995.97 116.613   2
  -3  -8  -5 11288.0 198.603   3
   3  -8   5 11774.2 214.058   2
   3  -8   5 11770.8 248.819   4
  -3   8  -5 12457.1 254.787   4
  -3  -8  -6 2841.52 87.4476   3
   3  -8   6 2887.11 96.5369   2
   3  -8   6 3055.25 118.091   4
  -3   8  -6 3210.41 120.523   4
  -3  -8  -7 16240.0 276.132   3
   3  -8   7 16400.6 292.524   2
   3  -8   7 16682.6 324.982   4
  -3   8  -7 17489.8 331.904   4
  -3  -8  -8 1129.63 60.8308   3
   3  -8   8 1147.73 68.3654   2
   3  -8   8 1176.51 79.7784   4
  -3   8  -8 1281.52 81.3098   4
  -3  -8  -9 186.809 33.6446   3
   3  -8   9 148.326 43.4491   4
  -3  -8 -10 1649.03 83.1857   3
   3  -8  10 1595.34 98.5248   4
  -3  -8 -11 6115.44 172.611   3
   3  -8  11 6000.15 196.447   4
  -3  -8 -12 5485.63 169.391   3
   3  -8  12 5338.83 190.568   4
   3  -8  13 1388.63 103.483   4
   3  -8  14 150.497 52.7062   4
   3  -8  15 933.923 93.3995   4
   3   8  15 1090.11 96.9908   4
   3  -8  16 3630.22 178.827   4
   3   8  16 3413.62 169.790   4
   3  -8  17 1454.36 119.732   4
   3   8  17 1420.39 115.924   4
   3  -8  18 942.091 101.146   4
   3   8  18 1051.80 106.387   4
  -3  -9  20 343.003 72.6614   4
  -3  -9  19 76.7397 61.5381   2
  -3  -9  19 127.504 57.6774   4
  -3  -9  18 1541.48 120.648   2
  -3  -9  18 1327.32 112.529   4
  -3  -9  17 12197.9 332.444   2
  -3  -9  17 11613.2 312.284   4
  -3  -9  16 126.972 52.6565   2
  -3  -9  16 60.4012 48.1545   4
  -3  -9  15 1612.10 112.273   2
  -3  -9  15 1828.54 112.590   4
  -3  -9  14 2947.19 144.140   2
  -3  -9  14 2956.11 134.454   4
  -3  -9  13 315.178 60.1669   2
  -3  -9  13 223.126 51.2579   4
  -3  -9  12 650.558 74.2613   2
  -3  -9  12 693.011 66.8936   4
   3   9 -12 576.683 60.6794   4
  -3  -9  11 795.268 75.3332   2
  -3  -9  11 686.002 63.4201   4
  -3   9  11 732.883 73.5077   3
   3   9 -11 831.855 66.6680   4
   3  -9 -10 1620.98 90.2591   3
  -3  -9  10 1269.03 76.7753   4
   3   9 -10 1260.03 75.8497   4
  -3   9  10 1463.00 91.5637   3
   3  -9  -9 18382.1 344.698   3
  -3  -9   9 17490.7 320.576   4
   3   9  -9 17979.5 326.709   4
  -3   9   9 17362.9 339.870   3
   3  -9  -8 11959.0 257.704   3
  -3   9   8 11892.8 257.693   3
   3   9  -8 11801.0 260.614   1
  -3  -9   8 11718.7 237.310   4
   3   9  -8 11892.8 239.888   4
  -3   9   7 19858.6 355.966   3
   3  -9  -7 20025.7 356.847   3
   3   9  -7 20367.6 364.686   1
  -3  -9   7 20114.3 333.827   4
   3   9  -7 19768.8 335.077   4
  -3   9   6 746.232 59.1769   3
   3   9  -6 994.878 66.7699   1
  -3  -9   6 952.620 56.7276   4
   3   9  -6 853.450 53.7096   4
  -3   9   5 1.36749 32.3427   3
   3   9  -5 0.10985 25.5781   1
  -3  -9   5 5.04342 22.4793   4
   3   9  -5-23.4564 21.1801   4
  -3   9   4 6539.16 165.507   3
  -3  -9   4 6349.38 142.849   4
   3   9  -4 6432.43 144.043   4
   3   9  -4 6517.40 165.314   1
  -3   9   3 11082.0 226.545   3
   3   9  -3 10876.6 198.836   4
   3  -9  -3 10637.5 179.896   1
   3   9  -3 11178.0 227.775   1
  -3   9   2 899.430 59.2253   3
   3   9  -2 817.387 45.5830   4
  -3   9   2 886.404 60.5421   4
  -3  -9   2 999.902 64.3338   1
   3  -9  -2 917.217 40.8359   1
  -3   9   1 11967.9 239.677   4
   3   9  -1 11279.4 204.248   4
  -3  -9   1 11590.2 233.025   1
   3   9   0 116.381 19.5328   3
   3   9   0 28.1417 19.1384   4
  -3   9   0 119.420 32.0512   4
  -3  -9   0 81.6515 31.0634   1
   3   9   1 1736.51 54.4632   3
  -3   9  -1 1602.72 80.7666   4
  -3  -9  -1 1662.76 79.0779   1
   3   9   2 593.733 33.0778   3
  -3   9  -2 524.742 34.6259   1
   3  -9   2 503.349 52.5919   4
  -3   9  -2 515.726 48.9625   4
   3  -9   3 11335.4 197.536   2
  -3   9  -3 10928.2 194.762   1
   3  -9   3 11015.4 238.646   4
  -3   9  -3 11789.9 243.975   4
   3   9   3 11284.6 186.184   3
   3  -9   4 868.058 49.5391   2
  -3   9  -4 889.473 64.7245   4
   3  -9   4 906.797 66.3407   4
   3   9   4 897.400 46.0359   3
  -3  -9  -5 1045.46 50.3233   3
   3  -9   5 1115.99 74.3526   4
  -3   9  -5 1156.50 73.0081   4
   3  -9   5 1012.00 55.4717   2
  -3  -9  -6 26705.4 398.892   3
   3  -9   6 27602.3 419.053   2
   3  -9   6 27285.8 460.691   4
  -3   9  -6 28492.7 468.022   4
  -3  -9  -7 639.613 45.0705   3
   3  -9   7 640.526 53.6200   2
   3  -9   7 659.587 63.9281   4
  -3   9  -7 761.102 65.6073   4
  -3  -9  -8 884.121 56.3615   3
   3  -9   8 1066.76 79.6038   4
   3  -9   8 877.352 62.9193   2
  -3  -9  -9 14563.5 276.645   3
   3  -9   9 15034.6 323.602   4
   3  -9   9 14804.3 294.471   2
  -3  -9 -10 3546.55 122.585   3
   3  -9  10 3619.10 148.498   4
  -3  -9 -11 1969.38 94.9598   3
   3  -9  11 1938.38 113.505   4
  -3  -9 -12 734.841 63.2497   3
   3  -9  12 722.831 76.2809   4
   3  -9  13 2757.63 144.297   4
   3  -9  14 574.327 75.2531   4
   3  -9  15 3213.15 161.665   4
   3  -9  16 3102.60 165.461   4
   3   9  16 2947.28 160.451   4
   3  -9  17 149.617 54.2914   4
   3   9  17 172.729 64.9644   4
   3   9  18 90.7213 61.2901   4
  -3 -10  20 103.614 64.1633   4
  -3 -10  19 421.315 70.0087   2
  -3 -10  19 456.688 76.1562   4
  -3 -10  18 80.1612 55.6685   2
  -3 -10  18 53.1758 45.8946   4
  -3 -10  17 2162.90 139.497   2
  -3 -10  17 2216.12 132.916   4
  -3 -10  16 6855.91 238.323   2
  -3 -10  16 6546.66 221.495   4
  -3 -10  15 754.644 86.5114   2
  -3 -10  15 538.447 70.0542   4
  -3 -10  14 2094.38 124.396   2
  -3 -10  14 2132.20 118.503   4
  -3 -10  13 3322.38 153.418   2
  -3 -10  13 3133.74 135.730   4
  -3 -10  12 966.429 84.4231   2
  -3 -10  12 987.458 76.9961   4
  -3  10  12 922.830 79.6076   3
  -3 -10  11 177.107 51.2880   2
  -3 -10  11 220.201 45.8521   4
  -3  10  11 263.965 55.4389   3
   3  10 -11 216.143 44.5761   4
  -3  10  10 68.3477 43.1060   3
  -3 -10  10 36.4842 33.7128   4
   3  10 -10 71.3262 34.2885   4
  -3  10   9 118.808 43.0063   3
   3 -10  -9 137.705 36.6703   3
   3  10  -9 103.843 39.5116   1
  -3 -10   9 180.368 40.8794   4
   3  10  -9 31.8971 28.0023   4
  -3  10   8 18825.2 355.094   3
   3 -10  -8 19324.1 355.607   3
   3  10  -8 18718.4 359.258   1
  -3 -10   8 18584.6 331.739   4
   3  10  -8 18523.8 334.627   4
  -3  10   7 13982.4 287.965   3
   3  10  -7 14653.1 296.838   1
  -3 -10   7 14608.5 271.612   4
   3  10  -7 14213.3 270.897   4
  -3  10   6 894.423 67.9942   3
   3  10  -6 930.870 66.4833   1
  -3 -10   6 889.761 58.3842   4
   3  10  -6 967.141 59.3411   4
  -3  10   5 2948.17 112.780   3
   3  10  -5 2985.03 100.203   4
  -3 -10   5 3063.07 100.802   4
   3  10  -5 3104.55 116.164   1
  -3  10   4 558.496 50.8310   3
  -3 -10   4 659.146 47.7274   4
   3  10  -4 676.336 47.4096   4
   3  10  -4 661.750 54.2147   1
  -3  10   3 5937.97 158.214   3
   3  10  -3 5299.42 131.825   4
  -3  10   3 5627.91 160.174   4
   3  10  -3 5431.28 151.804   1
   3 -10  -3 5274.70 115.943   1
  -3  10   2 34371.8 522.310   3
   3  10  -2 33914.4 488.363   4
  -3  10   2 36182.7 539.322   4
  -3 -10   2 34706.5 526.721   1
   3 -10  -2 34296.4 463.167   1
  -3  10   1 54.3527 29.6200   4
   3  10  -1-2.71823 20.5000   4
  -3 -10   1-11.5007 31.5873   1
   3  10   0 63.3815 18.1820   3
   3  10   0 85.7463 23.3280   4
  -3  10   0 81.4302 30.8713   4
  -3 -10   0 62.7630 33.2765   1
   3  10   1 99.4571 19.3896   3
  -3  10  -1 139.141 34.1873   4
   3  10   1 122.098 27.3037   4
  -3 -10  -1 146.621 35.2416   1
   3  10   2 258.581 26.2826   3
  -3  10  -2 164.568 35.6131   4
   3 -10   2 176.079 42.2494   4
  -3  10  -2 166.613 25.6168   1
   3  10   3 197.490 26.3539   3
  -3  10  -3 223.561 28.9018   1
   3 -10   3 178.901 39.1726   4
  -3  10  -3 290.683 50.0905   4
   3 -10   4 1955.20 74.7996   2
  -3  10  -4 1894.02 73.8332   1
  -3  10  -4 2088.37 99.0493   4
   3 -10   4 1937.25 96.0756   4
   3  10   4 1973.90 70.0770   3
   3 -10   5 67.9393 25.2005   2
   3 -10   5 9.15584 33.8023   4
  -3  10  -5 45.8680 32.7268   4
   3  10   5 90.6225 25.9999   3
  -3 -10  -6 5296.51 130.035   3
  -3  10  -6 5966.89 177.377   4
   3 -10   6 5505.16 172.085   4
   3 -10   6 5356.37 142.577   2
  -3 -10  -7 20074.4 330.808   3
   3 -10   7 20602.5 389.537   4
   3 -10   7 20804.9 351.802   2
  -3 -10  -8 1524.25 73.6693   3
   3 -10   8 1408.12 91.9571   4
   3 -10   8 1469.15 80.8299   2
  -3 -10  -9 6075.64 159.291   3
   3 -10   9 5973.97 193.637   4
   3 -10   9 6228.87 175.109   2
  -3 -10 -10 1607.20 83.5848   3
   3 -10  10 1669.61 104.685   4
   3 -10  10 1721.63 93.2506   2
  -3 -10 -11 4424.38 146.057   3
   3 -10  11 4601.47 176.247   4
  -3 -10 -12 419.075 53.0286   3
   3 -10  12 218.007 56.4310   4
   3 -10  13 2239.11 133.080   4
   3 -10  14 2074.36 130.079   4
   3 -10  15 2183.86 139.810   4
   3 -10  16 2231.43 143.269   4
   3 -10  17 2419.32 154.405   4
   3  10  17 2255.16 147.908   4
   3  10  18 397.116 74.1914   4
  -3 -11  20 7.46384 51.3255   4
  -3 -11  19 46.0398 55.7236   2
  -3 -11  19 39.9686 49.0909   4
  -3 -11  18 1686.22 127.321   2
  -3 -11  18 1669.99 123.074   4
  -3 -11  17 186.644 64.1243   2
  -3 -11  17 133.463 54.1882   4
  -3 -11  16 41.2528 50.6153   2
  -3 -11  16 74.1295 47.4964   4
  -3 -11  15 876.088 88.8923   2
  -3 -11  15 1039.54 90.5751   4
  -3 -11  14 217.010 58.0599   2
  -3 -11  14 140.782 46.1245   4
  -3 -11  13 0.34761 44.6164   2
  -3 -11  13 10.5856 39.5408   4
  -3 -11  12 199.087 54.6705   2
  -3 -11  12 179.085 45.5215   4
  -3  11  12 199.116 56.3334   3
  -3  11  11 31.6231 45.6883   3
  -3 -11  11-28.1527 37.4620   4
  -3 -11  10 1075.72 76.2479   4
   3  11 -10 1137.49 77.5400   4
  -3  11  10 1162.19 87.3419   3
  -3  11   9 3539.95 139.138   3
  -3 -11   9 3642.52 130.781   4
   3  11  -9 3768.85 132.855   4
  -3  11   8 8233.57 216.733   3
   3  11  -8 8702.22 224.101   1
  -3 -11   8 8559.62 203.882   4
   3  11  -8 8276.32 202.657   4
  -3  11   7 6884.09 189.749   3
   3  11  -7 7358.63 198.424   1
  -3 -11   7 6767.99 174.059   4
   3  11  -7 6941.46 176.866   4
  -3  11   6 138.925 39.0531   3
   3  11  -6 236.375 44.6110   1
  -3 -11   6 142.280 33.2776   4
   3  11  -6 176.778 31.8969   4
  -3  11   5 5644.74 165.696   3
  -3 -11   5 5921.63 151.021   4
   3  11  -5 5637.61 148.745   4
   3  11  -5 5855.61 168.087   1
  -3  11   4 7332.03 189.598   3
   3  11  -4 7360.90 170.747   4
   3 -11  -4 7420.00 153.339   1
   3  11  -4 7496.58 192.513   1
  -3  11   3 493.203 51.4226   3
  -3  11   3 506.854 54.7810   4
   3  11  -3 506.173 42.6938   4
   3 -11  -3 515.893 37.2751   1
  -3  11   2 2592.22 105.673   3
  -3  11   2 2801.04 114.029   4
   3  11  -2 2698.97 93.6469   4
  -3 -11   2 2667.20 109.064   1
   3 -11  -2 2727.55 80.5336   1
  -3  11   1 2973.45 117.521   4
   3  11  -1 2776.58 95.7338   4
  -3 -11   1 2785.92 110.229   1
   3  11   0 2427.83 75.3496   3
   3  11   0 2649.44 92.4413   4
  -3  11   0 2668.39 110.086   4
  -3 -11   0 2653.03 106.567   1
   3  11   1-1.85280 19.2778   3
  -3  11  -1-17.2346 28.0991   4
   3  11   1-23.0509 23.6804   4
  -3 -11  -1-24.2785 33.6833   1
   3  11   2 1493.96 57.7528   3
  -3  11  -2 1481.17 83.9563   4
  -3  11  -2 1371.95 58.7688   1
  -3 -11  -2 1351.94 79.3421   1
   3  11   3 4272.01 106.717   3
   3 -11   3 4229.68 147.039   4
  -3  11  -3 4483.08 148.865   4
  -3  11  -3 4292.28 112.911   1
   3  11   4 227.246 30.0040   3
  -3  11  -4 201.957 31.6404   1
   3 -11   4 215.700 33.8866   2
  -3  11  -4 193.820 39.6641   4
   3 -11   4 184.956 43.1805   4
   3 -11   5 12261.4 233.108   2
  -3  11  -5 11613.0 228.459   1
  -3  11  -5 12492.6 276.653   4
   3 -11   5 11885.3 271.721   4
   3  11   5 11906.6 218.005   3
   3 -11   6 1003.20 77.1694   4
   3 -11   6 1175.06 67.0552   2
  -3 -11  -7-13.1123 23.7037   3
   3 -11   7 27.6789 40.6139   4
   3 -11   7 78.3817 34.9327   2
  -3 -11  -8 228.286 34.9545   3
   3 -11   8 216.946 51.0664   4
   3 -11   8 263.447 45.8566   2
  -3 -11  -9 5087.68 147.156   3
   3 -11   9 5674.19 192.506   4
   3 -11   9 5492.47 164.812   2
  -3 -11 -10 2283.04 99.6694   3
   3 -11  10 2528.43 130.590   4
   3 -11  10 2348.02 111.070   2
  -3 -11 -11 628.777 58.2482   3
   3 -11  11 644.266 76.3732   4
  -3 -11 -12 1085.50 76.5930   3
   3 -11  12 1072.16 95.3489   4
   3 -11  13 768.184 87.0054   4
   3 -11  14 2050.42 134.716   4
   3 -11  15 216.607 59.8237   4
   3 -11  16 2444.43 152.034   4
  -3 -12  19 349.745 73.9302   4
  -3 -12  18 841.950 98.3547   2
  -3 -12  18 750.552 90.5164   4
  -3 -12  17-2.13582 51.8104   2
  -3 -12  17-9.86831 46.2596   4
  -3 -12  16 468.985 79.4740   2
  -3 -12  16 355.335 65.3435   4
  -3 -12  15 988.625 95.4785   2
  -3 -12  15 996.842 88.6642   4
  -3 -12  14 186.090 58.9184   2
  -3 -12  14 235.924 56.4369   4
  -3 -12  13 98.5141 46.9266   2
  -3 -12  13 241.640 52.1937   4
  -3 -12  12 86.0910 53.2540   2
  -3 -12  12 20.7349 39.8996   4
  -3  12  12 107.260 51.4325   3
  -3  12  11 856.524 83.2503   3
  -3 -12  11 917.790 75.1879   4
  -3 -12  10 6334.55 186.952   4
   3  12 -10 6519.57 190.120   4
  -3  12  10 6328.78 198.613   3
  -3  12   9 238.297 53.1982   3
  -3 -12   9 139.443 40.8222   4
   3  12  -9 215.252 41.5093   4
  -3  12   8 26.8176 39.9189   3
  -3 -12   8-20.2459 32.4504   4
   3  12  -8 5.18179 28.6146   4
  -3  12   7 1118.16 79.6638   3
  -3 -12   7 1100.84 71.8895   4
   3  12  -7 1181.09 71.9131   4
  -3  12   6 21294.4 390.216   3
  -3 -12   6 21596.3 371.535   4
   3  12  -6 21326.1 370.845   4
   3  12  -6 21837.5 398.194   1
  -3  12   5 916.144 73.5993   3
  -3 -12   5 634.329 54.8658   4
   3  12  -5 866.018 60.7121   4
   3  12  -5 649.304 60.2963   1
  -3  12   4 1101.73 73.6747   3
   3  12  -4 1144.31 66.9769   4
  -3  12   4 1058.60 76.9342   4
   3  12  -4 1150.25 75.9472   1
   3 -12  -4 1100.17 56.6817   1
  -3  12   3 91.9405 37.7468   3
   3  12  -3 46.8433 25.7695   4
  -3  12   3 29.3686 29.9689   4
   3 -12  -3 86.4569 26.0918   1
  -3  12   2 108.443 35.0852   3
   3  12  -2 134.411 27.6227   4
  -3  12   2 227.449 44.1908   4
   3 -12  -2 130.567 26.3987   1
  -3 -12   2 156.796 41.3298   1
   3  12  -1 462.991 43.8637   4
  -3  12   1 480.476 52.7715   4
  -3 -12   1 413.549 51.3200   1
   3  12   0 15.7404 19.9533   3
   3  12   0 46.7255 25.5539   4
  -3  12   0 107.968 34.9063   4
  -3 -12   0 0.35310 34.3690   1
   3  12   1 1686.87 65.7757   3
   3  12   1 1650.47 79.0469   4
  -3  12  -1 1787.79 95.3763   4
  -3 -12  -1 1780.82 92.8796   1
   3  12   2 5467.62 127.423   3
   3  12   2 5549.22 151.436   4
  -3  12  -2 5800.79 175.189   4
  -3 -12  -2 5788.48 169.104   1
   3  12   3 4658.35 118.073   3
  -3 -12  -3 4787.91 155.721   1
  -3  12  -3 4648.48 121.773   1
   3 -12   3 4585.94 158.157   4
  -3  12  -4 10166.0 205.865   1
   3 -12   4 10130.6 250.389   4
   3  12   4 10246.1 194.883   3
  -3  12  -5 422.514 42.9476   1
   3 -12   5 484.804 49.0661   2
   3 -12   5 495.456 63.6721   4
   3  12   5 388.182 41.3564   3
   3 -12   6 390.825 59.4811   4
   3 -12   6 462.724 48.1284   2
  -3  12  -6 371.540 43.8073   1
   3 -12   7 1788.08 106.970   4
   3 -12   7 1788.02 86.7839   2
  -3  12  -7 1605.71 82.7474   1
   3 -12   8 6022.32 198.786   4
   3 -12   8 6104.71 173.255   2
  -3 -12  -9 17.7473 27.1134   3
   3 -12   9-18.3083 45.6428   4
   3 -12   9-29.6014 34.1048   2
  -3 -12 -10 485.100 50.2433   3
   3 -12  10 590.272 74.9182   4
   3 -12  10 451.145 55.5629   2
  -3 -12 -11 1010.76 71.6536   3
   3 -12  11 1078.76 80.4336   2
   3 -12  11 1026.79 93.5325   4
   3 -12  12 33.6380 50.2636   4
   3 -12  13 477.893 76.0489   4
   3 -12  14 153.957 57.2367   4
   3 -12  15 320.067 67.8536   4
   3 -12  16 2121.66 147.317   4
  -3 -13  19 111.813 55.7552   4
  -3 -13  18 57.6523 51.5899   4
  -3 -13  17 791.180 95.1055   2
  -3 -13  17 711.433 86.3326   4
  -3 -13  16 1226.70 109.331   2
  -3 -13  16 1127.05 98.3869   4
  -3 -13  15 1424.56 113.870   2
  -3 -13  15 1414.48 105.963   4
  -3 -13  14-40.5494 52.3815   2
  -3 -13  14 9.45598 39.7602   4
  -3 -13  13 412.378 69.5221   2
  -3 -13  13 458.338 68.1014   4
  -3  13  13 510.970 73.6200   3
  -3 -13  12 3539.21 162.747   2
  -3 -13  12 3238.05 143.357   4
  -3  13  12 3208.89 150.828   3
  -3  13  11 545.155 70.8803   3
  -3 -13  11 671.445 70.3812   4
  -3  13  10 82.5418 46.8374   3
  -3 -13  10 118.464 39.5775   4
  -3  13   9 236.303 54.6587   3
  -3 -13   9 155.527 39.8729   4
   3  13  -9 88.2085 37.4681   4
  -3  13   8 986.349 80.8630   3
  -3 -13   8 1154.46 79.7443   4
   3  13  -8 1255.96 79.8188   4
  -3  13   7 2591.88 120.227   3
  -3 -13   7 2679.76 113.365   4
   3  13  -7 2740.64 113.321   4
  -3  13   6 1799.11 100.066   3
  -3 -13   6 1819.56 91.8671   4
   3  13  -6 1799.29 91.1450   4
  -3  13   5 2714.21 120.114   3
   3  13  -5 2898.25 111.928   4
   3  13  -5 2911.09 122.833   1
   3 -13  -5 2846.93 98.0859   1
  -3  13   4 122.364 37.5813   3
   3  13  -4 131.151 32.8467   4
   3 -13  -4 137.719 28.2742   1
  -3  13   3 3583.01 137.309   3
   3  13  -3 3593.68 121.699   4
   3 -13  -3 3734.21 107.981   1
  -3  13   2 867.058 69.2751   3
   3  13  -2 878.853 61.6659   4
   3 -13  -2 928.498 53.8038   1
  -3 -13   2 809.622 70.2888   1
   3  13  -1 1550.84 78.8057   4
  -3 -13   1 1509.19 90.1695   1
   3  13   0-4.99596 22.5348   3
   3  13   0 23.5486 24.7422   4
  -3 -13   0 44.2501 39.0090   1
   3  13   1 177.384 30.1296   3
   3  13   1 145.131 34.1781   4
  -3 -13  -1 240.800 48.7523   1
   3  13   2 420.096 40.8669   3
   3  13   2 380.442 47.5880   4
  -3 -13  -2 408.611 54.9237   1
   3  13   3 1304.81 62.6899   3
  -3 -13  -3 1303.68 85.8581   1
   3  13   4 1287.92 64.6518   3
  -3  13  -4 1168.69 63.8213   1
   3 -13   4 1136.12 86.0011   4
   3 -13   5 4379.01 132.247   2
  -3  13  -5 4374.06 131.184   1
   3 -13   5 4411.23 164.986   4
   3  13   5 4222.78 121.280   3
  -3  13  -6 1932.08 90.1233   1
   3 -13   6 2190.64 95.7479   2
   3 -13   6 1931.75 113.919   4
   3  13   6 2304.64 90.9933   3
   3 -13   7 612.671 72.1237   4
   3 -13   7 530.124 53.4935   2
  -3  13  -7 580.216 53.7638   1
   3 -13   8 4514.40 175.251   4
  -3  13  -8 4232.69 143.755   1
   3 -13   8 4278.00 145.345   2
   3 -13   9 105.365 48.1018   4
   3 -13   9 54.2927 37.9921   2
  -3 -13 -10 814.343 62.0287   3
   3 -13  10 877.579 74.3899   2
   3 -13  10 855.995 86.3217   4
   3 -13  11 2117.85 114.169   2
   3 -13  11 2196.18 131.819   4
   3 -13  12 75.1116 50.4504   4
   3 -13  13 83.9168 53.6780   4
   3 -13  14 136.699 57.8684   4
   3 -13  15 1359.72 118.991   4
  -3 -14  18 444.399 81.9546   4
  -3 -14  17 355.296 78.5522   2
  -3 -14  17 230.396 58.8062   4
  -3 -14  16 3060.06 168.968   2
  -3 -14  16 2922.60 156.208   4
  -3 -14  15 1205.01 110.728   2
  -3 -14  15 1092.96 96.6623   4
  -3 -14  14-4.86901 49.0435   2
  -3 -14  14-34.2747 43.6468   4
  -3 -14  13 982.909 94.4672   2
  -3 -14  13 916.139 85.2942   4
  -3  14  13 1027.75 96.8267   3
  -3 -14  12 281.353 58.9787   2
  -3 -14  12 249.530 55.6156   4
  -3  14  12 200.010 56.4016   3
  -3 -14  11 6562.51 205.632   4
  -3  14  11 6318.22 212.384   3
  -3  14  10 156.112 48.1482   3
  -3 -14  10 216.722 47.2724   4
  -3  14   9 1304.69 95.1152   3
  -3 -14   9 1182.75 83.6675   4
  -3  14   8 707.797 75.1290   3
  -3 -14   8 583.009 61.3008   4
  -3  14   7 1340.10 91.7020   3
  -3 -14   7 1524.54 90.4742   4
   3  14  -7 1617.99 91.6147   4
  -3  14   6 1655.55 99.2527   3
   3  14  -6 1545.19 87.0972   4
  -3  14   5 644.445 65.7659   3
   3  14  -5 714.273 61.4916   4
   3 -14  -5 678.992 53.0231   1
  -3  14   4 1730.70 99.6133   3
   3  14  -4 1784.18 90.7053   4
   3 -14  -4 1866.62 81.2874   1
  -3  14   3 1762.94 98.4944   3
   3  14  -3 1727.07 87.5548   4
   3 -14  -3 1673.95 75.3834   1
  -3  14   2 5001.99 165.742   3
   3  14  -2 4841.82 148.936   4
   3  14  -1 737.233 50.8060   3
   3  14  -1 738.195 58.5133   4
  -3 -14   1 812.273 74.1847   1
   3  14   0 970.666 56.9859   3
   3  14   0 939.250 67.2590   4
  -3 -14   0 956.202 75.8299   1
   3  14   1 2429.63 87.2216   3
   3  14   1 2479.76 105.378   4
  -3 -14  -1 2504.56 119.069   1
   3  14   2 11488.7 217.162   3
   3  14   2 11030.3 249.160   4
  -3 -14  -2 11235.3 267.411   1
   3  14   3 3125.00 101.989   3
   3  14   3 3215.84 124.992   4
  -3 -14  -3 3307.37 135.892   1
  -3  14  -4 191.395 35.6469   1
  -3 -14  -4 195.171 46.8268   1
   3  14   4 240.698 36.3968   3
   3 -14   5 3546.00 120.947   2
  -3  14  -5 3222.81 113.965   1
   3 -14   5 3356.53 147.767   4
   3  14   5 3652.67 115.272   3
  -3  14  -6 158.146 35.8106   1
   3 -14   6 151.495 39.2827   2
   3 -14   6 148.873 50.4735   4
   3  14   6 194.827 38.8821   3
  -3  14  -7 141.219 34.2566   1
   3 -14   7 156.358 41.8887   2
   3 -14   7 189.268 51.9958   4
  -3  14  -8-11.3067 31.5744   1
   3 -14   8 38.7273 33.9749   2
   3 -14   8-35.6830 46.4259   4
   3 -14   9 3337.60 135.969   2
   3 -14   9 3526.63 162.968   4
   3 -14  10 1602.56 97.0710   2
   3 -14  10 1618.96 116.132   4
   3 -14  11 760.715 75.6862   2
   3 -14  11 923.081 96.4612   4
   3 -14  12 163.912 45.7141   2
   3 -14  12 291.800 68.4327   4
   3 -14  13 668.336 85.5275   4
   3 -14  14 2411.23 152.117   4
  -3 -15  17 1666.66 130.196   4
  -3 -15  16 1699.85 129.448   2
  -3 -15  16 1723.02 125.893   4
  -3 -15  15-10.9962 51.4151   2
  -3 -15  15 57.1323 48.0633   4
  -3 -15  14 403.078 72.7278   2
  -3 -15  14 238.007 58.6234   4
  -3 -15  13 1872.46 128.790   2
  -3 -15  13 1659.18 112.387   4
  -3  15  13 1841.79 122.951   3
  -3 -15  12 8374.15 262.947   2
  -3 -15  12 8190.35 244.853   4
  -3  15  12 7677.18 247.685   3
  -3 -15  11 2186.86 120.590   4
  -3  15  11 1940.44 121.456   3
  -3 -15  10 9469.39 254.734   4
  -3  15  10 9196.82 262.420   3
  -3  15   9 104.453 51.6804   3
  -3 -15   9-33.5762 36.8809   4
  -3  15   8 1236.82 93.1679   3
  -3 -15   8 1234.87 86.7840   4
  -3  15   7 114.100 43.5905   3
  -3  15   6 1505.71 96.8791   3
   3  15  -6 1588.97 92.1410   4
   3 -15  -6 1577.82 81.3595   1
  -3  15   5 132.607 45.8831   3
   3  15  -5 183.579 39.3385   4
   3 -15  -5 184.191 33.5863   1
  -3  15   4 2888.91 130.376   3
   3  15  -4 2954.55 121.204   4
   3 -15  -4 2982.01 105.303   1
  -3  15   3 691.497 70.8086   3
   3  15  -3 640.451 59.0928   4
   3 -15  -3 686.491 52.8531   1
  -3  15   2 15127.7 327.634   3
   3  15  -2 15524.7 310.203   4
  -3  15   1 1483.55 93.1913   3
   3  15  -1 1568.66 75.0732   3
   3  15  -1 1548.60 86.0478   4
  -3 -15   1 1687.89 101.858   1
   3  15   0 4380.90 126.279   3
   3  15   0 4249.84 145.716   4
  -3 -15   0 4207.30 157.947   1
   3  15   1 8292.22 182.655   3
   3  15   1 7825.73 206.813   4
  -3 -15  -1 7921.85 223.978   1
   3  15   2 1078.54 62.7659   3
   3  15   2 1121.73 76.8001   4
  -3 -15  -2 1158.23 87.0415   1
   3  15   3 497.647 47.5447   3
   3  15   3 561.036 57.3705   4
  -3 -15  -3 592.193 66.5309   1
  -3 -15  -4 5614.87 187.550   1
   3  15   4 5551.60 146.500   3
  -3  15  -5 31.9883 28.9771   1
  -3 -15  -5 27.3288 40.4415   1
   3 -15   5 123.484 38.8120   2
   3  15   5 28.8319 29.9827   3
  -3  15  -6 57.6824 29.8164   1
   3 -15   6 45.5397 31.2515   2
   3 -15   6 40.3995 42.5845   4
   3  15   6 87.6543 35.1171   3
  -3  15  -7 395.722 50.4507   1
   3 -15   7 428.257 51.6922   2
   3 -15   7 378.183 65.1359   4
   3 -15   8 4946.13 162.444   2
  -3  15  -8 4752.25 161.177   1
   3 -15   8 4762.01 191.518   4
   3 -15   9 625.856 68.2802   2
   3 -15   9 621.729 75.7223   4
   3 -15  10 1742.64 103.419   2
   3 -15  10 1731.76 122.022   4
   3 -15  11 327.618 52.4165   2
   3 -15  11 376.184 68.9495   4
   3 -15  12 696.663 76.2185   2
   3 -15  12 720.080 85.6755   4
   3 -15  13 5.54503 50.6844   4
  -3 -16  17 8.29495 49.5105   4
  -3 -16  16 233.795 58.7608   4
  -3 -16  15 2432.27 155.602   2
  -3 -16  15 2346.00 141.845   4
  -3 -16  14-70.2040 54.0569   2
  -3 -16  14 84.1991 55.8050   4
  -3 -16  13 1994.91 136.683   2
  -3 -16  13 2011.91 127.243   4
  -3  16  13 2054.06 132.421   3
  -3  16  12 447.866 72.1484   3
  -3 -16  12 533.119 79.8614   2
  -3 -16  12 402.324 61.2121   4
  -3 -16  11 5481.86 197.039   4
  -3  16  11 5324.82 203.774   3
  -3  16  10 1441.07 106.136   3
  -3 -16  10 1352.97 97.0988   4
  -3  16   9 290.902 61.0792   3
  -3 -16   9 245.096 52.9656   4
  -3  16   8 507.970 68.2872   3
  -3  16   7 1567.33 105.385   3
   3 -16  -7 1879.86 93.3997   1
  -3  16   6 1584.27 105.395   3
   3 -16  -6 1847.63 90.1717   1
  -3  16   5 1060.75 86.1812   3
   3 -16  -5 1192.56 72.7022   1
  -3  16   4 3513.36 147.610   3
   3 -16  -4 3574.06 121.402   1
  -3  16   3 7606.81 224.576   3
   3 -16  -3 8082.51 189.297   1
  -3  16   2 381.197 57.6381   3
   3  16  -2 309.069 43.5101   4
   3  16  -1 10117.5 215.883   3
  -3  16   1 9491.77 253.317   3
   3  16  -1 9670.42 240.476   4
  -3 -16   1 9890.04 260.351   1
  -3 -16   0 589.604 69.1418   1
   3  16   0 817.270 57.9369   3
  -3 -16  -1 1621.85 102.512   1
   3  16   1 1589.54 77.9325   3
  -3 -16  -2 55.6040 44.7158   1
   3  16   2-47.4886 33.0158   3
  -3 -16  -3 5755.98 196.235   1
   3  16   3 6050.09 156.990   3
  -3 -16  -4 257.293 52.3001   1
   3  16   4 225.936 37.9394   3
   3 -16   5 26.7606 31.9116   2
  -3 -16  -5-7.65462 39.7587   1
   3  16   5 11.1992 30.4285   3
  -3 -16  -6 264.001 54.0267   1
  -3  16  -6 250.795 42.4534   1
   3 -16   6 265.627 43.0862   2
   3 -16   6 217.470 55.0667   4
   3  16   6 354.954 45.8949   3
   3 -16   7 4741.34 157.648   2
   3 -16   7 4523.43 188.913   4
   3 -16   8 227.840 44.2502   2
   3 -16   8 209.201 55.7236   4
   3 -16   9 4145.37 155.907   2
   3 -16   9 3850.57 180.702   4
   3 -16  10 1950.71 110.475   2
   3 -16  10 1681.90 123.031   4
   3 -16  11 0.97070 40.8084   2
   3 -16  11 31.4496 48.1460   4
   3 -16  12 302.521 57.7545   2
   3 -16  12 308.733 72.4804   4
  -3 -17  16 103.416 57.3311   4
  -3 -17  15 7.22724 50.2676   4
  -3 -17  14 28.4068 54.2790   2
  -3 -17  14 22.3687 49.0964   4
  -3 -17  13 134.617 58.6192   2
  -3 -17  13 132.717 52.3185   4
  -3  17  13 198.688 62.5490   3
  -3  17  12 1220.53 108.498   3
  -3 -17  12 1344.87 113.960   2
  -3 -17  12 1153.39 98.8609   4
  -3  17  11 1138.71 100.665   3
  -3 -17  11 1146.09 95.2962   4
  -3  17  10 616.216 75.9607   3
  -3 -17  10 568.421 71.9072   4
  -3  17   9 343.821 65.9642   3
   3 -17  -8 655.690 62.7745   1
  -3  17   8 586.171 75.4841   3
   3 -17  -7 360.397 48.3907   1
  -3  17   7 264.253 53.4942   3
   3 -17  -6 1045.84 72.3970   1
  -3  17   6 968.326 86.8030   3
   3 -17  -5 349.285 47.4411   1
  -3  17   5 342.086 59.1536   3
   3 -17  -4 1921.27 91.8538   1
  -3  17   4 1527.99 105.142   3
  -3  17   3 1586.59 108.329   3
  -3  17   2 41.8080 42.0558   3
   3  17  -2 53.5136 27.0109   3
   3  17  -1 126.477 35.0986   3
  -3  17   1 33.6015 40.9692   3
  -3 -17   0 12831.7 312.563   1
   3  17   0 12968.3 259.605   3
  -3 -17  -1 8.03940 43.0250   1
   3  17   1 21.7353 27.9249   3
  -3 -17  -2 530.130 68.5144   1
   3  17   2 564.182 50.6006   3
  -3 -17  -3 87.3553 44.7083   1
   3  17   3 103.257 31.9196   3
  -3 -17  -4 40.4275 45.0777   1
   3  17   4 79.9258 32.6211   3
  -3 -17  -5 193.477 51.4693   1
   3 -17   5 180.128 44.3479   2
   3  17   5 206.478 38.0973   3
   3 -17   6 63.8184 32.9100   2
  -3 -17  -6-19.0371 42.9193   1
   3  17   6 50.1780 32.5047   3
   3 -17   7 67.8146 37.2066   2
  -3 -17  -7 152.651 55.9469   1
   3 -17   8 1526.70 93.7650   2
   3 -17   8 1556.27 121.465   4
   3 -17   9 72.6221 42.6350   2
   3 -17   9 137.018 60.3044   4
   3 -17  10 1957.82 111.866   2
   3 -17  10 1954.07 137.063   4
   3 -17  11-4.93214 40.0236   2
   3 -17  11 3.44444 49.1192   4
   3 -17  12 99.5294 46.5340   2
  -3 -18  15 660.238 89.0326   4
  -3 -18  14 439.971 75.3188   4
  -3 -18  13 1632.45 126.884   2
  -3 -18  13 1460.83 115.058   4
  -3  18  13 1789.01 131.714   3
  -3  18  12 71.1544 56.9034   3
  -3 -18  12 51.3680 61.9205   2
  -3 -18  12-2.37258 44.3563   4
  -3 -18  11 2282.16 134.995   4
  -3  18  11 2485.01 144.119   3
  -3  18  10 82.1729 50.6954   3
  -3  18   9 804.758 88.6732   3
   3 -18  -9 760.407 68.6219   1
  -3  18   8 508.041 73.0653   3
   3 -18  -8 650.218 63.9326   1
  -3  18   7 2250.04 130.176   3
   3 -18  -7 2435.91 111.839   1
  -3  18   6 968.835 86.8482   3
   3 -18  -6 1155.05 76.1205   1
  -3  18   5 27.1527 43.5064   3
   3 -18  -5 93.6088 34.3908   1
  -3  18   4 3436.24 156.270   3
   3 -18  -4 3457.97 126.315   1
  -3  18   3-60.1566 48.4225   3
   3  18  -2 491.521 51.6101   3
  -3  18   2 509.693 67.3784   3
  -3  18   1 2665.44 135.769   3
   3  18  -1 2701.72 109.160   3
  -3  18   0 146.486 46.2003   3
   3  18   0 288.083 43.7328   3
  -3 -18   0 212.308 57.1060   1
   3  18   1 20.4680 28.7502   3
  -3 -18  -1-10.7297 41.3335   1
   3  18   2 426.678 47.0473   3
  -3 -18  -2 434.853 67.9290   1
   3  18   3 97.4805 33.1495   3
  -3 -18  -3-35.4677 44.1461   1
   3  18   4 3887.19 130.900   3
  -3 -18  -4 4031.95 172.054   1
   3 -18   5 3261.94 129.084   2
  -3 -18  -5 3237.20 155.299   1
   3 -18   6 13.7720 33.6324   2
  -3 -18  -6-5.92787 45.0002   1
   3 -18   7-2.55787 37.3343   2
  -3 -18  -7-46.2248 64.0323   1
   3 -18   8 1350.10 92.0066   2
  -3 -18  -8 1341.59 106.485   1
   3 -18   9 1010.75 102.125   4
   3 -18  10 163.149 64.4534   4
  -3 -19  14 15.3901 47.8827   4
  -3 -19  13 567.252 82.2534   4
  -3  19  13 629.867 86.2835   3
  -3 -19  12 1908.54 139.297   2
  -3 -19  12 1862.59 125.995   4
  -3  19  12 2014.48 137.010   3
  -3  19  11 1054.65 103.521   3
  -3  19  10 684.152 82.1630   3
  -3  19   9 3.23062 49.6064   3
  -3  19   8 326.282 67.8409   3
  -3  19   7 847.374 88.5017   3
  -3  19   6 1394.92 105.626   3
  -3  19   5 3750.49 166.087   3
  -3  19   4 246.596 53.7908   3
  -3  19   3 1119.30 94.8242   3
   3  19  -3 1073.40 74.5505   3
   3  19  -2 364.753 48.7938   3
  -3  19   2 343.009 64.0700   3
  -3  19   1 162.283 53.5152   3
   3  19  -1 207.709 41.3201   3
  -3  19   0-44.6891 46.1329   3
  -3 -19  -1-54.8194 47.5848   1
  -3 -19  -2 224.311 56.1292   1
  -3 -19  -3 2743.89 144.787   1
  -3 -19  -4 133.976 56.3113   1
  -3 -19  -5 369.533 65.6927   1
  -3 -19  -6 321.892 64.2981   1
  -3 -19  -7 1698.86 123.653   1
  -3 -19  -8 114.046 57.4676   1
  -3 -19  -9 117.321 53.5889   1
  -3  20  12 17.0749 57.4170   3
  -3  20  11 681.939 87.4030   3
  -3  20  10-91.7704 59.7404   3
  -3  20   9 1402.01 110.628   3
  -3  20   8 175.596 60.2967   3
  -3  20   7 299.751 61.9793   3
  -3  20   6 2186.57 136.257   3
  -3  20   5 145.764 57.7591   3
  -3  20   4 135.821 52.5094   3
  -3  20   3 276.830 61.2482   3
  -3  20   2 2394.35 141.811   3
  -3  20   1 98.9756 50.5295   3
  -3  20   0 578.778 73.7204   3
  -3 -20  -1 77.2986 51.3774   1
  -3  20  -1-57.5327 46.7792   3
  -3 -20  -2 13.6729 45.2948   1
  -3 -20  -3 330.268 66.1301   1
  -3 -20  -4 993.870 99.6292   1
  -3 -20  -5 704.240 86.7477   1
  -3 -20  -6 246.303 62.8028   1
  -3 -20  -7 122.980 50.7227   1
  -3 -20  -8 887.599 95.4298   1
  -3 -20  -9 101.657 53.2867   1
  -3  21  10 1022.59 106.419   3
  -3  21   9-25.8051 53.9769   3
  -3  21   8 0.98076 53.4696   3
  -3  21   7 424.569 72.7255   3
  -3  21   6 158.241 48.7282   3
  -3  21   5 1613.71 120.040   3
  -3  21   4 25.3054 44.1531   3
  -3  21   3 587.103 74.2537   3
  -3  21   2 1475.04 113.122   3
  -3  21   1 401.290 70.5255   3
  -3  21   0 26.0966 51.7593   3
  -3  21  -1 120.615 48.7489   3
  -3 -21  -2 5.78170 48.5316   1
  -3  21  -2 16.9783 50.8104   3
  -3 -21  -3 678.367 82.8625   1
  -3 -21  -4 189.568 57.5738   1
  -3 -21  -5 3555.55 177.724   1
  -3 -21  -6 390.800 73.4568   1
  -3 -21  -7 275.604 69.7903   1
  -3  22   7-58.3164 56.7488   3
  -3  22   6 2188.73 143.523   3
  -3  22   5-54.7944 57.7793   3
  -3  22   4 75.5975 49.8706   3
  -3  22   3 28.0546 52.2896   3
  -3  22   2 550.149 75.6695   3
  -3  22   1 541.282 76.2218   3
  -3  22   0-39.0320 49.6215   3
  -3  22  -1 51.2896 49.5005   3
  -3  22  -2 1270.52 110.764   3
  -3 -22  -3 137.902 55.4494   1
  -3 -22  -4 3290.51 174.359   1
  -3 -22  -5 117.363 56.1087   1
  -3  23   1 968.699 100.436   3
  -3  23   0 1232.72 115.094   3
  -3  23  -1 108.426 60.1653   3
  -4   0  22 56.5189 57.1240   4
  -4   0  21-58.1882 59.3977   4
  -4   0  20 131.550 63.7351   4
  -4   0  19 19.0641 47.9704   4
  -4   0  18 392.305 68.4395   4
  -4   0  17-80.7179 57.0356   4
  -4   0  16 9462.60 257.014   4
  -4   0  15-71.4388 50.7161   4
  -4   0  14 3465.29 138.332   4
   4   0 -13-15.8394 33.2133   3
  -4   0  13-23.6893 38.7231   4
  -4   0  12 3285.81 123.000   2
   4   0 -12 3470.94 130.730   3
  -4   0  11-1.26301 32.6321   2
   4   0 -11 17.5713 30.1978   3
  -4   0  10 1090.86 66.1995   2
   4   0 -10 1184.23 71.1652   3
  -4   0   9 34.8895 31.3624   2
   4   0  -9 12.4318 28.4337   3
  -4   0   8 19763.7 323.316   2
   4   0  -8 20641.0 333.350   3
   4   0  -7-48.4364 27.3762   3
  -4   0   7 72.3308 29.7478   2
  -4   0   6 13677.9 229.002   2
   4   0  -6 13980.6 234.529   3
  -4   0   5 106.492 35.3374   3
   4   0  -5-0.14285 19.6346   3
   4   0  -4 596.420 36.5163   3
  -4   0   4 577.217 37.2296   3
  -4   0   3-5.59558 21.1717   3
   4   0  -3 2.93619 17.2395   3
   4   0  -3-1.42408 17.2839   1
  -4   0   2 19856.3 269.853   3
   4   0  -2 19135.8 268.361   3
   4   0  -2 19203.8 266.222   1
  -4   0   2 20002.4 268.008   1
  -4   0   1-0.09705 18.1800   1
  -4   0   1 28.5444 14.3234   4
   4   0   0 16619.5 225.155   4
  -4   0   0 16601.0 225.162   4
   4   0   1 51.0634 18.2425   4
  -4   0  -1 86.5762 18.2087   4
   4   0   2 18117.1 259.092   4
  -4   0  -2 17807.8 258.288   4
  -4   0  -3 20.5076 21.7496   4
   4   0   3-6.19105 21.5429   4
  -4   0  -4 1134.94 52.8643   4
   4   0   4 1115.25 54.1247   4
   4   0   5 66.7286 33.3809   4
  -4   0  -5 50.7566 26.4424   4
  -4   0  -6 6502.24 152.800   4
   4   0   6 6442.59 153.553   4
   4   0   7-11.8698 30.9939   4
   4   0   8 48658.3 689.394   4
   4   0   9-21.1493 33.5029   4
   4   0  10 14263.6 294.269   4
  -4   0 -11 7.88072 32.6290   2
   4   0  11 46.6706 40.5988   4
   4   0  12 253.983 54.2279   4
   4   0  13-2.90910 44.4603   4
   4   0  14 9400.80 263.942   4
   4   0  15 47.6309 44.8254   4
   4   0  16 4759.12 194.826   4
   4   0  17 0.65163 46.3558   4
   4   0  18 3885.67 190.171   4
   4   0  19 110.438 61.8990   4
  -4   1  22 432.104 84.6971   4
  -4  -1  22 413.819 77.8049   4
  -4   1  21 73.0839 66.5708   4
  -4  -1  21 9.71150 49.9389   4
  -4   1  20 252.937 68.1179   4
  -4  -1  20 234.208 61.5246   4
  -4   1  19 368.663 67.8973   4
  -4  -1  19 423.615 73.6391   4
  -4  -1  18 4335.86 181.198   4
  -4   1  18 4196.01 178.043   4
  -4  -1  17 4560.26 177.151   4
  -4   1  17 4422.95 176.598   4
  -4  -1  16 893.905 82.9446   4
  -4   1  16 876.991 86.6103   4
  -4   1  15 11109.4 275.131   4
  -4  -1  15 11381.8 274.475   4
  -4  -1  14 1768.49 99.7109   4
  -4  -1  13 17706.4 351.213   2
   4   1 -13 18738.8 360.843   3
  -4  -1  13 17888.2 345.266   4
   4  -1 -13 18661.9 361.112   3
  -4  -1  12 243.096 45.9823   2
   4  -1 -12 265.256 45.5563   3
  -4  -1  12 340.237 49.5279   4
   4   1 -12 261.960 46.1266   3
  -4  -1  11 3798.74 129.547   2
  -4  -1  11 3697.96 124.681   4
   4   1 -11 3950.48 133.092   3
   4  -1 -11 3636.57 128.503   3
  -4   1  10 12849.2 250.377   2
  -4  -1  10 12672.1 254.460   2
   4  -1 -10 12783.9 258.607   3
   4   1 -10 12732.6 255.795   3
  -4  -1  10 12702.0 244.517   4
  -4  -1   9 3587.31 114.932   2
  -4   1   9 3635.15 113.033   2
   4  -1  -9 3625.62 117.438   3
   4   1  -9 3432.21 113.425   3
  -4   1   8 20461.5 323.462   2
   4  -1  -8 20070.0 333.618   3
  -4  -1   8 20562.6 332.086   2
   4   1  -8 20069.4 330.852   3
  -4   1   7 37559.8 511.676   2
   4  -1  -7 35971.0 524.299   3
  -4  -1   7 36959.1 520.882   2
   4   1  -7 37376.2 520.620   3
  -4   1   7 38247.2 528.625   3
  -4   1   6 874.932 45.7651   2
   4  -1  -6 855.435 50.3621   3
  -4   1   6 883.002 53.1684   3
   4   1  -6 970.249 50.0303   3
   4  -1  -5 5583.53 124.940   3
  -4   1   5 5975.77 117.474   2
   4   1  -5 5516.42 118.719   3
  -4   1   5 5777.71 127.848   3
  -4   1   4 270.432 32.0212   3
   4   1  -4 295.580 26.9764   3
   4  -1  -4 282.880 28.7800   3
  -4  -1   4 321.450 31.3151   3
  -4  -1   3 23947.2 315.153   3
   4  -1  -3 23447.8 327.067   3
  -4   1   3 23938.8 328.221   3
   4   1  -3 22788.9 313.067   3
   4   1  -3 22843.3 323.771   1
   4   1  -2 6981.72 115.243   3
  -4  -1   2 7164.59 115.911   3
  -4   1   2 7152.13 128.869   3
  -4  -1   2 7244.45 128.674   1
   4   1  -2 7018.44 126.290   1
   4  -1  -2 6911.29 111.455   1
  -4  -1   1 20193.6 263.119   3
  -4   1   1 20748.1 262.674   1
  -4  -1   1 20658.9 281.129   1
  -4   1   1 20282.9 271.726   4
  -4  -1   1 19321.7 247.811   4
   4  -1   0 25.3799 19.2300   4
   4   1   0 30.1361 13.2185   4
  -4   1   0 19.6597 15.9082   4
  -4  -1   0-5.42043 11.7876   4
   4   1   1 7283.03 116.946   4
   4  -1   1 7285.85 128.880   4
  -4   1  -1 7050.31 128.104   4
  -4  -1  -1 7397.39 118.127   4
   4  -1   2 3942.17 91.5802   4
  -4   1  -2 3971.30 90.8641   4
   4   1   2 3865.04 82.9207   4
  -4  -1  -2 3647.92 81.7496   4
   4  -1   3 1253.48 54.6893   4
  -4  -1  -3 1260.56 49.3165   4
   4   1   3 1336.67 51.1601   4
  -4   1  -3 1371.04 55.8523   4
   4  -1   4 10695.0 195.319   4
  -4   1  -4 10984.5 197.854   4
   4   1   4 10845.0 189.986   4
   4  -1   5 198.286 34.1977   4
   4   1   5 206.646 34.2142   4
  -4   1  -5 178.935 30.8812   4
   4   1   6 2169.29 84.1628   4
   4  -1   6 2207.72 86.8687   4
  -4   1  -6 2207.19 85.3385   4
   4  -1   7 35462.4 527.223   4
   4   1   7 35849.7 524.557   4
  -4   1  -7 36032.1 530.413   4
   4  -1   8 56.9763 32.5355   4
   4   1   8 84.2674 38.2324   4
  -4   1  -8 99.3612 32.2893   4
  -4   1  -9 30161.8 474.646   2
   4  -1   9 28875.9 473.526   4
   4   1   9 29429.8 472.841   4
  -4   1 -10 274.752 41.9270   2
   4  -1  10 339.208 50.1899   4
   4   1  10 290.555 48.5548   4
  -4   1 -11 104.720 36.4809   2
   4  -1  11 112.185 43.8595   4
   4   1  11 160.023 46.2220   4
   4   1  12 2193.50 113.291   4
   4  -1  12 2171.12 113.760   4
   4   1  13 95.1647 48.8567   4
   4  -1  13 7.37827 41.3982   4
   4   1  14 3390.85 151.163   4
   4  -1  14 3464.29 154.224   4
   4  -1  15 831.017 84.0098   4
   4   1  15 714.286 78.9868   4
   4   1  16-5.65860 46.2054   4
   4  -1  16 46.9473 47.8293   4
   4   1  17 324.033 68.6987   4
   4  -1  17 404.391 70.3345   4
   4   1  18 162.273 57.1538   4
   4  -1  18 191.538 60.5867   4
   4  -1  19 1140.76 110.166   4
   4   1  19 742.777 95.3066   4
  -4  -2  22 270.477 66.1653   4
  -4   2  22 230.581 72.0103   4
  -4   2  21 1452.59 123.263   4
  -4  -2  21 1317.88 113.148   4
  -4   2  20 394.132 75.1236   4
  -4  -2  20 407.868 75.3133   4
  -4  -2  19 552.481 77.5265   4
  -4   2  19 511.562 80.3748   4
  -4   2  18 2496.71 139.551   4
  -4  -2  18 2467.66 136.680   4
  -4   2  17 19973.1 425.326   4
  -4  -2  17 20498.1 422.548   4
  -4  -2  16 7405.08 221.780   4
  -4  -2  15 6778.89 204.120   4
  -4  -2  14 188.328 50.9239   2
  -4  -2  14 122.229 45.3686   4
   4  -2 -13 140.939 37.7160   2
  -4  -2  13 126.266 43.4401   2
   4  -2 -13 71.3368 34.2965   3
  -4  -2  13 108.462 38.9851   4
   4   2 -13 174.037 45.0998   3
  -4  -2  12 18232.8 347.779   2
   4  -2 -12 18283.6 351.082   3
   4  -2 -12 18396.8 343.142   2
  -4  -2  12 18377.5 337.745   4
   4   2 -12 18892.4 353.544   3
  -4  -2  11 5579.85 164.016   2
   4  -2 -11 6077.11 169.951   3
   4  -2 -11 5849.37 161.292   2
  -4  -2  11 5912.21 159.340   4
   4   2 -11 6031.14 168.510   3
  -4  -2  10 2803.70 108.845   2
   4  -2 -10 2942.26 110.695   3
   4  -2 -10 2861.99 103.324   2
   4   2 -10 3015.58 109.702   3
  -4  -2  10 2931.55 102.704   4
  -4  -2   9 2463.02 97.7254   2
   4  -2  -9 2535.01 90.9650   2
   4  -2  -9 2528.62 97.9157   3
  -4  -2   9 2429.61 89.0944   4
   4   2  -9 2478.80 95.0776   3
  -4   2   8 9562.14 188.314   2
   4  -2  -8 9386.05 201.698   3
  -4  -2   8 9589.68 201.201   2
   4  -2  -8 9868.86 190.616   2
  -4   2   8 9626.20 204.045   3
  -4  -2   8 9662.20 185.548   4
   4   2  -8 9478.41 196.484   3
  -4   2   7 2269.19 76.8577   2
   4  -2  -7 2291.78 86.1700   3
  -4  -2   7 2256.19 74.1974   4
   4   2  -7 2375.50 82.9722   3
  -4   2   7 2324.44 87.9548   3
  -4   2   6 1133.07 50.0662   2
   4  -2  -6 1163.40 57.7320   3
  -4  -2   6 1210.81 49.0518   4
   4   2  -6 1126.02 53.2519   3
  -4   2   6 1173.72 62.0721   3
  -4   2   5 2042.86 60.3880   2
  -4   2   5 1996.98 73.1101   3
   4  -2  -5 1832.99 69.4436   3
  -4  -2   5 1985.99 55.8747   4
   4   2  -5 1893.95 63.4643   3
  -4   2   4 2901.63 67.4822   2
   4  -2  -4 3107.66 84.6223   3
  -4   2   4 3191.71 87.3876   3
   4   2  -4 2967.47 73.5839   3
  -4  -2   4 2978.23 62.4394   4
   4   2  -3 7124.23 137.663   1
   4  -2  -3 7118.63 138.080   3
  -4   2   3 7370.52 141.251   3
   4   2  -3 7098.76 119.608   3
  -4  -2   2 11512.7 189.188   1
   4   2  -2 11430.9 187.301   1
   4  -2  -2 11073.9 154.786   1
  -4   2   2 11697.0 192.052   3
   4   2  -2 11502.7 161.700   3
  -4  -2   2 12036.8 163.027   3
  -4  -2   1 3650.32 63.2801   3
  -4   2   1 3757.73 62.1396   1
  -4  -2   1 3904.08 90.2754   1
  -4   2   1 3731.33 83.7304   4
   4   2   0 8345.81 115.804   4
  -4   2   0 8775.04 147.722   4
   4  -2   0 8676.54 147.556   4
  -4   2  -1 357.422 28.9847   4
   4  -2   1 366.257 33.3635   4
   4   2   1 353.529 21.6002   4
  -4   2  -2 4044.09 98.6261   4
   4  -2   2 4216.17 99.5329   4
   4   2   2 4168.43 85.6622   4
   4  -2   3 17608.8 275.144   4
  -4   2  -3 17491.9 275.922   4
   4   2   3 17650.6 259.530   4
   4  -2   4 1964.77 74.1837   4
   4   2   4 1930.54 67.6711   4
  -4   2  -4 1850.90 71.9915   4
   4  -2   5 1320.97 66.4444   4
  -4   2  -5 1462.89 67.5465   4
   4   2   5 1357.17 62.6380   4
   4  -2   6 2066.04 84.1510   4
  -4   2  -6 2148.50 86.3017   4
   4   2   6 2116.51 81.9483   4
  -4   2  -7 971.874 58.5279   2
  -4   2  -7 961.677 63.6647   4
   4   2   7 964.327 60.8195   4
   4  -2   7 912.564 62.8119   4
  -4   2  -8 31848.1 489.571   2
   4   2   8 32295.4 491.980   4
   4  -2   8 31592.2 498.487   4
  -4   2  -8 32655.8 502.861   4
  -4   2  -9 6292.01 168.115   2
  -4   2  -9 6383.58 176.730   4
   4  -2   9 6147.95 173.917   4
   4   2   9 6062.63 169.345   4
  -4   2 -10 2221.44 100.155   2
   4   2  10 2195.87 103.886   4
   4  -2  10 2078.07 102.744   4
  -4   2 -10 2060.62 102.107   4
  -4   2 -11 80.8132 36.1031   2
   4   2  11 49.7589 41.1760   4
   4  -2  11-2.91979 39.7983   4
   4   2  12 66.5585 44.1683   4
   4  -2  12 118.152 48.8160   4
   4   2  13 6016.63 196.548   4
   4  -2  13 6108.49 201.160   4
   4   2  14 4849.58 182.428   4
   4  -2  14 4780.21 183.893   4
   4   2  15 302.768 62.2738   4
   4  -2  15 243.049 59.8891   4
   4  -2  16 434.601 68.7102   4
   4   2  16 450.268 72.2843   4
   4   2  17 51.9549 47.6263   4
   4  -2  17 15.1083 50.2521   4
   4  -2  18 2827.37 162.345   4
   4   2  18 2782.92 159.813   4
   4  -2  19 832.158 94.6284   4
   4   2  19 712.794 91.4747   4
  -4  -3  22 628.856 87.1829   4
  -4  -3  21 67.1989 50.3354   4
  -4   3  21-8.22611 53.8538   4
  -4  -3  20 2166.08 137.256   4
  -4   3  20 2327.54 144.865   4
  -4  -3  19 1244.21 104.338   4
  -4   3  19 1119.06 100.868   4
  -4  -3  18 1218.10 98.7996   4
  -4   3  18 1158.61 102.104   4
  -4  -3  17 4580.58 177.832   4
  -4  -3  16 2107.70 115.957   4
  -4  -3  15 42.0640 42.7750   2
  -4  -3  15 33.0416 43.2639   4
  -4  -3  14 223.271 50.6260   2
  -4  -3  14 243.612 50.7265   4
  -4  -3  13 8.11170 38.9104   2
   4  -3 -13 22.4254 30.3367   2
  -4  -3  13-9.66344 35.1469   4
  -4  -3  12 15238.8 315.897   2
   4  -3 -12 15810.5 321.091   3
   4  -3 -12 16187.1 311.012   2
  -4  -3  12 16276.1 307.520   4
  -4  -3  11 9888.39 230.526   2
   4  -3 -11 9892.81 220.156   2
   4  -3 -11 10414.1 234.572   3
  -4  -3  11 9906.29 217.840   4
  -4  -3  10 12284.1 256.494   2
   4  -3 -10 11932.7 240.515   2
   4  -3 -10 12474.6 257.089   3
  -4  -3  10 12439.7 239.653   4
  -4  -3   9 2900.33 108.695   2
   4  -3  -9 2985.66 100.613   2
   4  -3  -9 2999.08 108.858   3
  -4  -3   9 3065.81 99.7715   4
  -4   3   9 3128.39 113.584   3
   4  -3  -8 18211.3 296.277   2
   4  -3  -8 18234.1 315.042   3
  -4  -3   8 18354.0 292.196   4
  -4   3   8 18276.7 317.653   3
   4  -3  -7 2182.70 74.2699   2
   4  -3  -7 2191.37 85.7540   3
  -4  -3   7 2126.83 71.8546   4
  -4   3   7 2243.02 88.7826   3
   4  -3  -6 10474.1 179.357   2
  -4   3   6 10591.4 203.680   3
   4  -3  -6 10380.4 202.036   3
  -4  -3   6 10503.1 175.275   4
  -4   3   5 7925.82 162.264   3
   4  -3  -5 7748.14 159.449   3
  -4  -3   5 7649.57 130.744   4
   4   3  -4 103.246 25.4906   1
  -4   3   4 102.935 16.6609   2
   4  -3  -4 124.402 24.6044   3
  -4   3   4 98.2148 29.5503   3
  -4  -3   4 80.7031 15.0305   4
   4   3  -4 124.898 21.5807   3
  -4   3   3 1274.02 56.7753   3
   4   3  -3 1199.13 53.2930   1
  -4   3   3 1219.51 32.7388   2
  -4  -3   3 1181.88 29.0116   4
   4   3  -3 1205.00 38.5984   3
  -4   3   2 1952.51 68.1314   3
   4   3  -2 1864.65 41.8871   3
  -4  -3   2 2033.17 70.0082   1
   4   3  -2 2149.64 67.6695   1
  -4  -3   1 1517.10 58.5584   1
  -4   3   1 1453.15 53.8533   4
  -4   3   0 2811.63 77.7915   4
   4  -3   0 2701.55 77.5684   4
   4   3   0 2764.61 48.3755   4
  -4   3  -1 56270.6 718.963   4
   4  -3   1 56601.8 719.625   4
   4   3   1 56142.9 679.542   4
   4  -3   2 9372.13 174.421   4
  -4   3  -2 9435.98 173.801   4
   4   3   2 9266.61 149.689   4
  -4   3  -3 6616.65 123.194   2
   4  -3   3 6713.88 143.968   4
  -4   3  -3 6597.06 143.499   4
   4   3   3 6579.86 126.867   4
  -4   3  -4 949.711 45.7713   2
   4  -3   4 947.605 56.4769   4
  -4   3  -4 1018.50 56.0993   4
   4   3   4 904.883 48.8157   4
  -4   3  -5 6985.16 147.632   2
   4  -3   5 7181.33 163.540   4
  -4   3  -5 7116.72 163.667   4
   4   3   5 6947.02 149.238   4
  -4   3  -6 2018.30 77.2775   2
   4  -3   6 2130.60 88.6888   4
  -4   3  -6 2145.84 87.8407   4
   4   3   6 2137.90 82.1852   4
  -4   3  -7 49.5534 28.3960   2
   4  -3   7-22.3136 32.5897   4
   4   3   7 75.7630 31.1748   4
  -4   3  -7-22.4271 28.4082   4
  -4   3  -8 44.2969 24.9156   2
  -4   3  -8-15.4800 29.7776   4
   4  -3   8-19.2290 37.4480   4
   4   3   8 32.7964 31.9619   4
  -4   3  -9 9783.47 219.256   2
   4  -3   9 9247.42 224.811   4
   4   3   9 9481.29 220.172   4
  -4   3  -9 10138.4 232.722   4
  -4   3 -10 887.220 65.7266   2
   4   3  10 724.458 64.1678   4
  -4   3 -10 861.664 70.4574   4
   4  -3  10 830.790 70.5334   4
  -4   3 -11 4297.23 147.775   2
   4   3  11 3779.92 143.806   4
   4  -3  11 3907.20 148.846   4
   4   3  12 18.8584 41.5871   4
   4  -3  12 68.2866 45.2409   4
   4  -3  13 409.255 62.1111   4
   4   3  13 414.342 64.6791   4
   4  -3  14 6561.01 217.976   4
   4   3  14 6435.40 212.406   4
   4   3  15 2923.77 147.394   4
   4  -3  15 2919.08 149.469   4
   4   3  16 44.6912 52.9085   4
   4  -3  16-52.9800 50.2182   4
   4   3  17 1298.65 108.435   4
   4  -3  17 1244.74 108.211   4
   4  -3  18 38.4298 59.5150   4
   4   3  18 9.06860 47.7034   4
   4  -3  19 3513.55 185.401   4
   4   3  19 3635.01 185.412   4
  -4  -4  22 450.929 79.4002   4
  -4  -4  21 318.296 69.6348   4
  -4   4  21 269.311 72.8449   4
  -4  -4  20 247.221 61.9691   4
  -4   4  20 353.468 79.8105   4
  -4  -4  19 12.8244 46.2012   4
  -4   4  19 42.9089 54.4592   4
  -4  -4  18 2746.60 143.061   4
  -4  -4  17 366.651 65.6754   4
  -4  -4  16 282.385 57.9941   2
  -4  -4  16 304.182 57.4833   4
  -4  -4  15 362.254 60.7216   2
  -4  -4  15 461.233 63.6592   4
  -4  -4  14 3473.76 146.041   2
  -4  -4  14 3606.70 139.523   4
   4  -4 -13 787.150 68.0838   2
  -4  -4  13 669.716 69.6815   2
  -4  -4  13 677.519 62.1971   4
  -4  -4  12 9177.03 231.575   2
   4  -4 -12 9590.75 221.620   2
   4  -4 -12 9419.33 232.583   3
  -4  -4  12 9028.90 213.736   4
   4  -4 -11 30676.9 482.409   2
  -4  -4  11 30690.1 503.652   2
   4  -4 -11 31438.5 504.070   3
  -4  -4  11 31005.5 479.593   4
   4  -4 -10 460.455 44.6931   2
  -4  -4  10 416.674 50.7078   2
   4  -4 -10 357.035 46.4186   3
  -4  -4  10 470.230 45.7468   4
   4  -4  -9 2441.36 89.3708   2
   4  -4  -9 2565.36 101.028   3
  -4  -4   9 2506.34 102.821   2
  -4   4   9 2491.55 102.246   3
  -4  -4   9 2561.55 89.2487   4
   4  -4  -8 2030.85 75.3230   2
   4  -4  -8 1970.80 86.9052   3
  -4   4   8 1928.88 87.9758   3
  -4  -4   8 1918.10 73.7919   4
   4  -4  -7 10999.8 195.541   2
   4  -4  -7 11263.5 223.170   3
  -4   4   7 10923.0 222.015   3
  -4  -4   7 11296.2 195.563   4
   4  -4  -6 19275.9 283.733   2
  -4   4   6 19169.9 317.285   3
   4  -4  -6 19384.5 318.524   3
  -4  -4   6 19377.4 281.642   4
   4   4  -5 21.5216 22.8473   1
   4  -4  -5 40.3270 17.0310   2
   4  -4  -5 32.4140 27.2458   3
  -4   4   5-2.92987 32.2694   3
  -4  -4   5 81.9779 19.9370   4
  -4   4   4 3664.92 102.883   3
   4  -4  -4 3549.83 98.8409   3
   4  -4  -4 3317.49 68.8172   2
   4   4  -4 3320.27 97.1864   1
  -4  -4   4 3337.61 68.0995   4
   4   4  -4 3186.13 67.6755   4
  -4   4   3 926.127 53.4351   3
  -4  -4   3 1001.31 53.3568   1
   4   4  -3 920.318 50.9322   1
  -4  -4   3 898.076 27.2850   4
   4   4  -3 887.698 27.3995   4
  -4   4   2 2665.48 83.4014   3
   4   4  -2 2859.20 84.5932   1
  -4  -4   2 2881.02 86.1216   1
  -4   4   2 2914.12 82.9283   4
   4   4  -2 2541.87 50.0330   3
  -4  -4   1 31794.4 440.601   1
  -4   4   1 31138.1 435.164   4
  -4   4   0 88.8491 23.4387   4
   4  -4   0 62.8888 26.4105   4
  -4   4  -1 27.2423 11.7376   2
  -4   4  -1 32.1912 22.0570   4
   4  -4   1 25.8688 26.0426   4
  -4   4  -2 40916.2 514.837   2
   4  -4   2 40831.5 560.686   4
  -4   4  -2 41527.9 561.627   4
  -4  -4  -2 41376.6 499.463   3
  -4   4  -3 15313.2 228.231   2
   4  -4   3 15455.1 262.060   4
  -4   4  -3 15375.4 262.329   4
  -4   4  -4 7762.36 147.236   2
   4  -4   4 7714.21 170.538   4
  -4   4  -4 7890.60 172.081   4
  -4   4  -5 3420.06 95.1079   2
   4  -4   5 3457.85 111.331   4
  -4   4  -5 3537.11 112.606   4
  -4   4  -6 122.568 24.9214   2
   4  -4   6 73.8613 30.7163   4
  -4   4  -6 114.407 31.7992   4
  -4   4  -7 14.8444 23.3147   2
   4  -4   7-21.5715 31.9680   4
   4   4   7 36.3686 30.7997   4
  -4   4  -7 25.4881 28.2667   4
  -4   4  -8 8199.59 188.557   2
   4  -4   8 8095.83 201.647   4
   4   4   8 8144.89 192.883   4
  -4   4  -8 8666.65 208.764   4
  -4   4  -9 815.144 59.0431   2
  -4   4  -9 885.337 68.6127   4
   4  -4   9 738.766 66.0843   4
   4   4   9 710.635 60.2959   4
  -4   4 -10 1919.09 94.5732   2
   4  -4  10 1772.31 99.2176   4
   4   4  10 1776.09 94.6325   4
  -4   4 -10 2026.35 104.413   4
  -4   4 -11 909.391 71.9787   2
   4  -4  11 877.366 76.4324   4
   4   4  11 971.572 76.4310   4
   4   4  12 84.3228 45.9507   4
   4  -4  12 36.6789 46.2957   4
   4  -4  13 13195.9 314.916   4
   4   4  13 13033.7 309.558   4
   4  -4  14 299.487 61.8433   4
   4   4  14 230.413 51.8658   4
   4  -4  15 49.7633 47.1769   4
   4   4  15 43.8626 47.3001   4
   4  -4  16 3223.86 161.891   4
   4   4  16 3166.70 158.556   4
   4  -4  17 24.0282 51.8117   4
   4   4  17 37.0872 52.8969   4
   4  -4  18 714.313 91.4571   4
   4   4  18 605.494 84.7937   4
   4  -4  19 167.521 62.4608   4
   4   4  19 95.1874 63.2348   4
  -4  -5  22 1980.68 142.000   4
  -4   5  21 11.9527 57.2697   4
  -4  -5  21 59.2686 59.6669   4
  -4   5  20 207.405 65.6464   4
  -4  -5  20 204.932 57.0419   4
  -4  -5  19 785.025 84.0961   4
  -4  -5  18 4878.33 192.449   4
  -4  -5  17 837.295 86.6429   2
  -4  -5  17 793.350 80.1010   4
  -4  -5  16 248.697 59.5399   2
  -4  -5  16 348.485 60.3603   4
  -4  -5  15 645.414 74.8121   2
  -4  -5  15 663.308 69.7435   4
  -4  -5  14 3202.59 142.813   2
  -4  -5  14 3198.79 132.288   4
   4  -5 -13 7603.63 201.560   2
  -4  -5  13 7309.06 211.394   2
  -4  -5  13 7175.30 196.310   4
  -4  -5  12 89.0306 42.5153   2
   4  -5 -12 44.2209 27.0436   2
   4  -5 -12 24.9868 33.7619   3
  -4  -5  12 35.1140 33.3193   4
  -4  -5  11 473.389 57.4343   2
   4  -5 -11 504.463 47.5012   2
   4  -5 -11 448.205 50.9249   3
  -4  -5  11 540.640 52.5339   4
   4  -5 -10 22293.8 367.576   2
   4  -5 -10 23067.9 395.752   3
  -4  -5  10 22258.1 394.526   2
  -4  -5  10 22628.9 368.016   4
  -4   5  10 22158.8 393.069   3
   4  -5  -9 9246.68 191.516   2
   4  -5  -9 9591.75 215.922   3
  -4  -5   9 9224.56 191.340   4
  -4   5   9 9144.23 214.396   3
   4  -5  -8 12751.3 227.682   2
   4  -5  -8 13033.9 257.791   3
  -4   5   8 12731.4 256.069   3
  -4  -5   8 12986.1 229.027   4
   4  -5  -7 1969.69 69.3771   2
   4  -5  -7 1862.47 81.4738   3
  -4   5   7 1964.74 88.0668   3
   4   5  -7 1819.38 67.3493   4
  -4  -5   7 1896.71 68.1771   4
   4  -5  -6 1102.79 61.7504   3
  -4   5   6 1040.32 64.7149   3
   4  -5  -6 1150.86 48.8742   2
  -4  -5   6 1175.21 50.2633   4
   4   5  -6 1065.89 47.6215   4
  -4   5   5 5495.05 136.759   3
   4  -5  -5 5123.27 134.100   3
   4   5  -5 5099.82 133.676   1
   4  -5  -5 5034.73 100.572   2
  -4  -5   5 4989.27 102.258   4
   4   5  -5 5157.38 103.632   4
  -4   5   4 21770.7 339.125   3
   4   5  -4 21964.4 340.509   1
   4  -5  -4 21155.3 282.795   2
  -4  -5   4 21650.0 288.358   4
   4   5  -4 21062.6 288.574   4
  -4   5   3 635.134 48.0569   3
   4   5  -3 703.880 47.3865   1
  -4  -5   3 698.983 47.7379   1
   4  -5  -3 645.278 22.4869   2
  -4  -5   3 647.416 27.5104   4
   4   5  -3 651.751 27.2402   4
   4   5  -2 10940.1 155.223   4
  -4   5   2 11573.2 205.675   4
  -4  -5   2 11505.5 208.548   1
   4   5  -2 11211.6 205.993   1
  -4   5   1 4898.24 119.083   4
   4   5  -1 4753.14 79.6240   4
  -4  -5   1 4786.32 122.948   1
  -4   5   0 7300.94 153.603   4
   4  -5   0 6962.35 151.777   4
  -4  -5   0 7165.95 153.564   1
  -4   5  -1 29110.7 421.377   4
   4  -5   1 28564.7 420.442   4
  -4  -5  -2 17275.6 220.757   3
   4  -5   2 17191.8 287.250   4
  -4   5  -2 17041.2 284.967   4
  -4  -5  -3 2481.09 57.9946   3
  -4   5  -3 2703.85 92.7240   4
   4  -5   3 2567.29 92.8414   4
  -4   5  -4 24469.3 348.395   2
  -4   5  -4 24513.3 389.212   4
   4  -5   4 24604.1 387.105   4
  -4  -5  -4 24393.7 332.868   3
  -4   5  -5 638.657 43.2311   2
   4  -5   5 671.625 54.1031   4
  -4  -5  -5 599.666 36.7274   3
  -4   5  -5 645.557 52.1059   4
  -4   5  -6 4.32164 23.4527   2
   4  -5   6-15.8775 33.2664   4
  -4   5  -6 0.35463 27.1349   4
  -4  -5  -6 17.2116 21.0465   3
  -4   5  -7 6116.34 150.345   2
   4  -5   7 6019.01 166.757   4
  -4  -5  -7 5929.59 139.349   3
  -4   5  -7 6216.42 169.814   4
  -4   5  -8 566.375 49.7858   2
   4  -5   8 608.079 61.3977   4
  -4   5  -8 635.443 59.8082   4
  -4  -5  -8 606.890 47.1552   3
  -4   5  -9 1264.42 73.9889   2
   4  -5   9 1370.47 86.2959   4
  -4   5  -9 1351.58 83.8836   4
   4   5   9 1328.57 78.8140   4
  -4  -5  -9 1283.91 69.0574   3
  -4   5 -10 3639.94 130.806   2
   4  -5  10 3455.67 139.418   4
  -4  -5 -10 3717.20 124.852   3
   4   5  10 3679.47 136.394   4
  -4   5 -11 4397.43 151.215   2
   4  -5  11 4113.65 156.443   4
  -4  -5 -11 4003.29 138.694   3
   4   5  11 3876.28 147.232   4
   4  -5  12 18694.6 386.982   4
  -4  -5 -12 19220.3 361.361   3
   4   5  12 18452.9 375.264   4
   4  -5  13 2416.01 128.702   4
   4   5  13 2291.64 123.105   4
   4  -5  14 2513.89 137.428   4
   4   5  14 2442.61 131.660   4
   4  -5  15 3625.40 167.686   4
   4   5  15 3444.33 160.798   4
   4  -5  16 1712.56 123.044   4
   4   5  16 1568.48 115.451   4
   4  -5  17-21.0508 51.6328   4
   4   5  17 27.9799 50.3514   4
   4  -5  18 543.208 82.3177   4
   4   5  18 439.374 79.7434   4
   4   5  19 207.640 66.5489   4
  -4   6  21-30.7776 57.2346   4
  -4  -6  21 77.8396 52.1779   4
  -4  -6  20 287.808 65.4925   4
  -4  -6  19 3062.91 156.158   4
  -4  -6  18 1811.52 125.354   2
  -4  -6  18 2179.24 130.292   4
  -4  -6  17 4023.52 178.792   2
  -4  -6  17 3948.82 167.091   4
  -4  -6  16 113.518 56.0934   2
  -4  -6  16 80.3288 43.8724   4
  -4  -6  15 2868.07 142.626   2
  -4  -6  15 2569.07 126.145   4
  -4  -6  14 218.087 53.8580   2
  -4  -6  14 144.110 47.3394   4
   4  -6 -13 1018.75 72.6882   2
  -4  -6  13 958.059 81.5419   2
  -4  -6  13 1059.49 76.3634   4
   4  -6 -12 9155.22 218.073   2
  -4  -6  12 9148.08 237.844   2
  -4  -6  12 9370.49 221.069   4
   4  -6 -11 127.254 34.8934   2
  -4  -6  11 61.0530 37.0034   2
   4  -6 -11 163.082 38.5932   3
  -4   6  11 123.914 43.9870   3
  -4  -6  11 113.598 33.5984   4
   4  -6 -10 6770.79 166.378   2
   4  -6 -10 7171.67 190.248   3
  -4  -6  10 6737.90 166.479   4
  -4   6  10 6757.89 186.727   3
   4  -6  -9 225.233 31.4089   2
  -4   6   9 237.987 43.9322   3
   4  -6  -9 198.022 35.1628   3
  -4  -6   9 172.215 31.9529   4
   4   6  -9 253.510 35.7882   4
  -4   6   8 16010.6 300.473   3
   4  -6  -8 15876.2 299.174   3
   4  -6  -8 15775.5 265.844   2
  -4  -6   8 15922.7 269.363   4
   4   6  -8 15932.2 269.938   4
  -4   6   7 12668.7 248.963   3
   4  -6  -7 12467.7 246.315   3
   4  -6  -7 11948.6 209.285   2
  -4  -6   7 11897.2 211.342   4
   4   6  -7 12155.3 214.585   4
   4  -6  -6 25021.0 394.216   3
  -4   6   6 24959.0 393.755   3
   4  -6  -6 24131.2 345.156   2
   4   6  -6 24307.0 393.853   1
  -4  -6   6 24519.4 350.450   4
   4   6  -6 24099.1 351.364   4
  -4   6   5 3061.99 103.742   3
   4   6  -5 2894.77 101.164   1
   4  -6  -5 2845.93 71.4382   2
  -4  -6   5 2895.85 76.1217   4
   4   6  -5 2819.25 75.8441   4
  -4   6   4 3274.42 106.236   3
   4   6  -4 3566.25 108.751   1
  -4  -6   4 3283.98 76.7790   4
   4   6  -4 3353.63 77.8678   4
  -4   6   3 105.422 31.7587   3
   4   6  -3 129.741 30.7558   1
  -4  -6   3 143.568 35.2349   1
  -4  -6   3 134.946 20.1317   4
   4   6  -3 124.528 18.4264   4
  -4   6   2 2876.70 93.8659   4
   4   6  -2 2658.94 61.3499   4
  -4  -6   2 2909.10 96.6788   1
   4   6  -1 1153.49 38.5779   4
  -4   6   1 1123.03 59.1031   4
  -4  -6   1 1213.12 63.5272   1
  -4   6   0 2967.33 97.0403   4
   4  -6   0 3167.83 100.620   4
  -4  -6   0 3071.62 99.8268   1
   4  -6   0 3096.72 51.2290   2
   4  -6   1 24.1585 30.0158   4
  -4   6  -1 8.29306 23.9535   4
   4  -6   2 4992.44 133.911   4
  -4   6  -2 5068.72 133.305   4
  -4  -6  -3 2283.07 54.6332   3
  -4   6  -3 2315.56 90.8692   4
   4  -6   3 2282.72 90.8695   4
  -4  -6  -4 10481.3 167.991   3
   4  -6   4 10604.7 220.316   4
  -4   6  -4 10917.1 223.880   4
  -4  -6  -5 22800.4 327.608   3
   4  -6   5 23196.2 385.728   4
  -4   6  -5 23825.5 389.818   4
   4  -6   6 11817.4 248.686   4
  -4   6  -6 12285.9 253.055   4
  -4  -6  -6 11703.1 205.469   3
  -4  -6  -7 68.8622 24.7601   3
   4  -6   7 65.2629 37.4306   4
  -4   6  -7 34.6578 30.9548   4
   4  -6   8 2721.79 115.524   4
  -4  -6  -8 2563.64 92.0483   3
  -4   6  -8 2772.90 115.170   4
   4  -6   9 3812.56 144.395   4
  -4  -6  -9 3884.87 122.093   3
  -4   6  -9 4216.66 149.590   4
  -4  -6 -10 204.250 39.3119   3
   4  -6  10 152.284 46.7029   4
   4  -6  11 900.112 78.4559   4
   4   6  11 892.913 76.0928   4
  -4  -6 -11 847.874 65.7959   3
  -4  -6 -12 147.018 42.9678   3
   4  -6  12 172.235 56.0429   4
   4   6  12 118.742 49.1342   4
   4  -6  13 5553.28 197.766   4
   4   6  13 5588.70 192.959   4
   4  -6  14 4443.81 182.600   4
   4   6  14 4244.90 173.805   4
   4  -6  15 2419.65 140.131   4
   4   6  15 2118.82 129.768   4
   4  -6  16 317.285 65.3805   4
   4   6  16 459.249 74.0503   4
   4  -6  17 178.464 62.2690   4
   4   6  17 99.4911 60.2516   4
   4  -6  18 379.257 73.7007   4
   4   6  18 415.542 77.0918   4
   4   6  19 60.3788 55.1599   4
  -4  -7  21 299.527 66.7606   4
  -4  -7  20 304.877 66.2474   4
  -4  -7  19 100.867 51.8938   2
  -4  -7  19 69.9653 64.1648   4
  -4  -7  18 1509.67 116.248   2
  -4  -7  18 1484.38 108.598   4
  -4  -7  17 166.576 55.0088   2
  -4  -7  17 245.687 56.9010   4
  -4  -7  16 5631.71 208.639   2
  -4  -7  16 5447.99 193.042   4
  -4  -7  15 1037.32 92.9469   2
  -4  -7  15 938.094 80.4409   4
  -4  -7  14 771.109 80.1260   2
  -4  -7  14 691.450 70.4089   4
  -4  -7  13 2818.32 120.253   4
  -4  -7  13 2744.54 131.285   2
   4  -7 -13 2762.82 118.107   2
  -4  -7  12 8845.90 236.236   2
   4  -7 -12 8720.68 213.590   2
  -4  -7  12 8812.54 213.384   4
  -4  -7  11 1556.80 95.4024   2
   4  -7 -11 1527.84 90.1812   3
   4  -7 -11 1569.57 82.3506   2
  -4  -7  11 1552.98 83.8811   4
  -4   7  11 1527.53 94.2139   3
   4  -7 -10 23.4724 24.4550   2
   4  -7 -10 39.1531 29.6950   3
  -4   7  10 41.2536 39.0796   3
  -4  -7  10 1.06134 26.8209   4
   4   7 -10 26.7183 26.1332   4
   4  -7  -9 4853.69 152.011   3
   4  -7  -9 5055.08 133.276   2
  -4  -7   9 4974.11 134.177   4
   4   7  -9 4882.48 133.952   4
  -4   7   9 4872.88 154.176   3
  -4   7   8 13649.8 271.362   3
   4  -7  -8 13226.6 269.649   3
   4  -7  -8 12640.8 230.788   2
  -4  -7   8 12919.3 236.394   4
   4   7  -8 12817.2 237.281   4
  -4   7   7 646.009 56.2189   3
   4  -7  -7 754.982 57.3316   3
   4   7  -7 795.109 57.9030   1
  -4  -7   7 654.245 43.9913   4
   4   7  -7 705.020 45.5116   4
  -4   7   6 14957.4 279.274   3
   4  -7  -6 15224.6 280.047   3
   4   7  -6 14692.3 279.389   1
  -4  -7   6 14445.5 239.646   4
   4   7  -6 14527.6 240.445   4
  -4   7   5 21479.8 352.747   3
   4   7  -5 20964.3 350.948   1
  -4  -7   5 20480.6 303.903   4
   4   7  -5 20506.4 304.251   4
  -4   7   4 589.360 53.4224   3
   4   7  -4 695.790 53.0035   1
  -4  -7   4 632.037 36.2015   4
   4   7  -4 615.152 35.3594   4
  -4   7   3 14.7239 30.0638   3
   4   7  -3 7.01749 15.9419   4
   4   7  -3 34.0672 26.6301   1
  -4  -7   3 0.55852 31.8668   1
  -4   7   2 7159.82 167.500   4
   4   7  -2 6874.80 124.827   4
  -4  -7   2 7025.41 165.702   1
   4  -7  -2 7125.62 103.920   1
  -4   7   1 7518.31 171.909   4
   4   7  -1 7455.47 130.292   4
  -4  -7   1 7443.86 171.557   1
   4  -7   0 5555.26 86.2985   2
   4   7   0 5238.08 80.3634   3
  -4  -7   0 5611.09 143.838   1
  -4   7   0 5677.83 145.111   4
  -4   7  -1 8.85775 13.1293   1
   4  -7   1 21.5473 13.7664   2
   4  -7   1 14.6731 32.2961   4
  -4   7  -1 28.3334 27.6056   4
   4   7   1 54.7748 12.3141   3
   4  -7   2 27292.9 424.606   4
  -4   7  -2 27329.6 425.660   4
   4  -7   2 27011.5 358.031   2
  -4  -7  -3 85.6264 14.9522   3
   4  -7   3 67.8085 32.8237   4
  -4   7  -3 78.7243 29.4453   4
   4  -7   3 44.0597 17.7135   2
  -4  -7  -4 17308.0 252.158   3
   4  -7   4 17701.7 317.904   4
  -4   7  -4 18354.0 322.955   4
  -4  -7  -5 1175.78 48.7465   3
   4  -7   5 1265.42 75.9487   4
  -4   7  -5 1311.34 74.5666   4
  -4  -7  -6 2150.34 72.6978   3
   4  -7   6 2027.51 96.7130   4
  -4   7  -6 2290.24 101.226   4
  -4  -7  -7 732.162 47.0487   3
   4  -7   7 645.590 61.2810   4
  -4   7  -7 706.107 62.1977   4
  -4  -7  -8 336.011 38.5860   3
   4  -7   8 337.022 48.9513   4
  -4   7  -8 331.342 48.5516   4
  -4  -7  -9 9582.49 205.380   3
   4  -7   9 9753.90 243.964   4
  -4  -7 -10 3867.41 127.707   3
   4  -7  10 4134.83 156.287   4
  -4  -7 -11 1558.62 85.1629   3
   4  -7  11 1608.30 102.838   4
  -4  -7 -12 535.639 56.2716   3
   4  -7  12 533.571 69.0968   4
   4   7  12 632.917 72.9213   4
   4  -7  13 178.286 56.7678   4
   4   7  13 218.383 57.2435   4
   4  -7  14 3522.89 166.781   4
   4   7  14 3567.85 159.493   4
   4  -7  15 691.776 83.7352   4
   4   7  15 752.098 86.0129   4
   4  -7  16 822.862 92.2526   4
   4   7  16 797.651 88.0855   4
   4  -7  17 77.1975 52.9812   4
   4   7  17 112.616 64.6085   4
   4  -7  18 137.727 66.4886   4
   4   7  18 14.8568 51.6186   4
  -4  -8  21 432.645 77.1444   4
  -4  -8  20 2229.81 143.546   4
  -4  -8  19 1365.19 118.355   2
  -4  -8  19 1357.65 109.826   4
  -4  -8  18 27.1532 48.5782   2
  -4  -8  18 175.282 57.3353   4
  -4  -8  17 1518.67 114.087   2
  -4  -8  17 1385.03 101.492   4
  -4  -8  16 6002.38 219.964   2
  -4  -8  16 6198.64 206.011   4
  -4  -8  15 1005.33 93.0085   2
  -4  -8  15 981.715 83.1257   4
  -4  -8  14 692.566 75.6105   2
  -4  -8  14 736.830 72.6733   4
  -4  -8  13 4667.32 175.839   2
   4  -8 -13 4750.09 157.416   2
  -4  -8  13 4627.00 157.916   4
   4  -8 -12 155.372 37.6816   2
  -4  -8  12 132.398 48.5680   2
  -4   8  12 189.867 51.7448   3
  -4  -8  12 219.144 44.4829   4
   4  -8 -11 13441.6 270.724   2
  -4  -8  11 13837.3 276.429   4
   4   8 -11 13049.6 272.680   4
  -4   8  11 13858.1 301.173   3
  -4   8  10-19.9387 39.1717   3
   4  -8 -10 8.57142 33.3528   3
   4  -8 -10-46.0784 28.8589   2
  -4  -8  10-58.7246 31.4114   4
   4   8 -10 23.6476 28.6503   4
  -4   8   9 263.298 48.9254   3
   4  -8  -9 206.267 39.2635   3
   4  -8  -9 225.515 32.8371   2
  -4  -8   9 205.380 36.5622   4
   4   8  -9 237.489 37.1935   4
   4  -8  -8 2150.94 98.9172   3
  -4   8   8 2087.53 99.5942   3
   4   8  -8 2202.39 101.743   1
  -4  -8   8 2119.34 82.5032   4
   4   8  -8 2175.61 85.0334   4
   4  -8  -7 15479.5 291.908   3
  -4   8   7 15112.0 290.642   3
   4   8  -7 14421.7 290.204   1
  -4  -8   7 14188.8 251.376   4
   4   8  -7 14336.5 253.423   4
  -4   8   6 41301.0 610.449   3
   4   8  -6 42243.7 616.098   1
  -4  -8   6 41549.8 564.785   4
   4   8  -6 41522.4 567.011   4
  -4   8   5 38183.0 575.714   3
   4   8  -5 39412.6 579.744   1
  -4  -8   5 39399.6 526.727   4
   4   8  -5 38969.8 527.335   4
  -4   8   4 7407.49 177.705   3
   4   8  -4 7294.89 143.490   4
  -4  -8   4 7320.81 142.781   4
   4   8  -4 7513.39 179.449   1
  -4   8   3 90.6173 30.9558   3
   4   8  -3 57.5369 18.7535   4
  -4   8   3 55.1950 25.5663   4
   4   8  -3 69.6549 27.7992   1
   4  -8  -3 75.0263 14.6311   1
  -4  -8   3 23.4963 30.4596   1
   4   8  -2 40781.9 539.162   4
  -4   8   2 42409.0 602.604   4
  -4  -8   2 42777.4 601.206   1
   4  -8  -2 41325.7 510.345   1
  -4   8   1 14652.9 271.694   4
   4   8  -1 13868.4 220.789   4
  -4  -8   1 14561.0 269.999   1
   4   8   0 3213.10 61.7828   3
  -4   8   0 3248.64 110.551   4
   4   8   0 3029.85 81.4963   4
  -4  -8   0 3133.68 108.200   1
   4  -8   1 4158.82 82.2741   2
   4   8   1 4024.61 73.0741   3
   4  -8   1 4196.50 128.753   4
  -4   8  -1 4138.47 127.851   4
  -4   8  -1 4063.03 80.9503   1
  -4  -8  -1 4029.79 125.323   1
  -4   8  -2 691.695 55.0192   4
   4  -8   2 739.426 59.2418   4
  -4   8  -2 710.340 35.2507   1
   4  -8   2 677.246 34.4375   2
   4  -8   3 43474.5 641.568   4
  -4   8  -3 45538.3 648.107   4
   4  -8   3 44203.0 573.980   2
  -4  -8  -4 2238.75 63.9590   3
  -4   8  -4 2525.90 103.634   4
   4  -8   4 2413.90 103.150   4
   4  -8   4 2465.16 76.1858   2
  -4  -8  -5 10225.0 177.822   3
   4  -8   5 10099.5 192.529   2
  -4   8  -5 11030.6 241.867   4
   4  -8   5 10087.3 232.436   4
  -4  -8  -6 707.378 42.7733   3
   4  -8   6 587.853 60.0950   4
  -4   8  -6 751.217 62.8262   4
  -4  -8  -7 26882.4 410.339   3
   4  -8   7 29236.2 482.665   4
  -4   8  -7 29941.8 488.622   4
  -4  -8  -8 23119.9 364.373   3
   4  -8   8 23062.4 423.155   4
  -4  -8  -9 216.527 35.4820   3
   4  -8   9 195.451 48.2495   4
  -4  -8 -10 4452.93 137.416   3
   4  -8  10 4069.84 159.207   4
  -4  -8 -11 1018.17 71.1754   3
   4  -8  11 826.275 81.0510   4
  -4  -8 -12 299.262 45.9548   3
   4  -8  12 361.958 63.3225   4
   4  -8  13 2097.64 126.896   4
   4  -8  14 3590.80 168.240   4
   4   8  14 3681.00 164.601   4
   4  -8  15 300.826 63.4685   4
   4   8  15 245.699 59.9009   4
   4  -8  16 518.613 81.6941   4
   4   8  16 442.890 74.1660   4
   4  -8  17 82.9827 54.1982   4
   4   8  17 69.3107 50.8448   4
   4   8  18 109.177 56.6061   4
  -4  -9  21 168.829 58.7074   4
  -4  -9  20 180.887 59.7956   4
  -4  -9  19 1546.24 116.401   4
  -4  -9  19 1903.28 137.952   2
  -4  -9  18 2105.80 130.222   4
  -4  -9  18 2252.08 145.961   2
  -4  -9  17 1734.51 114.878   4
  -4  -9  17 1767.13 123.960   2
  -4  -9  16 183.681 55.6859   4
  -4  -9  16 150.640 56.0047   2
  -4  -9  15 3248.46 144.021   4
  -4  -9  15 3252.10 158.093   2
  -4  -9  14 3227.86 139.399   4
  -4  -9  14 3172.69 150.915   2
  -4  -9  13 6006.54 204.157   2
   4  -9 -13 5963.78 180.334   2
  -4  -9  13 6073.37 185.505   4
   4  -9 -12 112.084 33.6529   2
  -4  -9  12 150.509 50.7411   2
  -4  -9  12 127.286 41.9544   4
   4   9 -12 134.566 40.4070   4
  -4   9  12 93.9754 50.0814   3
  -4   9  11 411.489 63.5212   3
   4  -9 -11 252.850 41.1738   2
  -4  -9  11 276.857 43.4909   4
   4   9 -11 280.313 43.8167   4
  -4   9  10 518.402 63.5196   3
  -4  -9  10 623.199 55.7942   4
   4   9 -10 612.539 55.0473   4
   4  -9  -9 627.402 58.5878   3
  -4   9   9 796.273 69.5817   3
   4   9  -9 793.288 68.8430   1
  -4  -9   9 715.677 55.2837   4
   4   9  -9 692.714 54.8957   4
   4  -9  -8 6968.78 190.513   3
  -4   9   8 7197.55 194.072   3
   4   9  -8 7773.24 202.936   1
  -4  -9   8 7447.60 171.696   4
   4   9  -8 7201.02 171.061   4
  -4   9   7 4460.38 144.247   3
   4   9  -7 4593.07 148.373   1
  -4  -9   7 4525.74 123.695   4
   4   9  -7 4583.46 125.314   4
  -4   9   6 20199.3 357.662   3
   4   9  -6 20056.6 360.948   1
  -4  -9   6 20075.8 318.565   4
   4   9  -6 19740.1 318.053   4
  -4   9   5 3410.42 122.218   3
   4   9  -5 3630.00 125.237   1
  -4  -9   5 3607.09 100.217   4
   4   9  -5 3431.54 98.3949   4
  -4   9   4 31652.8 488.786   3
   4   9  -4 31050.4 438.617   4
  -4  -9   4 31262.1 438.276   4
   4   9  -4 30914.9 486.462   1
  -4   9   3 15967.9 294.515   3
   4   9  -3 15101.3 245.099   4
  -4   9   3 15667.5 295.132   4
   4  -9  -3 14884.8 220.193   1
  -4  -9   3 15549.9 292.556   1
   4   9  -2 4917.61 112.446   4
  -4   9   2 5113.07 148.327   4
   4  -9  -2 4874.13 92.3329   1
  -4  -9   2 5014.49 145.618   1
   4   9  -1 4757.66 110.697   4
  -4   9   1 4688.28 141.929   4
  -4  -9   1 4750.80 141.172   1
   4   9   0 12164.9 179.005   3
  -4   9   0 12841.6 256.164   4
   4   9   0 12146.3 209.899   4
  -4  -9   0 12237.2 248.809   1
   4   9   1 8463.14 134.657   3
  -4  -9  -1 8440.47 198.996   1
  -4   9  -1 9004.62 205.354   4
   4  -9   2 4198.00 94.8249   2
  -4   9  -2 4147.89 93.5062   1
  -4   9  -2 4355.64 137.305   4
   4  -9   2 4128.98 136.210   4
   4   9   2 4292.95 85.7569   3
  -4   9  -3 2172.26 69.0519   1
   4  -9   3 2234.61 69.9227   2
  -4   9  -3 2203.32 99.5414   4
   4  -9   3 2104.16 98.1695   4
   4  -9   4 12828.8 221.018   2
   4  -9   4 12860.4 273.057   4
  -4   9  -4 13410.7 277.175   4
  -4  -9  -5 50.3293 19.0386   3
   4  -9   5 33.8307 24.0891   2
   4  -9   5 62.2152 40.5916   4
  -4   9  -5 39.9792 30.9238   4
  -4  -9  -6 22006.0 335.237   3
   4  -9   6 22425.4 407.311   4
  -4   9  -6 23410.1 413.553   4
   4  -9   6 22544.7 357.718   2
  -4  -9  -7 5784.95 137.068   3
   4  -9   7 5581.81 178.583   4
  -4  -9  -8 3151.09 103.570   3
   4  -9   8 3544.88 142.998   4
  -4  -9  -9 2066.75 86.5680   3
   4  -9   9 2084.99 114.948   4
  -4  -9 -10 5253.73 152.388   3
   4  -9  10 5887.80 195.905   4
  -4  -9 -11 1275.61 75.9498   3
   4  -9  11 1174.29 94.2783   4
  -4  -9 -12 634.221 59.5757   3
   4  -9  12 634.432 77.5568   4
   4  -9  13 949.299 91.3576   4
   4  -9  14 1065.70 100.297   4
   4  -9  15 1837.20 130.421   4
   4   9  15 1751.55 122.662   4
   4  -9  16 1060.77 103.168   4
   4   9  16 915.783 98.6834   4
   4  -9  17 59.0393 57.0387   4
   4   9  17 35.1283 52.2275   4
   4   9  18 2367.04 152.872   4
  -4 -10  20 1530.41 121.975   4
  -4 -10  19 113.567 57.1711   2
  -4 -10  19-24.2053 47.3091   4
  -4 -10  18 327.201 73.8190   2
  -4 -10  18 277.272 61.5655   4
  -4 -10  17 329.257 73.2009   2
  -4 -10  17 321.503 64.4731   4
  -4 -10  16 474.222 77.5703   2
  -4 -10  16 378.076 62.7926   4
  -4 -10  15 59.7667 46.3255   2
  -4 -10  15 67.8311 42.0653   4
  -4 -10  14 2142.92 126.954   2
  -4 -10  14 2212.77 115.822   4
  -4 -10  13 3966.09 167.232   2
  -4 -10  13 3983.64 150.567   4
  -4  10  13 4144.04 169.948   3
  -4 -10  12 5878.47 199.546   2
   4 -10 -12 5676.62 171.371   2
  -4 -10  12 5462.28 172.906   4
  -4  10  12 5753.92 194.819   3
   4  10 -12 5733.64 176.196   4
  -4  10  11 267.802 57.4426   3
  -4 -10  11 317.204 49.3665   4
   4  10 -11 298.557 46.2285   4
  -4  10  10 6.54991 41.7059   3
  -4 -10  10-49.8261 33.0518   4
   4  10 -10-9.84464 30.5243   4
   4 -10  -9 126.769 37.5051   3
  -4  10   9 181.027 51.6748   3
  -4 -10   9 116.811 35.3859   4
   4  10  -9 167.119 37.7875   4
  -4  10   8 774.723 69.2560   3
   4  10  -8 810.544 66.6739   1
  -4 -10   8 852.594 59.2608   4
   4  10  -8 761.094 55.6611   4
  -4  10   7 904.491 70.7376   3
   4  10  -7 1084.73 73.5278   1
  -4 -10   7 904.880 57.0276   4
   4  10  -7 1020.05 60.4519   4
  -4  10   6 496.290 55.6362   3
   4  10  -6 471.350 52.3798   1
  -4 -10   6 506.414 43.1262   4
   4  10  -6 488.160 42.4853   4
  -4  10   5 6876.01 183.706   3
  -4 -10   5 6939.65 154.550   4
   4  10  -5 6961.94 154.862   4
   4  10  -5 6831.49 183.219   1
  -4  10   4 10262.8 233.471   3
   4  10  -4 10705.5 201.077   4
   4  10  -4 10910.7 239.509   1
  -4  10   3 18804.0 341.640   3
  -4  10   3 19616.3 351.207   4
   4  10  -3 18414.4 296.067   4
   4 -10  -3 18582.6 269.198   1
  -4 -10   3 18386.4 340.813   1
   4  10  -2 5665.97 130.621   4
  -4  10   2 6111.57 169.391   4
  -4 -10   2 5864.49 164.656   1
   4  10  -1 6569.77 144.843   4
  -4  10   1 7082.38 184.530   4
  -4 -10   1 6889.58 180.100   1
   4  10   0-17.1324 16.1309   3
  -4  10   0 26.1891 26.7105   4
   4  10   0 10.4199 18.2468   4
  -4 -10   0 36.0502 32.4264   1
   4  10   1 361.596 25.1441   3
  -4 -10  -1 293.231 43.7554   1
   4  10   1 355.180 34.1387   4
  -4  10  -1 335.047 44.4488   4
   4 -10   2 4911.56 108.361   2
  -4  10  -2 4856.92 106.472   1
  -4  10  -2 5232.84 157.801   4
   4 -10   2 4947.88 154.995   4
   4  10   2 4842.83 98.0914   3
  -4  10  -3 3095.21 87.4295   1
   4 -10   3 3299.32 89.7808   2
  -4  10  -3 3531.66 129.858   4
   4 -10   3 3102.82 123.954   4
   4  10   3 3271.46 80.7696   3
   4 -10   4 5728.12 173.062   4
  -4  10  -4 6018.36 177.700   4
  -4  10  -4 5752.05 132.725   1
   4 -10   4 5835.90 132.667   2
  -4  10  -5 2796.25 120.334   4
   4 -10   5 2518.31 116.441   4
   4 -10   5 2704.99 90.6689   2
  -4 -10  -6 2369.07 79.6240   3
   4 -10   6 2496.88 118.066   4
   4 -10   6 2663.71 94.7869   2
  -4 -10  -7 22883.0 359.359   3
   4 -10   7 23754.1 436.245   4
   4 -10   7 23878.3 386.366   2
  -4 -10  -8 96.4776 26.0148   3
   4 -10   8 48.6540 42.1169   4
  -4 -10  -9 3344.56 112.983   3
   4 -10   9 3184.58 143.759   4
  -4 -10 -10 8366.40 199.755   3
   4 -10  10 8647.11 249.140   4
  -4 -10 -11 866.905 65.2564   3
   4 -10  11 1048.78 93.8615   4
  -4 -10 -12 301.980 46.3404   3
   4 -10  12 302.675 60.0729   4
   4 -10  13 1645.03 117.080   4
   4 -10  14 57.1698 56.4314   4
   4 -10  15 241.107 62.0933   4
   4  10  15 126.978 55.9395   4
   4 -10  16 438.830 75.0975   4
   4  10  16 409.830 74.5987   4
   4  10  17 27.0325 49.2843   4
  -4 -11  20 10.5626 58.8722   4
  -4 -11  19 48.9212 47.8769   4
  -4 -11  18 515.996 73.5098   4
  -4 -11  18 448.453 81.8600   2
  -4 -11  17 930.460 87.8320   4
  -4 -11  17 1139.52 107.984   2
  -4 -11  16 1831.74 118.649   4
  -4 -11  16 1876.47 127.715   2
  -4 -11  15 260.178 58.5054   4
  -4 -11  15 253.216 59.0568   2
  -4 -11  14 4885.03 195.225   2
  -4 -11  14 4898.72 176.852   4
  -4 -11  13 2317.75 132.836   2
  -4 -11  13 2297.43 116.042   4
  -4  11  13 2221.42 127.201   3
  -4 -11  12 641.124 76.7961   2
  -4  11  12 755.676 80.5162   3
   4 -11 -12 646.266 59.8206   2
  -4 -11  12 723.382 68.8307   4
  -4 -11  11 1616.43 91.9021   4
  -4  11  11 1724.33 108.877   3
   4  11 -11 1797.73 95.0090   4
  -4  11  10 19.4382 46.1912   3
  -4 -11  10 47.0033 33.1854   4
   4  11 -10 78.4695 36.5496   4
  -4  11   9 1491.47 96.6351   3
  -4 -11   9 1565.58 83.5789   4
   4  11  -9 1571.49 83.1911   4
  -4  11   8 4077.58 149.138   3
  -4 -11   8 3886.89 125.957   4
   4  11  -8 3734.06 124.583   4
  -4  11   7 159.752 42.7918   3
   4  11  -7 287.355 49.3322   1
  -4 -11   7 273.880 39.6056   4
   4  11  -7 249.520 38.4649   4
  -4  11   6 1228.03 81.6003   3
   4  11  -6 1120.65 75.8541   1
  -4 -11   6 1053.53 63.0416   4
   4  11  -6 1178.81 65.4231   4
  -4  11   5 13628.9 284.454   3
  -4 -11   5 13261.6 247.550   4
   4  11  -5 13283.5 248.363   4
   4  11  -5 13823.4 286.665   1
  -4  11   4 2522.54 111.686   3
  -4  11   4 2885.96 119.157   4
   4  11  -4 2647.07 91.6285   4
   4  11  -4 2773.10 113.240   1
   4 -11  -4 2624.44 76.7637   1
  -4  11   3 2038.04 97.9895   3
  -4  11   3 1985.66 98.5416   4
   4  11  -3 1941.70 76.2954   4
   4 -11  -3 1829.79 61.2628   1
  -4  11   2 3344.85 123.970   3
   4  11  -2 3121.20 98.1644   4
  -4  11   2 3409.66 128.305   4
  -4 -11   2 3156.80 123.251   1
  -4  11   1 1489.71 84.5002   4
   4  11  -1 1204.48 60.3152   4
  -4 -11   1 1242.93 78.5563   1
   4  11   0 2263.46 65.2856   3
  -4  11   0 2558.91 109.862   4
   4  11   0 2383.82 84.7558   4
  -4 -11   0 2274.06 103.414   1
   4  11   1 5150.03 105.514   3
  -4  11  -1 5444.22 165.868   4
   4  11   1 5098.94 132.271   4
  -4 -11  -1 5272.42 159.514   1
   4  11   2 1715.84 56.4968   3
  -4  11  -2 1612.45 60.1416   1
  -4 -11  -2 1621.82 89.3864   1
  -4  11  -2 1624.81 89.8404   4
   4 -11   3 6354.29 138.778   2
  -4  11  -3 6113.93 135.570   1
   4 -11   3 6400.18 187.465   4
  -4  11  -3 6459.57 188.445   4
   4  11   3 6440.21 127.275   3
   4 -11   4 2574.41 119.183   4
  -4  11  -4 2526.07 85.5704   1
   4 -11   4 2606.58 86.8712   2
   4 -11   5 2966.19 129.905   4
  -4  11  -5 3203.50 102.658   1
   4 -11   5 3304.46 103.378   2
   4 -11   6 4540.09 164.461   4
   4 -11   6 4366.76 126.992   2
  -4 -11  -7 22544.9 358.608   3
   4 -11   7 23591.4 443.106   4
   4 -11   7 23533.9 385.373   2
  -4 -11  -8 2384.21 91.2307   3
   4 -11   8 2491.32 127.276   4
   4 -11   8 2439.13 102.892   2
  -4 -11  -9 90.9153 31.5769   3
   4 -11   9 26.6959 43.2886   4
  -4 -11 -10 510.394 51.7046   3
   4 -11  10 517.878 70.3891   4
  -4 -11 -11 435.283 48.8688   3
   4 -11  11 571.747 73.4847   4
  -4 -11 -12-24.5207 31.8318   3
   4 -11  12 69.7960 48.7735   4
   4 -11  13 20.5157 45.7373   4
   4 -11  14-17.6827 49.5605   4
   4 -11  15 101.182 55.8881   4
   4 -11  16 1296.21 120.065   4
   4  11  16 1160.22 106.442   4
   4  11  17 1840.17 137.039   4
  -4 -12  20-45.7760 53.0274   4
  -4 -12  19 694.533 85.9511   4
  -4 -12  18 1292.20 108.120   4
  -4 -12  18 1594.46 130.580   2
  -4 -12  17 3597.86 168.788   4
  -4 -12  17 3489.86 180.888   2
  -4 -12  16 807.758 83.4751   4
  -4 -12  16 688.526 85.2903   2
  -4 -12  15 10550.4 283.695   4
  -4 -12  15 11280.9 317.363   2
  -4 -12  14 4279.23 184.353   2
  -4 -12  14 4018.64 162.108   4
  -4 -12  13 2542.65 140.034   2
  -4 -12  13 2429.04 122.905   4
  -4  12  13 2744.64 142.539   3
  -4  12  12 552.412 74.5420   3
  -4 -12  12 528.068 60.8971   4
  -4 -12  11 4103.86 150.039   4
  -4  12  11 3969.56 164.209   3
  -4  12  10 2318.18 122.983   3
  -4 -12  10 2418.25 109.980   4
   4  12 -10 2352.23 109.498   4
  -4  12   9 2373.67 120.010   3
  -4 -12   9 2412.59 105.519   4
   4  12  -9 2227.66 101.275   4
  -4  12   8 222.729 52.9598   3
  -4 -12   8 254.880 44.2860   4
   4  12  -8 245.208 41.0486   4
  -4  12   7 1623.33 96.7234   3
  -4 -12   7 1677.32 83.8512   4
   4  12  -7 1728.34 84.1663   4
  -4  12   6 3238.24 132.461   3
  -4 -12   6 3155.43 111.627   4
   4  12  -6 3355.82 114.111   4
  -4  12   5 2852.99 120.850   3
   4  12  -5 2892.92 103.401   4
   4 -12  -5 2815.25 87.3087   1
   4  12  -5 2994.97 123.675   1
  -4  12   4 877.873 72.1222   3
   4  12  -4 817.671 54.8808   4
   4 -12  -4 859.711 47.1677   1
  -4  12   3 1795.22 95.5483   3
   4  12  -3 1913.55 80.8650   4
   4 -12  -3 2043.74 68.1356   1
  -4  12   2 9751.28 234.269   3
   4  12  -2 9532.02 199.367   4
  -4 -12   2 9734.08 235.788   1
   4  12  -1 15134.2 241.945   3
   4  12  -1 15181.3 271.103   4
  -4 -12   1 15257.3 311.341   1
   4  12   0 1250.74 51.8202   3
   4  12   0 1388.16 68.4100   4
  -4 -12   0 1332.65 84.9209   1
   4  12   1 117.361 24.1828   3
   4  12   1 68.6422 26.7108   4
  -4 -12  -1 77.5947 38.5611   1
  -4 -12  -2 1035.99 77.2790   1
   4  12   2 1209.72 51.9658   3
   4 -12   3 7393.64 157.630   2
  -4 -12  -3 7379.07 204.085   1
  -4  12  -3 7355.33 154.644   1
   4 -12   3 7430.05 211.222   4
   4  12   3 7343.04 144.711   3
   4 -12   4 1237.52 62.8220   2
  -4  12  -4 1233.96 61.2523   1
   4 -12   4 1341.87 92.6603   4
   4  12   4 1316.69 57.7337   3
   4 -12   5 1502.26 96.7923   4
  -4  12  -5 1388.84 69.4137   1
   4 -12   5 1532.90 72.4337   2
   4 -12   6 8510.70 237.240   4
  -4  12  -6 8286.71 190.648   1
   4 -12   6 8587.20 192.447   2
   4 -12   7 1458.49 101.605   4
   4 -12   7 1400.23 76.4052   2
  -4 -12  -8 1672.38 76.6354   3
   4 -12   8 1774.88 111.717   4
   4 -12   8 1708.54 87.0199   2
  -4 -12  -9 256.435 37.4053   3
   4 -12   9 382.992 62.9996   4
  -4 -12 -10 45.0682 29.8374   3
   4 -12  10 2.48171 46.6095   4
  -4 -12 -11 46.6927 32.8500   3
   4 -12  11-0.16521 44.1271   4
   4 -12  12 36.2076 44.7755   4
   4 -12  13 436.532 70.9482   4
   4 -12  14 114.482 53.5742   4
   4 -12  15 857.224 97.3057   4
   4  12  17 2501.84 157.587   4
  -4 -13  19 589.150 83.1754   4
  -4 -13  18 330.425 68.4013   4
  -4 -13  17 884.595 98.3162   2
  -4 -13  17 805.578 89.3592   4
  -4 -13  16 32.5673 54.7963   2
  -4 -13  16 6.04366 45.7900   4
  -4 -13  15 1025.73 100.788   2
  -4 -13  15 1106.46 93.9641   4
  -4 -13  14 1211.58 107.696   2
  -4 -13  14 1143.70 91.6625   4
  -4  13  14 1198.32 102.890   3
  -4 -13  13 4114.03 182.030   2
  -4 -13  13 4098.76 162.150   4
  -4  13  13 4081.37 176.111   3
  -4  13  12 26.2664 46.0560   3
  -4 -13  12 42.5354 42.6951   4
  -4 -13  11 3634.17 142.002   4
  -4  13  11 3462.74 154.715   3
  -4  13  10-40.3356 48.4799   3
  -4 -13  10 11.5057 34.9552   4
   4  13 -10 48.7160 34.6526   4
  -4  13   9 4585.58 173.013   3
  -4 -13   9 4631.37 154.124   4
   4  13  -9 4633.73 153.828   4
  -4  13   8 3198.86 140.366   3
  -4 -13   8 3340.72 125.711   4
   4  13  -8 3444.02 127.446   4
  -4  13   7 1178.42 85.1892   3
  -4 -13   7 1416.94 80.7146   4
   4  13  -7 1288.58 76.3800   4
  -4  13   6 45.6955 41.8283   3
   4  13  -6-18.8715 28.6535   4
  -4  13   5 802.505 72.1574   3
   4  13  -5 925.919 63.9061   4
   4 -13  -5 851.967 50.6749   1
  -4  13   4 1429.69 91.0013   3
   4  13  -4 1392.63 74.5098   4
   4 -13  -4 1358.76 62.2347   1
  -4  13   3 774.469 72.1602   3
   4  13  -3 739.227 55.3614   4
   4 -13  -3 758.827 45.4795   1
  -4  13   2 25.4037 35.6467   3
   4  13  -2 52.5295 25.1538   4
  -4 -13   2 49.4108 38.7712   1
   4  13  -1 2359.19 77.4795   3
   4  13  -1 2222.65 91.5337   4
  -4 -13   1 2189.99 108.610   1
   4  13   0-4.33823 19.7262   3
   4  13   0 2.30759 24.4212   4
  -4 -13   0 7.93557 38.2784   1
   4  13   1 7133.88 143.478   3
   4  13   1 6637.34 171.520   4
  -4 -13  -1 7341.04 206.245   1
   4  13   2 2231.75 75.3128   3
   4  13   2 2389.37 98.3815   4
  -4 -13  -2 2540.87 118.685   1
   4 -13   3 29.1533 27.2600   2
  -4 -13  -3-23.7107 41.3567   1
   4  13   3-13.7234 22.2034   3
   4 -13   4 1278.61 66.4965   2
  -4  13  -4 1171.86 62.3970   1
   4 -13   4 1200.78 90.2690   4
   4  13   4 1137.90 57.3752   3
  -4  13  -5 3593.26 114.865   1
   4 -13   5 3939.03 120.075   2
   4 -13   5 3909.83 158.452   4
  -4  13  -6 6313.11 164.546   1
   4 -13   6 6624.93 168.371   2
   4 -13   6 6484.28 210.371   4
  -4  13  -7 25.2932 26.9261   1
   4 -13   7 12.4544 30.1422   2
   4 -13   7 22.8042 43.1154   4
   4 -13   8 215.577 40.8012   2
  -4  13  -8 195.899 39.4674   1
   4 -13   8 146.480 52.9271   4
   4 -13   9 649.601 62.8836   2
   4 -13   9 645.279 77.7865   4
   4 -13  10 2500.79 142.068   4
   4 -13  11 255.911 62.5597   4
   4 -13  12 2129.71 137.969   4
   4 -13  13 641.979 85.1035   4
   4 -13  14 447.032 78.9437   4
  -4 -14  19 445.821 78.6705   4
  -4 -14  18 1060.37 102.623   4
  -4 -14  17 66.9502 62.5565   2
  -4 -14  17-20.4858 48.8013   4
  -4 -14  16 61.8576 54.0145   2
  -4 -14  16 63.2809 46.7348   4
  -4 -14  15 164.838 61.3707   2
  -4 -14  15 105.729 50.5547   4
  -4 -14  14 205.889 64.3576   2
  -4 -14  14 219.827 54.2971   4
  -4  14  14 243.580 64.1165   3
  -4 -14  13 429.184 71.9546   2
  -4 -14  13 233.849 52.0453   4
  -4  14  13 343.825 70.8972   3
  -4  14  12 569.911 78.2043   3
  -4 -14  12 637.468 69.3726   4
  -4  14  11-38.6881 47.7448   3
  -4 -14  11 60.6487 43.9198   4
  -4  14  10 1527.30 107.282   3
  -4 -14  10 1553.98 94.2973   4
  -4  14   9 148.288 53.3860   3
  -4 -14   9 176.445 45.1541   4
   4  14  -9 106.184 36.2955   4
  -4  14   8 262.517 56.3488   3
  -4 -14   8 347.153 51.2762   4
   4  14  -8 260.642 42.2305   4
  -4  14   7 3472.66 147.732   3
   4  14  -7 3902.69 138.092   4
  -4  14   6 3735.38 153.088   3
   4  14  -6 3571.59 129.190   4
   4 -14  -6 3660.57 114.093   1
  -4  14   5 1081.02 85.6923   3
   4  14  -5 1213.00 75.4365   4
   4 -14  -5 1192.54 63.1421   1
  -4  14   4 2423.40 120.349   3
   4  14  -4 2416.77 102.327   4
   4 -14  -4 2429.30 85.4429   1
  -4  14   3 4244.35 158.199   3
   4  14  -3 4239.82 135.229   4
   4 -14  -3 4229.33 113.233   1
  -4  14   2 1025.76 79.6982   3
   4  14  -2 1039.32 68.3969   4
  -4 -14   2 1095.75 82.8908   1
   4  14  -1 144.830 25.1170   3
   4  14  -1 161.115 33.5981   4
  -4 -14   1 198.595 48.4602   1
   4  14   0 1164.01 56.3344   3
   4  14   0 1147.34 71.7120   4
  -4 -14   0 1295.06 91.1958   1
   4  14   1 1353.62 60.1382   3
   4  14   1 1228.09 73.5957   4
  -4 -14  -1 1203.34 89.7571   1
   4  14   2 10305.3 195.152   3
  -4 -14  -2 11120.4 270.404   1
   4  14   2 10897.1 240.034   4
   4 -14   3 1750.35 76.0286   2
  -4 -14  -3 1631.90 99.8847   1
   4  14   3 1582.99 87.2529   4
   4  14   3 1633.22 67.8204   3
  -4  14  -4 51.7481 26.4581   1
   4 -14   4 85.0202 32.8118   2
  -4 -14  -4 15.9013 46.3699   1
   4  14   4 77.6635 28.1610   3
   4 -14   5 2266.93 93.0622   2
  -4  14  -5 2166.48 89.8101   1
   4 -14   5 2326.06 127.355   4
  -4  14  -6 275.533 40.6033   1
   4 -14   6 234.798 40.0882   2
   4 -14   6 189.060 53.4645   4
  -4  14  -7 747.506 58.0873   1
   4 -14   7 764.008 62.8223   2
   4 -14   7 690.682 77.7765   4
   4 -14   8 2057.96 100.893   2
  -4  14  -8 2073.50 100.849   1
   4 -14   8 2162.65 128.539   4
   4 -14   9 3977.06 144.809   2
   4 -14   9 4022.14 179.013   4
   4 -14  10 5.71799 51.8294   4
   4 -14  11 7788.34 263.650   4
   4 -14  12 1365.65 115.995   4
   4 -14  13 5.64946 49.7089   4
   4 -14  14 330.241 73.3495   4
  -4 -15  18 630.679 85.2984   4
  -4 -15  17 134.620 52.2903   4
  -4 -15  16 215.959 67.2307   2
  -4 -15  16 215.447 58.3866   4
  -4 -15  15 990.078 104.209   2
  -4 -15  15 972.945 94.3010   4
  -4 -15  14 1666.26 125.915   2
  -4 -15  14 1513.46 109.793   4
  -4  15  14 1293.88 110.821   3
  -4 -15  13 62.0155 57.0845   2
  -4 -15  13 43.9520 42.8065   4
  -4  15  13-16.1182 46.2377   3
  -4  15  12 55.1174 48.9599   3
  -4 -15  12 66.1972 41.8157   4
  -4 -15  11 1470.95 97.1789   4
  -4  15  11 1426.82 106.957   3
  -4  15  10 913.532 88.9297   3
  -4 -15  10 930.647 80.0452   4
  -4  15   9 3485.84 157.424   3
  -4 -15   9 3593.17 142.760   4
  -4  15   8 283.377 59.2030   3
  -4 -15   8 314.727 50.4336   4
   4 -15  -7 64.6711 31.1109   1
  -4  15   7 59.8725 42.1737   3
   4  15  -7 83.7232 33.6750   4
   4 -15  -6 324.019 40.9787   1
  -4  15   6 248.067 54.8924   3
   4  15  -6 232.214 41.1198   4
   4 -15  -5 582.972 49.3142   1
  -4  15   5 491.184 63.5055   3
   4  15  -5 526.211 53.3913   4
  -4  15   4 5478.41 186.068   3
   4  15  -4 5412.83 162.669   4
   4 -15  -4 5646.31 142.215   1
  -4  15   3 578.987 66.6490   3
   4  15  -3 540.301 52.8126   4
  -4  15   2 39.1724 42.5999   3
   4  15  -2 2.63139 27.2491   4
   4  15  -1 3036.16 97.9564   3
  -4  15   1 2850.61 131.904   3
   4  15  -1 2817.16 113.061   4
  -4 -15   1 2654.01 131.131   1
   4  15   0 3571.94 104.064   3
   4  15   0 3447.65 125.424   4
  -4 -15   0 3379.89 146.383   1
   4  15   1 6169.48 143.657   3
   4  15   1 6555.64 180.462   4
  -4 -15  -1 6441.29 205.259   1
   4  15   2 4888.48 123.624   3
  -4 -15  -2 4629.53 173.108   1
   4  15   2 4626.89 151.916   4
   4 -15   3 5801.52 147.833   2
  -4 -15  -3 5606.06 190.558   1
   4  15   3 5574.14 170.757   4
   4  15   3 5580.76 136.335   3
  -4 -15  -4 1106.28 88.4189   1
   4 -15   4 1119.33 67.1466   2
   4  15   4 1023.47 58.9231   3
  -4 -15  -5 566.915 72.0854   1
  -4  15  -5 530.206 47.0213   1
   4 -15   5 597.014 54.1536   2
   4 -15   5 566.037 72.7914   4
  -4  15  -6 368.428 44.6176   1
   4 -15   6 381.938 46.6067   2
   4 -15   6 371.980 65.5084   4
   4 -15   7 36.7634 33.8928   2
  -4  15  -7 35.6962 28.7006   1
   4 -15   7 42.5022 46.5917   4
   4 -15   8 795.741 66.3012   2
   4 -15   8 909.156 92.9177   4
   4 -15   9 528.404 60.3226   2
   4 -15   9 428.233 68.6589   4
   4 -15  10 2672.59 123.755   2
   4 -15  10 2872.15 157.667   4
   4 -15  11 2648.74 156.255   4
   4 -15  12 98.9120 54.9109   4
   4 -15  13 340.486 71.7026   4
  -4 -16  17-9.98291 45.8787   4
  -4 -16  16-27.9381 46.3877   4
  -4 -16  15 200.637 64.7402   2
  -4 -16  15 256.696 61.7644   4
  -4 -16  14 67.8156 57.8735   2
  -4 -16  14 174.460 56.9665   4
  -4  16  14 224.230 73.4416   3
  -4 -16  13 658.376 90.0634   2
  -4 -16  13 642.271 74.6538   4
  -4  16  13 621.416 81.4642   3
  -4  16  12-25.7539 50.3798   3
  -4 -16  12 39.4054 39.3328   4
  -4  16  11-54.5759 51.5211   3
  -4 -16  11 79.1249 44.8847   4
  -4  16  10 7733.40 247.862   3
  -4 -16  10 7887.19 228.997   4
  -4  16   9 575.174 72.3791   3
  -4 -16   9 669.925 69.8607   4
   4 -16  -8 3104.12 116.685   1
  -4  16   8 3062.16 147.945   3
   4 -16  -7 500.011 48.9883   1
  -4  16   7 409.818 60.1934   3
   4 -16  -6 2102.08 91.7847   1
  -4  16   6 2128.87 121.489   3
   4 -16  -5 47.4298 26.3344   1
  -4  16   5 4.28542 40.7904   3
   4  16  -5 40.4370 30.0520   4
  -4  16   4 878.774 79.9990   3
   4  16  -4 810.677 66.9522   4
   4 -16  -4 881.389 57.4778   1
  -4  16   3 926.741 84.0119   3
   4  16  -3 984.248 72.1473   4
  -4  16   2 551.278 68.4499   3
   4  16  -2 505.541 44.9518   3
   4  16  -2 541.400 54.4749   4
  -4  16   1 356.178 58.2093   3
   4  16  -1 391.652 40.7793   3
   4  16  -1 267.557 44.2542   4
  -4 -16   1 294.891 54.9037   1
   4  16   0 4056.43 117.052   3
   4  16   0 3751.55 137.947   4
  -4 -16   0 3690.13 157.371   1
   4  16   1 131.739 26.3758   3
   4  16   1 104.706 33.3434   4
  -4 -16  -1 168.315 53.9422   1
   4  16   2 5439.28 136.748   3
   4  16   2 5263.14 169.225   4
  -4 -16  -2 5486.71 194.606   1
   4 -16   3 95.1672 33.5697   2
  -4 -16  -3 107.207 47.4247   1
   4  16   3-12.2366 25.4706   3
  -4 -16  -4 3.47463 43.5852   1
   4 -16   4 6.67092 29.0920   2
   4  16   4 2.00994 26.9106   3
  -4 -16  -5 2097.08 124.824   1
   4 -16   5 2200.96 96.5410   2
   4  16   5 2106.44 86.2153   3
  -4 -16  -6 597.112 76.9528   1
   4 -16   6 772.123 61.5194   2
   4 -16   6 781.245 84.9340   4
   4 -16   7 146.046 38.7210   2
   4 -16   7 148.860 58.0799   4
   4 -16   8 144.986 41.2067   2
   4 -16   8 110.112 50.5125   4
   4 -16   9 357.187 56.7905   2
   4 -16   9 391.243 70.3283   4
   4 -16  10 746.738 71.2159   2
   4 -16  10 830.306 96.2402   4
   4 -16  11-8.03826 48.9279   4
   4 -16  12 3539.04 186.379   4
  -4 -17  16 7.65858 51.1259   4
  -4 -17  15 820.808 91.0626   4
  -4 -17  14 198.047 67.2520   2
  -4 -17  14 60.0356 47.0442   4
  -4  17  14 138.682 64.4389   3
  -4 -17  13 187.857 67.1784   2
  -4 -17  13 84.1651 49.1866   4
  -4  17  13 71.3738 56.5797   3
  -4  17  12 489.987 77.8918   3
  -4 -17  12 457.838 67.3884   4
  -4  17  11 1036.32 98.2018   3
  -4 -17  11 1063.65 90.8150   4
  -4  17  10 1.10686 48.3534   3
  -4 -17  10-45.8534 46.2047   4
   4 -17  -9 8752.26 218.356   1
  -4  17   9 8357.75 262.370   3
   4 -17  -8 43.5336 30.5736   1
  -4  17   8-46.1987 50.1831   3
   4 -17  -7 1291.28 75.6617   1
  -4  17   7 1073.78 95.0479   3
   4 -17  -6 1214.19 71.6652   1
  -4  17   6 1135.64 94.9314   3
   4 -17  -5 18.3128 25.5458   1
  -4  17   5-22.6539 46.4463   3
  -4  17   4 2444.33 130.255   3
  -4  17   3 709.383 79.4726   3
  -4  17   2 237.030 54.7411   3
   4  17  -2 211.689 35.1680   3
  -4 -17   1 135.226 49.0724   1
   4  17  -1 198.654 35.3789   3
  -4  17   1 196.696 53.1999   3
  -4 -17   0 216.235 52.5605   1
   4  17   0 259.800 36.4258   3
  -4 -17  -1 6106.04 212.032   1
   4  17   1 6290.80 153.811   3
  -4 -17  -2 573.367 74.0125   1
   4  17   2 651.956 49.9311   3
  -4 -17  -3 1773.40 115.281   1
   4 -17   3 1877.98 86.5210   2
   4  17   3 1734.02 77.1462   3
   4  17   4 60.8213 30.4795   3
   4 -17   4 11.9077 29.3731   2
  -4 -17  -4 38.8741 43.5247   1
   4 -17   5 950.675 66.1330   2
  -4 -17  -5 834.934 85.9010   1
  -4 -17  -6-10.5169 49.6537   1
   4 -17   6-32.0088 34.0736   2
   4 -17   7 758.011 66.4785   2
  -4 -17  -7 637.722 81.6156   1
   4 -17   7 635.646 82.2396   4
   4 -17   8 814.083 69.7696   2
   4 -17   8 693.549 89.5914   4
   4 -17   9 952.138 102.808   4
   4 -17  10 265.160 70.7829   4
  -4 -18  15 101.542 56.0994   4
  -4 -18  14 397.671 68.8864   4
  -4  18  14 422.475 80.2294   3
  -4 -18  13 729.427 96.9425   2
  -4 -18  13 614.790 80.9175   4
  -4  18  13 677.935 91.6103   3
  -4  18  12 419.323 75.8160   3
  -4 -18  12 323.898 66.3987   4
  -4  18  11 251.820 65.2907   3
  -4  18  10 2533.14 145.290   3
  -4  18   9 939.839 95.2723   3
  -4  18   8 3745.68 173.556   3
  -4  18   7 73.2016 44.1724   3
  -4  18   6 231.682 57.9788   3
  -4  18   5 5905.10 213.081   3
  -4  18   4 45.8249 46.0541   3
  -4  18   3 34.7699 43.9378   3
   4  18  -3 39.4621 25.8118   3
  -4  18   2 1011.80 91.9126   3
   4  18  -2 1176.24 69.5775   3
   4  18  -1-48.3995 30.9016   3
  -4  18   1-17.2889 46.3566   3
   4  18   0 5700.79 152.759   3
  -4  18   0 5613.01 206.053   3
  -4 -18   0 6018.04 212.517   1
  -4 -18  -1 1194.51 96.9815   1
  -4 -18  -2 5542.83 205.591   1
  -4 -18  -3 5.61087 41.9978   1
  -4 -18  -4 418.177 67.3633   1
  -4 -18  -5 758.598 88.2935   1
  -4 -18  -6 433.480 69.9526   1
  -4 -18  -7 76.2686 48.6391   1
  -4 -18  -8 53.8092 48.5088   1
   4 -18   9 153.523 62.4113   4
  -4 -19  13 48.4032 47.6102   4
  -4  19  13 163.050 61.8418   3
  -4  19  12 54.1018 56.3877   3
  -4  19  11-28.8340 52.1619   3
  -4  19  10 605.171 80.3439   3
  -4  19   9 106.181 55.2192   3
  -4  19   8 503.687 73.6106   3
  -4  19   7-32.9518 55.7780   3
  -4  19   6 165.615 56.3323   3
  -4  19   5 301.080 62.5248   3
  -4  19   4 3198.19 158.412   3
  -4  19   3 647.560 80.1065   3
  -4  19   2 280.028 63.4162   3
  -4  19   1 26.1637 44.4058   3
  -4 -19   0 386.609 64.9747   1
  -4  19   0 435.125 67.9810   3
  -4 -19  -1 3238.96 161.132   1
  -4 -19  -2 1165.39 108.135   1
  -4 -19  -3 47.7577 67.2353   1
  -4 -19  -4-12.3450 48.7797   1
  -4 -19  -5 122.930 53.2073   1
  -4 -19  -6 661.254 82.2771   1
  -4 -19  -7 214.817 60.4323   1
  -4 -19  -8 319.097 66.9572   1
  -4 -19  -9 736.285 88.7845   1
  -4  20  12 458.347 84.9564   3
  -4  20  11-21.4492 52.7203   3
  -4  20  10 48.2898 53.0832   3
  -4  20   9 4.70696 49.5158   3
  -4  20   8 329.241 68.5220   3
  -4  20   7 1340.45 113.823   3
  -4  20   6 55.2100 51.3962   3
  -4  20   5 403.473 71.3485   3
  -4  20   4 511.790 76.0949   3
  -4  20   3 1710.94 120.038   3
  -4  20   2 136.510 53.9845   3
  -4  20   1 141.401 55.8057   3
  -4  20   0 62.2039 46.2889   3
  -4 -20  -1-7.94068 44.9942   1
  -4  20  -1-17.2227 50.1568   3
  -4 -20  -2 114.313 55.3197   1
  -4 -20  -3 348.636 65.0954   1
  -4 -20  -4 109.025 51.5850   1
  -4 -20  -5 790.149 93.9212   1
  -4 -20  -6 46.1103 57.9674   1
  -4 -20  -7 3349.68 175.402   1
  -4 -20  -8 36.4358 50.5801   1
  -4  21  10-19.1284 52.6397   3
  -4  21   9 24.9655 56.4708   3
  -4  21   8 249.191 67.6341   3
  -4  21   7 158.272 59.7551   3
  -4  21   6-14.3356 59.0065   3
  -4  21   5 357.918 69.3594   3
  -4  21   4 5266.38 214.759   3
  -4  21   3 337.629 69.1568   3
  -4  21   2 748.266 87.1617   3
  -4  21   1 176.755 57.6716   3
  -4  21   0 981.808 101.165   3
  -4  21  -1 148.676 54.9361   3
  -4 -21  -2-28.9111 50.0469   1
  -4  21  -2 21.5167 49.4316   3
  -4 -21  -3 227.193 62.1776   1
  -4 -21  -4-26.7322 51.7851   1
  -4 -21  -5-57.3641 59.4076   1
  -4 -21  -6 4884.70 214.762   1
  -4  22   7 16.6642 49.6402   3
  -4  22   6-38.8240 50.5544   3
  -4  22   5 3419.48 178.650   3
  -4  22   4-39.7086 53.8949   3
  -4  22   3 4633.72 207.094   3
  -4  22   2 1322.94 115.126   3
  -4  22   1 2596.95 153.810   3
  -4  22   0 525.860 83.9584   3
  -4  22  -1 564.598 83.7268   3
  -4 -22  -2 167.689 62.4445   1
  -4  22  -2 107.072 52.1916   3
  -4 -22  -3 267.408 71.6116   1
  -5   0  22-37.2489 52.9919   4
  -5   0  21 4804.15 210.686   4
  -5   0  20 25.6482 51.1615   4
  -5   0  19 53.3617 49.6624   4
  -5   0  18 66.4128 49.1849   4
  -5   0  17 12333.3 308.648   4
  -5   0  16 57.0638 48.2781   4
  -5   0  15 2598.91 124.394   4
  -5   0  14 5.57647 42.6104   4
  -5   0  13 32.6857 37.1440   2
   5   0 -13-3.33059 35.5586   3
  -5   0  12-23.4145 33.8695   2
   5   0 -12 19.0894 31.7340   3
  -5   0  11 5550.07 157.855   2
   5   0 -11 5854.75 165.102   3
  -5   0  10-5.43142 29.5845   2
   5   0 -10-7.74178 30.2888   3
  -5   0   9 51532.0 707.987   2
   5   0  -9 51645.8 715.720   3
  -5   0   8 17.3086 29.9116   2
   5   0  -8 21.9362 29.1494   3
  -5   0   7 6378.72 143.399   2
   5   0  -7 5918.41 143.120   3
  -5   0   7 6028.53 144.957   3
   5   0  -6-24.9505 25.1972   3
  -5   0   6-1.01538 27.8350   3
   5   0  -5 11676.8 202.889   3
  -5   0   5 12277.4 207.369   3
   5   0  -4 21.1245 17.7199   3
  -5   0   4 18.8941 22.4415   3
   5   0  -4 19.6178 18.7847   1
  -5   0   3 5381.31 108.949   3
   5   0  -3 5367.06 109.150   3
   5   0  -3 5072.98 104.407   1
  -5   0   2 30.7830 19.1736   3
  -5   0   2 35.0090 19.6607   1
   5   0  -2 1.43606 16.6152   1
  -5   0   2 24.5461 12.6636   4
  -5   0   1 14841.9 216.024   1
   5   0  -1 14314.9 202.603   4
  -5   0   1 14373.3 202.639   4
   5   0   0-8.50555 14.8134   4
  -5   0   0 2.36197 12.8338   4
   5   0   1 12056.6 185.430   4
  -5   0  -1 11939.6 186.205   4
   5   0   2-8.54529 19.6526   4
  -5   0  -2-9.52036 17.5323   4
   5   0   3 9698.34 175.545   4
  -5   0  -3 9698.49 175.218   4
  -5   0  -4-12.2473 23.7099   4
   5   0   4-27.1446 28.5099   4
   5   0   5 6498.25 149.632   4
  -5   0  -5 6425.77 148.130   4
   5   0   6 22.6670 29.8844   4
  -5   0  -6 34.9287 26.8052   4
   5   0   7 21707.5 361.985   4
   5   0   8 57.8558 33.1243   4
   5   0   9 4185.61 140.709   4
   5   0  10 20.7990 34.9751   4
   5   0  11 2048.07 107.780   4
   5   0  12 26.6856 45.4935   4
   5   0  13 51.0969 44.8195   4
   5   0  14 78.7568 50.4097   4
   5   0  15 589.521 75.9878   4
   5   0  16 52.5250 52.8738   4
   5   0  17 5124.93 212.278   4
   5   0  18-89.9104 63.6427   4
   5   0  19 792.035 99.1221   4
  -5  -1  22 1745.65 134.161   4
  -5   1  22 1648.13 133.246   4
  -5   1  21 588.943 86.4779   4
  -5  -1  21 447.464 77.0255   4
  -5  -1  20 1861.79 130.530   4
  -5   1  20 1652.95 122.940   4
  -5   1  19 918.806 92.4644   4
  -5  -1  19 1061.69 99.9156   4
  -5  -1  18 1496.70 106.887   4
  -5   1  18 1391.07 103.407   4
  -5   1  17 3948.14 167.497   4
  -5  -1  17 3946.38 164.116   4
  -5   1  16 4734.78 175.099   4
  -5  -1  16 4571.10 172.015   4
  -5  -1  15 5854.41 186.307   4
  -5  -1  14 2403.65 117.942   2
  -5  -1  14 2503.61 115.554   4
  -5  -1  13 94.9193 38.3412   2
   5   1 -13 190.249 41.8412   3
   5  -1 -13 167.529 41.6376   3
  -5  -1  13 200.097 47.5726   4
  -5  -1  12 71.2692 37.1271   2
  -5   1  12-15.0728 33.2956   2
   5  -1 -12 62.1726 31.7468   3
   5   1 -12 154.586 39.8230   3
  -5  -1  12 41.6056 33.1203   4
  -5   1  11 15937.3 300.163   2
  -5  -1  11 15960.5 305.397   2
   5  -1 -11 16124.3 313.487   3
   5   1 -11 15794.2 306.939   3
  -5  -1  10 32796.1 504.038   2
  -5   1  10 33198.2 496.120   2
   5  -1 -10 33159.7 512.477   3
   5   1 -10 32355.6 504.453   3
  -5   1   9 18714.5 314.906   2
  -5  -1   9 18932.3 324.373   2
   5  -1  -9 18690.5 327.449   3
   5   1  -9 18421.0 322.396   3
  -5   1   8 3168.34 99.4480   2
   5  -1  -8 3135.92 105.633   3
  -5  -1   8 3233.70 105.988   2
   5   1  -8 3237.09 104.176   3
  -5   1   8 3395.00 112.973   3
  -5   1   7 4502.14 112.810   2
   5   1  -7 4537.59 118.481   3
   5  -1  -7 4070.34 118.090   3
  -5   1   7 4397.40 122.504   3
   5  -1  -6 3926.81 107.942   3
   5   1  -6 3784.26 102.806   3
  -5   1   6 4071.39 101.320   2
  -5   1   6 4015.23 110.801   3
   5  -1  -5 8767.03 170.137   3
  -5   1   5 9078.28 173.133   3
   5   1  -5 8644.54 160.918   3
  -5  -1   5 9069.73 166.091   3
   5   1  -4 52072.5 671.281   1
   5   1  -4 51576.1 661.019   3
   5  -1  -4 51289.6 673.440   3
  -5   1   4 53342.2 676.502   3
  -5  -1   4 52769.2 663.170   3
  -5  -1   3 5472.77 105.818   3
  -5   1   3 5385.72 115.667   3
   5   1  -3 5216.79 103.790   3
   5  -1  -3 5200.86 113.157   3
   5  -1  -3 5336.44 100.850   1
   5   1  -3 5526.50 114.535   1
  -5   1   2 6191.04 122.746   3
  -5  -1   2 6200.08 110.074   3
  -5  -1   2 5892.06 91.5580   4
  -5   1   2 5963.23 110.730   4
   5   1  -2 5946.65 118.872   1
  -5  -1   2 6136.05 121.206   1
  -5   1   2 6148.91 107.046   1
  -5  -1   1 4673.97 88.9406   3
  -5   1   1 4713.51 88.3614   1
  -5  -1   1 4745.77 101.693   1
  -5   1   1 4695.91 93.9126   4
   5   1  -1 4566.47 76.7422   4
  -5  -1   1 4577.94 76.6374   4
  -5   1   0 18585.5 263.078   4
   5   1   0 18248.8 244.130   4
   5  -1   0 18613.0 263.534   4
  -5  -1   0 18350.2 245.360   4
   5   1   1 28.4678 15.7678   4
   5  -1   1 58.3355 21.6246   4
  -5   1  -1 23.7174 17.5925   4
  -5  -1  -1 7.82350 14.7639   4
   5  -1   2 18884.2 278.843   4
   5   1   2 18398.9 265.662   4
  -5  -1  -2 18183.3 265.915   4
  -5   1  -2 18458.2 277.867   4
   5  -1   3 1413.79 60.5401   4
   5   1   3 1481.01 57.3582   4
  -5   1  -3 1643.02 64.4625   4
  -5  -1  -3 1635.36 59.1050   4
   5   1   4 170.750 30.0366   4
   5  -1   4 222.464 36.3678   4
  -5  -1  -4 176.535 29.6191   4
  -5   1  -4 171.867 33.8965   4
   5  -1   5 3635.94 109.090   4
  -5   1  -5 3750.62 111.306   4
   5   1   5 3550.09 103.822   4
   5  -1   6 19494.1 328.323   4
  -5   1  -6 19595.7 330.557   4
   5   1   6 19372.3 321.979   4
   5  -1   7 6762.06 170.938   4
  -5   1  -7 7093.61 173.105   4
   5   1   7 6846.88 167.641   4
  -5   1  -8 103.596 36.1157   4
   5   1   8 41.8778 33.3283   4
   5  -1   8 31.1875 35.4005   4
   5   1   9 320.637 48.5596   4
   5  -1   9 304.100 46.5280   4
  -5   1 -10 15179.8 306.025   2
   5  -1  10 14716.5 308.172   4
   5   1  10 14675.4 304.919   4
   5   1  11 65.8489 43.4642   4
   5  -1  11-65.9799 44.3247   4
   5   1  12 1067.36 82.6627   4
   5  -1  12 1276.46 92.2628   4
   5   1  13 61.2152 44.7532   4
   5  -1  13 118.102 48.9792   4
   5   1  14 904.768 82.5324   4
   5  -1  14 1141.56 94.2802   4
   5   1  15-44.1028 47.4771   4
   5  -1  15 45.8704 45.3168   4
   5  -1  16 4715.15 198.268   4
   5   1  16 4733.43 196.984   4
   5   1  17 49.8119 51.4287   4
   5  -1  17 53.6322 55.4642   4
   5   1  18 423.246 74.5713   4
   5  -1  18 426.006 75.4725   4
   5  -1  19 4.77381 54.9201   4
   5   1  19 12.6055 51.1372   4
  -5   2  22 1009.47 107.411   4
  -5  -2  22 1133.45 113.575   4
  -5  -2  21 1783.99 129.763   4
  -5   2  21 1569.37 126.330   4
  -5  -2  20 2973.26 158.839   4
  -5   2  20 2856.71 159.574   4
  -5  -2  19 138.663 49.3822   4
  -5   2  19 66.3955 51.7976   4
  -5  -2  18 956.465 88.4680   4
  -5   2  18 975.610 93.6953   4
  -5  -2  17 5147.47 187.182   4
  -5  -2  16 2402.62 127.965   2
  -5  -2  16 2357.11 123.270   4
  -5  -2  15 2026.07 114.696   2
  -5  -2  15 2191.82 113.492   4
  -5  -2  14 76.8091 45.5787   2
  -5  -2  14-29.1853 40.5057   4
  -5  -2  13 832.769 72.1300   2
  -5  -2  13 869.307 68.5757   4
   5   2 -13 877.011 70.9640   3
  -5  -2  12 571.856 60.4632   2
   5  -2 -12 666.114 64.0549   3
   5   2 -12 645.431 62.3552   3
  -5  -2  12 570.302 54.3237   4
  -5  -2  11 5901.85 168.875   2
   5  -2 -11 6206.18 174.741   3
   5   2 -11 6242.42 171.312   3
  -5  -2  11 5836.38 157.168   4
  -5   2  10 1129.97 65.4041   2
  -5  -2  10 1202.96 73.6690   2
   5  -2 -10 1204.75 73.2624   3
   5   2 -10 1041.46 67.0856   3
  -5  -2  10 1098.05 63.3319   4
  -5   2   9 2293.27 86.4213   2
  -5  -2   9 2221.82 93.8381   2
   5  -2  -9 2346.91 96.3398   3
   5   2  -9 2230.31 90.7852   3
  -5  -2   9 2276.27 83.7080   4
  -5   2   9 2285.50 97.9072   3
  -5   2   8 66809.0 852.978   2
   5  -2  -8 66381.9 877.641   3
  -5  -2   8 65919.0 842.709   4
  -5   2   8 66030.8 879.497   3
   5   2  -8 64224.7 864.843   3
  -5   2   7 47.6640 25.4935   2
   5   2  -7-11.5804 26.7230   3
   5  -2  -7 30.6790 27.7949   3
  -5   2   7 31.7810 32.6867   3
  -5   2   6 20179.0 298.596   2
   5  -2  -6 19696.5 322.895   3
  -5   2   6 20963.1 326.791   3
   5   2  -6 20247.9 309.044   3
   5   2  -5 5666.27 131.134   1
   5   2  -5 5752.71 120.789   3
  -5   2   5 5902.58 136.458   3
   5  -2  -5 6181.88 136.164   3
  -5   2   5 5612.17 114.009   2
   5   2  -4 406.060 35.5258   1
   5  -2  -4 358.669 34.6804   3
  -5   2   4 340.442 36.9283   3
   5   2  -4 343.989 27.0182   3
  -5  -2   4 347.342 28.8511   3
   5  -2  -3 40925.2 515.688   1
   5   2  -3 41389.4 552.863   1
  -5   2   3 43287.6 556.936   3
   5   2  -3 41192.9 523.694   3
  -5  -2   3 41948.6 524.800   3
  -5   2   2 3328.64 89.7661   3
  -5  -2   2 3414.53 70.1931   3
  -5   2   2 3532.87 84.2535   4
  -5  -2   2 3424.62 90.4357   1
  -5  -2   1 178.385 16.6306   3
  -5  -2   1 170.424 26.2107   1
  -5   2   1 181.181 16.2803   1
  -5   2   1 152.553 21.3013   4
   5  -2   0 8080.31 149.110   4
   5   2   0 8199.61 118.564   4
  -5   2   0 8229.47 149.058   4
  -5  -2   0 8258.35 119.534   4
   5  -2   1 21703.6 315.492   4
  -5   2  -1 22235.7 317.263   4
   5   2   1 21276.1 286.575   4
  -5   2  -2 7491.15 149.014   4
   5  -2   2 7465.30 149.247   4
   5   2   2 7369.55 130.558   4
   5  -2   3 12560.8 219.223   4
  -5   2  -3 12369.5 219.920   4
   5   2   3 12294.2 201.875   4
   5  -2   4 7260.91 159.896   4
   5   2   4 7310.53 148.145   4
  -5   2  -4 7269.71 160.341   4
   5  -2   5 16804.7 289.097   4
   5   2   5 16784.7 276.387   4
  -5   2  -5 16611.6 290.165   4
   5  -2   6 21416.7 358.288   4
   5   2   6 21816.5 348.838   4
  -5   2  -6 22025.3 362.705   4
   5  -2   7 4262.87 132.472   4
   5   2   7 4095.14 125.327   4
  -5   2  -7 4607.33 137.947   4
  -5   2  -8 484.506 46.0917   2
  -5   2  -8 552.677 52.2805   4
   5   2   8 551.914 52.3711   4
   5  -2   8 437.543 51.1851   4
  -5   2  -9 11394.7 246.722   2
  -5   2  -9 12055.6 259.335   4
   5   2   9 11061.5 246.029   4
   5  -2   9 11039.2 251.629   4
  -5   2 -10 836.513 66.5457   2
   5   2  10 851.967 70.9743   4
  -5   2 -10 1001.15 73.8491   4
   5  -2  10 878.801 72.6992   4
  -5   2 -11 9182.66 231.103   2
   5   2  11 8585.22 226.819   4
   5  -2  11 9074.97 237.658   4
   5   2  12 8455.59 233.853   4
   5  -2  12 8891.46 242.930   4
   5   2  13 728.035 74.7333   4
   5  -2  13 840.612 83.1832   4
   5  -2  14 6241.06 213.675   4
   5   2  14 5998.56 206.139   4
   5   2  15 844.270 85.7963   4
   5  -2  15 908.604 89.7282   4
   5   2  16 355.329 66.0615   4
   5  -2  16 300.612 64.2124   4
   5   2  17 109.980 54.0566   4
   5  -2  17-42.7409 54.4999   4
   5   2  18 342.811 71.4926   4
   5  -2  18 309.541 68.9400   4
   5   2  19 1086.16 111.177   4
  -5  -3  22 624.303 85.6164   4
  -5   3  21 1266.25 117.229   4
  -5  -3  21 1296.09 112.338   4
  -5  -3  20 24.0945 49.4606   4
  -5   3  20 42.6431 51.6731   4
  -5  -3  19 215.117 56.2052   4
  -5   3  19 266.019 65.4137   4
  -5  -3  18 34.4903 48.1930   4
  -5  -3  17 1445.78 106.396   2
  -5  -3  17 1449.85 101.862   4
  -5  -3  16 5898.42 204.264   2
  -5  -3  16 6035.87 196.098   4
  -5  -3  15 995.794 85.1062   2
  -5  -3  15 965.334 79.8661   4
  -5  -3  14 349.509 57.5857   2
  -5  -3  14 440.514 58.4359   4
  -5  -3  13 803.824 74.3848   2
   5  -3 -13 784.641 64.9229   2
   5   3 -13 772.641 70.5510   3
  -5  -3  13 801.332 66.8313   4
   5  -3 -12 123.950 32.6322   2
  -5  -3  12 157.512 43.8239   2
   5  -3 -12 153.135 38.3304   3
   5   3 -12 95.3449 37.3711   3
  -5  -3  12 136.934 36.6205   4
  -5  -3  11 6948.38 188.707   2
   5  -3 -11 7042.75 176.302   2
   5  -3 -11 6705.47 185.848   3
  -5  -3  11 7089.56 172.668   4
   5   3 -11 6765.57 182.246   3
  -5  -3  10 22.9892 33.4262   2
   5  -3 -10 55.9339 29.2346   3
   5   3 -10 66.0291 30.8992   3
  -5   3  10 36.5792 36.3990   3
  -5  -3  10 15.8251 26.7365   4
   5  -3  -9 319.110 45.0309   3
  -5   3   9 413.492 55.5465   3
   5   3  -9 322.707 40.2317   3
  -5  -3   9 286.181 35.7320   4
   5  -3  -8 645.062 52.6745   3
  -5   3   8 508.382 54.2548   3
  -5  -3   8 522.510 39.2514   4
   5   3  -8 642.871 49.5103   3
  -5   3   7 1330.77 57.2048   2
  -5   3   7 1236.40 68.3336   3
   5  -3  -7 1291.53 66.5917   3
   5   3  -7 1304.19 62.9698   3
  -5  -3   7 1271.60 53.6309   4
  -5   3   6 5038.62 108.312   2
   5  -3  -6 4994.21 131.164   3
  -5   3   6 5048.82 134.419   3
   5   3  -6 4889.73 116.749   3
  -5  -3   6 4981.87 102.429   4
   5   3  -5 499.996 42.9738   1
  -5   3   5 494.308 30.1978   2
  -5   3   5 380.272 40.5532   3
   5  -3  -5 529.237 43.8933   3
   5   3  -5 497.893 34.3134   3
  -5  -3   5 504.749 28.0030   4
   5   3  -4 546.432 41.6389   1
  -5   3   4 513.940 26.9952   2
   5   3  -4 569.205 32.4571   3
   5  -3  -4 507.924 40.2265   3
  -5   3   4 585.044 46.4487   3
  -5  -3   4 526.249 22.5947   4
   5  -3  -3 11779.2 166.306   1
   5   3  -3 11961.0 210.609   1
  -5  -3   3 12163.6 213.867   1
   5   3  -3 11959.4 176.565   3
  -5   3   3 12848.6 218.178   3
  -5   3   3 12182.5 167.224   2
   5   3  -2 20346.7 270.893   3
  -5   3   2 21648.1 321.875   3
  -5  -3   2 22159.5 323.068   1
  -5   3   2 21529.4 312.708   4
  -5  -3   2 21127.6 272.075   3
  -5  -3   1 92.0541 11.9487   3
  -5   3   1 78.4138 10.5239   1
  -5  -3   1 56.7372 26.4283   1
  -5   3   1 74.0300 21.5381   4
  -5  -3   0 10593.1 140.656   3
   5  -3   0 10422.4 185.795   4
  -5   3   0 10410.7 185.208   4
   5   3   0 10389.3 141.292   4
  -5   3  -1 18379.3 283.701   4
   5  -3   1 18299.2 284.213   4
   5   3   1 17993.2 244.024   4
   5  -3   2 32240.0 456.349   4
  -5   3  -2 32643.3 456.610   4
   5   3   2 32063.2 420.952   4
   5  -3   3 8062.38 169.309   4
   5   3   3 8181.29 149.403   4
  -5   3  -3 8157.20 170.126   4
   5  -3   4 4935.21 130.245   4
   5   3   4 4852.58 114.895   4
  -5   3  -4 4891.00 129.874   4
   5  -3   5 7661.16 175.062   4
   5   3   5 7538.47 159.760   4
  -5   3  -5 7449.95 174.305   4
  -5   3  -6 9803.72 197.979   2
   5  -3   6 10042.2 215.163   4
  -5   3  -6 10502.3 218.939   4
   5   3   6 9670.11 199.751   4
  -5   3  -7 7623.85 175.679   2
   5  -3   7 7485.35 187.288   4
  -5   3  -7 7790.00 190.667   4
   5   3   7 7505.01 176.866   4
  -5   3  -8 1449.05 75.4424   2
   5  -3   8 1563.78 86.5418   4
   5   3   8 1469.88 79.1653   4
  -5   3  -8 1588.89 85.7033   4
  -5   3  -9 774.257 60.5027   2
   5  -3   9 676.002 64.8410   4
  -5   3  -9 727.094 63.2055   4
   5   3   9 761.146 64.5372   4
  -5   3 -10 467.180 52.9685   2
   5   3  10 480.924 58.1255   4
   5  -3  10 522.228 61.8506   4
  -5   3 -11 5383.86 171.117   2
   5  -3  11 5335.36 178.570   4
   5   3  11 5612.34 177.489   4
   5  -3  12 5587.42 188.303   4
   5   3  12 5538.33 184.249   4
   5   3  13 104.707 45.8643   4
   5  -3  13 66.9982 49.2136   4
   5   3  14 142.113 51.5554   4
   5  -3  14 90.6868 52.8500   4
   5  -3  15 2829.95 147.871   4
   5   3  15 2384.06 135.936   4
   5   3  16 579.101 76.4661   4
   5  -3  16 704.731 82.9069   4
   5   3  17 90.8359 55.0987   4
   5  -3  17 109.021 59.5647   4
   5   3  18 656.641 90.1324   4
   5  -3  18 718.897 91.8128   4
   5   3  19 23.0785 59.4695   4
  -5  -4  22 142.734 56.8320   4
  -5  -4  21 699.973 87.9381   4
  -5   4  21 453.752 84.1614   4
  -5   4  20 2361.52 144.437   4
  -5  -4  20 2267.83 139.665   4
  -5  -4  19 172.262 55.3761   4
  -5  -4  18 126.497 51.5261   4
  -5  -4  17 222.457 56.2575   2
  -5  -4  17 215.106 51.5622   4
  -5  -4  16 6359.63 214.005   2
  -5  -4  16 6692.96 206.758   4
  -5  -4  15 2757.64 134.857   2
  -5  -4  15 2539.54 121.492   4
  -5  -4  14 2758.88 130.937   2
   5  -4 -14 2868.67 123.613   2
  -5  -4  14 2724.83 121.164   4
  -5  -4  13 3485.61 140.188   2
   5  -4 -13 3496.30 130.517   2
  -5  -4  13 3552.62 130.128   4
  -5  -4  12 4572.72 157.379   2
   5  -4 -12 4590.08 143.922   2
   5  -4 -12 4642.74 155.271   3
  -5  -4  12 4500.62 140.231   4
   5  -4 -11 1893.04 95.2347   3
   5  -4 -11 1926.07 87.8826   2
  -5  -4  11 1964.72 100.294   2
  -5  -4  11 2032.43 88.7501   4
   5  -4 -10 576.249 48.4228   2
  -5  -4  10 483.999 54.8842   2
   5  -4 -10 656.762 59.8152   3
  -5   4  10 629.662 61.2250   3
  -5  -4  10 521.424 47.4813   4
   5  -4  -9 282.137 34.8901   2
   5  -4  -9 197.689 37.2038   3
  -5   4   9 281.258 48.4621   3
  -5  -4   9 246.775 33.8247   4
   5  -4  -8 127.071 26.7647   2
  -5   4   8 136.583 37.8939   3
   5  -4  -8 144.333 33.5582   3
  -5  -4   8 171.432 29.4142   4
  -5   4   7 1337.92 73.6353   3
   5  -4  -7 1105.06 63.1457   3
   5   4  -7 1210.64 59.6454   3
  -5  -4   7 1209.43 51.5489   4
   5   4  -6 2885.22 99.3125   1
  -5   4   6 2746.80 99.9550   3
   5  -4  -6 2765.41 98.0860   3
  -5  -4   6 2832.66 72.9858   4
   5   4  -6 2767.43 84.4506   3
   5   4  -5 204.633 35.7647   1
  -5   4   5 207.950 39.0770   3
   5  -4  -5 142.302 29.6328   3
  -5  -4   5 183.347 20.5440   4
   5   4  -5 169.036 25.4797   3
  -5   4   4 189.928 35.6203   3
   5   4  -4 210.077 23.4210   3
  -5  -4   4 174.881 15.3960   4
   5   4  -4 229.981 33.6996   1
  -5   4   3 12271.7 220.973   3
   5   4  -3 11602.0 170.172   3
  -5  -4   3 11768.6 216.542   1
   5   4  -3 11603.8 214.523   1
   5   4  -2 2636.94 50.3653   3
  -5  -4   2 2937.78 91.9590   1
  -5   4   2 2958.89 87.3702   4
  -5  -4   1 1106.70 57.4557   1
  -5   4   1 1016.80 51.9943   4
  -5   4   0 14.4872 8.71978   2
  -5   4   0 25.7757 23.2482   4
   5  -4   0 15.5651 26.7800   4
   5   4   0 10.7557 10.1135   4
  -5   4  -1 14076.4 195.312   2
   5  -4   1 14446.9 245.551   4
  -5   4  -1 14306.0 244.501   4
   5   4   1 14372.7 200.076   4
  -5   4  -2 62553.0 771.415   2
   5  -4   2 64159.7 824.423   4
  -5   4  -2 64173.2 826.940   4
   5   4   2 62583.7 776.241   4
  -5   4  -3 3241.91 79.9979   2
  -5   4  -3 3219.60 102.370   4
   5  -4   3 3167.80 101.991   4
   5   4   3 3201.37 83.7007   4
  -5   4  -4 9995.15 178.603   2
   5  -4   4 10121.9 206.604   4
  -5   4  -4 10206.8 210.388   4
   5   4   4 9999.69 183.492   4
  -5   4  -5 3958.05 105.363   2
   5  -4   5 3908.66 123.260   4
  -5   4  -5 4170.75 126.258   4
   5   4   5 3937.46 109.123   4
  -5   4  -6 1126.50 59.8735   2
   5  -4   6 1181.20 71.8746   4
  -5   4  -6 1153.71 68.3604   4
   5   4   6 1085.76 62.8032   4
  -5   4  -7 391.359 40.9509   2
   5  -4   7 387.154 49.6274   4
   5   4   7 427.173 48.8339   4
  -5   4  -7 388.206 46.2153   4
  -5   4  -8 436.123 46.9748   2
   5  -4   8 335.733 49.1213   4
   5   4   8 362.176 46.3881   4
  -5   4  -8 399.436 51.6582   4
  -5   4  -9 96.7324 33.2535   2
  -5   4  -9 20.4663 31.8067   4
   5   4   9 89.3583 36.1932   4
   5  -4   9 48.7299 38.6051   4
  -5   4 -10 3172.36 122.699   2
   5  -4  10 3346.16 136.644   4
   5   4  10 3268.31 128.779   4
  -5   4 -11 97.3533 33.7780   2
   5  -4  11 289.332 55.9318   4
   5   4  11 64.4693 39.7878   4
   5  -4  12 2400.90 125.748   4
   5   4  12 2377.87 123.776   4
   5  -4  13 69.9265 48.3862   4
   5   4  13 15.6263 41.9143   4
   5   4  14 383.654 61.5042   4
   5  -4  14 411.206 67.7547   4
   5  -4  15 53.8095 46.1688   4
   5   4  15 110.928 48.8092   4
   5  -4  16 3125.83 163.141   4
   5   4  16 2708.23 150.343   4
   5  -4  17 3531.89 181.691   4
   5   4  17 3732.24 179.225   4
   5   4  18 82.8922 58.2015   4
   5  -4  18 135.640 59.8159   4
   5   4  19 566.506 85.6432   4
  -5  -5  22 94.6753 55.5966   4
  -5   5  21 490.804 82.7855   4
  -5  -5  21 372.493 69.6575   4
  -5  -5  20 119.512 65.9367   4
  -5  -5  19 7589.01 248.043   4
  -5  -5  18 1026.04 94.2527   2
  -5  -5  18 1022.09 91.6242   4
  -5  -5  17-47.5226 51.2900   2
  -5  -5  17-10.4926 40.2100   4
  -5  -5  16 2316.77 130.332   2
  -5  -5  16 2315.23 120.637   4
  -5  -5  15 5111.52 186.955   2
  -5  -5  15 4935.59 170.348   4
  -5  -5  14 1069.43 87.0338   2
   5  -5 -14 966.448 76.2209   2
  -5  -5  14 966.688 74.8183   4
  -5  -5  13 259.263 56.3311   2
   5  -5 -13 278.980 45.9977   2
  -5  -5  13 233.551 44.1707   4
  -5  -5  12 30.0656 39.2626   2
   5  -5 -12-0.09147 27.3846   2
  -5  -5  12 18.5664 31.7197   4
  -5  -5  11 878.480 71.5261   2
   5  -5 -11 882.877 68.4366   3
   5  -5 -11 748.436 58.0722   2
  -5   5  11 829.737 72.7165   3
  -5  -5  11 836.062 60.6208   4
   5  -5 -10 67.2445 27.9225   2
   5  -5 -10 124.995 35.7047   3
  -5   5  10 35.7054 36.5966   3
  -5  -5  10 109.957 30.9267   4
   5  -5  -9 22044.0 351.038   2
   5  -5  -9 22705.8 389.460   3
  -5  -5   9 22119.5 346.337   4
  -5   5   9 22037.6 386.205   3
   5  -5  -8 433.917 45.2974   3
   5  -5  -8 529.591 40.3545   2
  -5   5   8 533.179 57.3891   3
  -5  -5   8 478.291 38.8664   4
   5  -5  -7 139.037 24.7727   2
  -5   5   7 127.514 39.6536   3
   5  -5  -7 158.602 33.3091   3
  -5  -5   7 103.503 23.6394   4
   5   5  -6 4.47823 27.1525   1
   5  -5  -6 22.5017 17.7856   2
  -5   5   6 15.2454 35.3925   3
   5  -5  -6 8.55424 23.9099   3
  -5  -5   6 43.4378 18.9928   4
  -5   5   5 24596.0 379.535   3
   5   5  -5 22802.1 373.413   1
  -5  -5   5 23303.7 313.553   4
  -5   5   4 9963.44 201.803   3
   5   5  -4 10232.7 204.643   1
  -5  -5   4 10084.1 145.792   4
   5   5  -4 9648.67 159.965   3
   5   5  -4 9960.27 145.821   4
  -5  -5   3 2839.58 98.2637   1
   5   5  -3 2833.05 94.5053   1
  -5   5   3 2894.18 97.4784   3
   5   5  -3 2767.65 50.9296   4
   5   5  -3 2670.28 59.7277   3
   5   5  -2 61.1969 9.85840   3
  -5   5   2 99.6783 29.3991   4
  -5  -5   2 58.3663 32.3083   1
   5   5  -1 8004.09 110.940   4
  -5   5   1 8045.94 169.996   4
  -5  -5   1 8281.52 174.890   1
  -5   5   0 4786.77 125.179   4
   5  -5   0 4901.63 126.626   4
  -5  -5   0 4988.71 129.377   1
   5  -5   1 16063.0 276.499   4
  -5   5  -1 16424.8 277.341   4
  -5   5  -2 898.059 35.7434   2
  -5  -5  -2 869.359 25.9468   3
  -5   5  -2 941.071 56.8078   4
   5  -5   2 919.153 59.2396   4
  -5   5  -3 88.7405 20.3829   2
   5  -5   3 53.9207 28.0508   4
  -5   5  -3 87.5288 29.2135   4
  -5  -5  -3 83.8227 16.4273   3
  -5   5  -4 2233.48 70.4111   2
   5  -5   4 2228.92 91.8600   4
  -5   5  -4 2175.02 89.6173   4
  -5  -5  -4 2079.54 60.0022   3
  -5   5  -5 30395.2 437.000   2
   5  -5   5 30593.1 476.177   4
  -5   5  -5 31505.8 482.288   4
  -5   5  -6 259.078 32.8313   2
   5  -5   6 280.760 44.8539   4
  -5   5  -6 246.440 40.6888   4
   5   5   6 277.766 38.3182   4
  -5   5  -7 596.640 48.4692   2
   5  -5   7 645.764 61.3071   4
  -5   5  -7 622.465 58.0692   4
   5   5   7 609.889 52.4495   4
  -5   5  -8 57.8386 28.0311   2
   5  -5   8 30.8068 38.5707   4
  -5   5  -8 55.0064 31.3531   4
   5   5   8 46.5183 31.2108   4
  -5   5  -9 254.179 41.0050   2
   5  -5   9 267.038 49.3896   4
   5   5   9 311.055 48.9022   4
  -5   5 -10 812.762 66.8595   2
   5  -5  10 679.485 70.4710   4
   5   5  10 758.679 70.2077   4
  -5   5 -11 6186.55 186.288   2
   5  -5  11 6264.13 200.465   4
   5   5  11 6119.02 189.297   4
  -5  -5 -11 6448.69 177.990   3
   5  -5  12 1890.42 112.479   4
   5   5  12 1731.69 109.385   4
  -5  -5 -12 1880.13 100.134   3
   5   5  13 381.588 58.9269   4
   5  -5  13 310.435 60.3858   4
   5  -5  14 1835.10 122.168   4
   5   5  14 1699.02 111.902   4
   5  -5  15 3045.64 158.365   4
   5   5  15 2936.94 150.822   4
   5   5  16 105.536 55.8753   4
   5  -5  16 14.6353 47.3342   4
   5  -5  17 1434.39 121.274   4
   5   5  17 1384.55 114.492   4
   5  -5  18 147.229 65.0239   4
   5   5  18 24.6216 53.0968   4
  -5  -6  22 225.035 65.1177   4
  -5  -6  21 147.297 60.9076   4
  -5  -6  20 27.5492 44.8293   4
  -5  -6  19 60.0750 49.3708   2
  -5  -6  19 124.265 51.8637   4
  -5  -6  18 3271.31 167.497   2
  -5  -6  18 3307.84 157.406   4
  -5  -6  17 6691.06 233.691   2
  -5  -6  17 6687.05 217.229   4
  -5  -6  16 836.768 88.6449   2
  -5  -6  16 839.987 78.9022   4
  -5  -6  15 183.576 55.7761   2
  -5  -6  15 147.664 48.6457   4
  -5  -6  14 120.202 47.4776   2
   5  -6 -14 154.623 39.8002   2
  -5  -6  14 131.312 44.2485   4
   5  -6 -13 2497.57 111.042   2
  -5  -6  13 2484.05 124.950   2
  -5  -6  13 2450.65 109.995   4
   5  -6 -12 6053.64 168.839   2
  -5  -6  12 6198.81 191.944   2
  -5   6  12 6176.19 192.202   3
  -5  -6  12 6207.60 169.917   4
   5  -6 -11 4320.12 132.776   2
   5  -6 -11 4468.64 153.339   3
  -5  -6  11 4408.15 154.692   2
  -5   6  11 4343.03 155.436   3
  -5  -6  11 4341.85 132.054   4
   5  -6 -10 11700.3 231.644   2
   5  -6 -10 12009.3 264.154   3
  -5   6  10 11904.7 264.545   3
  -5  -6  10 11807.8 231.616   4
   5  -6  -9 2886.37 115.919   3
  -5   6   9 3008.65 118.832   3
  -5  -6   9 3094.37 97.6310   4
   5  -6  -9 3027.71 97.2102   2
  -5   6   8 5463.41 160.163   3
   5  -6  -8 5712.80 159.679   3
   5  -6  -8 5228.31 125.887   2
  -5  -6   8 5263.79 126.491   4
   5  -6  -7 895.968 61.9538   3
  -5   6   7 895.738 67.1933   3
   5   6  -7 986.867 65.8785   1
   5  -6  -7 903.790 44.8532   2
  -5  -6   7 825.200 44.6385   4
   5   6  -7 905.487 46.8669   4
  -5   6   6 105.168 38.7155   3
   5  -6  -6 37.6938 27.2319   3
   5   6  -6 62.1129 28.3398   1
   5  -6  -6 52.2487 17.9942   2
  -5  -6   6 43.8621 19.4245   4
   5   6  -6 54.6351 19.2832   4
  -5   6   5 10155.3 212.041   3
   5  -6  -5 9528.11 152.809   2
   5   6  -5 9866.97 210.008   1
  -5  -6   5 9492.48 156.604   4
   5   6  -5 9801.92 158.669   4
   5  -6  -4 7015.93 108.739   2
  -5   6   4 7114.05 169.292   3
   5   6  -4 7208.29 168.433   1
  -5  -6   4 7015.50 117.067   4
   5   6  -4 6944.46 117.386   4
  -5   6   3-14.1027 34.1773   3
  -5  -6   3 23.7608 33.9886   1
   5   6  -3 2.46356 24.6290   1
  -5   6   3 17.6286 25.2955   4
   5   6  -3-7.31679 11.8779   4
  -5  -6   2 3549.35 110.788   1
   5   6  -2 3392.72 63.2100   4
  -5   6   2 3438.40 106.647   4
   5   6  -2 3223.42 55.9811   3
   5   6  -1 7517.79 116.391   4
  -5   6   1 7747.03 172.198   4
  -5  -6   1 8061.97 175.873   1
  -5   6   0 6332.78 154.273   4
   5  -6   0 6242.38 153.156   4
  -5  -6   0 6339.06 156.563   1
  -5   6  -1 27321.4 417.864   4
   5  -6   1 26555.5 415.602   4
  -5   6  -2 10936.2 221.530   4
   5  -6   2 11012.1 223.119   4
  -5  -6  -3 27305.1 350.043   3
  -5   6  -3 28382.8 437.298   4
   5  -6   3 27809.6 434.290   4
  -5  -6  -4 8837.21 146.115   3
   5  -6   4 8788.80 202.039   4
  -5   6  -4 8890.76 203.593   4
  -5  -6  -5 358.630 28.9568   3
  -5   6  -5 352.067 34.0609   2
   5  -6   5 324.952 47.3190   4
  -5   6  -5 413.823 47.1314   4
  -5   6  -6 12064.5 223.949   2
   5  -6   6 12038.6 257.814   4
  -5   6  -6 12646.6 263.737   4
  -5  -6  -6 11679.6 205.601   3
  -5  -6  -7 347.645 35.6732   3
  -5   6  -7 480.689 44.3230   2
   5  -6   7 483.623 56.9992   4
  -5   6  -7 472.275 54.2124   4
  -5   6  -8 7418.27 181.187   2
   5  -6   8 7597.37 205.710   4
   5   6   8 7207.67 184.521   4
  -5  -6  -8 7394.61 167.248   3
  -5   6  -8 7590.77 205.019   4
  -5  -6  -9 8.42443 26.0340   3
  -5   6  -9 39.4136 32.5177   2
   5  -6   9 42.9745 40.1201   4
   5   6   9 101.624 43.9235   4
  -5   6 -10 1615.07 88.7143   2
   5  -6  10 1495.22 98.7635   4
   5   6  10 1504.54 91.4212   4
  -5  -6 -10 1503.79 79.7055   3
  -5   6 -11 5464.88 173.977   2
   5  -6  11 5533.11 191.603   4
  -5  -6 -11 5565.05 164.378   3
   5   6  11 5625.89 180.513   4
  -5  -6 -12 398.013 50.7065   3
   5  -6  12 358.142 62.1118   4
   5   6  12 461.584 63.5240   4
   5  -6  13 3315.47 156.194   4
   5   6  13 3027.86 143.431   4
   5  -6  14 390.230 71.4626   4
   5   6  14 278.628 59.4690   4
   5  -6  15 81.4343 50.8835   4
   5   6  15 106.947 51.7142   4
   5  -6  16 3351.90 173.109   4
   5   6  16 3423.51 168.664   4
   5  -6  17 2493.19 152.880   4
   5   6  17 2388.18 149.181   4
   5   6  18 194.476 70.1428   4
  -5  -7  22 28.0967 53.3069   4
  -5  -7  21 1007.35 101.279   4
  -5  -7  20 326.601 74.0091   2
  -5  -7  20 224.674 60.4748   4
  -5  -7  19 292.047 72.4529   2
  -5  -7  19 217.670 59.1572   4
  -5  -7  18 1367.16 112.613   2
  -5  -7  18 1203.91 100.152   4
  -5  -7  17 43.0690 48.9133   2
  -5  -7  17 9.42279 41.5208   4
  -5  -7  16 120.484 54.0948   2
  -5  -7  16 107.705 47.1040   4
  -5  -7  15 4399.93 176.654   2
  -5  -7  15 4101.37 156.888   4
  -5  -7  14 46.7310 44.5116   2
  -5  -7  14 160.325 44.5931   4
  -5  -7  13 50.6004 47.9190   2
   5  -7 -13-2.24386 31.9046   2
  -5  -7  13 19.0467 34.1353   4
  -5  -7  12 28.1306 47.1556   2
   5  -7 -12-36.3904 31.6850   2
  -5  -7  12 16.9505 32.0409   4
   5  -7 -11 1582.77 79.3982   2
  -5  -7  11 1600.15 81.1333   4
  -5   7  11 1724.99 101.855   3
   5  -7 -10 1515.64 87.8251   3
   5  -7 -10 1323.08 67.6735   2
  -5  -7  10 1480.25 73.6114   4
  -5   7  10 1370.26 88.8964   3
  -5   7   9 16744.8 327.606   3
   5  -7  -9 17559.7 332.395   3
   5  -7  -9 16529.5 283.909   2
  -5  -7   9 16708.0 286.373   4
   5  -7  -8 3536.47 127.285   3
  -5   7   8 3429.59 127.094   3
   5   7  -8 3644.17 130.242   1
   5  -7  -8 3350.09 96.8052   2
  -5  -7   8 3452.41 100.231   4
   5   7  -8 3401.81 100.598   4
  -5   7   7-4.97501 34.1179   3
   5  -7  -7-22.0256 26.0049   3
   5  -7  -7 54.6142 20.8057   2
   5   7  -7-2.21669 26.2410   1
  -5  -7   7 20.9898 20.7359   4
   5   7  -7 31.3327 19.0485   4
  -5   7   6 1677.30 84.0098   3
   5   7  -6 1580.87 80.9477   1
   5  -7  -6 1562.41 54.2599   2
  -5  -7   6 1530.84 57.5785   4
   5   7  -6 1597.34 58.8633   4
  -5   7   5 142.886 34.9548   3
   5   7  -5 121.813 31.8746   1
   5  -7  -5 108.482 18.1327   2
  -5  -7   5 103.609 21.3214   4
   5   7  -5 101.393 19.3623   4
  -5   7   4 3290.33 116.302   3
   5  -7  -4 3521.08 66.5907   2
   5   7  -4 3584.40 116.919   1
  -5  -7   4 3516.53 78.3274   4
   5   7  -4 3391.84 78.2813   4
  -5   7   3 8835.91 197.733   3
   5   7  -3 8553.30 141.215   4
  -5   7   3 9151.18 197.584   4
  -5  -7   3 9225.68 201.278   1
   5   7  -3 8930.75 197.076   1
   5   7  -2 54.5447 14.1820   4
  -5   7   2 122.849 29.7050   4
  -5  -7   2 63.5729 34.0493   1
   5   7  -1 2125.38 55.3502   4
  -5   7   1 2170.26 88.9927   4
  -5  -7   1 2204.16 92.6200   1
  -5   7   0 6220.77 158.600   4
  -5  -7   0 6210.06 159.257   1
  -5   7  -1 51983.2 717.304   4
   5  -7   1 51752.3 716.853   4
  -5   7  -1 51174.7 619.964   1
   5  -7   2 1321.11 73.6391   4
  -5   7  -2 1396.51 74.0342   4
  -5  -7  -3 453.831 22.3378   3
   5  -7   3 588.112 53.9059   4
  -5   7  -3 528.374 50.3260   4
  -5  -7  -4 6277.12 114.046   3
   5  -7   4 6714.87 175.118   4
  -5   7  -4 6837.56 177.104   4
  -5  -7  -5 14742.8 230.062   3
   5  -7   5 15259.3 299.693   4
  -5   7  -5 15878.6 304.388   4
  -5  -7  -6 2491.95 77.9318   3
   5  -7   6 2455.90 108.633   4
  -5   7  -6 2608.04 111.809   4
  -5  -7  -7 20280.0 320.439   3
   5  -7   7 20301.6 382.251   4
  -5   7  -7 21548.7 389.885   4
  -5  -7  -8 1384.14 67.6842   3
   5  -7   8 1487.91 93.2522   4
   5  -7   9 3232.80 136.314   4
  -5  -7  -9 3117.93 108.071   3
   5  -7  10 5416.01 184.229   4
   5   7  10 5505.42 171.393   4
  -5  -7 -10 5243.65 150.543   3
  -5  -7 -11 390.434 49.3141   3
   5  -7  11 421.124 65.9837   4
   5   7  11 374.965 59.1558   4
  -5  -7 -12 377.694 49.1410   3
   5  -7  12 384.581 64.1522   4
   5   7  12 413.882 61.0642   4
   5  -7  13 1900.26 121.234   4
   5   7  13 1839.50 115.827   4
   5  -7  14-6.26195 51.3531   4
   5   7  14 0.81415 46.2310   4
   5  -7  15 4691.98 200.219   4
   5   7  15 4474.85 188.737   4
   5  -7  16 67.3337 56.9014   4
   5   7  16 51.7477 49.9175   4
   5  -7  17 433.079 78.1444   4
   5   7  17 372.753 72.5534   4
   5   7  18 2459.07 156.117   4
  -5  -8  21 1963.16 134.854   4
  -5  -8  20 417.714 78.8527   2
  -5  -8  20 355.043 69.1372   4
  -5  -8  19 4077.74 195.118   2
  -5  -8  19 3993.54 180.455   4
  -5  -8  18-7.77979 47.9096   2
  -5  -8  18 43.8985 45.8465   4
  -5  -8  17 3224.72 152.257   4
  -5  -8  17 3473.31 171.601   2
  -5  -8  16 1904.20 112.825   4
  -5  -8  16 1795.12 125.355   2
  -5  -8  15 5042.05 174.622   4
  -5  -8  15 4895.95 191.574   2
  -5  -8  14 4300.20 174.281   2
  -5  -8  14 4270.18 155.444   4
  -5  -8  13 213.261 56.7692   2
   5  -8 -13 178.069 42.3550   2
  -5  -8  13 125.195 37.5949   4
  -5   8  13 165.267 57.1037   3
  -5  -8  12 65.3260 46.3816   2
   5  -8 -12 138.738 38.3640   2
  -5   8  12 235.041 59.0382   3
  -5  -8  12 71.3054 33.8388   4
   5  -8 -11 4389.42 134.731   2
  -5  -8  11 4319.13 136.045   4
  -5   8  11 4094.07 156.179   3
  -5   8  10 458.905 60.8857   3
   5  -8 -10 561.587 48.4292   2
  -5  -8  10 619.680 50.5216   4
   5   8 -10 660.868 52.9626   4
   5  -8  -9 502.613 54.8608   3
  -5   8   9 485.353 59.0975   3
   5  -8  -9 415.708 38.4800   2
   5   8  -9 487.280 55.4092   1
  -5  -8   9 411.942 41.8161   4
   5   8  -9 493.023 44.8426   4
   5  -8  -8 6012.54 171.789   3
  -5   8   8 6055.76 174.436   3
   5   8  -8 5877.48 173.556   1
   5  -8  -8 5574.47 132.466   2
  -5  -8   8 5754.95 137.939   4
   5   8  -8 5547.85 137.561   4
  -5   8   7 27796.2 466.296   3
   5   8  -7 30305.0 479.434   1
   5  -8  -7 28513.4 403.664   2
  -5  -8   7 28760.1 413.798   4
   5   8  -7 28369.5 415.525   4
  -5   8   6 6788.77 179.501   3
   5   8  -6 6807.91 180.426   1
   5  -8  -6 6885.31 130.605   2
  -5  -8   6 6657.64 138.133   4
   5   8  -6 6639.44 139.272   4
  -5   8   5 56.3165 31.8906   3
   5  -8  -5 160.336 19.2585   2
   5   8  -5 147.162 33.6590   1
  -5  -8   5 133.996 23.0496   4
   5   8  -5 104.244 21.5243   4
   5   8  -4 1223.61 71.1964   1
   5  -8  -4 1249.82 37.8002   2
  -5   8   4 1432.83 77.8056   3
   5   8  -4 1330.25 49.9642   4
  -5   8   3 1602.54 81.8871   3
  -5   8   3 1797.00 84.0229   4
   5   8  -3 1587.62 52.6448   4
  -5  -8   3 1618.89 82.4679   1
   5  -8  -3 1662.29 36.3155   1
   5   8  -2 141.104 19.2431   4
  -5   8   2 118.815 32.4298   4
  -5  -8   2 63.8180 35.5742   1
  -5   8   1 8076.05 188.566   4
   5   8  -1 7288.56 132.874   4
  -5  -8   1 7607.54 186.865   1
  -5   8   0 29807.8 460.971   4
   5   8   0 28133.9 388.413   4
  -5  -8   0 29406.0 457.163   1
  -5   8  -1 1067.43 66.9281   4
   5  -8   1 951.869 67.8735   4
  -5  -8  -1 935.895 63.2046   1
  -5   8  -1 962.408 32.3408   1
   5  -8   2 7277.50 184.898   4
  -5   8  -2 7258.84 184.100   4
  -5   8  -3 15119.3 295.485   4
   5  -8   3 14655.5 291.089   4
  -5  -8  -4 279.125 22.7618   3
   5  -8   4 236.262 45.4251   4
  -5   8  -4 233.618 39.0963   4
  -5  -8  -5 6325.03 124.776   3
   5  -8   5 6418.61 181.924   4
  -5   8  -5 7032.25 190.084   4
  -5  -8  -6 11735.3 201.524   3
   5  -8   6 11413.6 263.392   4
  -5   8  -6 12180.3 271.043   4
  -5  -8  -7 11155.6 204.771   3
   5  -8   7 11255.6 263.915   4
  -5  -8  -8 6096.19 147.420   3
   5  -8   8 6163.50 192.023   4
  -5  -8  -9 1126.26 65.2949   3
   5  -8   9 1168.60 87.7106   4
  -5  -8 -10 1683.15 83.3658   3
   5  -8  10 1710.76 106.588   4
  -5  -8 -11 1175.10 75.5563   3
   5  -8  11 1192.54 93.6526   4
  -5  -8 -12 419.563 53.4741   3
   5  -8  12 431.875 71.2804   4
   5   8  12 430.474 62.4738   4
   5  -8  13 102.384 52.6200   4
   5   8  13 86.8759 48.6829   4
   5  -8  14 6708.52 238.081   4
   5   8  14 6556.10 222.863   4
   5  -8  15 55.1737 45.8496   4
   5   8  15 138.076 54.7174   4
   5  -8  16 15.3996 51.8086   4
   5   8  16-33.6965 49.5927   4
   5  -8  17 1617.61 129.596   4
   5   8  17 1676.84 127.623   4
   5   8  18 145.614 60.1756   4
  -5  -9  21 2611.53 157.012   4
  -5  -9  20 1354.76 112.203   4
  -5  -9  19-9.84730 51.4406   2
  -5  -9  19 66.1957 50.0885   4
  -5  -9  18 324.616 93.5998   2
  -5  -9  18 171.836 56.4352   4
  -5  -9  17 337.837 73.8443   2
  -5  -9  17 271.951 59.1947   4
  -5  -9  16 69.3201 41.1577   4
  -5  -9  16 65.9793 53.0738   2
  -5  -9  15 10.8178 37.6900   4
  -5  -9  15 12.2788 48.0364   2
  -5  -9  14 4768.64 189.068   2
  -5  -9  14 4869.03 165.649   4
  -5  -9  13 6376.36 211.941   2
   5  -9 -13 6143.25 180.553   2
  -5  -9  13 6168.77 183.153   4
  -5   9  13 6090.65 206.034   3
   5  -9 -12 1535.10 84.6942   2
  -5  -9  12 1469.52 84.1870   4
  -5   9  12 1692.96 109.457   3
   5  -9 -11 6644.88 172.460   2
  -5  -9  11 6509.22 173.992   4
   5   9 -11 6419.63 174.125   4
  -5   9  11 6435.89 201.204   3
  -5   9  10 6625.62 198.749   3
   5  -9 -10 6492.73 161.989   2
  -5  -9  10 6539.72 167.030   4
   5   9 -10 6393.26 166.420   4
   5  -9  -9 1842.55 97.2904   3
  -5   9   9 1988.78 105.952   3
   5  -9  -9 1908.62 77.7226   2
  -5  -9   9 1874.58 81.3568   4
   5   9  -9 1912.91 83.3508   4
  -5   9   8 4572.04 153.711   3
   5  -9  -8 4311.63 114.703   2
   5   9  -8 4378.86 151.295   1
  -5  -9   8 4481.49 122.237   4
   5   9  -8 4368.88 122.913   4
  -5   9   7 498.681 54.9482   3
   5   9  -7 540.549 55.4742   1
   5  -9  -7 446.183 33.2798   2
  -5  -9   7 545.994 41.9098   4
   5   9  -7 551.263 42.4538   4
  -5   9   6 3908.36 136.060   3
   5   9  -6 3896.38 135.184   1
  -5  -9   6 3543.83 98.3016   4
   5   9  -6 3513.77 99.1606   4
  -5   9   5 55.9907 32.6564   3
   5   9  -5 44.6273 28.1067   1
  -5  -9   5 93.8359 22.9494   4
   5   9  -5 113.826 23.2437   4
  -5   9   4 12586.1 264.050   3
  -5   9   4 13370.6 270.744   4
   5   9  -4 12414.3 209.210   4
   5  -9  -4 12651.5 184.421   1
   5   9  -4 12856.4 265.641   1
  -5   9   3 1195.16 74.4138   3
   5   9  -3 1308.05 51.7789   4
  -5   9   3 1401.51 79.0771   4
   5  -9  -3 1346.66 36.5425   1
  -5  -9   3 1259.80 77.1570   1
   5   9  -2 689.240 38.5180   4
  -5   9   2 811.185 61.3146   4
  -5  -9   2 739.222 61.2045   1
   5  -9  -1 4385.48 70.0765   2
   5   9  -1 4310.93 73.6355   3
  -5  -9   1 4415.52 140.299   1
  -5   9   1 4449.99 140.964   4
   5   9  -1 4212.88 98.9989   4
   5  -9   0 10920.0 152.593   2
  -5  -9   0 11443.1 242.006   1
  -5   9   0 11278.3 242.181   4
   5   9   0 10832.8 187.242   4
   5   9   0 10815.0 144.747   3
  -5   9  -1 14.6826 28.6184   4
   5  -9   1 3.72140 12.3607   2
  -5  -9  -1 15.1613 33.3009   1
  -5   9  -2 388.962 46.5197   4
   5  -9   2 357.183 47.6789   4
   5  -9   2 346.836 25.0939   2
  -5   9  -2 387.482 26.2454   1
  -5   9  -3 21.3253 31.5415   4
   5  -9   3 24.6162 34.8137   4
   5  -9   4 2443.82 111.007   4
  -5   9  -4 2731.39 115.074   4
  -5  -9  -5 4209.50 96.8672   3
  -5   9  -5 4738.07 157.273   4
   5  -9   5 4491.42 154.563   4
  -5  -9  -6 4353.87 105.872   3
   5  -9   6 4678.80 160.270   4
  -5  -9  -7 11782.2 214.697   3
   5  -9   7 12298.1 284.431   4
  -5  -9  -8 1657.02 72.4080   3
   5  -9   8 1839.65 107.890   4
  -5  -9  -9 5064.52 139.318   3
   5  -9   9 5351.30 185.852   4
  -5  -9 -10 9827.52 216.237   3
   5  -9  10 10032.1 270.382   4
  -5  -9 -11 472.091 49.7851   3
   5  -9  11 630.380 75.8152   4
  -5  -9 -12 228.073 43.2347   3
   5  -9  12 172.387 51.9648   4
   5  -9  13 152.476 59.0976   4
   5   9  13 144.867 56.2137   4
   5  -9  14 325.186 67.9319   4
   5   9  14 367.732 68.9479   4
   5  -9  15 328.784 66.7225   4
   5   9  15 296.707 62.1016   4
   5  -9  16 285.509 70.1488   4
   5   9  16 123.029 55.0941   4
   5   9  17 1414.71 119.521   4
   5   9  18 239.602 69.8052   4
  -5 -10  21 85.7835 54.7036   4
  -5 -10  20 210.430 60.9072   4
  -5 -10  19 933.457 100.946   2
  -5 -10  19 679.709 83.0717   4
  -5 -10  18 1402.43 121.163   2
  -5 -10  18 1224.43 100.529   4
  -5 -10  17 1287.15 113.235   2
  -5 -10  17 1080.35 94.3737   4
  -5 -10  16 449.106 77.1091   2
  -5 -10  16 506.545 66.8152   4
  -5 -10  15 718.105 87.1168   2
  -5 -10  15 760.973 73.7576   4
  -5 -10  14 592.765 80.3357   2
  -5 -10  14 497.813 61.1225   4
  -5  10  14 655.574 82.2967   3
  -5 -10  13 5242.74 197.558   2
   5 -10 -13 5509.30 171.232   2
  -5 -10  13 5656.84 175.505   4
  -5  10  13 5545.83 199.040   3
   5 -10 -12 3042.34 119.469   2
  -5 -10  12 3321.27 127.592   4
   5  10 -12 3302.70 127.480   4
  -5  10  12 3218.71 148.064   3
  -5  10  11 169.854 52.8592   3
   5 -10 -11 206.436 37.2499   2
  -5 -10  11 219.288 43.4239   4
   5  10 -11 133.709 33.2532   4
  -5  10  10 187.638 48.0336   3
   5 -10 -10 214.903 35.0347   2
  -5 -10  10 198.978 38.0647   4
   5  10 -10 164.369 35.9018   4
  -5  10   9 3495.44 141.270   3
   5 -10  -9 3229.23 104.894   2
  -5 -10   9 3409.76 114.108   4
   5  10  -9 3233.02 112.679   4
  -5  10   8 143.340 44.6655   3
  -5 -10   8 98.8688 30.3694   4
   5  10  -8 146.970 32.3143   4
  -5  10   7 2653.94 119.584   3
   5  10  -7 2865.34 121.151   1
  -5 -10   7 2869.31 95.4933   4
   5  10  -7 2794.32 94.6018   4
  -5  10   6 695.450 63.5025   3
   5  10  -6 923.849 70.2587   1
  -5 -10   6 712.793 47.3063   4
   5  10  -6 735.265 47.2071   4
   5  10  -5 12748.3 272.947   1
  -5  10   5 12663.4 273.600   3
   5  10  -5 12463.9 221.944   4
  -5  10   4 750.116 63.6538   3
   5  10  -4 698.444 43.1198   4
  -5  10   4 773.320 63.8820   4
   5 -10  -4 683.118 32.1158   1
   5  10  -4 664.700 58.7310   1
  -5  10   3 55.4506 32.8126   3
   5  10  -3 20.1558 16.8921   4
  -5  10   3 19.4303 29.3429   4
   5 -10  -3 40.8659 13.6003   1
  -5 -10   3 41.4854 36.0226   1
   5  10  -2 7353.55 148.987   4
  -5  10   2 7920.70 201.504   4
  -5 -10   2 7758.62 199.645   1
   5  10  -1 12110.6 172.910   3
   5  10  -1 11481.7 205.091   4
  -5  10   1 12355.9 264.434   4
  -5 -10   1 11793.0 258.970   1
   5 -10   0 1480.06 42.4500   2
   5  10   0 1459.24 38.5267   3
  -5 -10   0 1465.47 85.0235   1
  -5  10   0 1602.92 87.3612   4
   5  10   0 1479.00 59.8395   4
  -5 -10  -1 9083.18 218.409   1
   5 -10   1 9012.56 143.519   2
  -5  10  -1 9468.68 224.344   4
   5  10   1 8534.77 129.103   3
   5 -10   2 2562.48 113.309   4
  -5  10  -2 2543.83 111.477   4
   5 -10   2 2470.41 66.7712   2
  -5  10  -2 2433.71 66.1851   1
  -5  10  -3 4825.27 157.254   4
   5 -10   3 4587.55 155.286   4
  -5  10  -3 4514.26 103.816   1
   5 -10   3 4602.29 103.957   2
   5 -10   4 158.161 43.5667   4
   5 -10   5 1362.93 89.4988   4
  -5 -10  -6 124.276 22.2689   3
   5 -10   6 93.3979 40.8862   4
  -5 -10  -7 485.644 39.9853   3
   5 -10   7 453.816 63.1804   4
  -5 -10  -8 1903.70 77.7759   3
   5 -10   8 1977.08 113.806   4
  -5 -10  -9 141.881 32.1262   3
   5 -10   9 143.205 51.9120   4
  -5 -10 -10 3700.85 123.253   3
   5 -10  10 4294.10 173.059   4
  -5 -10 -11 1045.72 71.2673   3
   5 -10  11 929.667 108.175   4
  -5 -10 -12 66.4506 32.9616   3
   5 -10  12 100.648 49.4891   4
   5 -10  13 2674.66 149.922   4
   5 -10  14 36.2142 47.9387   4
   5  10  14 80.7981 56.6613   4
   5 -10  15 109.528 58.9392   4
   5  10  15 90.7852 53.4683   4
   5 -10  16 127.822 62.5667   4
   5  10  16 57.6419 59.1874   4
   5  10  17 74.3051 52.4457   4
  -5 -11  20 1052.28 103.436   4
  -5 -11  19 322.287 66.2055   4
  -5 -11  18 339.804 73.7006   2
  -5 -11  18 183.022 51.5646   4
  -5 -11  17 425.052 72.5477   2
  -5 -11  17 514.546 69.7345   4
  -5 -11  16 67.8493 51.4489   2
  -5 -11  16-7.60315 40.5611   4
  -5 -11  15 134.564 56.3569   2
  -5 -11  15 90.5099 41.9164   4
  -5 -11  14 7085.06 240.685   2
  -5 -11  14 7016.59 208.912   4
  -5  11  14 6979.19 233.014   3
   5 -11 -13 635.206 62.8151   2
  -5 -11  13 657.034 79.2121   2
  -5 -11  13 656.429 65.7092   4
  -5  11  13 625.727 78.0440   3
  -5  11  12 335.588 61.5640   3
   5 -11 -12 291.427 42.4735   2
  -5 -11  12 351.157 50.6290   4
   5  11 -12 362.586 52.8805   4
  -5  11  11 183.752 53.2260   3
   5 -11 -11 187.219 38.0606   2
  -5 -11  11 214.435 40.7159   4
   5  11 -11 187.654 40.2041   4
  -5  11  10 5633.03 188.349   3
   5 -11 -10 5206.53 147.300   2
  -5 -11  10 5348.60 157.170   4
   5  11 -10 5292.83 157.926   4
  -5  11   9 42.1531 46.4823   3
  -5 -11   9 25.5042 31.5503   4
   5  11  -9 59.4729 32.1120   4
  -5  11   8 28.7188 42.2212   3
  -5 -11   8 18.7259 27.1999   4
   5  11  -8 54.5380 29.0971   4
  -5  11   7 172.131 48.6404   3
  -5 -11   7 143.512 30.1273   4
   5  11  -7 203.858 34.0927   4
  -5  11   6 361.470 55.0163   3
  -5 -11   6 439.444 43.5923   4
   5  11  -6 401.851 39.8977   4
  -5  11   5 1355.30 87.2944   3
   5  11  -5 1704.19 71.6923   4
   5 -11  -5 1733.86 58.2269   1
   5  11  -5 1617.07 90.5000   1
  -5  11   4 11268.3 257.580   3
   5  11  -4 10833.6 205.637   4
  -5  11   4 11423.9 262.746   4
   5 -11  -4 11044.7 177.520   1
  -5  11   3 7872.53 208.610   3
   5  11  -3 7672.41 162.150   4
  -5  11   3 8406.16 216.393   4
  -5 -11   3 8088.33 210.979   1
   5  11  -2 6283.37 141.554   4
  -5  11   2 6627.58 188.721   4
  -5 -11   2 6424.09 185.071   1
   5  11  -1 10131.2 159.680   3
   5  11  -1 10067.3 192.163   4
  -5  11   1 10539.8 248.656   4
  -5 -11   1 10160.2 241.423   1
   5  11   0 17550.0 240.464   3
   5 -11   0 17351.5 246.370   2
  -5 -11   0 17597.2 342.921   1
  -5  11   0 18486.9 352.174   4
   5  11   0 16953.3 283.764   4
   5 -11   1 9575.48 157.724   2
  -5 -11  -1 9267.60 230.217   1
  -5  11  -1 9845.51 239.262   4
   5  11   1 9141.50 187.193   4
   5  11   1 9498.22 145.333   3
  -5  11  -2 773.738 39.2996   1
   5 -11   2 908.313 42.0382   2
  -5 -11  -2 832.790 70.1483   1
   5 -11   3 1260.76 87.1076   4
  -5  11  -3 1207.36 52.6109   1
   5 -11   3 1237.13 52.8385   2
   5 -11   4 6399.43 195.384   4
  -5  11  -4 6253.72 139.069   1
   5 -11   4 6263.78 138.869   2
   5 -11   5 1236.82 89.9689   4
   5 -11   5 1247.84 61.7265   2
   5 -11   6 350.987 57.7667   4
  -5 -11  -7 764.301 46.9299   3
   5 -11   7 857.353 80.9261   4
  -5 -11  -8 3890.01 114.001   3
   5 -11   8 3888.61 161.687   4
  -5 -11  -9 9749.08 206.894   3
   5 -11   9 10140.4 275.739   4
  -5 -11 -10 844.538 58.7150   3
   5 -11  10 868.809 87.7838   4
  -5 -11 -11 206.706 38.6707   3
   5 -11  11 129.816 53.0527   4
   5 -11  12 130.675 52.9089   4
   5 -11  13 3615.61 178.515   4
   5 -11  14 718.912 90.0343   4
   5  11  14 839.466 90.5675   4
   5 -11  15 62.3907 57.5104   4
   5  11  15 75.4056 51.1325   4
   5  11  16 553.322 81.3799   4
   5  11  17 378.954 77.9493   4
  -5 -12  20 254.284 64.4405   4
  -5 -12  19 925.102 98.2727   4
  -5 -12  18 33.9936 56.0095   2
  -5 -12  18-19.0100 45.2438   4
  -5 -12  17 1265.55 114.924   2
  -5 -12  17 1111.27 98.0928   4
  -5 -12  16 393.377 71.3429   2
  -5 -12  16 421.992 65.1180   4
  -5 -12  15 13.1229 52.9059   2
  -5 -12  15 56.5536 45.9527   4
  -5 -12  14 1143.71 104.342   2
  -5 -12  14 1112.47 87.4095   4
  -5  12  14 1089.73 100.793   3
  -5  12  13 52.0521 48.4987   3
  -5 -12  13 106.776 42.0782   4
   5 -12 -12 6842.37 188.174   2
  -5 -12  12 6814.71 196.516   4
  -5  12  12 6422.87 219.922   3
   5 -12 -11 3406.32 123.158   2
  -5 -12  11 3271.44 128.367   4
   5  12 -11 3210.22 128.265   4
  -5  12  11 3293.66 151.313   3
  -5  12  10 57.2291 51.3215   3
  -5 -12  10 46.7854 33.0354   4
   5  12 -10 58.7000 33.1884   4
  -5  12   9 32.2014 47.6181   3
  -5 -12   9 58.4882 32.6602   4
   5  12  -9 66.9750 34.3999   4
  -5  12   8 3961.15 154.889   3
  -5 -12   8 3957.44 128.487   4
   5  12  -8 3931.98 127.708   4
  -5  12   7 1056.13 83.4159   3
  -5 -12   7 1014.37 64.9370   4
   5  12  -7 966.470 63.2025   4
  -5  12   6 12633.1 288.103   3
   5  12  -6 12063.4 238.923   4
   5 -12  -5 27.3858 18.6921   1
  -5  12   5 56.3225 39.5392   3
   5  12  -5 59.5905 26.0532   4
  -5  12   4 1305.10 88.9855   3
   5  12  -4 1315.20 64.8370   4
   5 -12  -4 1429.73 52.1989   1
  -5  12   3 206.216 47.0162   3
   5  12  -3 151.195 27.3924   4
  -5 -12   3 205.915 50.4464   1
  -5  12   2 17699.4 351.094   3
   5  12  -2 17425.7 294.094   4
  -5 -12   2 18096.2 355.124   1
   5  12  -1 177.618 22.4650   3
   5  12  -1 69.5727 25.0917   4
  -5 -12   1 22.0461 37.5319   1
   5  12   0 374.976 25.6584   3
   5  12   0 427.106 39.5600   4
  -5 -12   0 479.097 59.0472   1
   5  12   1 43.6179 18.1983   3
  -5 -12  -1 63.8966 39.9425   1
   5 -12   1 70.6264 20.2153   2
   5  12   1 66.1483 26.8065   4
   5 -12   2 3.39684 19.4710   2
  -5 -12  -2-24.7899 39.6909   1
   5  12   2 38.4492 18.6112   3
   5 -12   3 1133.38 86.5914   4
  -5 -12  -3 1113.30 83.5956   1
  -5  12  -3 1021.48 50.3233   1
   5 -12   3 1058.16 52.5224   2
   5 -12   4 1395.70 95.8765   4
   5 -12   4 1361.64 61.0077   2
  -5  12  -4 1299.47 60.3751   1
   5 -12   5 40.2936 44.1029   4
   5 -12   5 67.3598 28.3598   2
  -5  12  -5 42.5161 24.0178   1
   5 -12   6 168.740 49.7767   4
  -5  12  -6 137.653 31.7244   1
   5 -12   7 0.71385 43.2991   4
   5 -12   8 19517.5 414.997   4
  -5 -12  -9 2428.73 93.5161   3
   5 -12   9 2464.78 136.289   4
   5 -12  10 98.3300 53.1361   4
   5 -12  11 172.303 54.9363   4
   5 -12  12 13700.9 362.471   4
   5 -12  13 3215.63 170.909   4
   5 -12  14 102.898 58.9063   4
   5  12  15 191.085 66.6760   4
   5  12  16 5.67654 50.1850   4
  -5 -13  20 620.923 87.0309   4
  -5 -13  19 164.001 59.0373   4
  -5 -13  18 2811.86 152.325   4
  -5 -13  17 840.153 97.5608   2
  -5 -13  17 751.035 83.6425   4
  -5 -13  16 1445.83 120.840   2
  -5 -13  16 1265.10 102.197   4
  -5 -13  15-18.1064 52.8145   2
  -5 -13  15 120.249 48.3337   4
  -5 -13  14 755.817 88.8230   2
  -5 -13  14 822.479 77.7665   4
  -5  13  14 716.301 87.2567   3
  -5  13  13 1151.67 102.305   3
  -5 -13  13 1179.05 87.9909   4
   5 -13 -12 3265.61 128.979   2
  -5 -13  12 3489.68 139.448   4
  -5  13  12 3364.85 159.854   3
  -5  13  11 1350.67 102.343   3
   5 -13 -11 1457.50 82.0449   2
  -5 -13  11 1499.74 90.3041   4
   5  13 -11 1388.33 86.6148   4
  -5  13  10 14.8550 45.0411   3
  -5 -13  10-9.59130 32.3932   4
   5  13 -10 56.7146 33.1421   4
  -5  13   9 853.940 82.2424   3
  -5 -13   9 716.714 62.6254   4
   5  13  -9 731.257 61.0746   4
  -5  13   8 235.727 52.2583   3
  -5 -13   8 307.921 45.5205   4
   5  13  -8 218.054 38.9395   4
  -5  13   7 641.693 70.7857   3
  -5 -13   7 509.735 51.0957   4
   5  13  -7 444.646 45.7869   4
   5 -13  -6 114.714 25.0533   1
  -5  13   6 163.816 48.0538   3
   5  13  -6 153.544 33.1596   4
  -5  13   5 2302.82 116.243   3
   5  13  -5 1999.55 86.7523   4
   5 -13  -5 2126.27 72.7158   1
  -5  13   4 454.744 61.0286   3
   5  13  -4 448.430 44.5940   4
   5 -13  -4 502.668 35.1022   1
  -5  13   3 947.110 78.0200   3
   5  13  -3 1009.99 60.5040   4
  -5  13   2 2393.06 117.833   3
   5  13  -2 2591.01 94.9196   4
  -5 -13   2 2678.04 125.232   1
   5  13  -1 973.550 44.8528   3
   5  13  -1 891.731 57.1091   4
  -5 -13   1 924.064 79.6647   1
   5  13   0 2770.77 73.1279   3
   5  13   0 2712.69 98.2879   4
  -5 -13   0 2819.52 128.169   1
   5  13   1 105.714 22.7811   3
   5 -13   1 68.4866 23.1628   2
  -5 -13  -1 72.6572 45.2608   1
   5  13   1 46.3702 26.8228   4
   5 -13   2 930.320 47.7510   2
  -5 -13  -2 846.207 75.9321   1
   5  13   2 898.843 60.7894   4
   5  13   2 898.472 43.0094   3
  -5 -13  -3 1487.34 98.6948   1
   5 -13   3 1456.10 62.7003   2
  -5  13  -4 184.283 29.5246   1
   5 -13   4 184.798 29.6481   2
   5 -13   4 136.053 48.5921   4
   5 -13   5 356.456 40.2254   2
  -5  13  -5 333.822 39.7028   1
   5 -13   5 344.127 62.0705   4
   5 -13   6 1776.97 81.5217   2
  -5  13  -6 1697.65 79.0876   1
   5 -13   6 1895.65 115.799   4
  -5  13  -7 133.495 33.5609   1
   5 -13   7 102.955 45.7197   4
   5 -13   8 2531.06 140.771   4
   5 -13   9 802.081 87.4622   4
   5 -13  10 209.750 62.7443   4
   5 -13  11 1279.61 107.531   4
   5 -13  12 5819.36 229.138   4
   5 -13  13 3473.35 180.411   4
   5 -13  14 3550.63 187.236   4
   5  13  16 631.912 86.2828   4
  -5 -14  19 1798.92 127.803   4
  -5 -14  18 325.303 66.6427   4
  -5 -14  17 0.56476 51.0000   4
  -5 -14  16 560.664 84.6950   2
  -5 -14  16 707.543 83.2725   4
  -5 -14  15 2791.80 160.185   2
  -5 -14  15 2216.64 126.512   4
  -5  14  15 2256.58 144.215   3
  -5 -14  14 1743.07 128.329   2
  -5 -14  14 1750.52 110.704   4
  -5  14  14 1913.44 132.504   3
  -5  14  13 642.717 83.3064   3
  -5 -14  13 715.090 72.3274   4
  -5 -14  12 3053.54 134.990   4
  -5  14  12 3037.27 154.816   3
  -5  14  11 93.6014 49.2601   3
  -5 -14  11 115.807 39.2639   4
  -5  14  10 822.784 83.3941   3
  -5 -14  10 711.018 66.6983   4
   5  14 -10 722.384 66.7295   4
  -5  14   9 462.571 68.1929   3
  -5 -14   9 612.694 60.9236   4
   5  14  -9 558.253 56.2158   4
  -5  14   8 777.826 77.3860   3
  -5 -14   8 901.531 66.5686   4
   5  14  -8 884.963 67.6685   4
[truncated: 432,491 more chars]
