# Supplementary material for: A Series of Metal–Organic Frameworks with 2,2′-Bipyridyl Derivatives: Synthesis vs. Structure Relationships, Adsorption, and Magnetic Studies
Source: Molecules. 2023 Feb 24;28(5):2139. doi: 10.3390/molecules28052139 (PMC10004071; doi:10.3390/molecules28052139)
Supplement: Supplementary file 1 [file molecules-28-02139-s001.zip › 6-final.cif]

# [Mn3(bpy)2(btdc)3]*2C6H6
data_agm1

_audit_creation_method           SHELXL-2018/3
_shelx_SHELXL_version_number     2018/3
_chemical_name_systematic        ?
_chemical_name_common            ?
_chemical_melting_point          ?
_chemical_formula_moiety         ?
_chemical_formula_sum            'C62 H40 Mn3 N4 O12 S6'
_chemical_formula_weight         1390.16

loop_
_atom_type_symbol
_atom_type_description
_atom_type_scat_dispersion_real
_atom_type_scat_dispersion_imag
_atom_type_scat_source
C C 0.0039 0.0019 'Calculated with ShelXle (H\"ubschle, 2011)'
H H 0.0000 0.0000 'Calculated with ShelXle (H\"ubschle, 2011)'
N N 0.0075 0.0038 'Calculated with ShelXle (H\"ubschle, 2011)'
O O 0.0128 0.0069 'Calculated with ShelXle (H\"ubschle, 2011)'
S S 0.1364 0.1381 'Calculated with ShelXle (H\"ubschle, 2011)'
Mn Mn 0.3487 0.8030 'Calculated with ShelXle (H\"ubschle, 2011)'

_space_group_crystal_system      monoclinic
_space_group_IT_number           14
_space_group_name_H-M_alt        'P 21/c'
_space_group_name_Hall           '-P 2ybc'

_shelx_space_group_comment       
;
The symmetry employed for this shelxl refinement is uniquely defined
by the following loop, which should always be used as a source of
symmetry information in preference to the above space-group names.
They are only intended as comments.
;

loop_
_space_group_symop_operation_xyz
'x, y, z'
'-x, y+1/2, -z+1/2'
'-x, -y, -z'
'x, -y-1/2, z-1/2'

_cell_length_a                   10.880(5)
_cell_length_b                   25.4770(10)
_cell_length_c                   12.919(4)
_cell_angle_alpha                90
_cell_angle_beta                 109.29(2)
_cell_angle_gamma                90
_cell_volume                     3379.9(19)
_cell_formula_units_Z            2
_cell_measurement_temperature    100(2)
_cell_measurement_reflns_used    24310
_cell_measurement_theta_min      2.0
_cell_measurement_theta_max      31.0

_exptl_crystal_description       block
_exptl_crystal_colour            colorless
_exptl_crystal_density_meas      ?
_exptl_crystal_density_method    ?
_exptl_crystal_density_diffrn    1.366
_exptl_crystal_F_000             1414
_exptl_transmission_factor_min   ?
_exptl_transmission_factor_max   ?
_exptl_crystal_size_max          0.10
_exptl_crystal_size_mid          0.10
_exptl_crystal_size_min          0.07
_exptl_absorpt_coefficient_mu    0.899
_shelx_estimated_absorpt_T_min   0.915
_shelx_estimated_absorpt_T_max   0.940
_exptl_absorpt_correction_type   multi-scan
_exptl_absorpt_correction_T_min  0.8758
_exptl_absorpt_correction_T_max  1.0000
_exptl_absorpt_process_details   'XDS (Kabsch, 2010)'
_exptl_absorpt_special_details   ?

_diffrn_radiation_source         synchrotron
_diffrn_radiation_monochromator  'Double Crystal Monochromator'
_diffrn_ambient_temperature      100(2)
_diffrn_radiation_wavelength     0.745
_diffrn_radiation_type           synchrotron
_diffrn_source                   synchrotron
_diffrn_measurement_device_type  'Rayonix SX-165 CCD'
_diffrn_measurement_method       '\f scan'
_diffrn_detector_area_resol_mean 12.4
_diffrn_reflns_number            33656
_diffrn_reflns_av_unetI/netI     0.0251
_diffrn_reflns_av_R_equivalents  0.0303
_diffrn_reflns_limit_h_min       -15
_diffrn_reflns_limit_h_max       15
_diffrn_reflns_limit_k_min       -32
_diffrn_reflns_limit_k_max       30
_diffrn_reflns_limit_l_min       -17
_diffrn_reflns_limit_l_max       16
_diffrn_reflns_theta_min         2.079
_diffrn_reflns_theta_max         31.102
_diffrn_reflns_theta_full        26.551
_diffrn_measured_fraction_theta_max 0.942
_diffrn_measured_fraction_theta_full 0.957
_diffrn_reflns_Laue_measured_fraction_max 0.942
_diffrn_reflns_Laue_measured_fraction_full 0.957
_diffrn_reflns_point_group_measured_fraction_max 0.942
_diffrn_reflns_point_group_measured_fraction_full 0.957
_reflns_number_total             8877
_reflns_number_gt                7395
_reflns_threshold_expression     'I > 2\s(I)'
_reflns_Friedel_coverage         0.000
_reflns_Friedel_fraction_max     .
_reflns_Friedel_fraction_full    .

_reflns_special_details          
;
 Reflections were merged by SHELXL according to the crystal
 class for the calculation of statistics and refinement.
 
 _reflns_Friedel_fraction is defined as the number of unique
 Friedel pairs measured divided by the number that would be
 possible theoretically, ignoring centric projections and
 systematic absences.
;
_computing_data_collection       'Marccd (Doyle, 2011)'
_computing_cell_refinement       'XDS (Kabsch, 2010)'
_computing_data_reduction        'XDS (Kabsch, 2010)'
_computing_structure_solution    'SHELXT-2018 (Sheldrick, 2015)'
_computing_structure_refinement  'SHELXL-2018 (Sheldrick, 2015)'
_computing_molecular_graphics    'ShelXle (H\"ubschle, 2011)'
_computing_publication_material  'CIFTAB (Sheldrick, 2015)'

_refine_special_details          ?
_refine_ls_structure_factor_coef Fsqd
_refine_ls_matrix_type           full
_refine_ls_weighting_scheme      calc
_refine_ls_weighting_details     
'w=1/[\s^2^(Fo^2^)+(0.0960P)^2^+2.5557P] where P=(Fo^2^+2Fc^2^)/3'
_atom_sites_solution_primary     dual
_atom_sites_solution_secondary   difmap
_atom_sites_solution_hydrogens   geom
_refine_ls_hydrogen_treatment    constr
_refine_ls_extinction_method     none
_refine_ls_extinction_coef       .
_refine_ls_number_reflns         8877
_refine_ls_number_parameters     505
_refine_ls_number_restraints     721
_refine_ls_R_factor_all          0.0606
_refine_ls_R_factor_gt           0.0502
_refine_ls_wR_factor_ref         0.1530
_refine_ls_wR_factor_gt          0.1459
_refine_ls_goodness_of_fit_ref   1.061
_refine_ls_restrained_S_all      1.051
_refine_ls_shift/su_max          0.001
_refine_ls_shift/su_mean         0.000

loop_
_atom_site_label
_atom_site_type_symbol
_atom_site_fract_x
_atom_site_fract_y
_atom_site_fract_z
_atom_site_U_iso_or_equiv
_atom_site_adp_type
_atom_site_occupancy
_atom_site_site_symmetry_order
_atom_site_calc_flag
_atom_site_refinement_flags_posn
_atom_site_refinement_flags_adp
_atom_site_refinement_flags_occupancy
_atom_site_disorder_assembly
_atom_site_disorder_group
Mn1 Mn 0.74454(3) 0.54584(2) 0.39045(3) 0.02167(10) Uani 1 1 d . . . . .
Mn2 Mn 0.500000 0.500000 0.500000 0.01919(11) Uani 1 2 d S . P . .
O11 O 0.85294(17) 0.53967(8) 0.55735(13) 0.0279(4) Uani 1 1 d . . . . .
O12 O 0.68456(16) 0.52158(8) 0.61569(13) 0.0271(4) Uani 1 1 d . . . . .
C11 C 0.8028(2) 0.52943(10) 0.63044(17) 0.0252(4) Uani 1 1 d . . . . .
C12 C 0.8935(2) 0.52604(11) 0.74479(18) 0.0279(5) Uani 1 1 d . . . . .
C13 C 1.0260(2) 0.53195(11) 0.78238(19) 0.0298(5) Uani 1 1 d . . . . .
H13 H 1.075782 0.542034 0.737510 0.036 Uiso 1 1 calc R U . . .
C14 C 1.0800(2) 0.52129(12) 0.89569(19) 0.0322(5) Uani 1 1 d . . . . .
H14 H 1.170534 0.523832 0.935242 0.039 Uiso 1 1 calc R U . . .
C15 C 0.9892(2) 0.50687(12) 0.94348(19) 0.0312(5) Uani 1 1 d . . . . .
S1 S 0.83426(6) 0.50781(3) 0.84808(5) 0.03129(15) Uani 1 1 d . . . . .
O21 O 0.6256(2) 0.60742(8) 0.40161(18) 0.0361(4) Uani 1 1 d . . . . .
O22 O 0.45629(17) 0.58208(7) 0.45206(14) 0.0264(3) Uani 1 1 d . . . . .
O23 O 0.23619(17) 0.96050(7) 0.15732(14) 0.0272(4) Uani 1 1 d . . . . .
O24 O 0.41662(16) 0.98604(7) 0.13010(13) 0.0226(3) Uani 1 1 d . . . . .
C21 C 0.5205(2) 0.61511(10) 0.42030(19) 0.0272(5) Uani 1 1 d . . . . .
C22 C 0.4709(3) 0.66973(10) 0.3990(2) 0.0285(5) Uani 1 1 d . . . . .
C23 C 0.3821(3) 0.69629(11) 0.4336(2) 0.0315(5) Uani 1 1 d . . . . .
H23 H 0.337228 0.681132 0.478002 0.038 Uiso 1 1 calc R U . . .
C24 C 0.3645(3) 0.74882(11) 0.3957(2) 0.0339(6) Uani 1 1 d . . . . .
H24 H 0.306251 0.772647 0.412010 0.041 Uiso 1 1 calc R U . . .
C25 C 0.4404(3) 0.76178(10) 0.3331(2) 0.0297(5) Uani 1 1 d . . . . .
C26 C 0.4489(2) 0.81140(10) 0.2804(2) 0.0282(5) Uani 1 1 d . . . . .
C27 C 0.5500(3) 0.82923(10) 0.2480(2) 0.0292(5) Uani 1 1 d . . . . .
H27 H 0.626786 0.809546 0.256266 0.035 Uiso 1 1 calc R U . . .
C28 C 0.5271(2) 0.88023(10) 0.20071(19) 0.0265(5) Uani 1 1 d . . . . .
H28 H 0.586902 0.898510 0.174375 0.032 Uiso 1 1 calc R U . . .
C29 C 0.4085(2) 0.89997(10) 0.19759(18) 0.0246(4) Uani 1 1 d . . . . .
C30 C 0.3497(2) 0.95094(9) 0.15893(17) 0.0228(4) Uani 1 1 d . . . . .
S21 S 0.53449(7) 0.70938(3) 0.32099(5) 0.03256(15) Uani 1 1 d . . . . .
S22 S 0.32379(6) 0.85622(3) 0.25102(5) 0.02825(14) Uani 1 1 d . . . . .
N1 N 0.91157(19) 0.57790(8) 0.35011(16) 0.0245(4) Uani 1 1 d . . . . .
N2 N 0.6740(2) 0.56338(10) 0.20829(17) 0.0292(4) Uani 1 1 d . . . . .
C101 C 1.0313(2) 0.58055(10) 0.4237(2) 0.0278(5) Uani 1 1 d . . . . .
H101 H 1.042956 0.571274 0.497575 0.033 Uiso 1 1 calc R U . . .
C102 C 1.1397(3) 0.59628(12) 0.3970(2) 0.0346(6) Uani 1 1 d . . . . .
H102 H 1.223484 0.597798 0.451308 0.041 Uiso 1 1 calc R U . . .
C103 C 1.1218(3) 0.60965(14) 0.2891(3) 0.0432(7) Uani 1 1 d . . . . .
H103 H 1.193883 0.620367 0.268140 0.052 Uiso 1 1 calc R U . . .
C104 C 0.9985(3) 0.60731(14) 0.2120(2) 0.0410(7) Uani 1 1 d . . . . .
H104 H 0.984588 0.617125 0.138050 0.049 Uiso 1 1 calc R U . . .
C105 C 0.8950(2) 0.59039(11) 0.24425(19) 0.0294(5) Uani 1 1 d . . . . .
C106 C 0.7602(2) 0.58423(11) 0.16622(19) 0.0287(5) Uani 1 1 d . . . . .
C107 C 0.7245(3) 0.59807(14) 0.0558(2) 0.0416(7) Uani 1 1 d . . . . .
H107 H 0.786602 0.612613 0.026699 0.050 Uiso 1 1 calc R U . . .
C108 C 0.5973(3) 0.59026(15) -0.0105(2) 0.0464(8) Uani 1 1 d . . . . .
H108 H 0.571175 0.599242 -0.086084 0.056 Uiso 1 1 calc R U . . .
C109 C 0.5087(3) 0.56946(15) 0.0330(2) 0.0457(8) Uani 1 1 d . . . . .
H109 H 0.420732 0.564020 -0.011470 0.055 Uiso 1 1 calc R U . . .
C110 C 0.5504(3) 0.55665(14) 0.1429(2) 0.0399(7) Uani 1 1 d . . . . .
H110 H 0.489298 0.542500 0.173459 0.048 Uiso 1 1 calc R U . . .
C1A C 0.9539(7) 0.6891(3) 0.6210(7) 0.0579(18) Uani 0.365(2) 1 d D U P A 1
H1A H 1.000090 0.662189 0.598504 0.070 Uiso 0.365(2) 1 calc R U P A 1
C2A C 1.0211(7) 0.7263(3) 0.6976(6) 0.0594(17) Uani 0.365(2) 1 d D U P A 1
H2A H 1.113226 0.724519 0.728567 0.071 Uiso 0.365(2) 1 calc R U P A 1
C3A C 0.9533(7) 0.7663(3) 0.7289(7) 0.0562(17) Uani 0.365(2) 1 d D U P A 1
H3A H 0.999390 0.791882 0.780551 0.067 Uiso 0.365(2) 1 calc R U P A 1
C4A C 0.8180(7) 0.7687(3) 0.6847(7) 0.0525(17) Uani 0.365(2) 1 d D U P A 1
H4A H 0.771326 0.794826 0.708898 0.063 Uiso 0.365(2) 1 calc R U P A 1
C5A C 0.7518(6) 0.7328(3) 0.6048(6) 0.0400(14) Uani 0.365(2) 1 d D U P A 1
H5A H 0.660718 0.736430 0.568859 0.048 Uiso 0.365(2) 1 calc R U P A 1
C6A C 0.8186(7) 0.6914(3) 0.5775(7) 0.0518(17) Uani 0.365(2) 1 d D U P A 1
H6A H 0.771886 0.664670 0.529080 0.062 Uiso 0.365(2) 1 calc R U P A 1
C1B C 0.8708(10) 0.6683(3) 0.6935(7) 0.0546(17) Uani 0.289(2) 1 d D U P B 2
H1B H 0.877379 0.636429 0.657674 0.066 Uiso 0.289(2) 1 calc R U P B 2
C2B C 0.9330(9) 0.6733(3) 0.8060(7) 0.0636(18) Uani 0.289(2) 1 d D U P B 2
H2B H 0.980654 0.644519 0.846880 0.076 Uiso 0.289(2) 1 calc R U P B 2
C3B C 0.9256(10) 0.7201(4) 0.8587(7) 0.0619(19) Uani 0.289(2) 1 d D U P B 2
H3B H 0.967821 0.723366 0.935507 0.074 Uiso 0.289(2) 1 calc R U P B 2
C4B C 0.8562(10) 0.7621(3) 0.7985(7) 0.0535(18) Uani 0.289(2) 1 d D U P B 2
H4B H 0.851676 0.794204 0.834343 0.064 Uiso 0.289(2) 1 calc R U P B 2
C5B C 0.7933(11) 0.7573(3) 0.6857(8) 0.0531(18) Uani 0.289(2) 1 d D U P B 2
H5B H 0.746573 0.786183 0.644801 0.064 Uiso 0.289(2) 1 calc R U P B 2
C6B C 0.7990(10) 0.7099(4) 0.6333(6) 0.0524(17) Uani 0.289(2) 1 d D U P B 2
H6B H 0.754230 0.706098 0.556968 0.063 Uiso 0.289(2) 1 calc R U P B 2
C1C C 1.0366(9) 0.7330(4) 1.0515(8) 0.081(2) Uani 0.346(2) 1 d D U P C 3
H1C H 1.002565 0.763342 1.075025 0.097 Uiso 0.346(2) 1 calc R U P C 3
C2C C 1.1658(9) 0.7184(4) 1.1016(7) 0.071(2) Uani 0.346(2) 1 d D U P C 3
H2C H 1.219497 0.739007 1.160514 0.085 Uiso 0.346(2) 1 calc R U P C 3
C3C C 1.2185(8) 0.6750(4) 1.0682(8) 0.076(2) Uani 0.346(2) 1 d D U P C 3
H3C H 1.307102 0.665622 1.103287 0.091 Uiso 0.346(2) 1 calc R U P C 3
C4C C 1.1393(9) 0.6454(4) 0.9827(8) 0.073(2) Uani 0.346(2) 1 d D U P C 3
H4C H 1.173774 0.614914 0.960122 0.087 Uiso 0.346(2) 1 calc R U P C 3
C5C C 1.0104(9) 0.6592(4) 0.9288(8) 0.069(2) Uani 0.346(2) 1 d D U P C 3
H5C H 0.958930 0.639494 0.867323 0.083 Uiso 0.346(2) 1 calc R U P C 3
C6C C 0.9576(8) 0.7020(4) 0.9659(8) 0.074(2) Uani 0.346(2) 1 d D U P C 3
H6C H 0.867935 0.710274 0.933105 0.089 Uiso 0.346(2) 1 calc R U P C 3

loop_
_atom_site_aniso_label
_atom_site_aniso_U_11
_atom_site_aniso_U_22
_atom_site_aniso_U_33
_atom_site_aniso_U_23
_atom_site_aniso_U_13
_atom_site_aniso_U_12
Mn1 0.02406(17) 0.0256(2) 0.01731(16) 0.00022(11) 0.00941(12) -0.00120(12)
Mn2 0.0224(2) 0.0224(3) 0.0148(2) 0.00007(15) 0.00877(16) -0.00030(16)
O11 0.0283(8) 0.0403(11) 0.0168(7) -0.0006(6) 0.0098(6) -0.0028(7)
O12 0.0249(8) 0.0377(10) 0.0187(7) -0.0030(6) 0.0073(6) -0.0021(7)
C11 0.0276(11) 0.0330(13) 0.0156(9) -0.0031(8) 0.0080(8) -0.0013(9)
C12 0.0265(11) 0.0422(15) 0.0163(9) -0.0021(9) 0.0087(8) -0.0012(9)
C13 0.0250(11) 0.0460(16) 0.0193(10) -0.0026(9) 0.0086(8) -0.0028(10)
C14 0.0243(11) 0.0532(17) 0.0196(10) -0.0014(10) 0.0079(8) -0.0021(10)
C15 0.0239(11) 0.0512(17) 0.0185(11) -0.0029(10) 0.0069(9) -0.0025(10)
S1 0.0230(3) 0.0566(4) 0.0153(2) -0.0020(2) 0.0077(2) -0.0037(2)
O21 0.0424(11) 0.0268(10) 0.0502(12) 0.0078(8) 0.0301(9) 0.0075(8)
O22 0.0328(9) 0.0241(9) 0.0244(8) 0.0043(6) 0.0124(7) 0.0030(6)
O23 0.0263(8) 0.0301(10) 0.0285(8) 0.0051(7) 0.0134(7) 0.0023(6)
O24 0.0283(8) 0.0236(9) 0.0196(7) 0.0012(6) 0.0130(6) -0.0002(6)
C21 0.0329(12) 0.0284(13) 0.0244(10) 0.0019(8) 0.0149(9) 0.0012(9)
C22 0.0343(12) 0.0267(13) 0.0284(11) 0.0033(9) 0.0154(9) 0.0011(9)
C23 0.0371(13) 0.0253(13) 0.0373(13) 0.0041(10) 0.0192(11) 0.0035(9)
C24 0.0403(14) 0.0294(14) 0.0384(14) 0.0060(10) 0.0218(11) 0.0060(10)
C25 0.0361(13) 0.0250(13) 0.0311(12) 0.0040(9) 0.0153(10) 0.0026(9)
C26 0.0333(12) 0.0264(13) 0.0263(11) 0.0038(9) 0.0115(9) 0.0010(9)
C27 0.0343(12) 0.0281(13) 0.0286(11) 0.0052(9) 0.0150(9) 0.0063(9)
C28 0.0299(11) 0.0280(13) 0.0236(10) 0.0029(8) 0.0114(9) 0.0029(9)
C29 0.0291(11) 0.0262(12) 0.0201(9) 0.0022(8) 0.0103(8) -0.0009(8)
C30 0.0265(10) 0.0270(12) 0.0158(9) 0.0005(7) 0.0080(8) -0.0001(8)
S21 0.0420(3) 0.0281(4) 0.0353(3) 0.0074(2) 0.0232(3) 0.0055(2)
S22 0.0295(3) 0.0278(3) 0.0300(3) 0.0061(2) 0.0133(2) 0.0013(2)
N1 0.0256(9) 0.0279(11) 0.0212(9) 0.0023(7) 0.0096(7) -0.0014(7)
N2 0.0285(10) 0.0377(13) 0.0210(9) 0.0033(8) 0.0075(7) -0.0031(8)
C101 0.0279(11) 0.0305(13) 0.0252(10) 0.0018(9) 0.0089(9) -0.0019(9)
C102 0.0274(12) 0.0411(16) 0.0351(13) 0.0061(11) 0.0102(10) -0.0033(10)
C103 0.0328(14) 0.058(2) 0.0425(16) 0.0111(13) 0.0179(12) -0.0079(12)
C104 0.0365(14) 0.060(2) 0.0298(13) 0.0123(12) 0.0147(11) -0.0056(13)
C105 0.0307(12) 0.0368(15) 0.0220(10) 0.0036(9) 0.0103(9) -0.0012(9)
C106 0.0307(12) 0.0344(14) 0.0209(10) 0.0020(9) 0.0086(9) 0.0011(9)
C107 0.0442(15) 0.059(2) 0.0226(12) 0.0090(11) 0.0125(11) -0.0027(13)
C108 0.0488(17) 0.062(2) 0.0227(12) 0.0098(12) 0.0044(11) -0.0042(14)
C109 0.0388(15) 0.060(2) 0.0288(13) 0.0083(13) -0.0021(11) -0.0077(13)
C110 0.0322(13) 0.0548(19) 0.0287(12) 0.0089(12) 0.0047(10) -0.0080(12)
C1A 0.053(3) 0.054(3) 0.056(3) -0.009(3) 0.004(3) 0.002(3)
C2A 0.050(3) 0.054(3) 0.062(3) -0.006(3) 0.002(3) -0.002(3)
C3A 0.052(3) 0.049(3) 0.058(3) -0.006(3) 0.005(3) -0.007(3)
C4A 0.049(3) 0.046(3) 0.057(3) -0.004(3) 0.009(3) -0.008(3)
C5A 0.032(3) 0.046(3) 0.045(3) 0.005(3) 0.017(2) -0.006(2)
C6A 0.049(3) 0.044(3) 0.052(3) -0.009(3) 0.002(3) -0.008(3)
C1B 0.054(3) 0.050(3) 0.057(3) -0.008(3) 0.015(3) -0.006(3)
C2B 0.059(3) 0.061(3) 0.065(3) -0.005(3) 0.012(3) -0.006(3)
C3B 0.060(3) 0.059(3) 0.062(3) -0.008(3) 0.014(3) -0.010(3)
C4B 0.052(3) 0.051(3) 0.059(3) -0.006(3) 0.020(3) -0.011(3)
C5B 0.049(3) 0.051(3) 0.059(3) 0.001(3) 0.016(3) -0.006(3)
C6B 0.049(3) 0.056(3) 0.056(3) -0.002(3) 0.021(3) -0.012(3)
C1C 0.087(4) 0.076(5) 0.078(4) -0.003(4) 0.026(4) -0.014(4)
C2C 0.071(4) 0.081(5) 0.065(4) 0.004(4) 0.027(4) -0.031(4)
C3C 0.078(4) 0.084(5) 0.071(4) 0.022(4) 0.031(4) -0.029(4)
C4C 0.073(4) 0.072(4) 0.078(4) 0.009(4) 0.033(4) -0.025(4)
C5C 0.075(4) 0.069(4) 0.061(4) -0.003(3) 0.018(3) -0.023(3)
C6C 0.073(4) 0.074(4) 0.071(4) 0.010(3) 0.018(3) -0.018(3)

_geom_special_details            
;
 All esds (except the esd in the dihedral angle between two l.s. planes)
 are estimated using the full covariance matrix.  The cell esds are taken
 into account individually in the estimation of esds in distances, angles
 and torsion angles; correlations between esds in cell parameters are only
 used when they are defined by crystal symmetry.  An approximate (isotropic)
 treatment of cell esds is used for estimating esds involving l.s. planes.
;

loop_
_geom_bond_atom_site_label_1
_geom_bond_atom_site_label_2
_geom_bond_distance
_geom_bond_site_symmetry_2
_geom_bond_publ_flag
Mn1 O11 2.0939(18) . ?
Mn1 O21 2.0685(19) . ?
Mn1 O23 2.2885(18) 2_645 ?
Mn1 O24 2.2711(18) 2_645 ?
Mn1 C30 2.621(2) 2_645 ?
Mn1 N1 2.206(2) . ?
Mn1 N2 2.266(2) . ?
Mn2 O12 2.1413(19) . ?
Mn2 O12 2.1413(19) 3_666 ?
Mn2 O22 2.1881(17) . ?
Mn2 O22 2.1881(17) 3_666 ?
Mn2 O24 2.1868(16) 2_645 ?
Mn2 O24 2.1868(16) 4_576 ?
O11 C11 1.264(3) . ?
O12 C11 1.252(3) . ?
C11 C12 1.484(3) . ?
C12 C13 1.369(3) . ?
C12 S1 1.726(2) . ?
C13 H13 0.9500 . ?
C13 C14 1.412(3) . ?
C14 H14 0.9500 . ?
C14 C15 1.377(3) . ?
C15 C15 1.443(5) 3_767 ?
C15 S1 1.729(3) . ?
O21 C21 1.260(3) . ?
O22 C21 1.247(3) . ?
O23 C30 1.252(3) . ?
O24 C30 1.284(3) . ?
C21 C22 1.485(4) . ?
C22 C23 1.369(4) . ?
C22 S21 1.725(3) . ?
C23 H23 0.9500 . ?
C23 C24 1.416(4) . ?
C24 H24 0.9500 . ?
C24 C25 1.373(4) . ?
C25 C26 1.453(4) . ?
C25 S21 1.721(3) . ?
C26 C27 1.377(3) . ?
C26 S22 1.720(3) . ?
C27 H27 0.9500 . ?
C27 C28 1.422(4) . ?
C28 H28 0.9500 . ?
C28 C29 1.373(3) . ?
C29 C30 1.461(3) . ?
C29 S22 1.728(2) . ?
N1 C101 1.337(3) . ?
N1 C105 1.357(3) . ?
N2 C106 1.339(3) . ?
N2 C110 1.342(3) . ?
C101 H101 0.9500 . ?
C101 C102 1.392(4) . ?
C102 H102 0.9500 . ?
C102 C103 1.386(4) . ?
C103 H103 0.9500 . ?
C103 C104 1.383(4) . ?
C104 H104 0.9500 . ?
C104 C105 1.392(4) . ?
C105 C106 1.489(3) . ?
C106 C107 1.395(3) . ?
C107 H107 0.9500 . ?
C107 C108 1.380(4) . ?
C108 H108 0.9500 . ?
C108 C109 1.373(5) . ?
C109 H109 0.9500 . ?
C109 C110 1.379(4) . ?
C110 H110 0.9500 . ?
C1A H1A 0.9500 . ?
C1A C2A 1.392(4) . ?
C1A C6A 1.393(4) . ?
C2A H2A 0.9500 . ?
C2A C3A 1.393(4) . ?
C3A H3A 0.9500 . ?
C3A C4A 1.393(4) . ?
C4A H4A 0.9500 . ?
C4A C5A 1.390(4) . ?
C5A H5A 0.9500 . ?
C5A C6A 1.390(4) . ?
C6A H6A 0.9500 . ?
C1B H1B 0.9500 . ?
C1B C2B 1.391(4) . ?
C1B C6B 1.392(4) . ?
C2B H2B 0.9500 . ?
C2B C3B 1.388(4) . ?
C3B H3B 0.9500 . ?
C3B C4B 1.390(4) . ?
C4B H4B 0.9500 . ?
C4B C5B 1.395(4) . ?
C5B H5B 0.9500 . ?
C5B C6B 1.395(4) . ?
C6B H6B 0.9500 . ?
C1C H1C 0.9500 . ?
C1C C2C 1.390(4) . ?
C1C C6C 1.398(4) . ?
C2C H2C 0.9500 . ?
C2C C3C 1.379(4) . ?
C3C H3C 0.9500 . ?
C3C C4C 1.378(4) . ?
C4C H4C 0.9500 . ?
C4C C5C 1.389(4) . ?
C5C H5C 0.9500 . ?
C5C C6C 1.391(4) . ?
C6C H6C 0.9500 . ?

loop_
_geom_angle_atom_site_label_1
_geom_angle_atom_site_label_2
_geom_angle_atom_site_label_3
_geom_angle
_geom_angle_site_symmetry_1
_geom_angle_site_symmetry_3
_geom_angle_publ_flag
O11 Mn1 O23 97.80(7) . 2_645 ?
O11 Mn1 O24 102.74(7) . 2_645 ?
O11 Mn1 C30 102.90(7) . 2_645 ?
O11 Mn1 N1 92.49(8) . . ?
O11 Mn1 N2 165.15(8) . . ?
O21 Mn1 O11 97.91(8) . . ?
O21 Mn1 O23 148.70(8) . 2_645 ?
O21 Mn1 O24 92.32(8) . 2_645 ?
O21 Mn1 C30 120.88(8) . 2_645 ?
O21 Mn1 N1 108.58(8) . . ?
O21 Mn1 N2 85.29(9) . . ?
O23 Mn1 C30 28.53(7) 2_645 2_645 ?
O24 Mn1 O23 57.81(6) 2_645 2_645 ?
O24 Mn1 C30 29.33(6) 2_645 2_645 ?
N1 Mn1 O23 97.59(7) . 2_645 ?
N1 Mn1 O24 152.27(7) . 2_645 ?
N1 Mn1 C30 124.78(8) . 2_645 ?
N1 Mn1 N2 72.80(8) . . ?
N2 Mn1 O23 86.39(8) . 2_645 ?
N2 Mn1 O24 91.57(7) . 2_645 ?
N2 Mn1 C30 87.60(8) . 2_645 ?
O12 Mn2 O12 180.00(6) . 3_666 ?
O12 Mn2 O22 88.95(7) 3_666 . ?
O12 Mn2 O22 88.96(7) . 3_666 ?
O12 Mn2 O22 91.04(7) . . ?
O12 Mn2 O22 91.05(7) 3_666 3_666 ?
O12 Mn2 O24 87.32(7) . 4_576 ?
O12 Mn2 O24 87.32(7) 3_666 2_645 ?
O12 Mn2 O24 92.68(7) . 2_645 ?
O12 Mn2 O24 92.68(7) 3_666 4_576 ?
O22 Mn2 O22 180.00(3) . 3_666 ?
O24 Mn2 O22 87.45(6) 2_645 3_666 ?
O24 Mn2 O22 87.46(6) 4_576 . ?
O24 Mn2 O22 92.54(6) 2_645 . ?
O24 Mn2 O22 92.55(6) 4_576 3_666 ?
O24 Mn2 O24 180.0 4_576 2_645 ?
C11 O11 Mn1 123.32(16) . . ?
C11 O12 Mn2 145.72(15) . . ?
O11 C11 C12 116.5(2) . . ?
O12 C11 O11 126.5(2) . . ?
O12 C11 C12 117.0(2) . . ?
C11 C12 S1 119.32(18) . . ?
C13 C12 C11 128.5(2) . . ?
C13 C12 S1 111.95(18) . . ?
C12 C13 H13 124.0 . . ?
C12 C13 C14 112.0(2) . . ?
C14 C13 H13 124.0 . . ?
C13 C14 H14 123.2 . . ?
C15 C14 C13 113.7(2) . . ?
C15 C14 H14 123.2 . . ?
C14 C15 C15 128.1(3) . 3_767 ?
C14 C15 S1 110.60(18) . . ?
C15 C15 S1 121.3(3) 3_767 . ?
C12 S1 C15 91.70(12) . . ?
C21 O21 Mn1 139.43(18) . . ?
C21 O22 Mn2 130.20(17) . . ?
C30 O23 Mn1 90.66(14) . 2_655 ?
Mn2 O24 Mn1 107.54(7) 2_655 2_655 ?
C30 O24 Mn1 90.63(14) . 2_655 ?
C30 O24 Mn2 139.06(15) . 2_655 ?
O21 C21 C22 114.1(2) . . ?
O22 C21 O21 126.9(2) . . ?
O22 C21 C22 119.0(2) . . ?
C21 C22 S21 117.75(18) . . ?
C23 C22 C21 130.9(2) . . ?
C23 C22 S21 111.3(2) . . ?
C22 C23 H23 123.7 . . ?
C22 C23 C24 112.6(2) . . ?
C24 C23 H23 123.7 . . ?
C23 C24 H24 123.5 . . ?
C25 C24 C23 113.0(2) . . ?
C25 C24 H24 123.5 . . ?
C24 C25 C26 129.0(2) . . ?
C24 C25 S21 111.0(2) . . ?
C26 C25 S21 120.03(19) . . ?
C25 C26 S22 120.84(19) . . ?
C27 C26 C25 127.6(2) . . ?
C27 C26 S22 111.54(19) . . ?
C26 C27 H27 123.6 . . ?
C26 C27 C28 112.8(2) . . ?
C28 C27 H27 123.6 . . ?
C27 C28 H28 123.9 . . ?
C29 C28 C27 112.1(2) . . ?
C29 C28 H28 123.9 . . ?
C28 C29 C30 129.6(2) . . ?
C28 C29 S22 111.84(19) . . ?
C30 C29 S22 118.60(17) . . ?
O23 C30 Mn1 60.81(13) . 2_655 ?
O23 C30 O24 120.7(2) . . ?
O23 C30 C29 119.8(2) . . ?
O24 C30 Mn1 60.04(12) . 2_655 ?
O24 C30 C29 119.5(2) . . ?
C29 C30 Mn1 174.28(16) . 2_655 ?
C25 S21 C22 92.03(13) . . ?
C26 S22 C29 91.66(12) . . ?
C101 N1 Mn1 122.40(16) . . ?
C101 N1 C105 118.6(2) . . ?
C105 N1 Mn1 118.66(16) . . ?
C106 N2 Mn1 117.24(16) . . ?
C106 N2 C110 119.0(2) . . ?
C110 N2 Mn1 123.64(18) . . ?
N1 C101 H101 118.5 . . ?
N1 C101 C102 123.0(2) . . ?
C102 C101 H101 118.5 . . ?
C101 C102 H102 120.9 . . ?
C103 C102 C101 118.1(2) . . ?
C103 C102 H102 120.9 . . ?
C102 C103 H103 120.2 . . ?
C104 C103 C102 119.6(3) . . ?
C104 C103 H103 120.2 . . ?
C103 C104 H104 120.5 . . ?
C103 C104 C105 119.1(2) . . ?
C105 C104 H104 120.5 . . ?
N1 C105 C104 121.6(2) . . ?
N1 C105 C106 115.5(2) . . ?
C104 C105 C106 122.9(2) . . ?
N2 C106 C105 115.6(2) . . ?
N2 C106 C107 121.3(2) . . ?
C107 C106 C105 123.0(2) . . ?
C106 C107 H107 120.6 . . ?
C108 C107 C106 118.8(3) . . ?
C108 C107 H107 120.6 . . ?
C107 C108 H108 120.1 . . ?
C109 C108 C107 119.8(3) . . ?
C109 C108 H108 120.1 . . ?
C108 C109 H109 120.8 . . ?
C108 C109 C110 118.4(3) . . ?
C110 C109 H109 120.8 . . ?
N2 C110 C109 122.6(3) . . ?
N2 C110 H110 118.7 . . ?
C109 C110 H110 118.7 . . ?
C2A C1A H1A 120.2 . . ?
C2A C1A C6A 119.7(7) . . ?
C6A C1A H1A 120.2 . . ?
C1A C2A H2A 120.0 . . ?
C1A C2A C3A 120.0(7) . . ?
C3A C2A H2A 120.0 . . ?
C2A C3A H3A 119.9 . . ?
C2A C3A C4A 120.2(7) . . ?
C4A C3A H3A 119.9 . . ?
C3A C4A H4A 120.3 . . ?
C5A C4A C3A 119.5(7) . . ?
C5A C4A H4A 120.3 . . ?
C4A C5A H5A 119.9 . . ?
C4A C5A C6A 120.2(7) . . ?
C6A C5A H5A 119.9 . . ?
C1A C6A H6A 120.0 . . ?
C5A C6A C1A 120.1(7) . . ?
C5A C6A H6A 120.0 . . ?
C2B C1B H1B 119.8 . . ?
C2B C1B C6B 120.3(5) . . ?
C6B C1B H1B 119.8 . . ?
C1B C2B H2B 119.9 . . ?
C3B C2B C1B 120.1(5) . . ?
C3B C2B H2B 119.9 . . ?
C2B C3B H3B 120.1 . . ?
C2B C3B C4B 119.8(5) . . ?
C4B C3B H3B 120.1 . . ?
C3B C4B H4B 119.8 . . ?
C3B C4B C5B 120.3(5) . . ?
C5B C4B H4B 119.8 . . ?
C4B C5B H5B 120.1 . . ?
C6B C5B C4B 119.8(5) . . ?
C6B C5B H5B 120.1 . . ?
C1B C6B C5B 119.6(5) . . ?
C1B C6B H6B 120.2 . . ?
C5B C6B H6B 120.2 . . ?
C2C C1C H1C 120.6 . . ?
C2C C1C C6C 118.7(5) . . ?
C6C C1C H1C 120.6 . . ?
C1C C2C H2C 119.0 . . ?
C3C C2C C1C 122.0(5) . . ?
C3C C2C H2C 119.0 . . ?
C2C C3C H3C 120.8 . . ?
C4C C3C C2C 118.3(5) . . ?
C4C C3C H3C 120.8 . . ?
C3C C4C H4C 119.2 . . ?
C3C C4C C5C 121.6(5) . . ?
C5C C4C H4C 119.2 . . ?
C4C C5C H5C 120.4 . . ?
C4C C5C C6C 119.3(5) . . ?
C6C C5C H5C 120.4 . . ?
C1C C6C H6C 120.0 . . ?
C5C C6C C1C 119.9(5) . . ?
C5C C6C H6C 120.0 . . ?

_refine_diff_density_max         1.075
_refine_diff_density_min         -1.103
_refine_diff_density_rms         0.093

_shelx_res_file                  
;
TITL agm1 in P2(1)/c; 100K; Moscow
    agm1.res
    created by SHELXL-2018/3 at 15:39:05 on 16-Nov-2021
CELL 0.74500  10.880   25.477  12.919  90.00  109.291  90.00
ZERR   2.000   0.005    0.001   0.004   0.00    0.022   0.00
LATT 1
SYMM -X,0.5+Y,0.5-Z
SFAC C   H  N  O  S  Mn
DISP C  0.00391  0.00189 12.48878
DISP H -0.00002  0.00000  0.66631
DISP N  0.00750  0.00380 21.70568
DISP O  0.01277  0.00691 36.19901
DISP S  0.13643  0.13809 601.39849
DISP Mn  0.34872  0.80304 3423.04353
UNIT 124 80 8  24 12 6
 
LIST 4 ! automatically inserted. Change 6 to 4 for CHECKCIF!!
TEMP -173
 
L.S. 6
FMAP 2
BOND $H
PLAN 5
 
OMIT 0
 
OMIT -1   4   1
OMIT -1   1   1
OMIT  1   2   0
OMIT -3   1   2
 
SIMU 0.01 0.01 3.0 C1A > C6C
 
SUMP 1.00  0.000001  1.0 2  1.0 3  1.0 4
 
DFIX 1.395 0.005 C1A C2A  C2A C3A  C3A C4A  C4A C5A  C5A C6A  C6A C1A =
                 C1B C2B  C2B C3B  C3B C4B  C4B C5B  C5B C6B  C6B C1B =
                 C1C C2C  C2C C3C  C3C C4C  C4C C5C  C5C C6C  C6C C1C
 
SADI 0.01 C1A C2A  C2A C3A  C3A C4A  C4A C5A  C5A C6A  C6A C1A =
          C1B C2B  C2B C3B  C3B C4B  C4B C5B  C5B C6B  C6B C1B =
          C1C C2C  C2C C3C  C3C C4C  C4C C5C  C5C C6C  C6C C1C
 
SADI 0.01 C1A C4A  C2A C5A  C3A C6A  C1B C4B  C2B C5B  C3B C6B =
          C1C C4C  C2C C5C  C3C C6C
 
SADI 0.01 C3C C5C  C2C C6C  C1B C5B  C2B C4B
 
FLAT 0.02 C1A C2A C3A C4A C5A C6A
FLAT 0.02 C1B C2B C3B C4B C5B C6B
FLAT 0.02 C1C C2C C3C C4C C5C C6C
 
ACTA
 
SIZE 0.10 0.10 0.07
 
WGHT    0.096000    2.555700
FVAR       0.44725   0.36496   0.28916   0.34590
MN1   6    0.744541    0.545839    0.390450    11.00000    0.02406    0.02556 =
         0.01731    0.00022    0.00941   -0.00120
MN2   6    0.500000    0.500000    0.500000    10.50000    0.02235    0.02238 =
         0.01481    0.00007    0.00877   -0.00030
O11   4    0.852940    0.539665    0.557349    11.00000    0.02826    0.04035 =
         0.01680   -0.00062    0.00982   -0.00278
O12   4    0.684561    0.521579    0.615690    11.00000    0.02488    0.03771 =
         0.01868   -0.00303    0.00729   -0.00212
C11   1    0.802771    0.529432    0.630442    11.00000    0.02759    0.03296 =
         0.01564   -0.00313    0.00797   -0.00134
C12   1    0.893520    0.526037    0.744795    11.00000    0.02648    0.04221 =
         0.01630   -0.00209    0.00871   -0.00118
C13   1    1.026028    0.531949    0.782384    11.00000    0.02501    0.04605 =
         0.01929   -0.00257    0.00862   -0.00278
AFIX  43
H13   2    1.075782    0.542034    0.737510    11.00000   -1.20000
AFIX   0
C14   1    1.080027    0.521293    0.895687    11.00000    0.02435    0.05316 =
         0.01958   -0.00144    0.00789   -0.00209
AFIX  43
H14   2    1.170534    0.523832    0.935242    11.00000   -1.20000
AFIX   0
C15   1    0.989180    0.506871    0.943484    11.00000    0.02391    0.05120 =
         0.01850   -0.00295    0.00693   -0.00249
S1    5    0.834263    0.507810    0.848080    11.00000    0.02303    0.05663 =
         0.01527   -0.00202    0.00774   -0.00370
O21   4    0.625644    0.607417    0.401605    11.00000    0.04243    0.02679 =
         0.05017    0.00778    0.03006    0.00747
O22   4    0.456287    0.582076    0.452062    11.00000    0.03276    0.02412 =
         0.02441    0.00429    0.01239    0.00297
O23   4    0.236187    0.960505    0.157324    11.00000    0.02628    0.03011 =
         0.02851    0.00514    0.01339    0.00231
O24   4    0.416618    0.986044    0.130103    11.00000    0.02832    0.02360 =
         0.01959    0.00118    0.01302   -0.00018
C21   1    0.520475    0.615115    0.420296    11.00000    0.03287    0.02843 =
         0.02444    0.00187    0.01486    0.00116
C22   1    0.470890    0.669734    0.399013    11.00000    0.03428    0.02672 =
         0.02838    0.00334    0.01538    0.00113
C23   1    0.382100    0.696289    0.433551    11.00000    0.03706    0.02527 =
         0.03734    0.00411    0.01917    0.00351
AFIX  43
H23   2    0.337228    0.681132    0.478002    11.00000   -1.20000
AFIX   0
C24   1    0.364511    0.748821    0.395736    11.00000    0.04033    0.02935 =
         0.03842    0.00599    0.02177    0.00601
AFIX  43
H24   2    0.306251    0.772647    0.412010    11.00000   -1.20000
AFIX   0
C25   1    0.440365    0.761778    0.333103    11.00000    0.03611    0.02501 =
         0.03115    0.00402    0.01525    0.00256
C26   1    0.448886    0.811405    0.280427    11.00000    0.03331    0.02639 =
         0.02629    0.00381    0.01153    0.00096
C27   1    0.549951    0.829225    0.247973    11.00000    0.03431    0.02808 =
         0.02862    0.00523    0.01498    0.00626
AFIX  43
H27   2    0.626786    0.809546    0.256266    11.00000   -1.20000
AFIX   0
C28   1    0.527087    0.880229    0.200711    11.00000    0.02986    0.02802 =
         0.02359    0.00286    0.01135    0.00289
AFIX  43
H28   2    0.586902    0.898510    0.174375    11.00000   -1.20000
AFIX   0
C29   1    0.408466    0.899967    0.197586    11.00000    0.02907    0.02624 =
         0.02007    0.00215    0.01034   -0.00093
C30   1    0.349663    0.950944    0.158926    11.00000    0.02655    0.02699 =
         0.01577    0.00050    0.00804   -0.00008
S21   5    0.534486    0.709382    0.320990    11.00000    0.04195    0.02815 =
         0.03533    0.00739    0.02321    0.00549
S22   5    0.323785    0.856224    0.251015    11.00000    0.02952    0.02780 =
         0.03000    0.00609    0.01329    0.00131
N1    3    0.911568    0.577899    0.350110    11.00000    0.02563    0.02791 =
         0.02119    0.00233    0.00958   -0.00144
N2    3    0.674033    0.563380    0.208292    11.00000    0.02847    0.03769 =
         0.02101    0.00329    0.00752   -0.00309
C101  1    1.031293    0.580547    0.423711    11.00000    0.02786    0.03050 =
         0.02517    0.00184    0.00890   -0.00188
AFIX  43
H101  2    1.042956    0.571274    0.497575    11.00000   -1.20000
AFIX   0
C102  1    1.139657    0.596277    0.397026    11.00000    0.02737    0.04109 =
         0.03511    0.00605    0.01022   -0.00333
AFIX  43
H102  2    1.223484    0.597798    0.451308    11.00000   -1.20000
AFIX   0
C103  1    1.121825    0.609653    0.289082    11.00000    0.03283    0.05839 =
         0.04247    0.01109    0.01792   -0.00788
AFIX  43
H103  2    1.193883    0.620367    0.268140    11.00000   -1.20000
AFIX   0
C104  1    0.998481    0.607314    0.211995    11.00000    0.03651    0.05952 =
         0.02980    0.01229    0.01473   -0.00565
AFIX  43
H104  2    0.984588    0.617125    0.138050    11.00000   -1.20000
AFIX   0
C105  1    0.895027    0.590390    0.244247    11.00000    0.03066    0.03681 =
         0.02196    0.00365    0.01029   -0.00121
C106  1    0.760172    0.584233    0.166222    11.00000    0.03072    0.03438 =
         0.02090    0.00199    0.00857    0.00106
C107  1    0.724495    0.598072    0.055765    11.00000    0.04425    0.05913 =
         0.02262    0.00904    0.01245   -0.00273
AFIX  43
H107  2    0.786602    0.612613    0.026699    11.00000   -1.20000
AFIX   0
C108  1    0.597331    0.590258   -0.010533    11.00000    0.04879    0.06225 =
         0.02271    0.00984    0.00441   -0.00418
AFIX  43
H108  2    0.571175    0.599242   -0.086084    11.00000   -1.20000
AFIX   0
C109  1    0.508720    0.569457    0.033033    11.00000    0.03884    0.05972 =
         0.02878    0.00831   -0.00209   -0.00772
AFIX  43
H109  2    0.420732    0.564020   -0.011470    11.00000   -1.20000
AFIX   0
C110  1    0.550450    0.556650    0.142871    11.00000    0.03223    0.05478 =
         0.02867    0.00895    0.00474   -0.00801
AFIX  43
H110  2    0.489298    0.542500    0.173459    11.00000   -1.20000
AFIX   0
PART 1  21.0
C1A   1    0.953894    0.689066    0.621001    21.00000    0.05264    0.05445 =
         0.05630   -0.00858    0.00393    0.00228
AFIX  43
H1A   2    1.000090    0.662189    0.598504    21.00000   -1.20000
AFIX   0
C2A   1    1.021067    0.726322    0.697600    21.00000    0.05018    0.05371 =
         0.06217   -0.00599    0.00231   -0.00247
AFIX  43
H2A   2    1.113226    0.724519    0.728567    21.00000   -1.20000
AFIX   0
C3A   1    0.953251    0.766252    0.728885    21.00000    0.05174    0.04889 =
         0.05812   -0.00650    0.00493   -0.00677
AFIX  43
H3A   2    0.999390    0.791882    0.780551    21.00000   -1.20000
AFIX   0
C4A   1    0.817984    0.768736    0.684669    21.00000    0.04858    0.04561 =
         0.05726   -0.00379    0.00933   -0.00790
AFIX  43
H4A   2    0.771326    0.794826    0.708898    21.00000   -1.20000
AFIX   0
C5A   1    0.751801    0.732750    0.604829    21.00000    0.03239    0.04552 =
         0.04513    0.00488    0.01673   -0.00561
AFIX  43
H5A   2    0.660718    0.736430    0.568859    21.00000   -1.20000
AFIX   0
C6A   1    0.818589    0.691382    0.577489    21.00000    0.04859    0.04445 =
         0.05164   -0.00928    0.00200   -0.00834
AFIX  43
H6A   2    0.771886    0.664670    0.529080    21.00000   -1.20000
AFIX   0
PART 2  31.0
C1B   1    0.870819    0.668336    0.693546    31.00000    0.05405    0.05001 =
         0.05750   -0.00786    0.01523   -0.00642
AFIX  43
H1B   2    0.877379    0.636429    0.657674    31.00000   -1.20000
AFIX   0
C2B   1    0.933014    0.673253    0.806010    31.00000    0.05876    0.06124 =
         0.06472   -0.00500    0.01221   -0.00577
AFIX  43
H2B   2    0.980654    0.644519    0.846880    31.00000   -1.20000
AFIX   0
C3B   1    0.925616    0.720062    0.858654    31.00000    0.06036    0.05940 =
         0.06150   -0.00798    0.01403   -0.00964
AFIX  43
H3B   2    0.967821    0.723366    0.935507    31.00000   -1.20000
AFIX   0
C4B   1    0.856241    0.762064    0.798504    31.00000    0.05155    0.05141 =
         0.05878   -0.00577    0.02009   -0.01074
AFIX  43
H4B   2    0.851676    0.794204    0.834343    31.00000   -1.20000
AFIX   0
C5B   1    0.793255    0.757280    0.685749    31.00000    0.04871    0.05061 =
         0.05868    0.00090    0.01601   -0.00631
AFIX  43
H5B   2    0.746573    0.786183    0.644801    31.00000   -1.20000
AFIX   0
C6B   1    0.799033    0.709928    0.633324    31.00000    0.04866    0.05575 =
         0.05579   -0.00225    0.02132   -0.01199
AFIX  43
H6B   2    0.754230    0.706098    0.556968    31.00000   -1.20000
AFIX   0
PART 3  41.0
C1C   1    1.036577    0.732961    1.051519    41.00000    0.08672    0.07617 =
         0.07820   -0.00313    0.02579   -0.01379
AFIX  43
H1C   2    1.002565    0.763342    1.075025    41.00000   -1.20000
AFIX   0
C2C   1    1.165827    0.718407    1.101568    41.00000    0.07051    0.08121 =
         0.06533    0.00361    0.02737   -0.03114
AFIX  43
H2C   2    1.219497    0.739007    1.160514    41.00000   -1.20000
AFIX   0
C3C   1    1.218500    0.674954    1.068218    41.00000    0.07826    0.08408 =
         0.07065    0.02189    0.03052   -0.02925
AFIX  43
H3C   2    1.307102    0.665622    1.103287    41.00000   -1.20000
AFIX   0
C4C   1    1.139329    0.645426    0.982742    41.00000    0.07346    0.07248 =
         0.07769    0.00872    0.03297   -0.02502
AFIX  43
H4C   2    1.173774    0.614914    0.960122    41.00000   -1.20000
AFIX   0
C5C   1    1.010443    0.659161    0.928842    41.00000    0.07494    0.06931 =
         0.06068   -0.00294    0.01809   -0.02314
AFIX  43
H5C   2    0.958930    0.639494    0.867323    41.00000   -1.20000
AFIX   0
C6C   1    0.957609    0.702025    0.965919    41.00000    0.07256    0.07408 =
         0.07148    0.00959    0.01811   -0.01781
AFIX  43
H6C   2    0.867935    0.710274    0.933105    41.00000   -1.20000
AFIX   0
HKLF 4
 
 
 
 
REM  agm1 in P2(1)/c; 100K; Moscow
REM wR2 = 0.1530, GooF = S = 1.061, Restrained GooF = 1.051 for all data
REM R1 = 0.0502 for 7395 Fo > 4sig(Fo) and 0.0606 for all 8877 data
REM 505 parameters refined using 721 restraints
 
END
 
WGHT      0.0960      2.5557
 
REM Highest difference peak  1.075,  deepest hole -1.103,  1-sigma level  0.093
Q1    1   1.1771  0.6992  1.0918  11.00000  0.05    1.07
Q2    1   1.1419  0.6617  1.0173  11.00000  0.05    1.01
Q3    1   1.0868  0.7310  1.0914  11.00000  0.05    0.72
Q4    1   1.0619  0.6544  0.9358  11.00000  0.05    0.65
Q5    1   0.7621  0.7476  0.6354  11.00000  0.05    0.61
;
_shelx_res_checksum              17745

_shelx_hkl_file                  
;
   0   0   1   13.79    1.80
   0   0  -1   10.85    1.63
   0   0   2 1436.00   32.88
   0   0  -2 1450.00   33.07
   0   0   3   59.44    5.09
   0   0  -3   57.62    4.59
   0   0   4 2487.00   56.91
   0   0  -4 2453.00   56.19
   0   0   5    3.78    3.82
   0   0  -5    0.00    3.55
   0   0   6  259.00    8.75
   0   0  -6  237.60    8.57
   0   0   7   -1.03    4.02
   0   0  -7   -3.54    3.90
   0   0   8  776.80   20.66
   0   0  -8  792.00   20.87
   0   0   9    2.50    4.24
   0   0  -9   -3.01    3.86
   0   0  10    9.56    5.00
   0   0 -10    7.21    4.35
   0   0  11   -0.51    4.20
   0   0 -11    4.23    4.05
   0   0  12  174.50    8.00
   0   0 -12  176.80    8.12
   0   0  13   -1.31    4.20
   0   0 -13    5.05    4.25
   0   0  14   34.44    5.01
   0   0 -14   40.65    5.13
   0   0  15   -7.82    4.41
   0   0 -15    0.59    4.42
   0   0  16   19.57    5.03
   0   0 -16   25.56    4.78
   0   0 -16   37.64    4.55
   0  -1   2 1392.00   31.87
   0  -1  -2 1390.00   31.80
   0  -1   3  764.10   19.22
   0  -1  -3  784.00   19.53
   0   1   3  795.40   19.83
   0   1  -3  749.90   18.74
   0   1   4  280.80    9.12
   0   1  -4  310.00    9.53
   0  -1   5 2803.00   64.19
   0  -1  -5 2739.00   62.74
   0   1   5 2671.00   61.29
   0   1  -5 2749.00   62.83
   0  -1   6   65.87    5.08
   0  -1  -6   63.66    5.04
   0   1   6   59.99    5.10
   0   1  -6   63.49    5.17
   0  -1   7  129.50    6.79
   0  -1  -7  137.60    6.71
   0   1   7  122.70    6.53
   0   1  -7  125.80    6.27
   0  -1   8   63.04    5.64
   0  -1  -8   56.90    5.13
   0   1   8   58.26    5.53
   0   1  -8   68.11    5.33
   0  -1   9 1018.00   26.01
   0  -1  -9 1012.00   25.95
   0   1   9  983.60   25.33
   0   1  -9 1022.00   26.29
   0   1  10   55.64    5.69
   0   1 -10   53.65    5.05
   0  -1  11  353.20   11.83
   0  -1 -11  387.20   12.63
   0   1  11  406.20   12.73
   0   1 -11  384.40   12.49
   0  -1  12  101.90    6.21
   0  -1 -12   85.92    6.26
   0   1  12   95.97    6.36
   0   1 -12   86.06    6.01
   0  -1  13  229.90    8.86
   0  -1 -13  229.50    8.91
   0   1  13  224.20    8.98
   0   1 -13  238.70    9.10
   0  -1  14   36.76    5.20
   0  -1 -14   33.70    4.94
   0   1  14   28.73    4.71
   0   1 -14   26.54    4.66
   0  -1  15   18.59    5.07
   0  -1 -15   13.92    4.68
   0   1  15   18.96    5.00
   0   1 -15   16.34    4.68
   0  -1  16   24.55    4.83
   0  -1 -16   27.80    4.76
   0  -1 -16   32.93    4.89
   0   1  16   31.22    4.91
   0   1 -16   28.33    4.73
   0   1 -16   34.05    4.78
   0  -2   1  222.60    5.59
   0  -2  -1  229.50    6.04
   0   2   1  232.20    6.13
   0   2  -1  214.20    5.44
   0  -2   2 1508.00   34.34
   0  -2  -2 1511.00   34.47
   0   2   2 1525.00   34.93
   0   2  -2 1497.00   34.08
   0   2  -3 6681.00  148.80
   0  -2   4 1761.00   41.08
   0  -2  -4 1701.00   39.89
   0   2   4 1711.00   39.95
   0   2  -4 1740.00   40.51
   0  -2   5   15.53    3.98
   0  -2  -5   22.16    3.97
   0   2   5   20.82    4.69
   0   2  -5   22.11    3.70
   0  -2   6  181.50    7.34
   0  -2  -6  157.80    7.15
   0   2   6  147.40    6.84
   0   2  -6  164.30    6.77
   0  -2   7   -1.00    4.07
   0  -2  -7    2.10    3.77
   0   2   7    7.01    4.08
   0   2  -7    5.59    3.85
   0  -2   8 1921.00   45.61
   0  -2  -8 1908.00   45.22
   0   2   8 1951.00   46.39
   0   2  -8 1840.00   43.44
   0  -2   9  443.10   13.60
   0  -2  -9  442.80   13.67
   0   2   9  409.50   13.07
   0   2  -9  429.90   13.19
   0  -2  10   11.55    5.15
   0  -2 -10    7.68    4.26
   0   2  10    6.08    4.60
   0   2 -10    9.03    4.56
   0  -2  11  168.70    7.70
   0  -2 -11  179.00    8.24
   0   2  11  167.30    7.97
   0   2 -11  163.60    7.81
   0  -2  12   50.48    5.26
   0  -2 -12   42.27    5.13
   0   2  12   44.21    5.21
   0   2 -12   42.23    5.19
   0  -2  13    3.84    4.64
   0  -2 -13    1.32    4.31
   0   2  13   -0.63    4.03
   0   2 -13   -0.16    4.08
   0  -2  14  141.50    7.06
   0  -2 -14  126.60    6.80
   0   2  14  128.10    7.06
   0   2 -14  131.30    6.96
   0  -2  15   -6.86    4.36
   0  -2 -15   -6.34    4.30
   0   2  15   11.09    4.84
   0   2 -15    2.90    4.47
   0  -2  16   -0.70    4.82
   0  -2 -16   -1.96    4.60
   0  -2 -16   -0.09    4.27
   0   2  16    2.76    4.24
   0   2 -16    6.47    4.53
   0   2 -16    7.42    4.53
   0  -3   1  715.70   16.26
   0  -3  -1  708.80   16.45
   0   3   1  723.90   16.82
   0   3  -1  711.50   16.22
   0  -3   2   44.96    3.12
   0  -3  -2   42.98    3.91
   0   3   2   42.93    4.12
   0   3  -2   50.23    3.19
   0  -3   3 1059.00   25.36
   0  -3  -3 1005.00   24.44
   0   3   3 1004.00   24.54
   0   3  -3 1020.00   24.50
   0  -3   4 5027.00  112.60
   0  -3  -4 4945.00  111.00
   0   3   4 4845.00  108.60
   0   3  -4 4776.00  107.10
   0  -3   5  131.90    6.37
   0  -3  -5  143.20    6.61
   0   3   5  155.90    6.90
   0   3  -5  138.30    6.01
   0  -3   6 1139.00   27.75
   0  -3  -6 1194.00   29.19
   0   3   6 1182.00   28.76
   0   3  -6 1111.00   27.16
   0  -3   7  675.20   18.16
   0  -3  -7  653.40   17.63
   0   3   7  636.20   17.29
   0   3  -7  658.60   17.51
   0  -3   8  848.50   22.10
   0  -3  -8  856.50   22.29
   0   3   8  827.90   21.57
   0   3  -8  820.00   21.21
   0  -3   9 1109.00   27.92
   0  -3  -9 1080.00   27.24
   0   3   9 1080.00   27.38
   0   3  -9 1119.00   28.13
   0  -3  10  138.30    7.30
   0  -3 -10  121.50    6.67
   0   3  10  143.00    7.31
   0   3 -10  148.70    7.58
   0  -3  11    0.41    4.18
   0  -3 -11    3.30    4.18
   0   3  11    0.97    4.39
   0   3 -11   -0.27    4.34
   0  -3  12  100.60    6.59
   0  -3 -12   91.20    6.22
   0   3  12   92.49    6.42
   0   3 -12   93.35    6.26
   0  -3  13   19.57    4.60
   0  -3 -13   18.91    4.40
   0   3  13   10.86    4.27
   0   3 -13   16.44    4.39
   0  -3  14   11.03    4.49
   0  -3 -14   22.66    4.68
   0   3  14   27.40    4.82
   0   3 -14   25.80    4.86
   0  -3  15   17.22    4.78
   0  -3 -15   15.82    4.86
   0   3  15   17.47    4.82
   0   3 -15   18.98    4.58
   0  -3  16    1.63    4.57
   0  -3 -16   13.64    4.67
   0  -3 -16    5.55    4.00
   0   3  16   13.04    4.92
   0   3 -16   12.39    4.63
   0   3 -16    8.07    4.71
   0  -4   2  531.80   13.17
   0  -4  -2  488.30   12.69
   0   4   2  472.40   12.34
   0   4  -2  515.20   12.68
   0  -4   3  124.70    5.49
   0  -4  -3  136.70    6.33
   0   4   3  125.80    6.02
   0   4  -3  130.20    5.49
   0  -4   4 4806.00  107.70
   0  -4  -4 4795.00  107.70
   0   4   4 4758.00  106.60
   0   4  -4 4695.00  105.10
   0  -4   5  709.20   18.26
   0  -4  -5  692.90   18.13
   0   4   5  696.50   18.08
   0   4  -5  704.20   17.93
   0  -4   6 2076.00   48.16
   0  -4  -6 2096.00   48.90
   0   4   6 2157.00   50.01
   0   4  -6 2063.00   48.10
   0  -4   7 1275.00   31.23
   0  -4  -7 1250.00   30.66
   0   4   7 1307.00   31.83
   0   4  -7 1286.00   31.14
   0  -4   8  387.50   12.14
   0  -4  -8  418.90   12.97
   0   4   8  419.30   12.84
   0   4  -8  411.00   12.48
   0  -4   9   81.08    6.03
   0  -4  -9   82.05    6.05
   0   4   9   60.78    5.58
   0   4  -9   75.06    5.81
   0  -4  10    9.57    4.87
   0  -4 -10    8.02    4.11
   0   4  10   10.86    4.24
   0   4 -10   12.22    4.19
   0  -4  11  128.20    7.15
   0  -4 -11  139.80    7.32
   0   4  11  141.90    6.99
   0   4 -11  133.30    7.04
   0  -4  12    0.70    4.22
   0  -4 -12    4.24    4.23
   0   4  12    7.78    4.51
   0   4 -12    5.19    4.18
   0  -4  13    3.06    4.35
   0  -4 -13    9.32    4.45
   0   4  13   13.02    4.85
   0   4 -13   11.28    4.34
   0  -4  14   32.73    4.97
   0  -4 -14   38.41    4.98
   0   4  14   34.98    4.87
   0   4 -14   35.53    4.88
   0  -4  15   20.87    4.78
   0  -4 -15    4.51    4.40
   0   4  15   18.01    4.68
   0   4 -15   27.11    4.60
   0  -4  16   -4.32    4.47
   0  -4 -16   -0.82    4.21
   0  -4 -16   -6.68    4.24
   0   4  16   -3.25    4.37
   0   4 -16    1.08    4.33
   0   4 -16   -8.88    4.51
   0  -5   1  153.50    4.10
   0  -5  -1  150.60    4.75
   0   5   1  159.10    4.94
   0   5  -1  157.70    4.18
   0  -5   2    9.89    2.65
   0  -5  -2    7.30    3.56
   0   5   2    6.11    3.47
   0   5  -2    8.72    2.44
   0  -5   3  456.60   12.02
   0  -5  -3  455.10   12.60
   0   5   3  443.30   12.28
   0   5  -3  444.30   11.82
   0  -5   4  116.60    5.48
   0  -5  -4  121.70    5.89
   0   5   4  126.90    5.76
   0   5  -4  124.70    5.27
   0  -5   5  463.50   12.90
   0  -5  -5  429.10   12.54
   0  -5   6  358.90   10.96
   0  -5  -6  372.40   11.44
   0   5   6  361.60   11.31
   0   5  -6  358.70   10.93
   0  -5   7  724.10   19.20
   0  -5  -7  765.90   20.22
   0   5   7  760.50   20.12
   0   5  -7  723.10   18.89
   0  -5   8  248.90    9.24
   0  -5  -8  267.60    9.79
   0   5   8  289.50   10.46
   0   5  -8  270.50    9.41
   0  -5   9  286.50   10.33
   0  -5  -9  272.00   10.05
   0   5   9  265.90    9.82
   0   5  -9  262.30    9.57
   0  -5  10   16.35    4.79
   0  -5 -10   13.79    4.31
   0   5  10    7.25    4.43
   0   5 -10   17.96    4.42
   0  -5  11  169.90    7.91
   0  -5 -11  156.80    7.45
   0   5  11  167.90    7.58
   0   5 -11  175.00    7.87
   0  -5  12  314.40   10.75
   0  -5 -12  312.70   10.71
   0  -5  13   26.07    4.93
   0  -5 -13   39.12    4.92
   0   5  13   30.36    4.89
   0   5 -13   21.77    4.45
   0  -5  14   -5.94    4.44
   0  -5 -14    3.38    4.08
   0   5  14    6.62    4.49
   0   5 -14   -2.23    4.02
   0  -5  15   15.65    4.89
   0  -5 -15   18.14    4.71
   0   5  15   25.12    5.22
   0   5 -15   35.39    4.86
   0  -5  16   55.86    5.72
   0  -5 -16   56.20    5.11
   0   5  16   69.82    5.52
   0   5 -16   76.82    5.63
   0   5 -16   68.24    5.51
   0  -6   1  114.80    3.23
   0  -6  -1  119.40    4.25
   0   6   1  115.40    4.30
   0   6  -1  120.20    3.30
   0  -6   2   20.84    2.51
   0  -6  -2   11.65    3.28
   0   6   2   12.50    3.36
   0   6  -2   21.12    2.30
   0  -6   3  388.10   10.36
   0  -6  -3  384.70   10.89
   0   6   3  388.00   11.11
   0   6  -3  398.70   10.58
   0  -6   4  168.30    6.31
   0  -6  -4  149.10    6.22
   0   6   4  153.20    6.26
   0   6  -4  172.50    6.15
   0  -6   5   22.71    3.64
   0  -6  -5   18.65    3.95
   0  -6   6    3.84    3.68
   0  -6  -6    2.38    3.63
   0   6   6   -0.40    3.84
   0   6  -6    2.35    3.27
   0  -6   7   13.91    4.31
   0  -6  -7   28.64    4.63
   0   6   7   27.16    4.62
   0   6  -7   16.27    3.82
   0  -6   8 1353.00   32.92
   0  -6  -8 1378.00   33.62
   0   6   8 1382.00   34.00
   0   6  -8 1323.00   32.51
   0  -6   9  115.00    6.68
   0  -6  -9  133.50    7.04
   0   6   9  125.40    7.24
   0   6  -9  135.60    6.76
   0  -6  10   89.28    6.07
   0  -6 -10  110.30    6.55
   0   6  10   96.17    6.43
   0   6 -10   97.27    5.98
   0  -6  11  257.90   10.03
   0  -6 -11  226.90    9.19
   0  -6  12  143.60    7.41
   0  -6 -12  140.00    7.40
   0   6  12  138.60    7.10
   0   6 -12  143.50    7.19
   0  -6  13  256.00    9.86
   0  -6 -13  258.30    9.44
   0   6  13  251.00    8.91
   0   6 -13  230.60    8.69
   0  -6  14   73.22    6.44
   0  -6 -14   60.93    5.54
   0   6  14   59.74    5.78
   0   6 -14   58.93    5.30
   0  -6  15  223.60    9.25
   0  -6 -15  237.40    8.76
   0  -6 -15  213.40    8.77
   0   6  15  219.10    8.79
   0   6 -15  213.20    8.51
   0   6 -15  200.80    7.77
   0  -6  16   76.26    6.17
   0  -6 -16   67.81    5.89
   0  -6 -16   65.66    5.62
   0   6  16   63.49    5.63
   0   6 -16   79.38    5.69
   0   6 -16   73.32    5.57
   0  -7   1  286.70    6.99
   0  -7  -1  305.90    8.06
   0   7   1  302.70    8.03
   0   7  -1  301.90    7.34
   0  -7   3 1178.00   27.43
   0  -7  -3 1199.00   28.44
   0   7   3 1248.00   29.69
   0   7  -3 1209.00   28.00
   0  -7   4  181.10    6.38
   0  -7  -4  187.60    7.06
   0   7   4  198.90    7.19
   0   7  -4  183.20    6.30
   0  -7   5  888.10   21.81
   0  -7  -5  909.70   22.76
   0   7   5  886.70   22.14
   0   7  -5  928.10   22.88
   0  -7   6  147.40    6.43
   0  -7  -6  156.90    6.90
   0   7   6  152.10    6.73
   0   7  -6  148.80    6.21
   0  -7   7   69.06    5.08
   0  -7  -7   85.15    5.69
   0   7   7   87.96    5.43
   0   7  -7   80.90    5.13
   0  -7   8  490.00   14.36
   0  -7  -8  497.50   14.34
   0   7   8  502.80   14.66
   0   7  -8  501.50   14.55
   0  -7   9  861.50   22.57
   0  -7  -9  886.70   23.06
   0   7   9  906.50   23.56
   0   7  -9  879.10   22.60
   0   7  10   48.85    5.40
   0   7 -10   38.20    4.66
   0  -7  11   18.38    4.58
   0  -7 -11   15.81    4.82
   0   7  11   13.14    4.54
   0   7 -11   11.61    4.51
   0  -7  12  188.20    8.31
   0  -7 -12  173.50    7.89
   0   7  12  172.90    7.91
   0   7 -12  171.90    7.44
   0  -7  13    1.55    4.59
   0  -7 -13    9.49    4.24
   0   7  13    4.33    4.18
   0   7 -13    2.48    4.10
   0  -7  14    9.11    4.87
   0  -7 -14   14.21    4.54
   0   7  14   11.71    4.80
   0   7 -14   16.65    4.30
   0  -7  15  101.60    6.74
   0  -7 -15  107.00    6.55
   0  -7 -15  103.50    5.99
   0   7 -15  117.20    6.43
   0   7 -15  121.20    6.98
   0  -7  16   55.87    5.66
   0  -7 -16   51.59    4.90
   0  -7 -16   46.77    5.30
   0   7  16   45.10    5.37
   0   7 -16   47.01    4.62
   0   7 -16   36.73    4.94
   0  -8   2   17.98    2.05
   0  -8  -2   23.94    2.96
   0   8   2   20.74    3.12
   0   8  -2   22.15    1.99
   0  -8   3   12.80    2.64
   0  -8  -3   10.43    3.35
   0   8   3   11.30    3.07
   0   8  -3   10.41    2.24
   0  -8   4  288.40    8.51
   0  -8  -4  289.90    9.23
   0   8   4  307.10    9.11
   0   8  -4  290.40    8.20
   0  -8   5  560.00   14.71
   0  -8  -5  604.60   16.12
   0   8   5  562.50   15.06
   0   8  -5  572.70   14.90
   0   8   6  152.10    6.84
   0   8  -6  151.00    6.34
   0  -8   7   83.78    5.67
   0  -8  -7   89.25    5.60
   0   8   7   90.87    5.62
   0   8  -7   98.55    5.34
   0  -8   8  250.80    9.29
   0  -8  -8  266.30    9.59
   0  -8   9  251.90    9.46
   0  -8  -9  260.10    9.84
   0   8   9  255.70    9.52
   0   8  -9  264.60    9.59
   0  -8  10    0.12    4.09
   0  -8 -10    5.16    4.00
   0   8  10    4.25    4.01
   0   8 -10   -0.41    3.71
   0  -8  11 1098.00   27.73
   0  -8 -11 1090.00   27.81
   0   8  11 1050.00   26.48
   0   8 -11 1116.00   28.00
   0  -8  12  148.60    7.55
   0  -8 -12  172.50    8.03
   0   8  12  162.70    7.74
   0   8 -12  174.60    7.64
   0  -8  13   -2.33    4.84
   0  -8 -13    1.26    4.33
   0   8  13    4.94    4.32
   0   8 -13    1.51    3.97
   0  -8  14  154.20    7.85
   0  -8 -14  148.60    7.25
   0   8  14  150.90    7.09
   0   8 -14  146.40    7.10
   0  -8  15   15.18    4.93
   0  -8 -15   11.36    4.44
   0  -8 -15    9.65    4.82
   0   8  15   19.24    4.66
   0   8 -15   18.61    4.66
   0   8 -15   17.70    4.73
   0  -8  16   29.81    5.81
   0  -8 -16   40.39    4.92
   0  -8 -16   31.95    5.22
   0   8  16   34.78    5.16
   0   8 -16   31.33    5.13
   0   8 -16   29.89    4.80
   0  -9  -1   60.91    2.84
   0  -9  -1   62.05    2.84
   0   9   1   65.31    2.78
   0  -9   2  343.70    8.49
   0  -9  -2  368.20    9.83
   0   9   2  354.40    9.49
   0   9  -2  348.10    8.58
   0  -9   3  294.90    8.04
   0  -9  -3  275.10    8.31
   0   9   3  283.50    8.66
   0   9  -3  298.00    8.00
   0  -9   4    7.28    2.78
   0  -9  -4    4.90    3.43
   0   9   4   14.05    3.29
   0   9  -4    9.88    2.62
   0  -9   5 1841.00   42.64
   0  -9  -5 1852.00   43.38
   0   9   5 1869.00   43.61
   0   9  -5 1770.00   40.81
   0  -9   6   80.79    4.99
   0  -9  -6   70.75    5.02
   0   9   6   75.82    5.47
   0   9  -6   76.45    4.55
   0  -9   7   68.17    5.23
   0  -9  -7   56.62    5.04
   0   9   7   58.46    5.22
   0   9  -7   61.51    4.81
   0  -9   8  206.90    8.24
   0  -9  -8  199.80    7.99
   0   9   8  209.50    8.94
   0   9  -8  206.40    7.77
   0  -9   9  134.20    6.87
   0  -9  -9  140.00    7.36
   0   9   9  141.70    7.64
   0   9  -9  135.90    6.58
   0  -9  10   15.60    4.72
   0  -9 -10   17.47    4.51
   0   9  10   19.07    4.39
   0   9 -10   11.81    4.36
   0  -9  11  227.90    9.11
   0  -9 -11  240.90    9.37
   0   9  11  227.40    8.81
   0   9 -11  223.00    8.51
   0  -9  12   32.81    5.02
   0  -9 -12   38.10    4.99
   0   9  12   42.93    4.78
   0   9 -12   36.87    5.12
   0  -9  13   -0.64    4.52
   0  -9 -13    6.90    4.48
   0   9  13   -6.66    4.40
   0   9 -13   -0.31    4.13
   0  -9  14   22.32    5.08
   0  -9 -14   24.82    4.98
   0   9  14   24.47    4.69
   0   9 -14   31.23    4.79
   0  -9  15  200.10    8.70
   0  -9 -15  209.50    8.28
   0  -9 -15  210.70    8.77
   0   9  15  207.70    8.16
   0   9 -15  212.90    8.23
   0   9 -15  191.90    8.18
   0  -9  16   19.29    5.37
   0  -9 -16   24.71    4.86
   0  -9 -16   18.05    4.38
   0   9  16   23.36    5.34
   0   9 -16   27.38    4.97
   0   9 -16   20.97    4.74
   0 -10  -1 2332.00   52.45
   0 -10  -1 2303.00   51.85
   0 -10   2  483.90   11.52
   0 -10  -2  484.70   12.25
   0  10   2  481.80   12.44
   0  10  -2  499.20   11.75
   0 -10   3  806.30   19.03
   0 -10  -3  813.30   19.91
   0  10   3  794.00   19.54
   0  10  -3  806.10   18.91
   0 -10   4  305.80    8.66
   0 -10  -4  280.70    8.93
   0  10   4  312.40    9.67
   0  10  -4  321.00    8.90
   0 -10   5   15.19    3.29
   0 -10  -5   21.15    3.91
   0  10   5   32.18    4.33
   0  10  -5   26.44    3.21
   0 -10   6 1043.00   25.56
   0 -10  -6 1010.00   25.24
   0  10   6 1051.00   26.52
   0  10  -6 1008.00   24.49
   0 -10   7    1.23    3.34
   0 -10  -7    4.55    4.18
   0  10   7    0.14    4.07
   0  10  -7   -0.95    3.28
   0 -10   8  416.20   12.61
   0 -10  -8  437.50   13.31
   0  10   8  440.20   13.72
   0  10  -8  410.90   12.24
   0 -10   9  430.50   13.23
   0 -10  -9  437.10   13.35
   0  10   9  429.30   13.74
   0  10  -9  422.30   12.39
   0 -10  10   28.26    4.86
   0 -10 -10   20.27    4.62
   0  10  10   20.59    4.70
   0  10 -10   17.40    3.90
   0  10  11   91.68    6.16
   0  10 -11   85.55    5.74
   0 -10  12   48.94    5.48
   0 -10 -12   47.80    5.14
   0  10  12   45.53    5.07
   0  10 -12   49.51    5.26
   0 -10  13   49.24    5.44
   0 -10 -13   38.64    5.02
   0  10  13   32.76    4.56
   0  10 -13   38.47    4.96
   0 -10  14  469.60   14.02
   0 -10 -14  475.80   13.78
   0 -10 -14  464.70   13.95
   0  10  14  461.30   13.89
   0  10 -14  458.40   13.49
   0  10 -14  461.70   13.37
   0 -10  15   -1.59    4.78
   0 -10 -15    2.68    4.65
   0 -10 -15    1.39    4.22
   0  10  15    0.54    4.60
   0  10 -15   -1.44    4.24
   0  10 -15    6.79    4.57
   0 -10  16    6.86    4.34
   0 -10 -16   -1.39    4.83
   0 -10 -16    7.17    4.59
   0  10  16   10.72    5.30
   0  10 -16    7.97    4.63
   0  10 -16    4.35    4.50
   0 -11  -1  100.30    3.56
   0 -11  -1  102.70    3.49
   0 -11   2    0.55    1.18
   0 -11  -2    2.85    2.28
   0  11   2    3.19    2.80
   0 -11   3 1322.00   30.31
   0 -11  -3 1306.00   30.66
   0  11   3 1311.00   30.76
   0  11  -3 1280.00   29.23
   0 -11   4  192.30    6.23
   0 -11  -4  206.10    7.10
   0  11   4  199.90    7.34
   0  11  -4  203.60    6.20
   0 -11   5  392.80   11.02
   0 -11  -5  385.70   11.51
   0  11   5  380.60   10.96
   0  11  -5  389.10   10.63
   0 -11   6  348.90   10.45
   0 -11  -6  371.70   11.33
   0  11   6  351.00   11.01
   0  11  -6  380.90   10.97
   0 -11   7    8.83    3.87
   0 -11  -7    6.04    3.99
   0  11   7    3.10    4.05
   0  11  -7    5.35    3.31
   0 -11   8    2.61    4.11
   0 -11  -8    0.42    3.95
   0  11   8    5.90    4.22
   0  11  -8    4.23    3.65
   0 -11   9   66.65    5.12
   0 -11  -9   81.31    5.93
   0  11   9   78.71    6.12
   0  11  -9   93.98    5.73
   0 -11  10  101.20    6.21
   0 -11 -10  100.20    6.26
   0  11  10   90.89    6.09
   0  11 -10  104.80    5.99
   0 -11  11   37.36    5.05
   0 -11 -11   48.56    5.05
   0  11  11   52.63    5.35
   0  11 -11   37.63    4.86
   0 -11  12    2.90    4.52
   0 -11 -12    0.20    4.44
   0  11  12    2.02    4.36
   0  11 -12    0.60    4.16
   0 -11  13   58.72    5.78
   0 -11 -13   41.72    5.34
   0  11  13   49.39    5.00
   0  11 -13   49.90    5.22
   0 -11  14   70.77    6.17
   0 -11 -14   86.60    6.20
   0 -11 -14   76.34    5.92
   0  11  14   76.49    6.12
   0  11 -14   83.55    5.74
   0  11 -14   80.37    5.81
   0 -11  15  141.70    7.42
   0 -11 -15  122.90    6.40
   0 -11 -15  135.00    7.27
   0  11  15  148.10    7.19
   0  11 -15  132.70    6.75
   0  11 -15  152.20    7.27
   0 -11 -16    5.59    4.35
   0 -11 -16    3.94    4.64
   0  11  16   -2.89    4.17
   0  11 -16   -8.14    4.66
   0  11 -16    5.34    5.06
   0 -12  -1  694.00   16.36
   0 -12  -1  676.60   15.90
   0 -12  -2  870.80   20.64
   0 -12  -2  835.10   19.94
   0  12   2  852.20   20.35
   0 -12   3  222.00    6.10
   0 -12  -3  225.20    7.23
   0  12   3  209.70    6.72
   0  12  -3  223.60    6.05
   0 -12   4 1052.00   24.73
   0 -12  -4 1040.00   25.23
   0  12   4 1030.00   24.91
   0  12  -4 1031.00   23.99
   0 -12   5  814.20   19.99
   0 -12  -5  827.80   20.94
   0  12   5  810.60   20.01
   0  12  -5  792.00   19.18
   0 -12   6  345.50   10.25
   0 -12  -6  376.70   11.48
   0  12   6  369.40   11.20
   0  12  -6  394.40   11.26
   0 -12   7   15.18    3.95
   0 -12  -7   17.21    4.18
   0  12   7   24.49    4.35
   0  12  -7   17.18    3.49
   0 -12   8   87.98    5.95
   0 -12  -8  104.50    6.08
   0  12   8  100.70    5.81
   0  12  -8   96.98    5.43
   0 -12   9    9.55    3.95
   0 -12  -9   10.79    4.34
   0  12   9   14.37    4.12
   0  12  -9   20.37    3.73
   0 -12  10  163.80    7.41
   0 -12 -10  167.60    7.74
   0  12  10  153.30    7.02
   0  12 -10  169.30    7.21
   0 -12  11  241.00    9.24
   0 -12 -11  236.80    9.42
   0  12  11  219.80    8.72
   0  12 -11  250.90    9.08
   0 -12  12  155.90    7.53
   0 -12 -12  144.90    7.30
   0  12  12  159.40    7.32
   0  12 -12  168.50    7.27
   0 -12  13   91.78    6.74
   0 -12 -13  116.70    7.06
   0 -12 -13   96.73    6.24
   0  12  13   92.96    6.38
   0  12 -13  103.30    6.22
   0  12 -13  102.70    6.00
   0 -12  14  205.80    8.48
   0 -12 -14  195.60    7.96
   0 -12 -14  208.00    8.51
   0  12  14  219.60    8.49
   0  12 -14  194.10    7.91
   0  12 -14  216.50    8.50
   0 -12  15    1.40    4.96
   0 -12 -15    6.70    4.90
   0 -12 -15    2.06    4.41
   0  12  15    7.02    4.94
   0  12 -15    1.91    4.59
   0  12 -15   12.55    4.42
   0 -13  -1 1446.00   33.00
   0 -13  -1 1401.00   31.92
   0 -13  -2   27.07    2.59
   0 -13  -2   22.50    2.63
   0 -13   3 1827.00   41.55
   0 -13  -3 1859.00   42.76
   0  13   3 1877.00   42.91
   0  13  -3 1869.00   42.52
   0  13  -3 1823.00   41.29
   0 -13   4  120.60    4.54
   0 -13  -4  119.90    5.36
   0  13   4  125.70    5.55
   0  13  -4  121.10    4.21
   0 -13   5  637.20   15.99
   0 -13  -5  652.80   17.13
   0  13   5  626.40   16.19
   0  13  -5  625.40   15.55
   0  13   6   27.49    4.11
   0  13  -6   23.88    3.17
   0 -13   7    9.93    3.81
   0 -13  -7   10.14    3.95
   0  13   7   19.02    4.24
   0  13  -7   15.28    3.58
   0 -13   8   14.69    4.10
   0 -13  -8    8.76    4.04
   0  13   8   16.04    4.40
   0  13  -8   21.85    3.66
   0 -13   9  102.70    6.06
   0 -13  -9  104.90    6.40
   0 -13  10   11.20    4.34
   0 -13 -10   10.47    4.57
   0  13  10   10.55    4.14
   0  13 -10    5.80    3.98
   0 -13  11   -1.22    4.57
   0 -13 -11    0.82    4.47
   0  13  11    4.44    3.76
   0  13 -11    3.28    3.70
   0 -13  12   70.12    6.00
   0 -13 -12   67.65    5.60
   0  13  12   80.37    5.45
   0  13 -12   75.68    5.72
   0 -13  13   65.25    6.34
   0 -13 -13   80.09    5.94
   0 -13 -13   67.10    5.55
   0  13  13   73.25    6.04
   0  13 -13   74.47    5.68
   0  13 -13   67.72    5.14
   0 -13  14   91.44    6.17
   0 -13 -14  101.30    6.66
   0 -13 -14   99.26    6.06
   0  13  14   90.83    6.13
   0  13 -14  104.30    6.25
   0  13 -14   91.77    6.24
   0 -13 -15   59.01    5.97
   0 -13 -15   78.37    5.72
   0  13  15   70.27    5.64
   0  13 -15   76.68    6.33
   0  13 -15   76.61    5.56
   0 -14  -1  870.70   20.24
   0 -14  -1  851.50   19.88
   0 -14  -2   25.72    2.63
   0 -14  -2   23.01    2.43
   0 -14  -3  428.30   11.46
   0 -14  -3  428.00   11.49
   0  14   3  429.50   11.52
   0  14  -3  413.60   10.00
   0  14  -3  413.60    9.91
   0 -14   4 1094.00   25.63
   0 -14  -4 1100.00   26.62
   0  14   4 1115.00   27.20
   0  14  -4 1085.00   25.29
   0 -14   5  363.00   10.03
   0 -14  -5  386.30   11.46
   0  14   5  378.40   11.40
   0  14  -5  357.10    9.83
   0 -14   6 1370.00   32.49
   0 -14  -6 1405.00   33.87
   0  14   6 1349.00   32.82
   0  14  -6 1375.00   32.07
   0 -14   7  373.50   11.31
   0 -14  -7  368.10   11.55
   0  14   7  374.20   12.25
   0  14  -7  391.30   11.28
   0 -14   8   14.67    4.03
   0 -14  -8   10.73    4.11
   0  14   8   12.05    4.19
   0  14  -8   11.83    3.35
   0 -14   9    7.36    3.58
   0 -14  -9    7.53    4.63
   0  14   9    8.06    4.19
   0  14  -9    6.74    3.49
   0 -14  10  420.00   12.99
   0 -14 -10  415.20   13.15
   0  14  10  420.70   12.90
   0  14 -10  407.10   12.33
   0 -14  11  145.60    7.27
   0 -14 -11  125.60    7.00
   0  14  11  129.20    7.15
   0  14 -11  140.50    6.56
   0 -14  12  316.60   11.03
   0 -14 -12  345.90   11.35
   0 -14 -12  342.20   11.43
   0  14  12  351.40   11.45
   0  14 -12  342.10   10.93
   0  14 -12  338.80   11.02
   0 -14  13    8.78    5.37
   0 -14 -13    5.55    4.79
   0 -14 -13    5.61    4.43
   0  14  13    2.13    4.28
   0  14 -13   16.24    4.95
   0  14 -13   17.03    4.36
   0 -14  14   35.36    5.42
   0 -14 -14   36.84    4.99
   0  14  14   42.59    5.19
   0  14 -14   41.57    5.20
   0  14 -14   45.70    5.55
   0 -14 -15   18.83    5.03
   0 -14 -15   19.46    4.75
   0  14  15   12.46    4.52
   0  14 -15   23.98    4.90
   0  14 -15   13.06    5.03
   0 -15  -1   79.74    2.86
   0 -15  -1   78.25    2.88
   0 -15  -2   38.13    2.62
   0 -15  -2   38.50    2.76
   0 -15  -3  674.30   16.76
   0 -15  -3  666.30   16.59
   0 -15  -4  347.10   10.07
   0 -15  -4  341.70   10.16
   0  15   4  356.20   10.74
   0  15  -4  329.30    8.61
   0  15  -4  326.70    8.49
   0 -15   5  854.00   20.69
   0 -15  -5  862.70   21.61
   0  15   5  862.30   21.92
   0  15  -5  906.10   21.57
   0  15  -5  842.80   20.26
   0 -15   6  732.10   18.45
   0 -15  -6  675.10   17.86
   0  15   6  708.90   18.70
   0  15  -6  711.50   18.01
   0 -15   7    7.49    3.70
   0 -15  -7   10.18    3.94
   0  15   7   18.07    4.45
   0  15  -7   12.50    3.41
   0 -15   8  978.00   24.67
   0 -15  -8  992.50   25.21
   0  15   8  939.80   24.36
   0  15  -8  983.90   24.23
   0 -15   9   29.51    4.40
   0 -15  -9   22.13    4.62
   0  15   9   15.76    4.75
   0  15  -9   18.24    3.84
   0 -15  10  308.00   10.54
   0 -15 -10  315.00   10.85
   0  15  10  301.10   10.51
   0  15 -10  303.50   10.12
   0 -15  11  174.40    7.80
   0 -15 -11  191.60    8.34
   0 -15 -11  189.10    7.93
   0  15  11  182.50    8.13
   0  15 -11  187.30    7.54
   0  15 -11  176.20    7.16
   0 -15  12  215.40    8.92
   0 -15 -12  202.10    8.44
   0 -15 -12  204.70    8.65
   0  15  12  206.50    8.78
   0  15 -12  192.70    7.62
   0  15 -12  214.80    8.37
   0 -15  13   45.48    5.64
   0 -15 -13   57.94    5.93
   0 -15 -13   53.98    5.55
   0  15  13   52.16    5.51
   0  15 -13   48.18    4.86
   0  15 -13   54.72    5.39
   0 -15 -14   15.49    5.00
   0 -15 -14   15.30    4.64
   0  15  14   13.57    4.71
   0  15 -14   11.32    4.91
   0  15 -14    8.85    4.58
   0 -15 -15   56.16    5.62
   0 -15 -15   62.36    6.12
   0  15 -15   64.42    6.58
   0  15 -15   54.86    5.96
   0 -16  -1  484.60   11.73
   0 -16  -1  479.60   11.57
   0 -16  -2  267.80    7.42
   0 -16  -2  265.70    7.35
   0 -16  -3  487.50   12.73
   0 -16  -3  488.50   12.56
   0 -16  -4   67.96    4.29
   0 -16  -4   56.52    3.98
   0  16  -4   53.61    2.51
   0  16  -4   55.48    2.59
   0 -16   5    7.54    2.59
   0 -16  -5    7.71    3.43
   0 -16  -5    7.90    3.41
   0  16   5    6.21    3.59
   0  16  -5    7.36    2.18
   0  16  -5    6.68    1.94
   0 -16   6  268.30    8.44
   0 -16  -6  287.80    9.47
   0 -16  -6  275.00    9.68
   0  16   6  270.10    8.78
   0  16  -6  280.30    8.49
   0  16  -6  271.00    7.97
   0 -16   7 2898.00   66.29
   0 -16  -7 2794.00   64.45
   0  16   7 2728.00   62.81
   0  16  -7 2954.00   67.75
   0  16  -7 2719.00   62.00
   0 -16   8    0.79    3.79
   0 -16  -8   14.39    4.09
   0  16   8    9.43    4.20
   0  16  -8    6.38    2.91
   0  16  -8    6.42    3.41
   0 -16   9  125.70    6.37
   0 -16  -9  119.20    6.74
   0  16   9  127.50    6.64
   0  16  -9  135.60    6.16
   0  16  -9  126.80    5.43
   0 -16  10   51.62    5.01
   0 -16 -10   31.70    4.64
   0 -16 -10   37.05    5.22
   0  16 -10   50.01    4.41
   0  16 -10   46.43    4.58
   0 -16  11  258.40    9.45
   0 -16 -11  266.00    9.73
   0 -16 -11  248.70    9.32
   0  16  11  260.70    9.30
   0  16 -11  264.80    9.19
   0  16 -11  263.50    8.84
   0 -16  12    5.55    4.72
   0 -16 -12    2.99    4.19
   0 -16 -12    6.82    4.56
   0  16  12    9.35    4.54
   0  16 -12    0.95    4.22
   0  16 -12    0.99    3.82
   0 -16 -13   14.98    4.79
   0 -16 -13   20.19    5.21
   0  16  13   18.07    4.73
   0  16 -13   18.61    5.09
   0  16 -13   27.48    4.95
   0 -16 -14  230.70    9.25
   0 -16 -14  225.40    8.91
   0  16 -14  217.90    8.90
   0  16 -14  230.70    8.87
   0 -16 -15   26.76    5.18
   0 -16 -15   15.14    4.87
   0  16 -15   26.43    6.04
   0  16 -15   20.48    5.72
   0 -17  -2   80.27    3.42
   0 -17  -2   85.80    3.55
   0 -17  -3  893.60   21.52
   0 -17  -3  923.50   22.11
   0 -17  -5    2.19    3.12
   0 -17  -5    3.49    3.40
   0  17   5    1.46    3.03
   0  17  -5    0.81    1.91
   0  17  -5    0.68    2.17
   0 -17  -6  714.50   18.80
   0 -17  -6  680.10   17.89
   0  17   6  698.30   17.74
   0  17  -6  727.60   17.81
   0  17  -6  724.30   17.84
   0 -17   7    5.12    3.32
   0 -17  -7    1.26    3.93
   0 -17  -7    8.09    4.07
   0  17   7   -0.11    3.50
   0  17  -7    8.03    2.81
   0  17  -7    5.43    2.84
   0 -17   8  377.90   11.52
   0 -17  -8  375.60   11.90
   0 -17  -8  369.50   11.85
   0  17   8  378.20   11.62
   0  17  -8  376.30   11.04
   0  17  -8  389.10   10.96
   0 -17   9  628.10   16.92
   0 -17  -9  610.30   17.24
   0 -17  -9  600.30   16.93
   0  17   9  615.40   16.80
   0  17  -9  604.70   16.09
   0  17  -9  625.50   16.72
   0 -17  10  160.50    7.18
   0 -17 -10  159.30    7.45
   0 -17 -10  162.90    7.76
   0  17  10  165.50    7.66
   0  17 -10  173.00    7.03
   0  17 -10  159.20    6.53
   0 -17  11  134.30    6.73
   0 -17 -11  136.90    7.16
   0 -17 -11  139.10    7.43
   0  17  11  144.00    7.14
   0  17 -11  141.80    6.66
   0  17 -11  134.70    6.64
   0 -17 -12  506.70   14.70
   0 -17 -12  514.80   15.21
   0  17  12  505.30   14.71
   0  17 -12  505.50   14.69
   0  17 -12  511.80   14.55
   0 -17 -13   18.68    4.86
   0 -17 -13    5.19    5.02
   0  17  13   13.84    4.73
   0  17 -13   14.02    4.80
   0  17 -13   15.23    4.84
   0 -17 -14    9.06    4.75
   0 -17 -14   11.72    5.08
   0  17 -14   18.02    5.15
   0  17 -14   23.51    5.75
   0 -18  -2  157.40    5.08
   0 -18  -2  158.40    5.00
   0 -18  -4  101.50    4.79
   0 -18  -4  107.60    5.02
   0 -18  -5  494.10   13.60
   0 -18  -5  502.90   13.84
   0  18  -5  505.90   12.44
   0  18  -5  506.70   12.53
   0 -18  -6  373.40   11.35
   0 -18  -6  362.80   11.15
   0  18   6  368.40   11.29
   0  18  -6  388.00   10.53
   0  18  -6  373.10    9.97
   0 -18  -7  176.90    7.31
   0 -18  -7  172.50    7.42
   0  18   7  167.20    7.14
   0  18  -7  161.40    5.73
   0  18  -7  154.20    6.03
   0 -18  -8    3.52    3.81
   0 -18  -8    5.01    4.12
   0  18   8    3.47    3.78
   0  18  -8    5.48    3.08
   0  18  -8    4.77    2.95
   0 -18  -9   20.63    4.91
   0 -18  -9   19.90    4.23
   0  18   9   19.17    4.35
   0  18  -9   24.35    3.95
   0  18  -9   26.57    3.69
   0 -18 -10  384.20   12.05
   0 -18 -10  367.00   11.83
   0  18  10  358.40   11.54
   0  18 -10  381.20   11.34
   0  18 -10  357.00   10.88
   0 -18 -11  132.50    7.11
   0 -18 -11  122.50    7.08
   0  18  11  121.10    6.52
   0  18 -11  121.40    6.04
   0  18 -11  120.10    6.55
   0 -18 -12    5.34    4.78
   0 -18 -12   -8.09    4.39
   0  18 -12    3.01    4.48
   0  18 -12   -0.82    4.09
   0 -18 -13   24.45    5.01
   0 -18 -13   27.12    5.53
   0  18 -13   22.32    5.38
   0  18 -13   12.27    5.06
   0 -18 -14   62.07    5.63
   0 -18 -14   47.12    5.77
   0  18 -14   58.17    6.00
   0  18 -14   56.66    6.52
   0 -19  -2   80.62    3.47
   0 -19  -2   86.47    3.47
   0 -19  -3  108.90    4.45
   0 -19  -3  107.50    4.56
   0 -19  -4   11.41    3.08
   0 -19  -4   11.07    3.13
   0 -19  -5  196.40    7.37
   0 -19  -5  197.00    7.45
   0  19  -5  196.20    5.39
   0  19  -5  188.30    5.28
   0 -19  -6   12.24    3.65
   0 -19  -6   13.00    3.65
   0  19  -6    8.34    2.45
   0  19  -6    9.37    2.24
   0 -19  -7   -0.34    3.92
   0 -19  -7   -2.73    3.73
   0  19  -7   -0.65    2.53
   0  19  -7   -0.35    2.84
   0 -19  -8  295.50   10.10
   0 -19  -8  298.80    9.95
   0  19  -8  302.80    9.06
   0  19  -8  274.90    8.70
   0 -19  -9  248.50    9.30
   0 -19  -9  247.80    9.17
   0  19   9  262.40    8.96
   0  19  -9  252.40    8.33
   0  19  -9  244.70    8.27
   0 -19 -10  246.60    9.23
   0 -19 -10  275.00    9.85
   0  19 -10  251.70    8.63
   0  19 -10  235.50    8.04
   0 -19 -11  384.40   12.44
   0 -19 -11  421.70   13.08
   0  19 -11  387.70   11.65
   0  19 -11  406.10   12.51
   0 -19 -12  193.00    8.20
   0 -19 -12  176.30    8.04
   0  19 -12  186.80    7.62
   0  19 -12  194.40    8.23
   0 -19 -13    3.38    4.22
   0 -19 -13    6.33    5.30
   0  19 -13    7.03    5.26
   0  19 -13   -2.64    4.62
   0 -19 -14   31.57    4.99
   0 -19 -14   25.18    5.30
   0  19 -14   30.41    6.42
   0  19 -14   31.17    6.54
   0 -20  -2   47.94    2.74
   0 -20  -2   44.78    2.65
   0 -20  -3  410.70   11.02
   0 -20  -3  419.10   11.13
   0 -20  -4   -1.85    2.87
   0 -20  -4    0.69    2.70
   0 -20  -5   65.60    4.38
   0 -20  -5   71.44    4.69
   0 -20  -6    6.13    3.45
   0 -20  -6    4.48    3.90
   0  20  -6    8.63    2.17
   0  20  -6    6.33    2.27
   0 -20  -7   62.62    5.30
   0 -20  -7   58.20    4.85
   0  20  -7   65.61    4.05
   0  20  -7   67.91    4.02
   0 -20  -8  143.70    6.98
   0 -20  -8  145.50    7.10
   0  20  -8  147.30    5.91
   0  20  -8  158.10    5.90
   0 -20  -9   43.13    4.91
   0 -20  -9   35.45    4.79
   0  20  -9   45.85    4.16
   0  20  -9   44.90    4.18
   0 -20 -10   86.72    5.97
   0 -20 -10   80.88    5.99
   0  20 -10   84.17    5.06
   0  20 -10   73.24    4.98
   0 -20 -11   13.14    4.86
   0 -20 -11   18.72    4.88
   0  20 -11    6.63    4.38
   0  20 -11    3.97    4.08
   0 -20 -12   41.31    5.42
   0 -20 -12   50.53    5.34
   0  20 -12   40.86    5.33
   0  20 -12   44.67    5.35
   0 -20 -13   16.41    4.89
   0 -20 -13    5.54    5.09
   0  20 -13   19.38    5.51
   0  20 -13   10.89    5.57
   0 -21  -2   70.26    2.99
   0 -21  -2   67.06    2.94
   0 -21  -3  265.20    7.79
   0 -21  -3  266.00    7.87
   0 -21  -4   17.18    3.32
   0 -21  -4   18.34    3.10
   0 -21  -5  150.40    6.20
   0 -21  -5  163.90    6.56
   0 -21  -6    4.54    3.66
   0 -21  -6   -0.13    3.68
   0  21  -6    0.22    1.72
   0  21  -6   -0.37    1.79
   0 -21  -7   26.96    4.44
   0 -21  -7   40.67    4.50
   0  21  -7   37.39    3.11
   0  21  -7   32.08    2.95
   0 -21  -8   32.50    4.44
   0 -21  -8   46.81    4.86
   0  21  -8   41.48    3.80
   0  21  -8   39.00    3.62
   0 -21  -9  401.90   12.20
   0 -21  -9  365.50   11.83
   0  21  -9  370.90   10.69
   0  21  -9  383.60   10.93
   0 -21 -10  150.10    7.27
   0 -21 -10  161.50    7.26
   0  21 -10  154.90    6.48
   0  21 -10  150.20    6.62
   0 -21 -11   57.85    5.63
   0 -21 -11   60.61    5.70
   0  21 -11   50.57    5.10
   0  21 -11   46.15    5.15
   0 -21 -12   -3.55    4.74
   0 -21 -12    1.85    4.41
   0  21 -12   -0.29    4.87
   0  21 -12   -5.95    5.32
   0 -21 -13   27.19    5.51
   0 -21 -13   15.06    5.35
   0  21 -13   10.69    6.03
   0  21 -13    8.23    5.85
   0 -22  -3    1.60    2.55
   0 -22  -3   -1.10    2.51
   0 -22  -4   12.77    3.16
   0 -22  -4    9.24    3.03
   0 -22  -5   45.26    4.22
   0 -22  -5   39.62    4.23
   0 -22  -6    4.03    3.48
   0 -22  -6    0.19    3.67
   0 -22  -7   15.62    3.80
   0 -22  -7   20.27    4.58
   0  22  -7   21.19    2.67
   0  22  -7   19.76    2.71
   0 -22  -8  411.40   12.47
   0 -22  -8  408.90   12.30
   0  22  -8  386.70   10.78
   0  22  -8  405.50   11.06
   0 -22  -9   56.31    5.24
   0 -22  -9   62.93    5.38
   0  22  -9   51.10    4.34
   0  22  -9   57.47    4.30
   0 -22 -10    0.95    4.60
   0 -22 -10    6.70    4.32
   0  22 -10    8.61    3.83
   0  22 -10    6.63    3.86
   0 -22 -11  118.20    6.98
   0 -22 -11  113.20    6.20
   0 -22 -12   38.63    5.44
   0 -22 -12   38.37    5.87
   0  22 -12   43.28    6.14
   0  22 -12   48.85    5.68
   0 -22 -13   30.61    5.85
   0 -22 -13   17.18    5.12
   0  22 -13   24.98    6.20
   0  22 -13   17.03    5.98
   0 -23  -3    8.17    2.46
   0 -23  -3    3.61    2.24
   0 -23  -4   25.60    3.20
   0 -23  -4   18.80    3.35
   0 -23  -5   13.71    3.45
   0 -23  -5   16.61    3.62
   0 -23  -6   42.92    4.39
   0 -23  -6   56.71    4.64
   0 -23  -7   31.95    4.18
   0 -23  -7   25.02    4.49
   0 -23  -8    3.65    3.95
   0 -23  -8   -2.48    4.40
   0  23  -8    4.53    3.01
   0  23  -8   -0.42    2.86
   0  23  -9   68.77    4.88
   0  23  -9   66.40    4.78
   0 -23 -10   50.04    5.38
   0 -23 -10   54.43    5.41
   0  23 -10   53.94    4.93
   0  23 -10   60.96    4.98
   0 -23 -11   68.77    6.46
   0 -23 -11   47.10    5.75
   0  23 -11   51.04    5.36
   0  23 -11   54.80    5.40
   0 -23 -12    2.45    4.67
   0 -23 -12    2.79    5.47
   0  23 -12   -1.27    5.41
   0  23 -12    4.91    5.47
   0 -24  -3   14.35    2.35
   0 -24  -3   13.02    2.38
   0 -24  -4  205.70    6.71
   0 -24  -4  191.80    6.53
   0 -24  -5    8.37    3.47
   0 -24  -5   10.52    3.47
   0 -24  -6  332.00   10.37
   0 -24  -6  322.00   10.19
   0 -24  -7   61.90    5.20
   0 -24  -7   58.27    4.83
   0 -24  -8    9.66    4.83
   0 -24  -8    5.85    4.29
   0  24  -8    9.82    2.40
   0  24  -8   11.32    2.44
   0 -24  -9    9.81    4.98
   0 -24  -9   10.37    4.19
   0  24  -9   10.16    3.62
   0  24  -9   14.36    3.67
   0 -24 -10   32.09    4.96
   0 -24 -10   35.90    5.57
   0  24 -10   39.35    4.87
   0  24 -10   43.71    5.03
   0 -24 -11   79.02    6.32
   0 -24 -11   67.76    5.90
   0  24 -11   71.47    5.99
   0  24 -11   64.54    6.07
   0 -24 -12   25.22    5.68
   0 -24 -12   17.50    5.58
   0  24 -12   19.02    6.54
   0  24 -12   25.73    6.40
   0 -25  -4    4.65    3.10
   0 -25  -4    0.74    2.82
   0 -25  -5   -5.16    3.48
   0 -25  -5    1.06    3.50
   0 -25  -6   36.20    4.28
   0 -25  -6   32.91    4.23
   0 -25  -7    3.90    4.01
   0 -25  -7    4.25    4.14
   0 -25  -8   -0.09    4.10
   0 -25  -8   11.94    4.75
   0 -25  -9   27.81    4.87
   0 -25  -9   28.22    5.39
   0  25  -9   30.92    3.48
   0  25  -9   26.84    3.60
   0 -25 -10   -0.01    4.79
   0 -25 -10   -3.07    5.00
   0  25 -10    7.80    4.57
   0  25 -10    8.75    4.49
   0 -25 -11   12.95    5.27
   0 -25 -11    6.92    5.61
   0  25 -11    3.16    6.21
   0  25 -11   16.44    6.07
   0 -26  -4   21.57    3.18
   0 -26  -4   16.22    3.10
   0 -26  -5   90.60    5.00
   0 -26  -5  100.80    5.17
   0 -26  -6    4.18    3.66
   0 -26  -6    6.88    3.85
   0 -26  -7  333.80   10.37
   0 -26  -7  312.80   10.30
   0 -26  -8   -1.95    4.45
   0 -26  -8   -3.26    4.72
   0 -26  -9   10.02    5.17
   0 -26  -9   -0.09    4.89
   0 -26 -10    3.54    4.87
   0 -26 -10    3.76    5.28
   0  26 -10   -0.42    3.80
   0  26 -10   -3.78    3.94
   0 -26 -11   12.72    5.33
   0 -26 -11   22.08    6.10
   0  26 -11   13.90    6.11
   0  26 -11   14.97    5.93
   0 -27  -5    2.95    3.57
   0 -27  -5    7.03    3.53
   0 -27  -6   19.20    4.23
   0 -27  -6   20.64    4.14
   0 -27  -7   25.67    4.84
   0 -27  -7   23.19    4.42
   0 -27  -8    6.32    4.64
   0 -27  -8    5.59    4.91
   0 -27  -9    0.33    4.72
   0 -27  -9   -0.98    5.11
   0 -27 -10   39.22    5.69
   0 -27 -10   25.97    5.70
   0 -28  -5    7.35    3.47
   0 -28  -5    8.14    3.44
   0 -28  -6    0.78    4.28
   0 -28  -6   10.10    4.21
   0 -28  -7  170.20    7.48
   0 -28  -7  162.10    7.26
   0 -28  -8    7.75    5.42
   0 -28  -8   17.37    5.31
   0 -28  -9    5.93    5.00
   0 -28  -9   -1.69    5.31
   0 -28 -10   -1.59    5.53
   0 -28 -10   -7.11    6.18
   0 -29  -5  136.30    5.71
   0 -29  -5  134.10    5.18
   0 -29  -6   26.61    5.05
   0 -29  -6   31.53    4.90
   0 -29  -7   28.73    5.33
   0 -29  -7   24.40    5.26
   0 -29  -8   18.49    5.47
   0 -29  -8   20.72    5.77
   0 -29  -9   -1.93    5.82
   0 -29  -9   -1.26    6.15
   0 -30  -6   37.64    4.96
   0 -30  -6   45.68    4.80
   0 -30  -7    4.27    5.32
   0 -30  -7   10.20    5.36
   0 -30  -8   -2.15    5.65
   0 -30  -8    9.69    5.97
   0 -31  -7   18.10    5.94
   0 -31  -7   20.74    6.12
   0 -31  -8    8.87    7.46
   0 -31  -8    5.21    7.04
   0 -32  -7   79.20    7.45
   0 -32  -7   69.52    6.83
   1   0 -17   -0.46    4.60
   1   0 -17    0.51    4.62
   1   0 -16  125.00    6.73
   1   0 -16  138.00    6.84
   1   0 -15   -6.91    4.07
   1   0 -15    8.35    4.53
  -1   0  15    3.79    4.94
   1   0 -14  300.30   10.26
   1   0 -14  332.40   11.27
  -1   0  14  305.70   10.32
   1   0 -13   -1.06    4.08
  -1   0  13    1.65    4.39
   1   0 -12    4.58    4.43
  -1   0  12   -0.28    4.31
   1   0 -11    1.62    4.21
  -1   0  11    3.65    4.29
   1   0 -10  339.30   11.41
  -1   0  10  352.10   11.72
   1   0  -9    5.93    4.27
  -1   0   9    2.35    4.27
   1   0  -8   24.22    4.34
  -1   0   8   19.75    4.59
   1   0  -7   -0.25    3.67
  -1   0   7   -2.16    3.95
   1   0  -6 5985.00  134.10
  -1   0   6 6107.00  136.60
   1   0  -5    4.42    3.69
  -1   0   5    3.08    3.90
   1   0  -4 1313.00   31.25
  -1   0   4 1304.00   31.17
   1   0  -3  118.60    5.79
   1   0  -3  113.40    5.28
  -1   0   3  117.70    6.10
   1   0  -2   23.88    3.14
   1   0  -2   29.48    3.01
  -1   0   2   32.41    2.85
   1   0  -1   -0.37    1.92
  -1   0   1    1.12    2.01
   1   0   0 1870.00   41.79
  -1   0   0 1860.00   41.59
   1   0   1    9.94    2.76
  -1   0  -1   11.23    2.41
   1   0   2  904.00   21.86
  -1   0  -2  893.30   21.37
   1   0   3    1.49    3.93
  -1   0  -3    4.00    3.80
   1   0   4   36.68    4.24
  -1   0  -4   40.43    4.34
   1   0   5   16.59    4.25
  -1   0  -5   21.93    4.16
   1   0   6  298.80    9.96
  -1   0  -6  331.30   10.77
   1   0   7   -3.23    3.91
  -1   0  -7   -0.17    3.87
   1   0   8  416.80   12.92
  -1   0  -8  427.90   13.15
   1   0   9    1.14    4.19
  -1   0  -9   -4.47    4.11
   1   0  10  375.40   12.07
  -1   0 -10  375.20   12.25
   1   0  11    1.57    4.11
  -1   0 -11   -7.84    4.23
   1   0  12  283.30   10.60
  -1   0 -12  272.20    9.90
   1   0  13    5.37    4.15
  -1   0 -13    1.99    4.19
   1   0  14    5.22    4.88
  -1   0 -14    3.39    4.14
   1   0  15    2.93    4.72
  -1   0 -15    3.12    4.55
   1   0  16   70.25    5.66
  -1   0 -16   62.42    5.52
   1  -1 -17  123.70    6.43
   1  -1 -17  115.00    6.27
   1   1 -17  124.00    6.44
   1   1 -17  115.40    6.35
   1  -1 -16   45.87    4.66
   1  -1 -16   47.71    5.43
  -1  -1  16   54.49    4.92
   1   1 -16   49.31    5.20
   1   1 -16   52.29    5.18
  -1   1  16   42.40    4.58
   1  -1 -15  242.90    9.10
   1  -1 -15  241.50    8.89
  -1  -1  15  226.50    8.98
   1   1 -15  224.90    8.81
   1   1 -15  219.90    8.73
  -1   1  15  228.90    9.43
   1  -1 -14    8.85    4.24
   1  -1 -14    6.70    3.79
  -1  -1  14    4.18    4.88
   1   1 -14   13.90    4.51
   1   1 -14    8.91    4.22
  -1   1  14    6.84    4.31
   1  -1 -13   96.50    6.25
  -1  -1  13   88.87    6.06
   1   1 -13   79.92    6.00
  -1   1  13   78.05    6.08
   1  -1 -12   -6.16    4.06
  -1  -1  12   -0.76    4.04
   1   1 -12    0.93    4.04
  -1   1  12   -2.16    4.30
   1  -1 -11   16.72    4.30
  -1  -1  11   23.60    4.89
   1   1 -11   20.08    4.65
  -1   1  11   18.89    4.60
   1  -1 -10    3.34    4.39
  -1  -1  10    2.09    4.66
   1   1 -10    0.41    4.35
  -1   1  10   -4.03    4.59
   1  -1  -9  230.90    8.95
  -1  -1   9  251.00    9.49
   1   1  -9  248.80    9.50
  -1   1   9  226.90    9.06
   1  -1  -8   76.15    5.82
  -1  -1   8   72.30    5.62
   1   1  -8   72.03    5.34
  -1   1   8   77.80    5.82
   1  -1  -7  784.50   20.50
  -1  -1   7  821.60   21.35
   1   1  -7  807.90   20.97
  -1   1   7  833.30   21.70
   1  -1  -6  363.00   11.16
  -1  -1   6  350.40   11.00
   1   1  -6  372.70   11.42
  -1   1   6  349.00   10.75
   1  -1  -5  259.20    8.74
  -1  -1   5  266.40    9.04
   1   1  -5  259.60    8.56
  -1   1   5  262.60    9.02
   1  -1  -4  442.40   12.54
  -1  -1   4  454.40   12.97
   1   1  -4  447.60   12.53
  -1   1   4  454.30   12.96
   1  -1  -3  148.10    5.78
   1  -1  -3  140.70    6.10
   1   1  -3  208.20    7.04
   1   1  -3  184.30    6.89
   1  -1  -2 1476.00   33.68
   1  -1  -2 1449.00   33.09
  -1  -1   2 1452.00   32.98
   1   1  -2 1467.00   33.44
   1   1  -2 1444.00   32.90
  -1   1   2 1469.00   33.43
   1  -1  -1   81.16    3.24
  -1  -1   1   74.05    2.94
   1   1  -1   71.27    2.92
  -1   1   1   78.61    3.18
   1  -1   0  369.00    9.05
  -1  -1   0  340.80    8.36
   1   1   0  348.60    8.55
  -1   1   0  365.50    8.94
   1  -1   2 1467.00   34.12
  -1  -1  -2 1449.00   33.56
   1   1   2 1537.00   35.54
  -1   1  -2 1445.00   33.49
   1  -1   3  206.80    7.84
  -1  -1  -3  227.30    7.92
   1   1   3  213.20    7.85
  -1   1  -3  202.30    7.39
   1  -1   4  509.20   13.99
  -1  -1  -4  490.20   13.61
   1   1   4  480.90   13.39
  -1   1  -4  503.50   13.54
   1  -1   5    5.90    3.91
  -1  -1  -5    6.31    3.82
   1   1   5    4.68    4.18
  -1   1  -5    7.81    3.77
   1  -1   6   17.86    4.31
  -1  -1  -6    9.74    3.80
   1   1   6   15.83    4.44
  -1   1  -6   22.80    3.88
   1  -1   7  287.80    9.95
  -1  -1  -7  308.80   10.49
   1   1   7  306.90   10.32
  -1   1  -7  279.80    9.58
   1  -1   8    6.63    4.50
  -1  -1  -8   -0.22    4.22
   1   1   8    5.20    4.28
  -1   1  -8    4.86    4.10
   1  -1   9   32.73    5.30
  -1  -1  -9   36.64    5.10
   1   1   9   25.17    5.10
  -1   1  -9   34.35    4.76
   1  -1  10  253.60    9.77
  -1  -1 -10  223.20    8.99
   1   1  10  238.00    9.43
  -1   1 -10  244.50    9.44
   1  -1  11  365.80   12.18
  -1  -1 -11  357.40   11.99
   1   1  11  359.50   11.71
  -1   1 -11  348.30   11.63
   1  -1  12  118.80    6.88
  -1  -1 -12  100.10    6.53
   1   1  12   85.61    6.33
  -1   1 -12  106.00    6.46
   1  -1  13  214.00    8.57
  -1  -1 -13  223.40    8.88
   1   1  13  247.30    9.45
  -1   1 -13  231.10    9.11
   1   1  14    6.76    4.40
  -1   1 -14   14.43    4.49
   1  -1  15   27.56    4.99
  -1  -1 -15   32.13    4.87
   1   1  15   38.86    5.27
  -1   1 -15   26.00    4.80
   1  -1  16   31.22    5.22
  -1  -1 -16   27.28    4.70
   1   1  16   22.58    5.11
  -1   1 -16   27.62    4.90
   1   2 -17   -1.21    4.42
   1   2 -17    1.02    4.34
   1  -2 -16   78.26    5.83
   1  -2 -16   75.42    5.53
   1   2 -16   82.54    6.06
   1   2 -16   70.06    5.46
  -1   2  16   82.35    5.50
   1  -2 -15   48.83    5.37
   1  -2 -15   41.33    4.97
  -1  -2  15   42.00    5.42
   1   2 -15   40.68    4.98
   1   2 -15   47.26    4.93
  -1   2  15   51.44    5.59
   1  -2 -14    3.38    4.18
   1  -2 -14   -0.06    3.82
  -1  -2  14    2.36    4.49
   1   2 -14    1.72    4.02
   1   2 -14    3.65    4.04
  -1   2  14   -4.08    4.43
   1  -2 -13   93.24    6.14
  -1  -2  13   94.42    6.47
   1  -2 -12   94.03    6.26
  -1  -2  12   88.11    5.90
   1   2 -12   93.94    6.08
  -1   2  12   97.39    6.30
   1  -2 -11   18.04    4.61
  -1  -2  11   22.29    4.74
   1   2 -11   24.38    4.50
  -1   2  11   21.34    4.82
   1  -2 -10  257.80    9.68
  -1  -2  10  250.40    9.76
   1   2 -10  257.60    9.80
  -1   2  10  270.10   10.50
   1  -2  -9  110.80    6.53
  -1  -2   9  102.20    6.48
   1   2  -9   97.99    6.10
  -1   2   9  110.60    6.89
   1  -2  -8  297.40   10.28
  -1  -2   8  299.40   10.41
   1   2  -8  307.00   10.18
  -1   2   8  300.90   10.42
   1  -2  -7  300.90   10.16
  -1  -2   7  306.70   10.36
   1   2  -7  290.10    9.76
  -1   2   7  310.30   10.48
   1  -2  -6 3884.00   88.04
  -1  -2   6 4016.00   90.83
   1   2  -6 3927.00   88.89
  -1   2   6 3897.00   88.36
   1  -2  -5 1622.00   38.12
  -1  -2   5 1586.00   37.38
   1   2  -5 1567.00   36.69
  -1   2   5 1663.00   39.21
   1  -2  -4  739.10   18.94
  -1  -2   4  741.30   18.90
   1   2  -4  782.30   19.76
  -1   2   4  767.60   19.60
   1  -2  -3 5315.00  118.70
   1   2  -3 5017.00  111.90
   1  -2  -2   19.93    3.20
   1  -2  -2   27.11    3.13
  -1  -2   2   31.56    2.78
   1   2  -2   31.75    3.06
   1   2  -2   38.44    3.05
  -1   2   2   28.51    2.95
   1  -2  -1  213.60    5.90
  -1  -2   1  211.90    5.70
   1   2  -1  219.50    5.90
  -1   2   1  219.20    5.97
   1  -2   0  306.30    7.65
  -1  -2   0  310.80    7.78
   1   2   0  313.60    7.87
  -1   2   0  308.30    7.71
   1  -2   1  810.10   18.99
  -1  -2  -1  836.70   19.58
   1   2   1  827.70   19.53
  -1   2  -1  811.70   18.97
   1  -2   3 3762.00   84.93
  -1  -2  -3 3758.00   84.77
   1   2   3 3892.00   87.91
  -1   2  -3 3741.00   84.37
   1  -2   4   -3.98    3.73
  -1  -2  -4    0.08    3.38
   1   2   4   -1.25    3.71
  -1   2  -4    2.30    3.33
   1  -2   5 1111.00   27.34
  -1  -2  -5 1095.00   26.94
   1   2   5 1099.00   27.13
  -1   2  -5 1067.00   26.09
   1  -2   6  185.70    7.60
  -1  -2  -6  203.00    8.00
   1   2   6  199.30    8.29
  -1   2  -6  184.30    7.31
   1  -2   7  109.40    6.25
  -1  -2  -7  121.50    6.55
   1   2   7  107.60    6.22
  -1   2  -7  117.70    6.26
   1  -2   8  636.50   17.74
  -1  -2  -8  622.30   17.09
   1   2   8  629.70   17.65
  -1   2  -8  620.10   17.25
   1  -2   9  524.40   15.50
  -1  -2  -9  517.60   15.20
   1   2   9  547.30   16.09
  -1   2  -9  521.70   15.30
   1  -2  10  397.90   12.83
  -1  -2 -10  377.90   12.25
   1   2  10  410.20   12.97
  -1   2 -10  391.20   12.36
   1  -2  11    1.65    4.44
  -1  -2 -11    1.64    4.28
   1   2  11   12.44    4.75
  -1   2 -11    3.47    4.48
   1  -2  12   11.75    4.68
  -1  -2 -12   10.01    4.48
   1   2  12   11.68    4.47
  -1   2 -12   21.40    4.74
   1  -2  13   45.86    5.32
  -1  -2 -13   43.35    5.09
   1   2  13   37.78    5.15
  -1   2 -13   55.57    5.48
   1  -2  14  274.00    9.88
  -1  -2 -14  283.90   10.05
   1   2  14  291.70   10.03
  -1   2 -14  275.30    9.95
   1  -2  15   -0.24    4.70
  -1  -2 -15    9.90    4.43
   1   2  15   -4.25    4.49
  -1   2 -15   -3.60    4.27
   1  -2  16    1.35    4.49
  -1  -2 -16   17.02    4.40
   1   2  16   11.44    4.97
  -1   2 -16    8.31    4.29
   1   3 -17   76.18    5.64
   1   3 -17   86.31    6.06
   1  -3 -16    0.23    4.32
   1  -3 -16   -4.96    4.32
   1   3 -16   -8.49    4.36
   1   3 -16    0.34    4.36
  -1   3  16    0.88    3.99
   1  -3 -15   34.52    4.75
   1  -3 -15   51.98    5.09
  -1  -3  15   36.15    4.97
   1   3 -15   41.45    4.93
   1   3 -15   42.94    5.06
  -1   3  15   37.55    5.13
   1  -3 -14   37.14    5.15
   1  -3 -14   36.31    5.12
  -1  -3  14   43.84    5.02
   1   3 -14   42.32    5.22
   1   3 -14   35.92    5.01
  -1   3  14   33.61    5.01
   1  -3 -13  114.10    6.63
  -1  -3  13  128.20    7.07
   1   3 -13  133.20    6.89
   1   3 -13  145.80    7.53
  -1   3  13  118.70    6.83
   1  -3 -12  121.90    6.75
  -1  -3  12  123.90    6.81
   1   3 -12  112.60    6.51
  -1   3  12  136.00    7.36
   1  -3 -11  750.50   20.48
  -1  -3  11  818.00   21.88
   1   3 -11  817.80   21.73
  -1   3  11  747.30   20.17
   1  -3 -10  353.70   11.73
  -1  -3  10  332.30   11.44
   1   3 -10  328.70   11.25
  -1   3  10  319.70   11.37
   1  -3  -9 1399.00   34.15
  -1  -3   9 1393.00   34.05
   1   3  -9 1381.00   33.80
  -1   3   9 1412.00   34.56
   1  -3  -8   85.10    6.00
  -1  -3   8   82.99    5.71
   1   3  -8   90.32    5.68
  -1   3   8   91.75    5.83
   1  -3  -7 1265.00   30.80
  -1  -3   7 1311.00   31.85
   1   3  -7 1283.00   30.94
  -1   3   7 1270.00   31.08
   1  -3  -6  423.20   12.56
  -1  -3   6  409.40   12.22
   1   3  -6  365.40   11.18
  -1   3   6  404.30   12.02
   1  -3  -5  310.40    9.89
  -1  -3   5  297.00    9.52
   1   3  -5  283.40    8.98
  -1   3   5  298.00    9.76
   1  -3  -4  189.00    7.48
  -1  -3   4  191.40    7.25
   1   3  -4  206.90    7.23
  -1   3   4  199.30    7.51
   1  -3  -3  948.60   23.23
   1  -3  -3  942.10   23.03
   1   3  -3  833.30   20.36
   1   3  -3  838.50   20.28
   1  -3  -2 1115.00   26.05
   1  -3  -2 1082.00   25.27
  -1  -3   2 1115.00   25.62
   1   3  -2 1058.00   24.38
   1   3  -2 1049.00   24.21
  -1   3   2 1135.00   26.42
   1  -3  -1  126.00    4.27
  -1  -3   1  138.00    4.11
   1   3  -1  132.40    4.01
  -1   3   1  133.80    4.22
   1   3   0 2511.00   55.94
   1  -3   1    7.37    2.42
  -1  -3  -1    6.72    2.69
   1   3   1    8.33    3.00
  -1   3  -1    4.78    2.32
   1  -3   3 1746.00   40.58
  -1  -3  -3 1652.00   38.68
   1   3   3 1699.00   39.66
  -1   3  -3 1753.00   40.73
   1  -3   4 5242.00  117.40
  -1  -3  -4 5268.00  118.10
   1   3   4 5187.00  116.30
  -1   3  -4 5123.00  114.80
   1  -3   5   34.72    4.41
  -1  -3  -5   33.56    4.41
   1   3   5   36.22    4.78
  -1   3  -5   34.59    4.46
   1  -3   6  188.50    7.58
  -1  -3  -6  179.00    7.38
   1   3   6  183.10    7.72
  -1   3  -6  198.10    7.49
   1  -3   7  325.10   10.68
  -1  -3  -7  328.60   10.78
   1   3   7  329.40   10.44
  -1   3  -7  352.50   11.28
   1  -3   8  186.80    7.99
  -1  -3  -8  179.10    7.74
   1  -3   9    8.53    4.33
  -1  -3  -9    2.29    3.98
   1   3   9   -0.28    4.68
  -1   3  -9    0.60    4.27
   1  -3  10   11.43    4.51
  -1  -3 -10   10.46    4.28
   1   3  10   21.16    4.86
  -1   3 -10   12.31    4.44
   1  -3  11  303.20   10.61
  -1  -3 -11  297.50   10.61
   1   3  11  291.20   10.69
  -1   3 -11  299.50   10.52
   1  -3  12    6.48    4.80
  -1  -3 -12    7.36    4.41
   1   3  12    7.35    4.68
  -1   3 -12   17.91    4.57
   1  -3  13  139.30    7.06
  -1  -3 -13  147.30    7.30
   1   3  13  166.10    7.37
  -1   3 -13  152.40    7.43
   1  -3  14   17.35    4.90
  -1  -3 -14   18.99    4.61
   1   3  14   17.34    5.10
  -1   3 -14   19.20    4.59
   1  -3  15   10.91    4.87
  -1  -3 -15    4.64    4.55
   1   3  15   10.93    4.84
  -1   3 -15    5.86    4.50
   1  -3  16    6.19    4.80
  -1  -3 -16    2.59    4.43
   1  -4 -17    5.34    4.62
   1  -4 -17   17.13    4.26
   1   4 -17   16.95    4.71
   1   4 -17   17.96    4.91
   1  -4 -16   40.76    5.24
   1  -4 -16   46.77    4.94
   1   4 -16   48.68    5.21
   1   4 -16   46.20    5.22
   1  -4 -15    7.65    4.18
   1  -4 -15    0.21    4.17
  -1  -4  15   12.49    4.80
   1   4 -15    7.59    4.49
   1   4 -15    3.73    4.12
  -1   4  15    5.70    4.62
   1  -4 -14    7.63    4.45
   1  -4 -14    4.90    4.54
  -1  -4  14    3.40    4.45
   1   4 -14    1.83    4.16
   1   4 -14    3.29    4.33
  -1   4  14   -0.07    4.22
   1  -4 -13  520.60   14.97
   1  -4 -13  562.40   16.17
  -1  -4  13  531.60   15.37
   1   4 -13  553.60   15.93
   1   4 -13  551.40   15.55
  -1   4  13  524.50   15.58
   1  -4 -12  167.10    7.73
  -1  -4  12  170.80    8.00
   1   4 -12  185.00    7.99
  -1   4  12  170.10    8.07
   1  -4 -11    2.64    4.31
  -1  -4  11    2.40    4.20
   1   4 -11    2.71    4.30
  -1   4  11    0.98    3.73
   1  -4 -10  320.60   10.85
  -1  -4  10  317.60   11.24
   1   4 -10  293.00   10.49
  -1   4  10  303.30   10.66
   1  -4  -9 1708.00   41.05
  -1  -4   9 1751.00   41.84
   1   4  -9 1675.00   40.13
  -1   4   9 1714.00   40.91
   1  -4  -8    5.74    4.13
  -1  -4   8    4.02    4.26
   1   4  -8    4.30    3.93
  -1   4   8   -0.06    4.11
   1  -4  -7   97.16    5.76
  -1  -4   7  110.80    6.14
   1   4  -7  104.50    5.72
  -1   4   7  108.70    6.27
   1  -4  -6 1643.00   39.06
  -1  -4   6 1679.00   39.52
   1   4  -6 1695.00   40.07
  -1   4   6 1640.00   38.53
   1  -4  -5  153.90    6.72
  -1  -4   5  161.30    6.63
   1   4  -5  160.70    6.32
  -1   4   5  167.10    6.94
   1  -4  -4  169.60    6.89
  -1  -4   4  170.70    6.70
   1   4  -4  168.60    6.25
  -1   4   4  168.90    6.87
   1  -4  -3   51.18    4.45
   1  -4  -3   67.72    4.97
  -1  -4   3   55.91    4.17
   1   4  -3   60.03    3.78
   1   4  -3   62.49    4.25
  -1   4   3   51.99    4.81
   1  -4  -2   86.16    4.42
   1  -4  -2   74.90    4.49
   1   4  -2   95.13    4.10
   1   4  -2  101.40    3.87
   1  -4  -1  106.60    3.83
  -1  -4   1   98.35    3.37
   1   4  -1  104.40    3.35
  -1   4   1  106.30    3.84
   1  -4   0  723.20   16.75
  -1  -4   0  745.40   17.23
   1   4   0  748.00   17.27
  -1   4   0  755.40   17.48
   1   4   1  126.80    4.89
  -1   4  -1  144.40    4.86
   1  -4   2  873.80   21.05
  -1  -4  -2  845.70   20.78
   1   4   2  834.70   20.56
  -1   4  -2  874.30   21.07
   1  -4   3  680.60   17.23
  -1  -4  -3  690.10   17.73
   1   4   3  692.40   17.61
  -1   4  -3  648.20   16.45
   1  -4   4  585.70   15.44
  -1  -4  -4  607.50   16.14
   1   4   4  614.40   16.15
  -1   4  -4  595.00   15.51
   1  -4   5 5988.00  134.10
  -1  -4  -5 5964.00  133.60
   1   4   5 6036.00  135.10
  -1   4  -5 5874.00  131.50
   1  -4   6  878.10   22.37
  -1  -4  -6  859.90   21.95
   1   4   6  854.30   21.86
  -1   4  -6  871.80   22.01
   1  -4   7   60.27    5.12
  -1  -4  -7   65.58    5.53
   1   4   7   59.32    5.09
  -1   4  -7   68.60    5.12
   1  -4   8  625.40   17.20
  -1  -4  -8  637.20   17.62
   1   4   8  617.80   17.41
  -1   4  -8  660.60   17.92
   1  -4   9   88.89    6.22
  -1  -4  -9   89.50    5.96
   1   4   9   90.75    6.28
  -1   4  -9   99.31    6.16
   1  -4  10  234.60    9.35
  -1  -4 -10  238.40    9.47
   1   4  10  232.10    8.67
  -1   4 -10  206.80    8.71
   1  -4  11   12.35    4.66
  -1  -4 -11    5.88    4.46
   1   4  11    6.75    4.47
  -1   4 -11   11.71    4.37
   1  -4  12   -0.07    4.24
  -1  -4 -12    4.13    4.42
   1   4  12    5.34    4.57
  -1   4 -12    1.94    4.18
   1  -4  13   77.87    6.24
  -1  -4 -13   95.10    6.37
   1   4  13   82.18    6.23
  -1   4 -13   73.22    5.45
   1  -4  14   93.35    6.22
  -1  -4 -14   79.72    5.93
   1   4  14   98.68    6.51
  -1   4 -14   87.31    6.06
   1  -4  15    0.29    4.48
  -1  -4 -15    7.90    4.29
   1   4  15    0.12    4.77
  -1   4 -15    8.29    4.45
   1  -4  16   14.11    5.02
  -1  -4 -16   10.06    4.71
   1   4  16    4.45    4.58
  -1   4 -16   12.36    4.71
   1  -5 -17   37.54    4.87
   1  -5 -17   44.95    5.16
   1   5 -17   39.72    5.17
   1   5 -17   31.48    5.05
   1  -5 -16   -0.95    4.68
   1  -5 -16    6.56    4.41
   1   5 -16   10.91    4.45
   1   5 -16    4.72    4.29
   1  -5 -15   35.82    5.17
   1  -5 -15   32.72    5.02
  -1  -5  15   25.70    5.06
   1   5 -15   35.65    4.76
   1   5 -15   39.57    5.12
  -1   5  15   34.88    5.53
   1  -5 -14  341.50   11.21
   1  -5 -14  341.00   11.07
  -1  -5  14  343.60   11.35
   1   5 -14  345.90   10.73
   1   5 -14  353.30   11.45
  -1   5  14  377.90   12.48
   1  -5 -13   65.26    5.47
   1  -5 -13   71.64    5.47
  -1  -5  13   51.36    5.40
   1   5 -13   57.89    4.84
   1   5 -13   59.40    5.62
  -1   5  13   75.46    5.92
   1  -5 -12   -1.36    4.20
  -1  -5  12    1.00    4.40
   1   5 -12    5.21    4.60
  -1   5  12    3.62    4.03
   1  -5 -11   20.22    4.62
  -1  -5  11   11.06    4.71
   1   5 -11   14.82    4.24
  -1   5  11   17.20    4.47
   1  -5 -10    4.59    3.87
  -1  -5  10    6.54    4.53
   1   5 -10    2.23    4.43
  -1   5  10    5.61    4.79
   1  -5  -9  178.10    8.06
  -1  -5   9  167.20    7.71
   1   5  -9  172.70    7.40
  -1   5   9  180.90    8.31
   1  -5  -8  982.10   24.98
  -1  -5   8  974.30   24.74
   1   5  -8  987.70   25.06
  -1   5   8  978.30   25.14
   1  -5  -7 1014.00   25.58
  -1  -5   7  957.10   24.12
   1   5  -7  978.50   24.45
  -1   5   7 1034.00   26.17
   1  -5  -6  216.80    8.17
  -1  -5   6  199.30    7.50
   1   5  -6  208.80    7.63
  -1   5   6  200.40    7.70
   1  -5  -5   56.63    4.64
  -1  -5   5   62.79    4.55
   1   5  -5   61.57    4.55
  -1   5   5   66.39    5.03
   1  -5  -4   20.11    4.08
  -1  -5   4   17.72    3.65
   1   5  -4   22.21    3.48
  -1   5   4   15.51    3.93
   1  -5  -3  589.20   15.32
   1  -5  -3  619.60   16.05
  -1  -5   3  582.70   14.78
   1   5  -3  563.70   14.31
   1   5  -3  536.40   13.53
  -1   5   3  596.80   15.68
   1  -5  -2 1184.00   27.70
   1  -5  -2 1202.00   28.16
   1   5  -2 1207.00   27.68
   1   5  -2 1200.00   27.56
   1  -5   1  582.60   14.20
  -1  -5  -1  569.60   14.08
   1   5   1  575.80   14.21
  -1   5  -1  592.60   14.35
   1  -5   2    8.69    3.02
  -1  -5  -2    8.82    3.33
   1   5   2    7.82    3.58
  -1   5  -2    6.05    3.02
   1  -5   3  320.80    9.47
  -1  -5  -3  304.90    9.39
   1   5   3  333.30   10.08
  -1   5  -3  334.30    9.64
   1  -5   4   57.12    4.46
  -1  -5  -4   52.36    4.59
   1   5   4   54.35    4.69
  -1   5  -4   57.25    4.27
   1  -5   5   90.06    5.52
  -1  -5  -5   83.35    5.28
   1  -5   6 1658.00   39.32
  -1  -5  -6 1671.00   39.79
   1   5   6 1705.00   40.74
  -1   5  -6 1673.00   39.53
   1  -5   7 1025.00   25.73
  -1  -5  -7 1020.00   25.75
   1  -5   8  441.20   13.33
  -1  -5  -8  445.30   13.50
   1   5   8  453.20   13.93
  -1   5  -8  457.70   13.29
   1  -5   9   89.98    6.24
  -1  -5  -9   84.53    5.80
   1   5   9   85.09    6.45
  -1   5  -9   86.99    6.26
   1  -5  10  178.50    8.20
  -1  -5 -10  163.10    7.75
   1   5  10  173.90    7.99
  -1   5 -10  175.50    7.85
   1  -5  11  609.30   17.12
  -1  -5 -11  664.40   18.58
   1   5  11  698.20   19.03
  -1   5 -11  668.40   18.63
   1  -5  12   59.93    5.58
  -1  -5 -12   76.39    5.81
   1   5  12   65.18    5.31
  -1   5 -12   67.77    5.43
   1  -5  13  134.60    7.20
  -1  -5 -13  150.30    7.49
   1   5  13  141.40    7.38
  -1   5 -13  160.40    7.47
   1  -5  14   75.06    6.00
  -1  -5 -14   73.32    6.03
   1   5  14   74.76    5.52
  -1   5 -14   74.22    5.64
   1  -5  15    2.93    4.48
  -1  -5 -15    0.07    4.34
   1   5  15   -1.74    4.17
  -1   5 -15    1.82    4.36
   1  -5  16   99.94    6.84
  -1  -5 -16  111.10    6.13
   1   5  16  103.50    6.61
  -1   5 -16   86.08    6.13
   1   6 -17  139.30    7.91
   1   6 -17  137.10    7.39
   1  -6 -16   62.62    5.64
   1  -6 -16   58.62    5.09
   1   6 -16   77.49    5.68
   1   6 -16   66.31    5.61
   1  -6 -15  104.10    6.33
   1  -6 -15  104.30    6.24
  -1  -6  15   95.58    6.47
   1   6 -15   91.84    6.09
   1   6 -15  100.20    6.42
  -1   6  15   88.47    5.91
   1  -6 -14    4.16    4.15
   1  -6 -14    2.48    4.35
  -1  -6  14   -1.19    4.94
   1   6 -14   -2.70    3.95
   1   6 -14   -2.82    4.02
  -1   6  14   -7.94    4.70
   1  -6 -13  335.70   10.98
   1  -6 -13  359.00   11.79
  -1  -6  13  371.50   12.11
   1   6 -13  330.10   10.63
   1   6 -13  343.20   11.34
  -1   6  13  349.50   11.14
   1  -6 -12  480.00   14.40
  -1  -6  12  453.10   13.98
   1   6 -12  451.00   13.66
  -1   6  12  464.60   13.89
   1  -6 -11   34.78    4.85
  -1  -6  11   28.08    5.35
   1   6 -11   36.45    4.83
  -1   6  11   26.01    4.78
   1  -6 -10  301.40   10.45
  -1  -6  10  327.90   11.04
   1   6 -10  334.10   11.29
  -1   6  10  318.50   11.02
   1  -6  -9  628.50   17.45
  -1  -6   9  610.20   17.05
   1   6  -9  592.70   16.36
  -1   6   9  627.10   17.70
   1  -6  -8  231.80    8.82
  -1  -6   8  226.20    8.66
   1   6  -8  236.30    8.87
  -1   6   8  229.70    9.24
   1  -6  -7   31.04    4.57
  -1  -6   7   38.81    4.78
   1   6  -7   36.46    4.51
  -1   6   7   33.02    4.98
   1  -6  -6  189.70    7.69
  -1  -6   6  202.40    7.66
   1   6  -6  224.80    7.88
  -1   6   6  215.50    8.18
   1  -6  -5 1017.00   25.00
  -1  -6   5  989.80   24.13
   1   6  -5  978.30   23.87
  -1   6   5  992.60   24.77
   1  -6  -4 1301.00   30.88
  -1  -6   4 1333.00   31.27
   1   6  -4 1368.00   31.98
  -1   6   4 1347.00   31.95
   1  -6  -3  773.80   19.22
   1  -6  -3  768.10   19.05
   1   6  -3  731.90   17.73
   1   6  -3  725.00   17.35
  -1   6   3  780.00   19.62
   1  -6  -2 1695.00   38.92
   1  -6  -2 1762.00   40.41
   1   6  -2 1651.00   37.41
   1   6  -2 1588.00   35.96
   1  -6   0    3.53    2.31
  -1  -6   0    0.91    1.97
   1   6   0    1.24    1.92
  -1   6   0   -3.49    2.06
   1  -6   1  517.90   12.72
  -1  -6  -1  517.50   12.94
   1   6   1  515.20   12.93
  -1   6  -1  523.40   12.77
   1  -6   2    3.06    2.71
  -1  -6  -2   -0.50    3.23
   1   6   2    2.53    3.06
  -1   6  -2    0.16    2.51
   1  -6   3  277.70    8.39
  -1  -6  -3  291.90    8.98
   1   6   3  285.30    8.86
  -1   6  -3  302.40    8.88
   1  -6   4   36.95    3.83
  -1  -6  -4   39.30    4.07
   1   6   4   46.65    4.82
  -1   6  -4   47.26    4.05
   1  -6   5 2116.00   49.05
  -1  -6  -5 2065.00   48.08
   1   6   5 2041.00   47.56
  -1   6  -5 2001.00   46.30
   1  -6   6    0.99    3.79
  -1  -6  -6    0.46    3.97
   1   6   6   -0.09    4.00
  -1   6  -6    6.09    3.44
   1  -6   7  458.00   13.37
  -1  -6  -7  462.40   13.65
   1   6   7  473.30   13.88
  -1   6  -7  467.70   13.60
   1  -6   8 1597.00   38.36
  -1  -6  -8 1613.00   38.74
   1   6   8 1637.00   39.54
  -1   6  -8 1563.00   37.43
   1  -6   9  754.90   20.24
  -1  -6  -9  745.90   19.98
   1   6   9  749.20   20.48
  -1   6  -9  746.50   20.07
   1  -6  10   36.41    5.31
  -1  -6 -10   25.30    4.65
   1   6  10   41.83    5.25
  -1   6 -10   35.81    4.67
   1  -6  11   12.00    4.78
  -1  -6 -11    0.63    4.38
   1   6  11   12.76    4.67
  -1   6 -11    6.03    4.20
   1  -6  12    5.64    4.60
  -1  -6 -12    1.75    4.28
   1   6  12   -8.61    4.21
  -1   6 -12   -0.39    3.84
   1  -6  13  343.90   11.55
  -1  -6 -13  343.20   11.43
   1   6  13  351.30   11.41
  -1   6 -13  315.30   10.62
   1  -6  14   62.99    6.17
  -1  -6 -14   66.02    5.71
   1   6  14   68.37    5.61
  -1   6 -14   61.77    5.58
   1  -6  15    5.71    4.71
  -1  -6 -15   11.12    4.50
   1   6  15    7.21    4.47
  -1   6 -15    8.82    4.62
   1  -6  16   63.13    5.75
  -1  -6 -16   56.47    5.34
   1   6  16   66.94    5.65
  -1   6 -16   84.01    6.27
   1  -7 -16   19.00    4.85
   1  -7 -16   16.59    5.03
   1   7 -16   21.77    5.00
   1   7 -16   22.38    4.50
   1  -7 -15  235.30    9.18
   1  -7 -15  223.10    8.72
  -1  -7  15  244.50    9.61
   1   7 -15  228.30    8.51
   1   7 -15  234.80    8.95
  -1   7  15  240.10    8.68
   1  -7 -14  283.80    9.91
   1  -7 -14  281.10    9.85
  -1  -7  14  296.10   10.52
   1   7 -14  286.50    9.78
   1   7 -14  276.80    9.79
  -1   7  14  285.00    9.74
   1  -7 -13  144.30    7.07
   1  -7 -13  135.10    6.98
  -1  -7  13  144.80    7.47
   1   7 -13  143.40    6.87
   1   7 -13  146.10    7.09
  -1   7  13  143.50    7.25
   1  -7 -12   90.54    6.11
  -1  -7  12   99.40    6.31
   1   7 -12  104.20    5.95
   1   7 -12  106.10    6.24
  -1   7  12   98.77    6.63
   1  -7 -11   16.59    4.69
  -1  -7  11   10.70    4.63
   1   7 -11   17.89    4.33
  -1   7  11   13.04    4.66
   1  -7 -10  123.60    6.70
  -1  -7  10  123.30    6.73
   1   7 -10  135.90    6.81
  -1   7  10  129.80    7.06
   1  -7  -9  285.50   10.13
  -1  -7   9  294.90   10.48
   1   7  -9  321.80   10.97
  -1   7   9  300.70   10.42
   1  -7  -8  222.80    8.79
  -1  -7   8  199.00    8.16
   1   7  -8  202.00    7.88
  -1   7   8  193.40    7.91
   1  -7  -7 1423.00   34.50
  -1  -7   7 1389.00   33.38
   1   7  -7 1341.00   32.22
  -1   7   7 1408.00   33.98
   1  -7  -6  130.60    6.33
  -1  -7   6  128.00    5.97
   1   7  -6  131.30    5.83
  -1   7   6  123.50    6.08
   1  -7  -5 2098.00   48.67
  -1  -7   5 2176.00   49.90
   1   7  -5 2132.00   49.07
  -1   7   5 2091.00   48.61
   1  -7  -4 1027.00   24.91
   1  -7  -4 1010.00   24.44
  -1  -7   4 1060.00   25.12
   1   7  -4 1030.00   24.37
   1   7  -4 1032.00   24.51
  -1   7   4 1047.00   25.16
   1  -7  -3  231.40    7.47
   1  -7  -3  208.30    7.15
   1   7  -3  216.90    6.40
   1   7  -3  219.90    6.17
   1  -7  -2  381.10   10.13
   1  -7  -2  381.40   10.32
   1   7  -2  378.60    9.37
   1   7  -2  367.50    9.13
   1  -7   0  955.50   22.09
  -1  -7   0  989.00   22.71
   1   7   0 1007.00   23.12
  -1   7   0  941.10   21.65
   1  -7   1  306.30    8.05
  -1  -7  -1  294.50    8.10
   1   7   1  286.60    7.86
  -1   7  -1  292.80    7.63
   1  -7   2  352.00    9.36
  -1  -7  -2  360.20    9.93
   1   7   2  360.00   10.17
  -1   7  -2  357.30    9.46
   1  -7   3   12.96    3.04
  -1  -7  -3   13.36    3.50
   1   7   3   13.00    3.49
  -1   7  -3   10.25    2.81
   1  -7   4  452.10   12.29
  -1  -7  -4  423.60   12.17
   1   7   4  419.80   12.00
  -1   7  -4  447.00   12.29
   1  -7   5 1648.00   38.67
  -1  -7  -5 1648.00   38.90
   1   7   5 1609.00   37.79
  -1   7  -5 1569.00   36.89
   1  -7   6  882.10   22.22
  -1  -7  -6  884.50   22.64
   1   7   6  896.70   22.78
  -1   7  -6  871.00   21.90
   1  -7   7   84.54    5.66
  -1  -7  -7   73.98    5.55
   1   7   7   79.82    5.54
  -1   7  -7   81.54    5.19
   1  -7   8  407.80   12.59
  -1  -7  -8  422.50   12.92
   1   7   8  432.30   12.90
  -1   7  -8  394.40   12.46
   1  -7   9  313.50   10.73
  -1  -7  -9  307.30   10.50
   1   7   9  318.50   10.90
  -1   7  -9  345.40   11.22
   1  -7  10  337.20   11.38
  -1  -7 -10  304.60   10.90
   1   7  10  310.30   10.80
  -1   7 -10  309.10   10.55
   1  -7  11   26.26    5.08
  -1  -7 -11   18.99    4.77
   1   7  11   23.95    5.04
  -1   7 -11   22.13    4.36
   1  -7  12  218.00    8.87
  -1  -7 -12  213.60    8.83
   1   7  12  206.30    8.65
  -1   7 -12  219.30    8.45
   1  -7  13  250.50    9.87
  -1  -7 -13  270.90    9.99
   1   7  13  237.20    8.74
  -1   7 -13  255.30    9.41
   1  -7  14    7.11    4.90
  -1  -7 -14   16.03    4.78
   1   7  14   12.24    4.62
  -1   7 -14    8.44    4.60
   1   7  15    4.76    4.64
  -1   7 -15    9.57    4.30
   1  -7  16   12.37    5.48
  -1  -7 -16    2.36    4.49
   1  -8 -16   -0.56    4.08
   1  -8 -16   -0.01    4.83
   1   8 -16    3.34    4.73
   1   8 -16   -2.07    4.36
   1  -8 -15   64.50    5.59
   1  -8 -15   63.70    5.51
   1   8 -15   76.68    5.60
   1   8 -15   79.92    5.84
  -1   8  15   60.05    4.85
   1  -8 -14   12.88    4.20
   1  -8 -14   13.75    4.70
  -1  -8  14    6.84    4.76
   1   8 -14   12.53    4.20
   1   8 -14   15.52    4.10
  -1   8  14    5.33    4.20
   1  -8 -13  505.10   14.75
   1  -8 -13  487.20   14.26
  -1  -8  13  465.70   14.10
   1   8 -13  487.20   13.97
   1   8 -13  495.10   14.29
  -1   8  13  517.90   15.33
   1  -8 -12  814.50   21.77
   1  -8 -12  815.80   21.62
  -1  -8  12  819.10   21.66
   1   8 -12  801.10   21.18
   1   8 -12  819.50   21.68
  -1   8  12  788.50   20.74
   1  -8 -11    9.24    4.33
  -1  -8  11    8.01    4.68
   1   8 -11   12.87    4.03
  -1   8  11   15.09    4.15
   1  -8 -10  556.70   15.96
  -1  -8  10  586.60   16.58
   1   8 -10  554.90   15.73
  -1   8  10  560.50   15.63
   1   8  -9  314.20   10.73
  -1   8   9  325.30   10.91
   1  -8  -8   11.86    4.29
  -1  -8   8   12.34    3.99
   1   8  -8    8.06    3.68
  -1   8   8   11.75    4.52
   1  -8  -7  548.20   15.38
  -1  -8   7  568.80   15.63
   1   8  -7  554.70   15.09
  -1   8   7  554.90   15.41
   1  -8  -6  247.90    8.84
  -1  -8   6  220.00    7.82
   1   8  -6  222.30    7.71
  -1   8   6  228.60    8.08
   1  -8  -5  118.40    6.03
  -1  -8   5  132.20    5.70
   1   8  -5  130.60    5.34
  -1   8   5  117.90    5.82
   1  -8  -4   17.62    3.51
   1  -8  -4   14.86    3.24
  -1  -8   4   16.72    3.11
   1   8  -4   17.50    2.74
   1   8  -4   17.78    2.77
  -1   8   4   20.07    3.30
   1  -8  -3   56.36    4.10
   1  -8  -3   58.98    3.93
   1   8  -3   45.64    2.54
   1   8  -3   49.07    2.92
   1  -8  -2 1298.00   30.10
   1  -8  -2 1290.00   29.86
   1   8  -2 1356.00   30.85
   1   8  -2 1351.00   30.62
   1  -8  -1 4396.00   97.97
  -1   8   1 4188.00   93.28
   1  -8   0   93.31    3.39
  -1  -8   0   97.25    3.30
   1   8   0   96.16    3.24
  -1   8   0   98.91    3.40
   1  -8   1  319.40    8.19
  -1  -8  -1  319.50    8.57
   1   8   1  330.00    8.55
  -1   8  -1  309.50    7.86
   1  -8   2  117.10    4.37
  -1  -8  -2  108.10    4.74
   1   8   2  123.10    5.12
  -1   8  -2  115.90    4.14
   1  -8   3  100.40    4.50
  -1  -8  -3  105.30    5.03
   1   8   3  101.70    4.91
  -1   8  -3  113.50    4.52
   1  -8   4   58.77    4.07
  -1  -8  -4   72.88    4.82
   1   8   4   73.00    4.69
  -1   8  -4   69.67    4.10
   1  -8   5  506.40   13.77
  -1  -8  -5  499.90   13.98
   1   8   5  502.00   13.68
  -1   8  -5  514.80   13.94
   1  -8   6  365.70   11.12
  -1  -8  -6  362.30   11.29
   1   8   6  358.40   11.25
  -1   8  -6  387.60   11.49
   1  -8   7   39.02    4.53
  -1  -8  -7   40.89    4.81
   1   8   7   32.60    5.03
  -1   8  -7   35.30    4.09
   1  -8   8  904.00   23.33
  -1  -8  -8  908.00   23.46
   1   8   8  919.50   23.51
  -1   8  -8  886.00   23.04
   1  -8   9  655.80   17.92
  -1  -8  -9  647.50   18.00
   1   8   9  620.50   17.16
  -1   8  -9  630.60   17.28
   1  -8  10   57.37    5.55
  -1  -8 -10   68.63    5.94
   1   8  10   59.38    5.35
  -1   8 -10   51.64    4.89
   1  -8  11   17.00    5.04
  -1  -8 -11   11.40    4.94
   1   8  11   12.47    4.13
  -1   8 -11   11.75    4.32
   1  -8  12   49.14    5.44
  -1  -8 -12   38.01    5.13
   1   8  12   39.15    4.95
  -1   8 -12   39.97    4.78
   1  -8  13   76.78    6.01
  -1  -8 -13   73.65    5.77
   1   8  13   71.29    5.64
  -1   8 -13   67.73    5.47
   1  -8  14   53.25    6.03
  -1  -8 -14   38.13    5.42
   1   8  14   37.28    5.12
  -1   8 -14   44.52    5.31
   1   8  15   78.52    5.89
  -1   8 -15   78.82    5.37
   1  -8  16  252.30   10.29
  -1  -8 -16  251.90    9.31
   1   8  16  217.60    8.64
  -1   8 -16  223.30    8.82
   1  -9 -16    7.84    4.61
   1  -9 -16    7.14    4.45
   1   9 -16    3.33    4.27
   1   9 -16    9.80    4.80
   1  -9 -15  164.80    7.78
   1  -9 -15  168.20    7.49
   1   9 -15  159.40    7.47
   1   9 -15  166.60    7.39
   1  -9 -14    9.98    4.49
   1  -9 -14    6.64    4.65
  -1  -9  14   15.58    4.66
   1   9 -14   22.83    4.41
   1   9 -14   24.18    4.56
  -1   9  14   15.22    4.57
   1  -9 -13   85.37    6.21
  -1  -9  13   93.40    6.40
   1   9 -13  115.40    6.32
   1   9 -13  111.60    6.01
  -1   9  13  108.20    6.68
   1  -9 -12  326.10   10.79
   1  -9 -12  310.40   10.65
  -1  -9  12  296.90   10.60
   1   9 -12  309.30   10.03
   1   9 -12  316.80   10.64
  -1   9  12  288.80    9.76
   1  -9 -11  141.90    7.29
  -1  -9  11  151.20    7.66
   1   9 -11  140.50    6.86
   1   9 -11  142.80    6.49
  -1   9  11  146.90    7.06
   1  -9 -10  132.30    6.94
  -1  -9  10  138.40    7.09
   1   9 -10  141.30    6.77
  -1   9  10  133.00    6.76
   1  -9  -9  160.80    7.61
  -1  -9   9  172.30    7.81
   1   9  -9  169.90    7.29
  -1   9   9  167.30    7.98
   1  -9  -8    5.34    3.95
  -1  -9   8    2.49    4.16
   1   9  -8    6.80    3.48
  -1   9   8    5.32    4.89
   1  -9  -7  108.20    6.28
  -1  -9   7  124.80    6.27
   1   9  -7  119.80    5.73
  -1   9   7  113.60    6.60
   1  -9  -6  330.20   10.54
  -1  -9   6  324.90    9.94
   1   9  -6  325.80    9.65
  -1   9   6  330.00   10.64
   1  -9  -5   26.88    3.56
   1  -9  -5   29.29    4.37
  -1  -9   5   23.58    3.50
   1   9  -5   29.09    3.00
   1   9  -5   22.95    2.99
  -1   9   5   24.29    4.26
   1  -9  -4  452.40   12.30
   1  -9  -4  455.10   12.58
   1   9  -4  436.90   11.33
   1   9  -4  439.40   11.54
  -1   9   4  451.50   12.24
   1  -9  -3    5.20    3.11
   1  -9  -3   11.27    2.94
   1   9  -3    4.67    2.00
   1   9  -3   10.46    1.84
   1  -9  -2  119.80    4.68
   1  -9  -2  121.50    4.55
   1   9  -2  128.90    3.76
   1   9  -2  120.10    3.46
   1  -9   0   28.61    2.13
  -1  -9   0   25.32    1.90
   1   9   0   28.77    1.88
  -1   9   0   30.68    2.07
   1  -9   1  384.80    9.56
  -1  -9  -1  395.50   10.10
   1   9   1  402.40   10.06
  -1   9  -1  391.40    9.70
   1  -9   2 1659.00   37.80
  -1  -9  -2 1628.00   37.45
   1   9   2 1664.00   38.40
  -1   9  -2 1661.00   37.78
   1  -9   3  874.30   20.94
  -1  -9  -3  900.10   21.89
   1   9   3  864.90   21.04
  -1   9  -3  866.20   20.62
   1  -9   4 1081.00   25.92
  -1  -9  -4 1141.00   27.62
   1   9   4 1118.00   27.07
  -1   9  -4 1090.00   25.79
   1  -9   5 2135.00   49.25
  -1  -9  -5 2041.00   47.59
   1   9   5 2092.00   48.64
  -1   9  -5 2142.00   49.31
   1  -9   6    7.63    3.85
  -1  -9  -6    5.38    3.84
   1   9   6    7.65    4.34
  -1   9  -6    5.63    3.09
   1  -9   7  733.80   19.27
  -1  -9  -7  698.40   18.59
   1   9   7  720.60   19.60
  -1   9  -7  742.10   19.28
   1  -9   8    9.38    4.35
  -1  -9  -8   -0.38    4.00
   1   9   8    7.38    4.68
  -1   9  -8    6.39    3.96
   1  -9   9   63.72    5.35
  -1  -9  -9   50.80    5.26
   1   9   9   66.75    5.74
  -1   9  -9   74.45    5.31
   1  -9  10  245.40    9.56
  -1  -9 -10  227.20    9.19
   1   9  10  248.30    9.35
  -1   9 -10  272.50    9.46
   1  -9  11    3.66    4.52
  -1  -9 -11   -2.75    4.24
   1   9  11    3.62    3.81
  -1   9 -11    2.58    4.18
   1  -9  12  139.60    7.51
  -1  -9 -12  157.50    7.66
   1   9  12  146.40    6.76
  -1   9 -12  142.00    7.07
   1  -9  13   -3.21    5.04
  -1  -9 -13   11.23    4.91
   1   9  13    2.66    4.48
  -1   9 -13    1.63    3.99
   1  -9  14    7.18    4.95
  -1  -9 -14    6.26    4.60
   1   9  14   10.91    4.41
  -1   9 -14   -1.13    4.31
   1  -9  15   36.09    5.28
  -1  -9 -15   29.29    5.09
   1   9  15   28.49    4.76
  -1   9 -15   32.45    5.10
   1 -10 -16    8.46    4.34
   1 -10 -16    8.07    4.50
   1  10 -16    8.47    4.88
   1  10 -16    2.57    4.37
   1 -10 -15   -1.37    4.43
   1 -10 -15   -3.22    3.98
   1  10 -15   -7.55    4.35
   1  10 -15    3.30    4.18
   1 -10 -14   11.83    4.80
   1 -10 -14    9.44    4.30
   1  10 -14   18.77    4.34
   1  10 -14   14.71    4.12
  -1  10  14   20.55    4.86
   1 -10 -13    9.31    4.49
   1 -10 -13   17.36    4.75
  -1 -10  13    9.75    4.82
   1  10 -13    8.88    4.06
   1  10 -13   13.05    4.16
  -1  10  13   14.44    4.43
   1 -10 -12  191.10    8.28
   1 -10 -12  193.10    8.20
  -1 -10  12  168.60    8.02
   1  10 -12  183.70    7.84
   1  10 -12  164.00    6.99
  -1  10  12  172.60    7.74
   1 -10 -11  109.90    6.47
   1 -10 -11  105.30    6.50
  -1 -10  11  118.80    6.44
   1  10 -11   98.08    5.93
   1  10 -11  101.70    5.67
  -1  10  11   98.10    6.48
   1 -10 -10  807.80   21.39
  -1 -10  10  844.10   22.08
   1  10 -10  803.80   20.63
   1  10 -10  819.90   21.09
  -1  10  10  807.00   21.78
   1 -10  -9  165.80    7.66
  -1 -10   9  166.90    7.48
   1  10  -9  155.90    6.90
  -1  10   9  183.20    8.69
   1 -10  -8  570.30   16.11
  -1 -10   8  563.40   15.58
   1  10  -8  558.00   15.57
  -1  10   8  591.40   16.94
   1 -10  -7  243.00    8.86
  -1 -10   7  235.80    8.48
   1  10  -7  248.30    8.08
  -1  10   7  248.90    9.28
   1 -10  -6   32.32    3.74
   1 -10  -6   39.83    4.63
  -1 -10   6   29.04    3.92
   1  10  -6   31.59    3.53
   1  10  -6   31.39    3.33
  -1  10   6   36.82    4.92
   1 -10  -5  300.00    9.34
   1 -10  -5  290.00    9.38
  -1 -10   5  282.10    8.60
   1  10  -5  287.20    8.47
   1  10  -5  292.50    8.17
  -1  10   5  318.70   10.00
   1 -10  -4 1279.00   30.57
   1 -10  -4 1312.00   30.99
   1  10  -4 1304.00   30.18
   1  10  -4 1353.00   31.33
   1  10  -3   42.91    2.45
   1  10  -3   45.69    2.48
   1 -10  -2 1984.00   45.10
   1 -10  -2 1951.00   44.39
   1 -10  -1 1442.00   32.92
   1 -10  -1 1457.00   33.24
   1 -10   0  312.80    7.85
  -1 -10   0  292.20    7.30
   1  10   0  300.80    7.43
  -1  10   0  310.90    7.79
   1 -10   1  220.80    5.91
  -1 -10  -1  216.40    6.19
   1  10   1  210.70    6.07
  -1  10  -1  210.70    5.67
   1 -10   2   94.89    3.63
  -1 -10  -2   91.21    4.18
   1  10   2   91.33    4.54
  -1  10  -2   96.47    3.62
   1 -10   3   34.52    2.96
  -1 -10  -3   43.34    3.93
   1  10   3   38.87    3.67
  -1  10  -3   36.34    2.94
   1 -10   4   12.20    3.00
  -1 -10  -4   10.47    3.24
   1  10   4   15.92    3.48
  -1  10  -4   11.00    2.68
   1  10   5  228.70    8.28
  -1  10  -5  212.70    7.21
   1 -10   6 1007.00   24.97
  -1 -10  -6  967.80   24.38
   1  10   6  995.80   25.36
  -1  10  -6  980.40   23.91
   1 -10   7   32.51    4.35
  -1 -10  -7   28.29    4.57
   1  10   7   32.15    5.17
  -1  10  -7   31.96    4.29
   1 -10   8   42.21    5.08
  -1 -10  -8   43.79    5.08
   1  10   8   44.47    5.54
  -1  10  -8   47.71    4.69
   1 -10   9  160.10    7.54
  -1 -10  -9  163.00    7.62
   1  10   9  157.60    7.50
  -1  10  -9  156.00    6.71
   1 -10  10  182.70    8.20
  -1 -10 -10  179.00    8.15
   1  10  10  174.40    7.89
  -1  10 -10  184.30    7.78
   1 -10  11  181.20    7.91
  -1 -10 -11  188.40    8.28
   1  10  11  170.90    7.78
  -1  10 -11  199.60    8.11
   1 -10  12   86.35    6.27
  -1 -10 -12   80.16    6.18
   1  10  12   71.42    5.55
  -1  10 -12   86.06    5.68
   1 -10  13  161.20    8.00
  -1 -10 -13  167.00    7.89
   1 -10  14   38.60    6.00
  -1 -10 -14   52.04    5.39
   1  10  14   49.59    5.08
  -1  10 -14   39.90    5.13
   1 -10  15   21.28    5.11
  -1 -10 -15   24.61    5.15
   1  10  15   22.91    4.60
  -1  10 -15   17.68    5.18
   1 -11 -16   36.97    4.94
   1 -11 -16   27.04    4.99
   1  11 -16   43.15    5.14
   1  11 -16   29.20    5.16
   1 -11 -15   26.90    4.95
   1 -11 -15   23.09    4.67
   1  11 -15   31.65    4.88
   1  11 -15   35.88    4.95
   1 -11 -14   -1.59    4.29
   1 -11 -14    1.99    4.35
   1  11 -14    4.88    4.08
   1  11 -14   -9.13    3.96
   1 -11 -13  293.80   10.41
   1 -11 -13  289.50    9.89
  -1 -11  13  315.40   10.92
   1  11 -13  296.70   10.13
   1  11 -13  302.80    9.87
  -1  11  13  315.70   10.69
   1 -11 -12   12.10    4.24
   1 -11 -12    5.99    4.18
  -1 -11  12    9.32    4.70
   1  11 -12   12.55    4.32
   1  11 -12   14.54    4.39
  -1  11  12   14.11    4.91
   1 -11 -11    0.67    4.11
   1 -11 -11    1.32    4.25
  -1 -11  11   -0.18    4.60
   1  11 -11    4.88    3.85
   1  11 -11    5.01    3.92
  -1  11  11    0.88    4.24
   1 -11 -10  432.20   13.46
   1 -11 -10  448.60   13.68
  -1 -11  10  449.10   13.54
   1  11 -10  447.40   13.27
   1  11 -10  447.10   12.74
  -1  11  10  462.50   14.20
   1 -11  -9  134.80    6.62
   1 -11  -9  140.50    7.22
  -1 -11   9  124.90    6.36
   1  11  -9  129.40    6.20
   1  11  -9  139.20    6.18
  -1  11   9  153.60    7.68
   1 -11  -8  209.30    8.17
   1 -11  -8  209.30    8.44
  -1 -11   8  200.70    7.93
   1  11  -8  188.40    7.29
   1  11  -8  186.20    7.10
  -1  11   8  211.70    8.67
   1 -11  -7  130.00    6.18
   1 -11  -7  132.70    6.67
   1  11  -7  126.00    5.76
   1  11  -7  136.50    5.86
  -1  11   7  130.80    6.54
   1 -11  -6    2.56    3.49
   1 -11  -6   -3.25    3.71
  -1 -11   6    1.04    3.17
   1  11  -6    1.63    3.01
   1  11  -6    1.88    3.09
  -1  11   6    6.28    4.18
   1 -11  -5   46.08    4.48
   1 -11  -5   47.61    4.15
   1  11  -5   47.29    3.41
   1  11  -5   40.94    2.92
  -1  11   5   48.62    4.41
   1 -11  -4   85.07    4.50
   1 -11  -4   75.54    4.58
   1  11  -4   81.18    3.44
   1  11  -4   74.99    3.36
   1 -11  -3  701.90   17.44
   1 -11  -3  688.50   17.13
   1  11  -3  739.10   17.27
   1  11  -3  701.20   16.41
   1 -11  -2  203.80    6.39
   1 -11  -2  201.10    6.12
   1 -11  -1 5460.00  121.60
   1 -11   0  393.40    9.59
  -1 -11   0  415.20    9.97
   1  11   0  392.90    9.52
  -1  11   0  373.60    9.06
   1 -11   1  379.60    9.30
  -1 -11  -1  395.50   10.03
   1  11   1  387.60    9.89
  -1  11  -1  383.70    9.34
   1 -11   2   36.20    2.47
  -1 -11  -2   29.45    2.97
   1  11   2   38.90    3.42
  -1  11  -2   37.93    2.37
   1 -11   3    2.75    2.27
  -1 -11  -3    1.95    2.99
   1  11   3   -0.74    2.79
  -1  11  -3    0.37    2.11
   1 -11   4   18.65    3.22
  -1 -11  -4   25.76    3.58
   1  11   4   31.13    3.93
  -1  11  -4   24.38    2.95
   1 -11   5  368.90   10.75
  -1 -11  -5  383.00   11.36
   1  11   5  361.40   10.88
  -1  11  -5  392.00   11.13
   1 -11   6  252.40    8.67
  -1 -11  -6  272.90    9.40
   1  11   6  256.70    8.76
  -1  11  -6  254.60    8.19
   1  11   7  925.20   23.44
  -1  11  -7  942.30   23.59
   1 -11   8   34.48    4.82
  -1 -11  -8   32.88    5.00
   1  11   8   34.05    5.05
  -1  11  -8   31.52    4.10
   1 -11   9   50.38    4.97
  -1 -11  -9   58.69    5.63
   1  11   9   53.22    5.03
  -1  11  -9   58.71    4.67
   1 -11  10   -5.31    4.50
  -1 -11 -10    2.28    4.18
   1  11  10    8.69    4.33
  -1  11 -10    3.52    3.65
   1 -11  11    4.27    4.62
  -1 -11 -11   10.19    4.37
   1  11  11   12.51    4.60
  -1  11 -11   11.38    3.93
   1 -11  12   40.51    5.17
  -1 -11 -12   42.79    5.33
   1  11  12   41.84    5.29
  -1  11 -12   51.12    5.01
   1 -11  13   52.32    5.59
  -1 -11 -13   51.69    5.51
   1  11  13   54.49    5.19
  -1  11 -13   63.98    5.41
   1 -11  14   41.39    6.26
  -1 -11 -14   59.65    5.77
   1  11  14   59.75    5.52
  -1  11 -14   47.74    5.32
   1 -11  15   38.18    5.70
  -1 -11 -15   41.40    5.53
   1  11  15   47.11    5.30
  -1  11 -15   60.14    5.98
   1 -12 -16   79.66    5.32
   1 -12 -16   92.98    6.21
   1  12 -16   77.51    5.91
   1  12 -16   82.87    6.30
   1 -12 -15   -6.93    4.14
   1 -12 -15    0.42    4.68
   1  12 -15   -7.91    4.68
   1  12 -15   -6.02    4.50
   1 -12 -14   20.75    4.48
   1 -12 -14   16.70    4.82
   1  12 -14   25.33    4.43
   1  12 -14   18.86    4.78
   1 -12 -13   35.93    5.20
   1 -12 -13   33.13    5.06
   1  12 -13   33.26    4.80
   1  12 -13   39.89    4.81
  -1  12  13   34.92    4.79
   1 -12 -12  234.80    8.95
   1 -12 -12  264.50    9.69
  -1 -12  12  235.00    8.97
   1  12 -12  251.60    8.93
   1  12 -12  235.60    8.79
  -1  12  12  250.40    9.53
   1 -12 -11  258.60    9.39
   1 -12 -11  266.10    9.64
  -1 -12  11  255.10    9.55
   1  12 -11  260.90    9.38
   1  12 -11  275.00    9.66
  -1  12  11  276.90    9.81
   1 -12 -10  125.70    7.01
   1 -12 -10  136.00    7.17
  -1 -12  10  111.40    6.42
   1  12 -10  113.50    6.22
   1  12 -10  109.30    5.95
  -1  12  10  113.60    6.33
   1 -12  -9   38.97    5.23
   1 -12  -9   48.32    5.19
  -1 -12   9   35.19    4.77
   1  12  -9   27.53    3.75
   1  12  -9   37.12    4.17
  -1  12   9   37.59    5.04
   1 -12  -8   83.15    5.69
   1 -12  -8   78.44    5.69
  -1 -12   8   91.49    5.80
   1  12  -8   79.88    4.71
   1  12  -8   95.08    5.35
  -1  12   8   80.49    5.55
   1 -12  -7  168.80    7.32
   1 -12  -7  161.40    7.02
  -1 -12   7  151.10    6.52
   1  12  -7  155.20    6.10
   1  12  -7  160.30    6.50
   1 -12  -6  405.50   12.14
   1 -12  -6  414.90   12.24
   1  12  -6  420.00   11.48
   1  12  -6  421.50   11.84
  -1  12   6  408.50   11.96
   1 -12  -5   66.29    4.61
   1 -12  -5   60.18    4.31
   1  12  -5   74.86    3.75
   1  12  -5   68.46    3.58
   1 -12  -4 1141.00   27.30
   1 -12  -4 1079.00   26.05
   1  12  -4 1091.00   25.24
   1  12  -4 1095.00   25.28
   1 -12  -3  148.50    5.52
   1 -12  -3  148.60    5.57
   1  12  -3  130.00    3.75
   1  12  -3  131.80    3.98
   1 -12  -2 3604.00   80.77
   1 -12  -2 3548.00   79.60
   1 -12  -1   92.96    3.62
   1 -12  -1  100.00    3.63
   1 -12   0    5.80    1.49
  -1 -12   0    5.27    1.37
   1  12   0    6.09    1.38
  -1  12   0    8.35    1.39
   1 -12   1   91.91    3.04
  -1 -12  -1   90.77    3.57
   1  12   1   88.14    3.48
  -1  12  -1   85.63    2.90
   1 -12   2    0.68    1.79
  -1 -12  -2    3.44    2.46
   1  12   2    0.78    2.40
  -1  12  -2    1.63    1.72
   1 -12   3  185.80    5.79
  -1 -12  -3  193.60    6.75
   1  12   3  187.70    6.45
  -1  12  -3  185.60    5.52
   1 -12   4  440.30   11.75
  -1 -12  -4  445.30   12.49
   1  12   4  434.10   11.97
  -1  12  -4  428.20   11.20
   1 -12   5   35.11    3.67
  -1 -12  -5   30.50    4.23
   1  12   5   28.41    3.92
  -1  12  -5   32.68    3.43
   1 -12   6  208.20    7.50
  -1 -12  -6  189.10    7.65
   1  12   6  201.90    7.59
  -1  12  -6  207.00    7.39
   1 -12   7    7.12    3.87
  -1 -12  -7    0.04    3.80
   1  12   7    5.40    3.78
  -1  12  -7   12.57    3.30
   1 -12   8 1331.00   32.40
  -1 -12  -8 1291.00   31.85
   1  12   8 1275.00   31.08
  -1  12  -8 1260.00   30.55
   1 -12   9   11.56    4.15
  -1 -12  -9    3.05    4.37
   1  12   9    6.10    4.27
  -1  12  -9    6.08    3.73
   1 -12  10   64.93    5.72
  -1 -12 -10   58.92    5.75
   1  12  10   68.63    5.22
  -1  12 -10   66.86    5.21
   1 -12  11  189.00    8.34
  -1 -12 -11  196.90    8.52
   1  12  11  187.00    7.74
  -1  12 -11  189.60    7.83
   1 -12  12  479.70   14.27
  -1 -12 -12  463.00   13.90
   1  12  12  464.20   14.00
  -1  12 -12  459.40   13.57
   1 -12  13   77.20    6.16
  -1 -12 -13   85.57    6.08
   1  12  13   83.43    5.79
  -1  12 -13   65.71    5.46
   1 -12  14   -1.61    4.75
  -1 -12 -14    3.48    4.78
   1  12  14   11.02    4.66
  -1  12 -14    2.91    4.26
   1 -12  15    6.34    5.50
  -1 -12 -15    2.34    4.70
   1  12  15   -0.37    4.98
  -1  12 -15    7.90    4.02
  -1  12 -15   10.62    4.98
   1 -13 -16   16.90    5.47
   1 -13 -16   29.83    4.91
   1  13 -16   23.70    5.70
   1  13 -16   33.04    5.42
   1 -13 -15   61.06    5.79
   1 -13 -15   51.26    5.43
   1  13 -15   60.11    5.71
   1  13 -15   48.74    5.48
   1 -13 -14   42.80    5.03
   1 -13 -14   40.45    5.22
   1  13 -14   47.25    5.29
   1  13 -14   46.21    4.94
   1  13 -13   86.78    5.59
   1  13 -13  104.50    6.11
   1 -13 -12  133.50    6.90
   1 -13 -12  135.50    7.14
   1  13 -12  146.50    7.01
   1  13 -12  145.50    6.54
  -1  13  12  148.80    6.78
   1 -13 -11   55.93    5.58
   1 -13 -11   40.28    5.08
  -1 -13  11   42.51    4.74
   1  13 -11   33.70    4.34
   1  13 -11   39.24    4.43
  -1  13  11   40.48    4.81
   1 -13 -10  258.90    9.72
   1 -13 -10  273.10    9.83
  -1 -13  10  252.70    9.36
   1  13 -10  279.70    9.43
   1  13 -10  257.50    9.23
  -1  13  10  262.50    9.46
   1 -13  -9    6.40    4.00
   1 -13  -9    6.39    4.06
  -1 -13   9    7.41    3.95
   1  13  -9   -0.43    3.31
   1  13  -9    8.31    3.40
  -1  13   9    2.87    4.16
   1 -13  -8   23.73    4.39
   1 -13  -8   28.21    4.57
  -1 -13   8   26.29    4.07
   1  13  -8   25.71    3.98
   1  13  -8   18.20    3.34
  -1  13   8   17.38    4.72
   1 -13  -7   50.36    4.83
   1 -13  -7   47.23    4.56
   1  13  -7   53.23    3.68
   1  13  -7   60.27    4.19
  -1  13   7   50.88    5.01
   1 -13  -6   15.56    3.73
   1 -13  -6    8.04    3.86
   1  13  -6   16.70    2.83
   1  13  -6   19.72    2.93
  -1  13   6   13.60    3.68
   1 -13  -5  331.10   10.12
   1 -13  -5  332.90   10.29
   1  13  -5  346.00    9.37
   1  13  -5  339.30    9.28
   1 -13  -4  926.40   22.66
   1 -13  -4  876.00   21.58
   1  13  -4  853.20   20.05
   1  13  -4  905.70   21.22
   1 -13  -3 2838.00   64.27
   1 -13  -3 2980.00   67.41
   1 -13  -2  642.50   15.70
   1 -13  -2  641.20   15.78
   1 -13  -1  152.60    4.63
   1 -13  -1  156.30    4.85
   1 -13   0   25.52    1.73
   1 -13   0   24.45    1.80
   1  13   0   27.01    1.53
   1 -13   1   48.04    2.08
  -1 -13  -1   51.80    2.81
   1  13   1   57.97    2.81
  -1  13  -1   53.39    2.15
   1 -13   2   -0.03    1.62
  -1 -13  -2    0.86    2.34
   1  13   2    2.14    2.35
  -1  13  -2    3.66    1.73
   1 -13   3   88.14    3.77
  -1 -13  -3   98.34    4.62
   1  13   3  100.70    4.75
  -1  13  -3   99.11    3.73
   1  13   4   71.64    4.46
  -1  13  -4   67.93    3.56
   1 -13   5  844.60   20.91
  -1 -13  -5  863.10   21.85
   1  13   5  874.10   22.03
  -1  13  -5  833.70   20.24
   1 -13   6   -0.88    3.25
  -1 -13  -6   -2.43    3.82
   1  13   6   -3.56    3.81
  -1  13  -6   -0.99    3.03
   1 -13   7  498.70   14.08
  -1 -13  -7  507.90   14.63
   1  13   7  521.00   15.06
  -1  13  -7  494.30   13.74
   1 -13   8   48.55    4.61
  -1 -13  -8   52.65    5.16
   1  13   8   49.07    5.12
  -1  13  -8   36.56    3.92
   1 -13   9   41.41    5.05
  -1 -13  -9   43.95    5.08
   1  13   9   38.45    4.80
  -1  13  -9   44.74    4.69
   1 -13  10  917.70   23.67
  -1 -13 -10  912.20   23.85
   1  13  10  904.60   23.18
  -1  13 -10  873.30   22.45
   1 -13  11  197.70    8.34
  -1 -13 -11  212.30    8.74
   1  13  11  205.90    8.04
  -1  13 -11  212.10    8.35
   1 -13  12  139.10    7.41
  -1 -13 -12  134.20    7.21
   1  13  12  143.70    6.80
  -1  13 -12  149.50    7.09
   1 -13  13    6.90    4.68
  -1 -13 -13    3.10    4.51
   1  13  13    3.34    4.41
  -1  13 -13    8.48    4.69
   1 -13  14    3.44    4.81
  -1 -13 -14   -1.30    4.57
   1  13  14    5.60    4.52
  -1  13 -14   -3.25    4.43
   1 -13  15    4.49    5.36
  -1 -13 -15    6.05    4.80
  -1 -13 -15    0.35    4.46
   1  13  15    1.25    4.87
  -1  13 -15   -1.03    4.88
  -1  13 -15    9.72    5.41
   1 -14 -15   34.96    5.31
   1 -14 -15   39.40    4.92
   1  14 -15   46.94    5.37
   1  14 -15   44.40    5.67
   1 -14 -14    1.44    4.14
   1 -14 -14    6.46    4.62
   1  14 -14    2.32    4.09
   1  14 -14    1.62    4.34
   1 -14 -13    4.47    4.36
   1 -14 -13   11.64    4.41
   1  14 -13    1.14    4.15
   1  14 -13    3.95    3.76
   1 -14 -12  191.30    8.39
   1 -14 -12  187.40    8.19
   1  14 -12  196.50    7.95
   1  14 -12  169.10    7.24
   1 -14 -11   -7.36    4.28
   1 -14 -11   -3.15    4.35
   1  14 -11   -3.09    3.13
   1  14 -11    9.77    3.97
  -1  14  11   -2.81    3.90
   1 -14 -10   62.33    5.44
   1 -14 -10   59.68    5.45
   1  14 -10   58.15    4.74
   1  14 -10   65.21    4.73
  -1  14  10   49.83    5.38
   1 -14  -9   41.20    4.90
   1 -14  -9   43.03    5.12
   1  14  -9   56.58    4.81
   1  14  -9   61.04    4.69
  -1  14   9   51.79    5.07
   1 -14  -8   40.64    4.71
   1 -14  -8   36.54    4.40
   1  14  -8   38.14    3.81
   1  14  -8   48.45    4.07
  -1  14   8   40.73    4.75
   1 -14  -7   -1.00    3.68
   1 -14  -7    7.16    3.72
   1  14  -7    3.30    2.94
   1  14  -7    2.16    2.55
  -1  14   7    7.49    4.48
   1 -14  -6   71.02    5.02
   1 -14  -6   65.45    4.45
   1  14  -6   72.26    3.88
   1  14  -6   77.47    4.05
   1 -14  -5  285.50    9.10
   1 -14  -5  271.90    8.81
   1  14  -5  260.70    7.60
   1  14  -5  255.40    7.26
   1 -14  -4 1253.00   29.85
   1 -14  -4 1243.00   29.66
   1  14  -4 1216.00   28.11
   1  14  -4 1232.00   28.48
   1 -14  -3    0.27    2.64
   1 -14  -3    5.14    2.54
   1 -14  -2    2.97    2.15
   1 -14  -2    7.32    2.36
   1 -14  -1 1079.00   24.99
   1 -14  -1 1115.00   25.75
   1 -14   1   29.26    1.55
  -1 -14  -1   33.08    2.27
   1  14   1   35.00    2.37
  -1  14  -1   31.96    1.43
   1 -14   2    4.20    1.67
  -1 -14  -2    5.80    2.43
   1  14   2    3.45    2.29
  -1  14  -2    4.86    1.55
   1 -14   3  178.40    5.50
  -1 -14  -3  181.40    6.34
   1  14   3  184.00    6.68
  -1  14  -3  190.90    5.70
   1 -14   4  827.50   19.97
  -1 -14  -4  808.80   20.22
   1  14   4  817.50   20.53
  -1  14  -4  806.90   19.51
   1 -14   5   31.27    3.58
  -1 -14  -5   30.25    3.95
   1  14   5   36.95    4.62
  -1  14  -5   45.01    3.39
   1 -14   6  295.80    9.37
  -1 -14  -6  315.60   10.28
   1  14   6  300.10   10.10
  -1  14  -6  316.20    9.46
   1 -14   7    9.82    3.92
  -1 -14  -7    9.24    4.20
   1  14   7    7.13    4.23
  -1  14  -7    6.85    3.16
   1 -14   8  261.80    9.27
  -1 -14  -8  250.80    9.25
   1  14   8  257.90    9.78
  -1  14  -8  251.70    8.72
   1 -14   9   33.31    4.83
  -1 -14  -9   31.08    4.92
   1  14   9   36.76    5.03
  -1  14  -9   39.61    4.51
   1 -14  10   10.18    4.62
  -1 -14 -10   11.35    4.61
   1  14  10    4.26    4.55
  -1  14 -10    0.85    3.70
   1 -14  11   12.93    4.53
  -1 -14 -11    6.05    4.48
   1  14  11   14.21    4.62
  -1  14 -11   12.05    4.30
   1 -14  12   51.83    5.66
  -1 -14 -12   48.41    5.83
   1  14  12   53.12    5.41
  -1  14 -12   52.48    4.93
   1 -14  13   30.60    5.15
  -1 -14 -13   35.70    5.27
   1  14  13   36.51    5.09
  -1  14 -13   38.38    5.27
   1 -14  14    6.17    4.81
  -1 -14 -14   -0.18    4.71
   1  14  14    1.33    4.52
  -1  14 -14   -3.15    4.42
  -1  14 -14    0.29    4.10
   1 -14  15    1.66    5.77
  -1 -14 -15   14.46    5.23
  -1 -14 -15    3.90    5.14
   1  14  15   10.76    5.17
  -1  14 -15    9.27    5.77
  -1  14 -15    8.32    5.57
   1 -15 -15   74.90    5.98
   1 -15 -15   82.33    6.00
   1  15 -15   87.94    6.14
   1  15 -15   92.32    6.48
   1 -15 -14   96.63    6.19
   1 -15 -14   79.20    5.85
   1  15 -14   99.22    6.22
   1  15 -14  111.90    6.80
   1 -15 -13   31.85    5.24
   1 -15 -13   42.08    5.29
   1  15 -13   31.38    4.66
   1  15 -13   30.47    4.44
   1 -15 -12  145.80    7.31
   1 -15 -12  161.80    7.66
   1  15 -12  148.90    7.00
   1  15 -12  148.70    6.57
   1 -15 -11   67.46    5.74
   1 -15 -11   67.75    5.57
   1  15 -11   66.91    5.05
   1  15 -11   64.00    4.99
   1 -15 -10  335.60   11.19
   1 -15 -10  328.00   11.16
   1  15 -10  302.90    9.48
   1  15 -10  302.90    9.91
   1 -15  -9  154.50    7.31
   1 -15  -9  145.40    7.17
   1  15  -9  134.80    6.11
   1  15  -9  140.50    6.32
   1 -15  -8   10.70    4.33
   1 -15  -8   14.73    4.02
   1  15  -8   11.03    3.13
   1  15  -8   12.88    3.45
   1 -15  -7  493.50   14.04
   1 -15  -7  486.70   14.00
   1  15  -7  470.80   12.72
   1  15  -7  470.80   12.80
   1 -15  -6 2620.00   60.25
   1 -15  -6 2548.00   58.76
   1  15  -6 2525.00   57.21
   1  15  -6 2505.00   57.24
   1 -15  -5    2.05    3.04
   1 -15  -5   -2.78    3.32
   1  15  -5    3.96    2.01
   1  15  -5    1.82    1.88
   1 -15  -4  353.10   10.32
   1 -15  -4  374.50   10.59
   1  15  -4  383.20    9.60
   1  15  -4  384.30    9.46
   1 -15  -3  751.90   18.51
   1 -15  -3  775.10   19.03
   1 -15  -2  816.60   19.44
   1 -15  -2  785.30   18.79
   1 -15  -1  296.90    7.69
   1 -15  -1  296.70    7.65
  -1 -15  -1  158.40    4.75
   1  15   1  158.30    4.89
   1 -15   2   85.11    2.89
  -1 -15  -2   95.48    4.03
   1  15   2   94.47    4.12
  -1  15  -2   87.60    2.72
   1  15   3   36.37    3.75
  -1  15  -3   28.79    2.30
   1 -15   4  374.50   10.07
  -1 -15  -4  379.70   10.89
   1  15   4  386.10   11.23
  -1  15  -4  382.10   10.15
   1 -15   5  742.90   18.44
  -1 -15  -5  695.10   18.12
   1  15   5  720.70   19.00
  -1  15  -5  701.30   17.61
   1 -15   6  268.60    8.62
  -1 -15  -6  286.20    9.61
   1  15   6  273.70    9.34
  -1  15  -6  265.40    8.33
   1 -15   7   80.87    5.08
  -1 -15  -7   85.35    5.92
   1  15   7   83.65    5.81
  -1  15  -7   92.49    5.02
   1 -15   8  391.20   12.12
  -1 -15  -8  411.50   12.72
   1  15   8  421.70   12.98
  -1  15  -8  426.70   12.27
   1 -15   9   20.06    3.86
  -1 -15  -9   13.86    4.47
   1  15   9   17.49    4.51
  -1  15  -9   19.36    3.97
   1 -15  10   73.58    5.61
  -1 -15 -10   74.87    5.87
   1  15  10   85.59    6.33
  -1  15 -10   85.66    5.50
   1 -15  11   80.84    5.71
  -1 -15 -11   88.72    6.26
   1  15  11   85.73    5.97
  -1  15 -11   91.19    5.80
   1 -15  12    7.84    4.55
  -1 -15 -12    1.52    4.55
   1  15  12   -3.52    4.67
  -1  15 -12   -2.30    3.86
   1 -15  13   32.64    5.30
  -1 -15 -13   34.54    5.65
   1  15  13   28.08    5.03
  -1  15 -13   38.70    5.10
   1 -15  14  128.00    7.43
  -1 -15 -14  128.30    6.66
  -1 -15 -14  110.70    6.71
   1  15  14  112.20    6.65
  -1  15 -14  123.30    6.93
  -1  15 -14  119.50    6.92
   1 -16 -15    7.99    4.94
   1 -16 -15    8.41    4.38
   1  16 -15   -1.25    4.77
   1  16 -15   -8.11    4.64
   1 -16 -14   92.74    6.21
   1 -16 -14   73.74    6.51
   1 -16 -13   39.89    5.17
   1 -16 -13   40.45    5.54
   1  16 -13   46.25    4.95
   1  16 -13   37.07    4.86
   1 -16 -12  100.90    6.64
   1 -16 -12   92.26    6.10
   1  16 -12   80.74    5.38
   1  16 -12   72.25    5.64
   1 -16 -11    9.50    4.28
   1 -16 -11    0.30    4.10
   1  16 -11   12.08    3.79
   1  16 -11    9.00    4.01
   1 -16 -10   91.28    5.97
   1 -16 -10  105.40    6.40
   1  16 -10  101.60    5.55
   1  16 -10   97.63    5.67
   1 -16  -9  238.70    9.19
   1 -16  -9  226.00    8.79
   1  16  -9  219.40    7.45
   1  16  -9  240.90    8.36
   1 -16  -8   30.38    4.79
   1 -16  -8   21.99    4.36
   1  16  -8   26.84    3.36
   1  16  -8   22.92    3.43
   1 -16  -7  591.10   16.24
   1 -16  -7  608.40   16.56
   1  16  -7  567.10   15.01
   1  16  -7  558.60   14.62
   1 -16  -6    9.81    3.59
   1 -16  -6    3.38    3.29
   1  16  -6    8.74    2.47
   1  16  -6    7.71    2.59
   1 -16  -5  583.80   15.65
   1 -16  -5  582.50   15.48
   1  16  -5  577.00   13.99
   1  16  -5  579.00   13.85
   1 -16  -3  115.80    4.89
   1 -16  -3  121.50    4.78
   1 -16  -2    0.66    2.03
   1 -16  -2    3.31    2.08
   1 -16  -1  145.20    4.38
   1 -16  -1  139.00    4.22
  -1 -16  -1 1030.00   23.85
  -1 -16  -1  994.90   23.08
   1 -16   2  113.50    3.27
  -1 -16  -2  124.80    4.63
   1  16   2  122.50    4.72
  -1  16  -2  115.00    3.22
   1 -16   3  266.10    7.14
  -1 -16  -3  265.10    8.05
   1 -16   4  424.40   11.06
  -1 -16  -4  411.00   11.70
   1  16   4  404.10   11.27
  -1  16  -4  398.80   10.22
   1 -16   5  486.00   12.93
  -1 -16  -5  490.20   13.58
   1  16   5  479.90   13.46
  -1  16  -5  488.60   12.87
   1 -16   6   91.38    5.16
  -1 -16  -6   87.51    5.48
   1  16   6   87.67    5.33
  -1  16  -6   96.52    4.98
   1 -16   7  528.70   14.38
  -1 -16  -7  494.50   14.40
   1  16   7  512.60   14.06
  -1  16  -7  519.00   14.19
   1 -16   8  290.10   10.00
  -1 -16  -8  289.90   10.22
   1  16   8  283.00    9.66
  -1  16  -8  289.20    9.36
   1 -16   9   10.79    4.09
  -1 -16  -9   10.60    4.35
   1  16   9   15.74    4.32
  -1  16  -9   16.01    3.55
   1 -16  10   82.90    5.97
  -1 -16 -10   96.86    6.20
   1  16  10  101.00    6.00
  -1  16 -10   90.41    5.63
   1 -16  11   -0.25    4.52
  -1 -16 -11    6.30    4.98
   1  16  11    3.99    3.98
  -1  16 -11    5.13    4.09
   1 -16  12   18.58    5.21
  -1 -16 -12   22.31    5.08
   1  16  12   20.08    4.67
  -1  16 -12    4.18    4.55
   1 -16  13   18.41    5.49
  -1 -16 -13   27.82    5.47
   1  16  13   35.16    5.24
  -1  16 -13   23.33    4.74
  -1  16 -13   24.11    4.48
   1 -16  14   30.52    6.20
  -1 -16 -14   35.65    5.69
  -1 -16 -14   32.68    5.22
   1  16  14   34.75    5.70
  -1  16 -14   39.16    5.55
  -1  16 -14   40.59    5.49
   1 -17 -15   27.37    5.03
   1 -17 -15   36.34    5.49
   1  17 -15   29.85    6.13
   1  17 -15   42.56    5.70
   1 -17 -14  133.10    6.86
   1 -17 -14  137.20    7.38
   1  17 -14  129.00    7.30
   1  17 -14  138.60    7.43
   1 -17 -13  327.70   11.14
   1 -17 -13  329.70   10.95
   1  17 -13  357.70   11.32
   1  17 -13  345.10   11.26
   1 -17 -12   15.19    4.92
   1 -17 -12   22.87    4.59
   1  17 -12   20.56    4.44
   1  17 -12   25.65    4.88
   1 -17 -11   79.78    6.18
   1 -17 -11   89.15    6.00
   1  17 -11   99.60    5.67
   1  17 -11   89.34    5.72
   1 -17 -10  107.60    6.32
   1 -17 -10  124.80    6.76
   1  17 -10  120.20    5.91
   1  17 -10  109.70    5.52
   1 -17  -9  391.30   12.45
   1 -17  -9  435.30   13.14
   1  17  -9  412.30   11.75
   1  17  -9  398.40   11.50
   1 -17  -8  220.70    8.59
   1 -17  -8  228.80    8.71
   1  17  -8  222.00    7.07
   1  17  -8  240.20    7.70
   1 -17  -7  119.10    6.07
   1 -17  -7  107.60    6.07
   1  17  -7  136.10    5.30
   1  17  -7  130.80    5.32
   1 -17  -6 1302.00   31.35
   1 -17  -6 1280.00   31.09
   1  17  -6 1295.00   30.32
   1  17  -6 1288.00   30.08
   1 -17  -5   15.21    3.58
   1 -17  -5    7.35    3.15
   1  17  -5   18.41    2.20
   1  17  -5   13.77    1.74
   1 -17  -4   49.45    3.85
   1 -17  -4   52.81    3.76
   1 -17  -3    0.43    2.49
   1 -17  -3   -0.12    2.44
   1 -17  -2 1019.00   23.88
   1 -17  -2 1022.00   23.90
   1 -17  -1  517.70   12.48
   1 -17  -1  502.00   12.09
  -1 -17  -1   14.31    1.83
  -1 -17  -1   17.11    1.79
  -1 -17  -2    5.41    2.31
  -1 -17  -2    7.64    2.10
   1  17   2    2.77    2.22
   1 -17   3 1420.00   32.88
  -1 -17  -3 1423.00   33.34
   1  17   3 1411.00   32.89
  -1  17  -3 1354.00   31.36
   1 -17   4   68.19    3.53
  -1 -17  -4   71.66    4.43
   1  17   4   73.63    4.15
  -1  17  -4   72.95    3.29
   1 -17   5   71.37    4.10
  -1 -17  -5   61.53    4.73
   1 -17   6  347.60   10.11
  -1 -17  -6  360.40   11.27
   1  17   6  352.30   10.71
  -1  17  -6  334.20    9.60
   1 -17   7   55.59    4.30
  -1 -17  -7   40.86    4.85
   1  17   7   51.63    4.68
  -1  17  -7   46.36    3.89
   1 -17   8   24.34    4.45
  -1 -17  -8   32.34    4.86
   1  17   8   32.93    4.22
  -1  17  -8   23.41    3.82
   1 -17   9    7.36    4.12
  -1 -17  -9    0.57    4.18
   1  17   9    9.53    3.95
  -1  17  -9    6.51    3.79
   1 -17  10  157.00    7.41
  -1 -17 -10  148.90    7.37
   1  17  10  145.90    7.17
  -1  17 -10  165.10    7.36
   1 -17  11  260.50    9.84
  -1 -17 -11  241.30    9.40
   1  17  12   34.69    5.32
  -1  17 -12   37.24    5.20
   1 -17  13   28.10    5.51
  -1 -17 -13   24.68    4.95
  -1 -17 -13   22.84    5.30
   1  17  13   23.36    4.97
  -1  17 -13   28.03    4.96
  -1  17 -13   19.02    5.30
   1 -17  14  106.00    7.54
  -1 -17 -14  106.40    6.50
  -1 -17 -14  106.20    6.87
   1  17  14  106.50    6.93
  -1  17 -14  104.00    7.14
  -1  17 -14  103.20    6.81
   1 -18 -14    8.61    4.62
   1 -18 -14    3.05    4.94
   1  18 -14   11.14    5.07
   1  18 -14    5.96    4.90
   1 -18 -13   60.16    5.74
   1 -18 -13   62.49    5.68
   1  18 -13   70.74    5.59
   1  18 -13   70.36    5.77
   1 -18 -12  110.20    6.56
   1 -18 -12  100.50    6.69
   1  18 -12  110.10    6.19
   1  18 -12  125.90    6.43
   1 -18 -11   -2.40    4.15
   1 -18 -11   -6.33    4.68
   1  18 -11    1.20    3.85
   1  18 -11    4.94    3.82
   1 -18 -10   56.43    5.33
   1 -18 -10   56.57    5.09
   1  18 -10   52.58    4.34
   1  18 -10   61.55    4.70
   1 -18  -9   15.93    4.69
   1 -18  -9    9.16    3.97
   1  18  -9   22.07    3.52
   1  18  -9   21.88    3.79
   1 -18  -8  189.60    7.60
   1 -18  -8  185.50    7.79
   1  18  -8  197.90    7.02
   1  18  -8  192.40    6.69
   1 -18  -7  109.10    5.99
   1 -18  -7  127.60    6.14
   1  18  -7  143.70    5.54
   1  18  -7  136.00    5.06
   1 -18  -6  393.70   11.78
   1 -18  -6  390.30   11.55
   1  18  -6  383.90   10.22
   1  18  -6  404.10   10.70
   1 -18  -5  580.10   15.37
   1 -18  -5  590.30   15.64
   1  18  -5  589.50   14.15
   1  18  -5  568.70   13.70
   1 -18  -4   73.67    4.34
   1 -18  -4   79.89    4.40
   1 -18  -3   78.01    3.97
   1 -18  -3   82.31    3.87
   1 -18  -2  465.60   11.74
   1 -18  -2  475.10   11.86
  -1 -18  -1    3.65    1.46
  -1 -18  -1    4.60    1.50
  -1 -18  -2 1258.00   29.24
  -1 -18  -2 1254.00   29.14
  -1 -18  -3   70.85    4.18
  -1 -18  -3   64.77    4.03
   1  18   3   74.64    4.04
   1  18   4   43.44    3.87
  -1  18  -4   33.49    2.38
   1 -18   5   11.78    3.15
  -1 -18  -5    6.55    3.38
   1  18   5    2.87    3.34
  -1  18  -5    5.74    2.62
   1 -18   6   41.99    4.07
  -1 -18  -6   54.48    4.76
   1  18   6   55.04    4.66
  -1  18  -6   54.71    3.75
   1 -18   7   19.67    3.52
  -1 -18  -7   20.06    4.15
   1  18   7   22.58    4.15
  -1  18  -7   17.41    3.23
   1 -18   8   44.07    4.65
  -1 -18  -8   45.67    5.02
   1  18   8   39.50    5.00
  -1  18  -8   42.58    4.18
   1 -18   9  155.20    6.95
  -1 -18  -9  146.90    7.18
   1  18   9  150.70    7.34
  -1  18  -9  172.00    6.97
   1 -18  10  142.60    7.09
  -1 -18 -10  134.70    7.13
   1  18  10  153.10    7.39
  -1  18 -10  149.10    6.73
   1 -18  11    3.41    4.69
  -1 -18 -11    6.11    4.67
   1  18  11    6.86    4.48
  -1  18 -11    8.09    4.55
   1 -18  12  103.90    6.89
  -1 -18 -12   93.74    6.30
  -1 -18 -12  106.30    6.77
   1  18  12  100.70    6.40
  -1  18 -12   96.44    6.39
  -1  18 -12   94.38    6.32
   1 -18  13   24.53    5.79
  -1 -18 -13   30.50    5.68
  -1 -18 -13   18.82    5.02
   1  18  13   27.71    4.97
  -1  18 -13   14.26    5.00
  -1  18 -13   17.57    5.17
  -1 -18 -14   28.52    5.59
  -1 -18 -14   22.37    5.41
   1  18  14   28.47    5.28
  -1  18 -14   27.59    6.06
  -1  18 -14   39.95    6.44
   1 -19 -14   52.55    5.69
   1 -19 -14   56.29    5.83
   1  19 -14   54.14    6.21
   1  19 -14   46.04    6.32
   1 -19 -13   42.24    5.55
   1 -19 -13   36.08    5.21
   1  19 -13   28.49    5.05
   1  19 -13   30.32    5.34
   1 -19 -12  172.70    7.80
   1 -19 -12  164.80    7.87
   1  19 -12  155.60    7.19
   1  19 -12  151.50    7.57
   1 -19 -11    6.26    4.48
   1 -19 -11   -0.19    4.37
   1  19 -11   -6.24    3.96
   1  19 -11   -3.47    3.87
   1 -19 -10  331.70   10.82
   1 -19 -10  329.40   11.04
   1  19 -10  322.30   10.10
   1  19 -10  323.10   10.11
   1 -19  -9   -1.45    4.16
   1 -19  -9    9.99    4.16
   1  19  -9    4.62    3.10
   1  19  -9   -0.82    3.20
   1 -19  -8   53.41    5.12
   1 -19  -8   53.67    4.86
   1  19  -8   48.72    3.70
   1  19  -8   44.70    3.65
   1 -19  -7  508.50   14.48
   1 -19  -7  522.50   14.46
   1  19  -7  554.70   14.16
   1  19  -7  559.30   14.19
   1 -19  -6    1.97    3.55
   1 -19  -6    0.40    3.15
   1  19  -6    1.46    1.95
   1  19  -6    0.86    1.88
   1 -19  -5  291.10    9.34
   1 -19  -5  290.70    9.15
   1 -19  -4  249.10    8.13
   1 -19  -4  236.30    7.70
   1 -19  -3  906.20   21.69
   1 -19  -3  922.80   22.13
   1 -19  -2 1140.00   26.61
   1 -19  -2 1168.00   27.12
  -1 -19  -2   39.41    2.74
  -1 -19  -2   47.14    3.07
  -1 -19  -3  107.10    4.63
  -1 -19  -3  104.90    4.79
   1  19   3  137.10    5.66
  -1 -19  -4   95.20    5.04
  -1 -19  -4   96.79    4.99
   1  19   4   88.20    5.30
  -1  19  -4   86.94    3.03
  -1  19  -4   81.07    2.96
   1 -19   5  271.40    8.00
  -1 -19  -5  279.00    9.19
   1  19   5  252.00    8.69
  -1  19  -5  262.20    7.35
   1 -19   6   41.56    4.03
  -1 -19  -6   38.23    4.48
   1  19   6   42.14    4.48
  -1  19  -6   45.50    3.39
   1 -19   7   15.51    3.50
  -1 -19  -7   14.45    4.34
   1  19   7   27.90    4.17
  -1  19  -7   20.72    3.38
   1 -19   8   33.69    4.47
  -1 -19  -8   33.02    4.53
   1  19   8   29.33    4.54
  -1  19  -8   30.95    3.62
   1 -19   9   12.77    4.32
  -1 -19  -9   19.18    4.62
   1  19   9   23.94    4.21
  -1  19  -9   12.54    3.80
   1  19  10   56.94    5.14
  -1  19 -10   74.22    5.01
  -1  19 -10   74.07    4.97
   1 -19  11  417.40   12.98
  -1 -19 -11  395.60   12.57
  -1 -19 -11  410.60   12.85
   1  19  11  384.70   12.23
  -1  19 -11  386.70   11.66
  -1  19 -11  409.50   12.58
   1 -19  12   37.81    5.85
  -1 -19 -12   32.00    5.58
  -1 -19 -12   24.15    5.17
   1  19  12   29.12    5.07
  -1  19 -12   37.61    5.10
  -1  19 -12   34.99    5.07
  -1 -19 -13   70.40    5.95
  -1 -19 -13   74.37    6.17
   1  19  13   76.96    6.21
  -1  19 -13   75.93    6.40
  -1  19 -13   61.51    5.97
   1 -20 -14    9.38    4.92
   1 -20 -14   15.74    5.16
   1  20 -14   13.60    6.62
   1  20 -14    3.08    5.60
   1 -20 -13  130.40    6.68
   1 -20 -13  133.80    7.28
   1  20 -13  138.70    7.78
   1  20 -13  120.50    7.17
   1 -20 -12    1.60    4.18
   1 -20 -12   -2.52    4.78
   1  20 -12    5.51    4.27
   1  20 -12    6.21    4.79
   1 -20 -11    6.95    4.53
   1 -20 -11    3.95    4.34
   1  20 -11    0.68    3.88
   1  20 -11    3.58    4.09
   1 -20 -10    4.82    3.90
   1 -20 -10    5.99    4.61
   1  20 -10   -0.73    3.49
   1  20 -10   -1.07    3.35
   1 -20  -9  132.40    6.80
   1 -20  -9  127.50    6.65
   1  20  -9  122.30    5.48
   1  20  -9  123.90    5.53
   1 -20  -8  182.10    7.54
   1 -20  -8  176.20    7.56
   1  20  -8  190.80    6.31
   1  20  -8  191.50    6.63
   1 -20  -7    4.13    4.02
   1 -20  -7   10.07    3.87
   1  20  -7    9.48    2.64
   1  20  -7   12.82    2.91
   1 -20  -6  707.90   18.28
   1 -20  -6  748.70   19.40
   1  20  -6  719.20   17.33
   1  20  -6  707.30   16.85
   1 -20  -5   10.14    3.53
   1 -20  -5    0.19    3.00
   1 -20  -4   96.92    4.86
   1 -20  -4   92.17    4.77
   1 -20  -3   43.52    3.42
   1 -20  -3   39.56    3.12
   1 -20  -2  666.30   15.97
   1 -20  -2  653.10   15.82
  -1 -20  -2  537.50   13.39
  -1 -20  -2  540.20   13.34
  -1 -20  -3   60.94    3.69
  -1 -20  -3   63.65    3.93
  -1 -20  -4    3.44    3.25
  -1 -20  -4    2.07    2.97
   1  20   4    6.67    2.95
  -1 -20  -5  117.70    5.93
  -1 -20  -5  120.80    6.03
   1  20   5  121.30    5.50
  -1  20  -5  119.20    4.04
  -1  20  -5  109.00    4.02
   1 -20   6   24.52    3.55
  -1 -20  -6   21.79    4.02
  -1 -20  -6   16.30    4.10
   1  20   6   21.79    3.75
  -1  20  -6   32.30    3.31
  -1  20  -6   28.51    3.15
   1 -20   7   15.18    3.97
  -1 -20  -7   13.50    3.99
   1  20   7    7.21    3.69
  -1  20  -7    8.13    2.89
  -1  20  -7   12.53    3.22
   1 -20   8    3.45    3.65
  -1 -20  -8   -3.83    4.44
   1  20   8    2.95    3.88
  -1  20  -8    2.47    3.27
  -1  20  -8    5.44    2.97
   1 -20   9   18.77    4.43
  -1 -20  -9   18.08    4.97
  -1 -20  -9   27.63    4.16
   1  20   9   17.09    4.66
  -1  20  -9   18.87    3.58
  -1  20  -9   19.78    3.92
   1 -20  10  204.60    8.46
  -1 -20 -10  179.90    8.14
  -1 -20 -10  195.50    8.36
   1  20  10  196.70    8.33
  -1  20 -10  195.70    7.59
  -1  20 -10  198.90    7.62
   1 -20  11  153.80    7.80
  -1 -20 -11  156.30    7.39
  -1 -20 -11  162.60    8.05
   1  20  11  158.00    7.61
  -1  20 -11  161.10    7.68
  -1  20 -11  160.80    7.13
  -1 -20 -12  237.40    9.42
  -1 -20 -12  233.30    8.99
   1  20  12  240.70    9.11
  -1  20 -12  245.10    9.25
  -1  20 -12  234.60    9.06
  -1 -20 -13   54.11    5.73
  -1 -20 -13   59.38    6.25
   1  20  13   64.81    5.53
  -1  20 -13   47.60    5.92
  -1  20 -13   58.89    6.02
   1 -21 -13    4.64    4.39
   1 -21 -13   -2.03    5.20
   1  21 -13   -2.54    5.36
   1  21 -13   -1.58    5.35
   1 -21 -12   52.24    5.26
   1 -21 -12   51.42    5.94
   1  21 -12   51.66    5.45
   1  21 -12   41.63    5.60
   1 -21 -11   31.63    5.44
   1 -21 -11   39.97    5.12
   1  21 -11   44.36    4.95
   1  21 -11   45.60    4.66
   1 -21 -10  102.30    6.33
   1 -21 -10  110.20    6.42
   1  21 -10   95.57    5.25
   1  21 -10  102.40    5.46
   1 -21  -9   18.16    4.42
   1 -21  -9   17.05    4.59
   1  21  -9   14.30    3.54
   1  21  -9   26.44    3.71
   1 -21  -8  161.00    7.22
   1 -21  -8  158.50    7.12
   1  21  -8  155.10    5.83
   1  21  -8  169.70    5.96
   1 -21  -7 1101.00   27.12
   1 -21  -7 1129.00   28.15
   1  21  -7 1120.00   26.15
   1  21  -7 1103.00   25.86
   1 -21  -6   48.03    4.59
   1 -21  -6   48.88    4.35
   1 -21  -5   21.14    3.77
   1 -21  -5   27.04    3.45
   1 -21  -3  361.90    9.77
   1 -21  -3  363.60    9.94
   1 -21  -2   21.02    2.11
   1 -21  -2   16.87    2.13
  -1 -21  -2    4.62    2.17
  -1 -21  -2    6.28    2.14
  -1 -21  -3  293.00    8.47
  -1 -21  -3  309.00    8.94
  -1 -21  -4   -0.33    3.12
  -1 -21  -4    3.86    3.25
  -1 -21  -5   93.75    5.42
  -1 -21  -5  102.50    5.62
   1  21   5  125.70    5.73
  -1 -21  -6   49.09    4.98
  -1 -21  -6   43.05    4.32
   1  21   6   34.48    4.38
  -1  21  -6   40.65    3.10
  -1  21  -6   37.56    2.86
  -1 -21  -7   93.47    5.95
  -1 -21  -7   97.81    5.68
   1  21   7   86.75    5.48
  -1  21  -7   89.43    4.36
  -1  21  -7   96.73    4.67
   1 -21   8    3.91    3.76
  -1 -21  -8    9.25    4.11
  -1 -21  -8    2.41    3.69
   1  21   8   10.92    4.14
  -1  21  -8    2.75    2.94
  -1  21  -8    6.95    3.35
   1 -21   9   99.95    5.69
  -1 -21  -9  116.80    6.68
  -1 -21  -9   98.14    6.24
   1  21   9   99.82    6.02
  -1  21  -9  103.30    5.39
  -1  21  -9  106.20    5.40
  -1 -21 -10    9.22    4.79
  -1 -21 -10   16.00    4.68
   1  21  10   23.55    4.58
  -1  21 -10   17.86    4.24
  -1  21 -10   14.76    4.15
  -1 -21 -11    6.80    5.20
  -1 -21 -11    6.85    4.64
   1  21  11    1.49    4.99
  -1  21 -11    7.54    4.91
  -1  21 -11   11.17    4.49
  -1 -21 -12    3.42    5.11
  -1 -21 -12   12.05    4.93
   1  21  12   10.47    4.21
  -1  21 -12   11.69    5.36
  -1  21 -12   15.74    5.08
  -1 -21 -13  127.80    7.06
  -1 -21 -13  112.70    7.27
  -1  21 -13  119.60    7.87
  -1  21 -13  121.60    7.73
   1 -22 -13    7.92    4.88
   1 -22 -13    7.48    5.25
   1  22 -13    5.08    5.66
   1  22 -13    8.05    6.08
   1 -22 -12    4.99    4.51
   1 -22 -12    4.63    4.99
   1  22 -12   12.27    5.07
   1  22 -12   15.96    5.25
   1 -22 -11    0.57    4.82
   1 -22 -11    2.95    4.15
   1  22 -11    2.62    4.26
   1  22 -11    6.04    4.67
   1 -22 -10   28.98    5.10
   1 -22 -10   39.49    4.88
   1  22 -10   34.32    4.27
   1  22 -10   27.92    4.40
   1 -22  -9   17.88    4.72
   1 -22  -9   19.02    4.00
   1  22  -9   16.55    3.55
   1  22  -9   15.25    3.53
   1 -22  -8  500.70   14.21
   1 -22  -8  470.10   13.79
   1  22  -8  480.00   12.30
   1  22  -8  475.00   12.15
   1 -22  -7   18.32    3.76
   1 -22  -7    8.62    4.28
   1 -22  -6  491.80   13.78
   1 -22  -6  516.70   14.51
   1 -22  -5   23.75    3.50
   1 -22  -5   22.63    3.52
   1 -22  -4  301.80    9.11
   1 -22  -4  288.10    8.77
   1 -22  -3  230.80    6.89
   1 -22  -3  220.00    6.76
  -1 -22  -2  817.90   19.43
  -1 -22  -2  814.80   19.38
  -1 -22  -3   -0.60    2.41
  -1 -22  -3    1.05    2.75
  -1 -22  -4  265.70    8.50
  -1 -22  -4  272.90    8.75
  -1 -22  -5    1.91    3.34
  -1 -22  -5   -4.45    3.36
  -1 -22  -6  140.70    6.51
  -1 -22  -6  119.10    6.34
  -1  22  -6  119.80    4.48
  -1  22  -6  132.70    4.32
  -1 -22  -7   -3.68    3.78
  -1 -22  -7   -8.21    4.03
   1  22   7   -1.32    3.43
  -1  22  -7   -1.14    2.76
  -1  22  -7   -1.38    2.78
  -1 -22  -8   63.32    5.48
  -1 -22  -8   55.10    4.86
   1  22   8   55.40    4.69
  -1  22  -8   63.72    4.48
  -1 -22  -9    1.67    4.47
  -1 -22  -9    3.82    4.17
   1  22   9   -0.54    3.96
  -1  22  -9    6.15    3.44
  -1  22  -9    6.90    4.05
  -1 -22 -10   98.82    6.97
  -1 -22 -10   88.11    6.14
   1  22  10  114.60    6.58
  -1  22 -10  102.30    5.79
  -1  22 -10   98.26    6.13
  -1 -22 -11   45.15    5.74
  -1 -22 -11   55.15    5.94
  -1  22 -11   40.98    5.23
  -1  22 -11   50.44    6.10
  -1 -22 -12   81.20    6.38
  -1 -22 -12  102.80    7.09
  -1  22 -12   75.83    7.02
  -1  22 -12   77.33    6.62
   1 -23 -13    0.66    4.88
   1 -23 -13    7.98    5.45
   1  23 -13    8.93    6.00
   1  23 -13    4.78    7.08
   1 -23 -12   12.42    5.41
   1 -23 -12   13.64    5.05
   1  23 -12   18.05    5.32
   1  23 -12   22.22    5.66
   1 -23 -11    0.32    4.60
   1 -23 -11    8.48    4.88
   1  23 -11   -0.05    4.33
   1  23 -11    6.57    4.42
   1 -23 -10   98.23    6.10
   1 -23 -10  120.80    6.47
   1  23 -10  120.90    6.21
   1  23 -10  122.60    6.02
   1 -23  -9   -0.20    3.78
   1 -23  -9   -2.28    4.52
   1  23  -9    5.08    3.38
   1  23  -9    2.94    3.22
   1 -23  -8   87.30    5.91
   1 -23  -8   96.86    5.81
   1  23  -8   82.40    3.75
   1  23  -8   78.60    3.56
   1 -23  -7  462.10   13.20
   1 -23  -7  429.60   12.73
   1 -23  -6   49.29    4.51
   1 -23  -6   36.47    4.28
   1 -23  -5  721.00   18.39
   1 -23  -5  748.60   18.96
   1 -23  -4  126.70    5.25
   1 -23  -4  127.90    5.33
   1 -23  -3  123.10    4.44
   1 -23  -3  122.70    4.41
  -1 -23  -3  238.60    7.14
  -1 -23  -3  230.00    7.03
  -1 -23  -4  181.50    6.68
  -1 -23  -4  164.10    6.41
  -1 -23  -5   12.41    3.54
  -1 -23  -5   15.40    3.72
  -1 -23  -6    7.78    3.75
  -1 -23  -6   -5.16    3.64
  -1 -23  -7    2.94    3.70
  -1 -23  -7   -5.31    4.06
  -1  23  -7   -2.14    2.48
  -1  23  -7    1.52    2.57
  -1 -23  -8    4.56    4.58
  -1 -23  -8   10.07    4.28
  -1  23  -8    7.97    3.27
  -1  23  -8    7.67    3.42
  -1 -23  -9    2.32    4.00
  -1 -23  -9    6.06    4.31
  -1  23  -9    1.85    3.92
  -1  23  -9    0.39    3.80
  -1 -23 -10   -0.51    4.65
  -1 -23 -10   -3.54    4.55
  -1  23 -10   -5.78    4.15
  -1  23 -10   -2.81    4.43
  -1 -23 -11   65.84    5.80
  -1 -23 -11   72.42    6.44
  -1  23 -11   67.28    6.13
  -1  23 -11   72.59    6.27
  -1 -23 -12    2.53    5.18
  -1 -23 -12    2.47    5.24
  -1  23 -12    1.90    6.58
  -1  23 -12   -2.98    5.70
   1 -24 -12   -2.90    5.25
   1 -24 -12   -0.47    4.62
   1  24 -12   -2.00    6.22
   1  24 -12    6.54    5.79
   1 -24 -11   -2.85    4.73
   1 -24 -11    0.62    5.02
   1  24 -11    4.15    4.59
   1  24 -11   11.36    4.84
   1 -24 -10   30.73    5.19
   1 -24 -10   17.76    4.71
   1  24 -10   23.17    4.42
   1  24 -10   24.41    4.50
   1 -24  -9   27.56    4.96
   1 -24  -9   30.31    4.74
   1  24  -9   27.22    3.63
   1  24  -9   31.36    3.41
   1 -24  -8    8.62    3.83
   1 -24  -8    5.32    4.38
   1 -24  -7    2.00    3.54
   1 -24  -7    7.41    3.92
   1 -24  -6  550.40   14.82
   1 -24  -6  522.00   14.23
   1 -24  -5  240.10    8.03
   1 -24  -5  243.80    8.23
   1 -24  -4   64.03    3.88
   1 -24  -4   72.20    4.19
   1 -24  -3   15.42    2.33
   1 -24  -3   13.74    2.35
  -1 -24  -3   21.92    2.70
  -1 -24  -3   18.34    2.81
  -1 -24  -4    5.35    3.27
  -1 -24  -4   12.80    3.54
  -1 -24  -5   38.54    3.92
  -1 -24  -5   35.75    4.20
  -1 -24  -6    2.12    3.84
  -1 -24  -6    1.62    3.65
  -1 -24  -7  136.70    6.53
  -1 -24  -7  146.00    6.98
  -1 -24  -8   13.66    4.78
  -1 -24  -8   10.37    4.44
  -1  24  -8   17.81    3.26
  -1  24  -8   18.57    3.26
  -1 -24  -9   61.19    6.01
  -1 -24  -9   63.37    5.50
  -1  24  -9   54.47    4.80
  -1  24  -9   62.21    4.79
  -1 -24 -10  216.80    8.99
  -1 -24 -10  208.60    8.53
  -1  24 -10  217.00    8.37
  -1  24 -10  207.40    7.95
  -1 -24 -11    6.92    5.09
  -1 -24 -11   16.35    5.22
  -1  24 -11   11.08    5.96
  -1  24 -11   22.04    5.97
   1 -25 -12   84.27    6.63
   1 -25 -12   85.90    6.48
   1  25 -12   92.03    8.00
   1  25 -12   91.23    7.43
   1 -25 -11    3.97    5.20
   1 -25 -11   14.56    5.18
   1  25 -11   12.10    5.38
   1  25 -11   14.94    5.36
   1 -25 -10   12.53    4.84
   1 -25 -10   11.82    5.21
   1  25 -10    8.61    3.94
   1  25 -10    2.08    3.96
   1 -25  -9   47.94    5.42
   1 -25  -9   46.08    5.12
   1 -25  -8   33.08    4.89
   1 -25  -8   37.20    4.79
   1 -25  -7    9.93    4.28
   1 -25  -7    8.25    3.87
   1 -25  -6   10.35    3.69
   1 -25  -6   12.73    3.72
   1 -25  -5  661.20   16.83
   1 -25  -5  664.70   17.04
   1 -25  -4   33.09    3.32
   1 -25  -4   30.59    3.52
  -1 -25  -3  419.30   10.70
  -1 -25  -3  408.90   10.43
  -1 -25  -4   31.37    3.84
  -1 -25  -4   21.61    3.46
  -1 -25  -5   27.82    4.07
  -1 -25  -5   19.26    3.77
  -1 -25  -6   47.49    4.86
  -1 -25  -6   46.23    4.68
  -1 -25  -7    3.15    4.29
  -1 -25  -7    5.34    3.98
  -1 -25  -8   11.94    4.82
  -1 -25  -8   11.23    4.37
  -1  25  -8   15.56    2.99
  -1  25  -8   19.98    3.09
  -1 -25  -9   11.50    5.24
  -1 -25  -9   14.57    4.62
  -1  25  -9    8.25    4.10
  -1  25  -9   10.02    4.03
  -1 -25 -10    7.82    5.23
  -1 -25 -10   -2.80    4.67
  -1  25 -10   -3.62    4.91
  -1  25 -10   -0.80    4.68
  -1 -25 -11   45.33    6.00
  -1 -25 -11   44.10    6.56
  -1  25 -11   39.84    6.46
  -1  25 -11   45.23    6.88
   1 -26 -11   11.10    5.36
   1 -26 -11   11.85    5.06
   1  26 -11   17.78    4.94
   1  26 -11   18.67    5.27
   1 -26 -10    0.21    5.09
   1 -26 -10   -4.51    4.84
   1 -26  -9   48.47    5.66
   1 -26  -9   62.44    6.02
   1 -26  -8   75.60    5.82
   1 -26  -8   66.93    5.57
   1 -26  -7   12.69    4.09
   1 -26  -7   11.16    4.05
   1 -26  -6   57.11    4.66
   1 -26  -6   59.95    4.92
   1 -26  -5    5.40    3.25
   1 -26  -5    0.52    3.44
   1 -26  -4  133.90    5.11
   1 -26  -4  127.50    4.90
  -1 -26  -4  145.50    5.52
  -1 -26  -4  146.60    5.60
  -1 -26  -5   93.90    5.30
  -1 -26  -5   84.75    5.10
  -1 -26  -6  109.50    5.73
  -1 -26  -6  106.40    5.68
  -1 -26  -7   52.39    5.06
  -1 -26  -7   45.27    5.05
  -1 -26  -8    1.89    4.53
  -1 -26  -8   -4.40    4.85
  -1 -26  -9   92.44    6.63
  -1 -26  -9  103.00    7.17
  -1  26  -9   86.13    4.73
  -1  26  -9   72.05    4.68
  -1 -26 -10   68.20    6.31
  -1 -26 -10   62.15    6.38
  -1  26 -10   60.45    5.93
  -1  26 -10   55.71    6.17
  -1  26 -11   10.57    8.31
   1 -27 -11    2.86    5.67
   1 -27 -11   14.15    5.55
   1 -27 -10   59.03    6.24
   1 -27 -10   70.09    6.35
   1 -27  -9    1.50    4.96
   1 -27  -9    6.44    5.15
   1 -27  -8   33.92    4.92
   1 -27  -8   29.92    5.29
   1 -27  -7  181.50    7.47
   1 -27  -7  177.00    7.17
   1 -27  -6    4.68    3.78
   1 -27  -6   -3.52    3.72
   1 -27  -5   -1.03    3.38
   1 -27  -5   -0.56    3.47
   1 -27  -4    1.28    2.46
   1 -27  -4   -0.77    2.50
  -1 -27  -4  175.30    5.94
  -1 -27  -4  173.60    5.82
  -1 -27  -5   49.93    4.46
  -1 -27  -5   48.38    4.15
  -1 -27  -6  141.60    6.71
  -1 -27  -6  148.40    6.61
  -1 -27  -7   10.33    4.49
  -1 -27  -7    3.96    4.76
  -1 -27  -8  114.40    7.11
  -1 -27  -8  135.70    7.58
  -1 -27  -9   33.98    5.63
  -1 -27  -9   53.32    6.41
  -1 -27 -10   -2.49    5.39
  -1 -27 -10   -4.04    5.88
   1 -28 -10   69.26    6.93
   1 -28 -10   74.64    6.91
   1 -28  -9  161.00    8.11
   1 -28  -9  176.00    8.25
   1 -28  -8    8.25    4.68
   1 -28  -8   14.53    5.36
   1 -28  -7   41.76    5.17
   1 -28  -7   36.50    4.97
   1 -28  -6    5.16    3.92
   1 -28  -6   -0.48    3.95
   1 -28  -5   18.11    3.72
   1 -28  -5   13.56    3.53
  -1 -28  -5  186.80    7.05
  -1 -28  -5  176.70    6.70
  -1 -28  -6    0.24    4.45
  -1 -28  -6    6.63    4.24
  -1 -28  -7   29.72    4.89
  -1 -28  -7   26.78    5.30
  -1 -28  -8   32.57    6.00
  -1 -28  -8   30.38    5.78
  -1 -28  -9   46.78    6.39
  -1 -28  -9   56.42    6.72
   1 -29  -9   51.71    6.58
   1 -29  -9   41.58    6.28
   1 -29  -8   16.93    5.47
   1 -29  -8   13.87    5.40
   1 -29  -7   -0.21    4.82
   1 -29  -7    1.25    5.00
   1 -29  -6   11.35    4.18
   1 -29  -6    8.35    4.44
   1 -29  -5   17.82    3.21
   1 -29  -5   19.91    3.45
  -1 -29  -5  160.30    6.40
  -1 -29  -5  144.20    5.84
  -1 -29  -6    4.37    4.50
  -1 -29  -6    0.04    4.51
  -1 -29  -7   32.21    5.41
  -1 -29  -7   34.81    5.89
  -1 -29  -8   -2.73    5.50
  -1 -29  -8   10.61    5.63
  -1 -29  -9   13.09    6.46
  -1 -29  -9    8.94    5.95
   1 -30  -9    0.35    6.46
   1 -30  -9   -0.52    6.02
   1 -30  -8   -6.97    5.52
   1 -30  -8    3.73    5.82
   1 -30  -7   -1.35    4.92
   1 -30  -7   -1.86    5.08
   1 -30  -6   -5.90    4.25
   1 -30  -6    2.92    4.02
  -1 -30  -5    2.54    3.56
  -1 -30  -5    0.80    3.31
  -1 -30  -6   61.65    5.49
  -1 -30  -6   67.18    5.81
  -1 -30  -7   67.03    6.90
  -1 -30  -7   73.47    6.45
  -1 -30  -8   22.66    6.70
  -1 -30  -8   20.48    6.49
   1 -31  -8   -6.20    6.52
   1 -31  -8   -1.06    6.79
   1 -31  -7   32.77    5.91
   1 -31  -7   29.68    5.90
   1 -31  -6    9.53    3.93
   1 -31  -6    7.61    4.27
  -1 -31  -6    3.69    4.94
  -1 -31  -6    6.30    4.67
  -1 -31  -7  156.60    8.43
  -1 -31  -7  168.20    8.55
   1 -32  -7   11.00    5.25
   1 -32  -7   15.81    5.75
   2   0 -17    1.49    4.19
   2   0 -17    4.29    4.22
   2   0 -16  108.20    6.26
   2   0 -16   97.13    6.00
   2   0 -15   -3.52    4.10
   2   0 -15   -1.85    4.07
   2   0 -14  538.80   15.62
   2   0 -14  538.70   15.45
   2   0 -13   -1.14    4.10
   2   0 -13    5.55    4.12
  -2   0  13    1.64    3.53
   2   0 -12   37.87    4.91
   2   0 -12   29.32    4.81
  -2   0  12   27.72    5.06
   2   0 -11    1.40    4.15
   2   0 -11   -1.01    4.10
  -2   0  11   -1.44    4.28
   2   0 -10  127.40    6.79
   2   0 -10  112.20    6.46
  -2   0  10  129.60    7.09
   2   0  -9    1.93    3.85
   2   0  -9    0.13    4.09
  -2   0   9   -0.46    4.18
   2   0  -8   41.03    4.85
   2   0  -8   46.03    4.37
  -2   0   8   41.42    5.15
   2   0  -7    5.49    3.70
   2   0  -7    1.72    3.84
  -2   0   7   -3.75    4.06
   2   0  -6  398.90   11.99
   2   0  -6  375.10   11.04
   2   0  -5    2.71    3.88
   2   0  -5    3.38    3.51
   2   0  -4 4356.00   97.92
   2   0  -4 4392.00   98.75
   2   0  -3   77.32    5.22
  -2   0   3   85.40    4.98
   2   0  -2   22.78    3.68
  -2   0   2   18.99    3.28
   2   0  -1   15.59    3.35
  -2   0   1    6.36    3.12
   2   0   0 2758.00   62.06
  -2   0   0 2706.00   60.81
   2   0   1    4.85    3.82
  -2   0  -1    0.42    3.66
   2   0   2  147.60    6.53
  -2   0  -2  149.20    6.39
   2   0   3    0.50    3.52
  -2   0  -3    3.72    3.69
   2   0   4 5284.00  118.50
  -2   0  -4 5083.00  114.20
   2   0   5    4.55    3.53
  -2   0  -5   -1.41    3.57
   2   0   6  651.10   17.68
  -2   0  -6  642.10   17.35
   2   0   7    5.34    4.21
  -2   0  -7    5.41    4.14
   2   0   8 1522.00   36.72
  -2   0  -8 1503.00   36.67
   2   0   9    0.60    4.02
  -2   0  -9    0.39    3.82
   2   0  10   65.18    5.53
  -2   0 -10   70.87    5.82
   2   0  11   -1.86    4.58
  -2   0 -11   -0.80    4.37
   2   0  12  304.00   10.88
  -2   0 -12  307.60   10.68
   2   0  13    2.12    4.28
  -2   0 -13   -6.81    4.24
   2   0  14  135.50    7.26
  -2   0 -14  158.10    7.53
   2   0  15    1.63    4.76
  -2   0 -15    3.02    4.62
   2  -1 -17   21.28    4.86
   2  -1 -17   26.56    4.57
   2   1 -17   20.72    4.70
   2   1 -17   29.96    4.77
   2  -1 -16   21.42    4.69
   2  -1 -16   12.07    4.78
   2   1 -16   16.48    4.86
   2   1 -16   16.79    4.36
   2  -1 -15  116.80    6.40
   2  -1 -15  112.60    6.06
   2   1 -15  107.40    6.18
   2   1 -15  109.20    6.51
   2  -1 -14   40.03    5.04
   2  -1 -14   25.87    4.76
   2   1 -14   29.12    4.55
   2   1 -14   35.12    5.11
   2  -1 -13  744.20   20.01
   2  -1 -13  746.30   20.19
   2   1 -13  770.10   19.97
   2   1 -13  805.60   21.29
  -2   1  13  780.90   21.09
   2  -1 -12   21.10    4.70
   2  -1 -12   21.59    4.68
  -2  -1  12   28.96    4.86
   2   1 -12   33.59    4.88
   2   1 -12   21.45    4.31
  -2   1  12   24.17    4.76
   2  -1 -11  567.20   16.22
   2  -1 -11  533.20   15.75
  -2  -1  11  548.20   16.10
   2   1 -11  525.90   14.94
   2   1 -11  554.20   16.09
  -2   1  11  551.80   15.89
   2  -1 -10   20.53    4.90
   2  -1 -10   14.48    4.32
  -2  -1  10   23.26    5.25
   2   1 -10    8.60    4.33
   2   1 -10   13.75    4.66
  -2   1  10   19.92    5.15
   2  -1  -9  858.40   22.41
   2  -1  -9  887.20   23.09
  -2  -1   9  888.90   23.41
   2   1  -9  904.10   23.22
   2   1  -9  890.10   23.26
  -2   1   9  870.20   22.81
   2  -1  -8   32.83    4.01
   2  -1  -8   30.40    4.60
  -2  -1   8   36.61    4.89
   2   1  -8   35.88    4.50
   2   1  -8   43.22    4.39
  -2   1   8   24.74    5.04
   2  -1  -7   48.36    4.59
   2  -1  -7   58.33    5.19
  -2  -1   7   45.43    5.30
   2   1  -7   37.06    4.66
   2   1  -7   44.30    4.37
  -2   1   7   51.53    5.29
   2  -1  -6  336.00   10.50
   2  -1  -6  360.80   10.89
   2   1  -6  368.90   10.99
   2   1  -6  375.70   11.36
   2  -1  -5 3178.00   72.29
   2  -1  -5 3239.00   73.62
   2   1  -5 3182.00   72.04
   2   1  -5 3205.00   72.69
   2  -1  -4   50.91    4.30
   2  -1  -4   58.80    4.93
   2   1  -4   54.71    4.83
   2   1  -4   52.52    4.54
   2  -1  -3  589.90   15.44
  -2  -1   3  640.60   16.32
   2   1  -3  670.70   17.18
  -2   1   3  629.70   16.15
   2  -1   0 1150.00   26.99
  -2  -1   0 1135.00   26.53
   2   1   0 1097.00   25.78
  -2   1   0 1121.00   26.21
   2  -1   1 2652.00   60.25
  -2  -1  -1 2783.00   62.92
   2   1   1 2812.00   63.71
  -2   1  -1 2635.00   59.70
   2  -1   2  506.50   13.92
  -2  -1  -2  483.60   13.30
   2   1   2  489.40   13.54
  -2   1  -2  481.20   13.23
   2  -1   3 1136.00   27.48
  -2  -1  -3 1123.00   27.23
   2   1   3 1107.00   26.71
  -2   1  -3 1118.00   26.95
   2  -1   4    5.12    3.78
  -2  -1  -4    6.02    3.65
   2   1   4   -3.40    4.02
  -2   1  -4    8.41    3.84
   2  -1   5 1209.00   29.40
  -2  -1  -5 1229.00   30.08
   2   1   5 1198.00   29.35
  -2   1  -5 1217.00   29.71
   2  -1   6   16.79    4.25
  -2  -1  -6   20.62    4.38
   2   1   6   21.75    4.44
  -2   1  -6   18.85    4.15
   2  -1   7   27.27    4.68
  -2  -1  -7   28.44    4.75
   2   1   7   37.45    4.92
  -2   1  -7   33.66    4.58
   2   1   8  167.80    7.94
  -2   1  -8  187.60    8.08
   2  -1   9  142.00    7.28
  -2  -1  -9  140.40    7.21
   2   1   9  141.50    7.48
  -2   1  -9  141.10    7.08
   2  -1  10  814.70   21.66
  -2  -1 -10  797.40   21.47
   2   1  10  781.30   20.97
  -2   1 -10  795.10   21.17
   2  -1  11    2.57    4.72
  -2  -1 -11    0.58    4.35
   2   1  11    6.41    4.30
  -2   1 -11    8.05    4.32
   2  -1  12   -6.00    4.35
  -2  -1 -12    4.13    4.12
   2   1  12    1.23    4.48
  -2   1 -12    1.55    3.98
   2  -1  13  206.40    8.70
  -2  -1 -13  215.20    8.72
   2   1  13  219.50    8.86
  -2   1 -13  211.70    8.45
   2  -1  14    2.02    4.63
  -2  -1 -14   -1.00    4.43
   2   1  14   10.48    4.97
  -2   1 -14    4.57    4.86
   2  -1  15  190.10    8.30
  -2  -1 -15  183.10    7.74
   2   1  15  177.30    7.77
  -2   1 -15  190.60    7.98
   2  -2 -17   44.40    4.93
   2  -2 -17   35.42    5.16
   2   2 -17   42.10    4.86
   2   2 -17   42.35    5.07
   2  -2 -16  133.50    6.38
   2  -2 -16  137.10    6.87
   2   2 -16  117.70    6.66
   2   2 -16  131.60    6.95
   2  -2 -15   16.24    4.47
   2  -2 -15    6.70    4.66
   2   2 -15   18.09    4.80
   2   2 -15    5.64    4.15
   2  -2 -14  554.40   15.75
   2  -2 -14  541.10   15.06
   2   2 -14  528.90   15.32
   2   2 -14  541.40   15.20
   2  -2 -13    6.58    4.36
   2  -2 -13   12.30    4.18
   2   2 -13    9.98    4.17
   2   2 -13   11.03    4.41
  -2   2  13    0.88    3.54
   2  -2 -12   -1.77    3.98
   2  -2 -12   -0.04    4.13
  -2  -2  12    1.02    4.38
   2   2 -12    1.74    3.94
   2   2 -12    4.77    4.47
  -2   2  12    6.12    4.55
   2  -2 -11  177.70    7.85
   2  -2 -11  206.40    8.50
  -2  -2  11  181.10    8.13
   2   2 -11  182.40    7.95
   2   2 -11  179.30    7.57
  -2   2  11  189.00    8.46
   2  -2 -10   20.91    4.76
   2  -2 -10   17.73    4.14
  -2  -2  10   17.09    4.94
   2   2 -10   26.33    4.44
   2   2 -10   21.62    4.58
  -2   2  10   17.01    4.90
   2  -2  -9  454.50   13.72
   2  -2  -9  442.80   13.05
  -2  -2   9  432.20   13.40
   2   2  -9  432.80   13.32
   2   2  -9  433.20   12.72
  -2   2   9  455.30   14.05
   2  -2  -8  647.60   17.83
   2  -2  -8  639.50   16.91
  -2  -2   8  646.30   17.70
   2   2  -8  646.50   17.41
   2   2  -8  675.20   17.85
  -2   2   8  645.70   17.61
   2  -2  -7   10.48    4.08
   2  -2  -7    6.49    3.73
  -2  -2   7    6.61    4.24
   2   2  -7    8.03    3.78
   2   2  -7    3.56    3.51
  -2   2   7   11.11    4.40
   2  -2  -6   52.83    4.56
   2  -2  -6   51.85    4.85
   2   2  -6   53.90    4.66
   2   2  -6   52.80    4.45
   2  -2  -5   19.79    3.97
   2  -2  -5   23.10    4.02
   2   2  -5   18.85    3.81
   2   2  -5   21.18    3.58
   2  -2  -4  871.20   21.75
   2  -2  -4  895.60   22.07
   2   2  -4  924.20   22.78
   2   2  -4  920.10   22.43
   2  -2  -3  187.80    7.27
  -2  -2   3  195.60    6.95
   2   2  -3  184.70    6.92
  -2   2   3  183.20    6.82
   2  -2  -2  550.70   14.30
  -2  -2   2  563.90   14.37
   2   2  -2  582.80   14.76
  -2   2   2  563.70   14.46
   2  -2   0 1492.00   34.50
  -2  -2   0 1581.00   36.28
   2   2   0 1548.00   35.68
  -2   2   0 1482.00   34.19
   2  -2   1  486.50   13.13
  -2  -2  -1  470.90   12.72
   2   2   1  474.30   12.97
  -2   2  -1  483.00   13.00
   2  -2   2 3409.00   77.15
  -2  -2  -2 3530.00   79.72
   2   2   2 3458.00   78.31
  -2   2  -2 3409.00   77.08
   2  -2   3  206.00    7.57
  -2  -2  -3  215.60    7.76
   2   2   3  223.60    7.79
  -2   2  -3  199.00    7.20
   2  -2   4 7688.00  171.40
  -2  -2  -4 7776.00  173.20
   2   2   4 7609.00  169.80
  -2   2  -4 7639.00  170.20
   2  -2   5  184.30    7.45
  -2  -2  -5  174.90    7.14
   2   2   5  188.10    7.62
  -2   2  -5  194.50    7.51
   2  -2   6   12.07    4.27
  -2  -2  -6    8.61    4.07
   2   2   6    7.12    4.28
  -2   2  -6    7.06    3.93
   2  -2   7  179.30    7.88
  -2  -2  -7  185.60    7.79
   2   2   7  177.60    7.80
  -2   2  -7  194.00    7.86
   2  -2   8  230.40    9.14
  -2  -2  -8  245.50    9.22
   2   2   8  231.30    9.23
  -2   2  -8  225.20    8.95
   2  -2   9    3.98    4.46
  -2  -2  -9   -8.30    4.07
   2   2   9   -4.01    4.50
  -2   2  -9    4.71    4.18
   2  -2  10   23.17    4.68
  -2  -2 -10   19.26    4.71
   2   2  10   31.04    5.40
  -2   2 -10   23.59    4.90
   2  -2  11  397.60   12.54
  -2  -2 -11  396.60   12.62
   2   2  11  423.70   13.31
  -2   2 -11  414.50   12.97
   2  -2  12   98.59    6.69
  -2  -2 -12   89.94    5.99
   2   2  12  101.90    6.26
  -2   2 -12   92.07    6.17
   2  -2  13    9.30    4.83
  -2  -2 -13   10.38    4.50
   2   2  13   14.33    5.02
  -2   2 -13   17.63    4.77
   2  -2  14  162.80    8.02
  -2  -2 -14  159.40    7.86
   2   2  14  168.50    8.03
  -2   2 -14  152.80    7.45
   2  -2  15   55.73    5.67
  -2  -2 -15   57.55    5.39
   2   2  15   49.66    5.58
  -2   2 -15   61.18    5.43
   2  -3 -17   22.66    4.53
   2  -3 -17   21.24    4.78
   2   3 -17   18.16    4.41
   2   3 -17   26.92    4.80
   2  -3 -16    2.04    4.32
   2  -3 -16   -1.34    4.35
   2   3 -16   -1.52    4.72
   2   3 -16   -0.24    4.31
   2  -3 -15   21.86    4.41
   2  -3 -15    9.79    4.39
   2   3 -15    9.43    4.31
   2   3 -15   15.78    4.36
   2  -3 -14   37.56    4.87
   2  -3 -14   45.63    4.98
   2   3 -14   32.35    4.78
   2   3 -14   33.72    4.76
   2  -3 -13 1226.00   30.52
   2  -3 -13 1203.00   29.63
   2   3 -13 1219.00   30.30
   2   3 -13 1218.00   30.39
   2  -3 -12  792.00   21.07
   2  -3 -12  786.50   20.86
  -2  -3  12  795.00   21.28
   2   3 -12  767.40   20.50
   2   3 -12  792.40   20.99
  -2   3  12  807.10   21.90
   2  -3 -11   88.26    5.93
   2  -3 -11  103.40    5.90
  -2  -3  11   81.39    6.13
   2   3 -11  113.80    6.75
   2   3 -11   91.64    5.95
  -2   3  11   96.99    6.47
   2  -3 -10  375.20   12.26
   2  -3 -10  360.30   11.69
  -2  -3  10  343.10   11.67
   2   3 -10  363.80   11.75
   2   3 -10  346.70   11.51
  -2   3  10  372.70   12.45
   2  -3  -9  243.00    9.03
   2  -3  -9  245.60    9.29
  -2  -3   9  214.00    8.61
   2   3  -9  231.00    8.81
   2   3  -9  246.10    9.14
  -2   3   9  235.10    9.22
   2  -3  -8  236.90    9.03
   2  -3  -8  215.70    8.22
  -2  -3   8  221.20    8.45
   2   3  -8  239.40    8.80
   2   3  -8  219.90    7.94
  -2   3   8  216.60    8.36
   2  -3  -7   46.79    4.91
   2  -3  -7   43.39    4.79
  -2  -3   7   47.73    4.89
   2   3  -7   46.87    4.59
   2   3  -7   53.92    4.10
  -2   3   7   44.96    5.22
   2  -3  -6   50.24    4.91
   2  -3  -6   61.29    4.52
   2   3  -6   45.63    4.53
   2   3  -6   42.12    4.36
   2  -3  -5 3139.00   71.59
   2  -3  -5 3091.00   70.27
   2   3  -5 3210.00   72.76
   2   3  -5 3173.00   71.95
   2  -3  -4   97.72    5.74
   2  -3  -4   92.46    5.06
   2   3  -4   88.28    5.05
   2   3  -4   88.75    4.87
   2  -3  -3  880.70   21.88
  -2  -3   3  877.80   21.30
   2   3  -3  853.80   20.92
  -2   3   3  913.70   22.44
   2  -3  -2   -0.79    4.03
  -2  -3   2    5.43    3.13
   2   3  -2    0.06    3.44
  -2   3   2    1.87    3.92
   2  -3  -1 1052.00   24.95
  -2  -3   1  996.20   23.39
   2   3  -1 1012.00   23.84
  -2   3   1 1068.00   25.29
   2  -3   0  845.80   20.48
  -2  -3   0  821.10   19.84
   2   3   0  839.40   20.29
  -2   3   0  866.00   20.93
   2  -3   1 1028.00   24.76
  -2  -3  -1 1048.00   25.15
   2   3   1 1046.00   25.24
  -2   3  -1 1031.00   24.86
   2  -3   2 1391.00   32.90
  -2  -3  -2 1345.00   31.93
   2   3   2 1378.00   32.68
  -2   3  -2 1375.00   32.46
   2  -3   3 2866.00   65.22
  -2  -3  -3 2872.00   65.58
   2   3   3 2966.00   67.35
  -2   3  -3 2870.00   65.21
   2  -3   4 1150.00   27.99
  -2  -3  -4 1173.00   28.51
   2   3   4 1193.00   28.91
  -2   3  -4 1170.00   28.42
   2  -3   5  349.60   10.83
  -2  -3  -5  374.60   11.44
   2   3   5  369.40   11.17
  -2   3  -5  356.30   10.80
   2  -3   6  469.20   13.79
  -2  -3  -6  437.10   12.97
   2   3   6  466.60   13.47
  -2   3  -6  453.00   13.24
   2  -3   7  809.20   21.21
  -2  -3  -7  774.10   20.51
   2   3   7  757.30   19.97
  -2   3  -7  760.40   19.95
   2  -3   8  118.20    6.64
  -2  -3  -8  104.10    6.43
   2   3   8  113.10    6.71
  -2   3  -8  112.70    6.50
   2  -3   9  137.90    7.08
  -2  -3  -9  118.90    6.59
   2   3   9  134.60    6.94
  -2   3  -9  125.60    7.22
   2  -3  10  922.80   23.90
  -2  -3 -10  907.80   23.84
   2   3  10  908.30   23.58
  -2   3 -10  913.20   23.76
   2  -3  11  120.70    6.99
  -2  -3 -11  122.00    6.93
   2   3  11  110.10    6.92
  -2   3 -11  115.50    6.61
   2  -3  12  166.30    7.94
  -2  -3 -12  153.70    7.37
   2   3  12  151.00    7.48
  -2   3 -12  146.90    7.25
   2  -3  13  108.60    6.67
  -2  -3 -13  118.60    6.59
   2   3  13  119.50    6.70
  -2   3 -13  112.50    6.43
   2   3  14   -7.91    4.51
  -2   3 -14    1.13    4.39
   2  -3  15  212.00    8.87
  -2  -3 -15  202.00    7.99
   2   3  15  188.70    8.28
  -2   3 -15  202.10    8.17
   2  -4 -17   28.81    4.98
   2  -4 -17   30.94    4.57
   2   4 -17   38.23    5.32
   2   4 -17   32.98    4.70
   2  -4 -16  250.50    9.10
   2  -4 -16  249.40    9.12
   2   4 -16  246.50    9.22
   2   4 -16  261.50    9.22
   2  -4 -14  108.20    6.56
   2  -4 -14   92.45    5.95
   2  -4 -13  208.60    8.59
   2  -4 -13  200.10    8.55
   2   4 -13  211.20    8.54
   2   4 -13  234.30    8.81
   2  -4 -12  266.40    9.74
   2  -4 -12  241.10    9.35
  -2  -4  12  281.40    9.96
   2   4 -12  265.70    9.99
   2   4 -12  267.40    9.68
  -2   4  12  281.20   10.35
   2  -4 -11  132.70    6.89
   2  -4 -11  162.70    7.71
  -2  -4  11  142.70    7.38
   2   4 -11  170.90    7.69
   2   4 -11  159.80    7.46
  -2   4  11  150.10    7.11
   2  -4 -10   37.08    5.06
   2  -4 -10   35.95    4.96
  -2  -4  10   55.59    5.99
   2   4 -10   42.09    5.01
   2   4 -10   48.56    5.45
  -2   4  10   35.30    5.32
   2  -4  -9  810.80   21.52
   2  -4  -9  787.70   20.91
  -2  -4   9  808.90   21.29
   2   4  -9  786.10   20.63
   2   4  -9  794.70   21.08
  -2   4   9  802.50   21.15
   2  -4  -8    2.64    3.66
   2  -4  -8   -3.42    3.93
  -2  -4   8    2.42    4.14
   2   4  -8    1.74    3.47
   2   4  -8   -3.63    4.03
  -2   4   8    2.06    3.85
   2  -4  -7  416.00   12.45
   2  -4  -7  436.60   12.88
   2   4  -7  441.80   12.88
   2   4  -7  432.50   12.18
  -2   4   7  445.00   13.13
   2  -4  -6   99.76    5.74
   2  -4  -6  100.40    5.38
   2   4  -6  101.80    5.57
   2   4  -6  111.00    5.36
   2  -4  -5  472.70   13.33
   2  -4  -5  436.60   12.53
   2   4  -5  430.40   12.03
   2   4  -5  430.50   11.73
   2  -4  -4 2997.00   68.15
   2  -4  -4 2898.00   66.06
   2   4  -4 2806.00   63.73
   2   4  -4 2899.00   65.72
   2  -4  -3  286.20    9.09
  -2  -4   3  303.80    8.88
   2   4  -3  299.80    9.03
  -2   4   3  280.10    8.76
   2  -4  -2 1916.00   44.14
  -2  -4   2 1922.00   43.79
   2   4  -2 1848.00   42.16
  -2   4   2 1898.00   43.73
   2  -4  -1  454.10   12.12
  -2  -4   1  466.20   11.97
   2   4  -1  462.60   11.92
  -2   4   1  453.10   12.11
   2  -4   0  132.40    5.57
  -2  -4   0  129.10    5.29
   2   4   0  127.60    5.23
  -2   4   0  141.00    5.62
   2  -4   1   10.81    3.73
  -2  -4  -1    8.57    3.64
   2   4   1   10.47    3.54
  -2   4  -1    9.42    3.51
   2  -4   2  415.30   11.64
  -2  -4  -2  450.40   12.40
   2   4   2  456.90   12.51
  -2   4  -2  434.10   11.87
   2  -4   4 2570.00   58.97
  -2  -4  -4 2667.00   61.28
   2   4   4 2606.00   59.78
  -2   4  -4 2669.00   61.16
   2  -4   5 1074.00   26.36
  -2  -4  -5 1086.00   26.87
   2   4   5 1095.00   27.08
  -2   4  -5 1038.00   25.57
   2  -4   6  385.80   11.93
  -2  -4  -6  391.80   12.14
   2  -4   7  558.50   15.78
  -2  -4  -7  584.60   16.41
   2   4   7  577.60   16.48
  -2   4  -7  554.80   15.50
   2  -4   8   33.06    4.79
  -2  -4  -8   20.13    4.74
   2   4   8   32.21    4.98
  -2   4  -8   30.40    4.84
   2  -4   9   53.10    5.72
  -2  -4  -9   46.28    5.12
   2   4   9   46.61    5.29
  -2   4  -9   58.09    5.59
   2  -4  10   -0.49    4.22
  -2  -4 -10   -2.42    4.12
   2   4  10    1.48    4.05
  -2   4 -10    4.96    4.19
   2  -4  11  484.40   14.62
  -2  -4 -11  489.60   14.62
   2   4  11  478.50   14.09
  -2   4 -11  483.20   14.43
   2  -4  12  155.90    7.68
  -2  -4 -12  149.70    7.43
   2   4  12  163.60    8.13
  -2   4 -12  149.10    7.33
   2  -4  13  100.90    6.66
  -2  -4 -13  114.70    6.68
   2   4  13  116.90    6.83
  -2   4 -13  121.40    6.79
   2  -4  14   22.45    4.94
  -2  -4 -14   18.77    5.08
   2   4  14   16.31    5.07
  -2   4 -14   27.10    4.90
   2  -4  15  186.90    7.95
  -2  -4 -15  175.20    7.53
   2   4  15  177.90    7.62
  -2   4 -15  182.40    7.53
   2  -5 -17   -7.85    4.12
   2  -5 -17    1.83    4.09
   2   5 -17    0.01    4.29
   2   5 -17    7.85    4.57
   2  -5 -16   68.83    5.49
   2  -5 -16   60.83    5.27
   2   5 -16   71.10    5.81
   2   5 -16   55.78    5.37
   2  -5 -15   -4.05    4.27
   2  -5 -15    0.65    3.97
   2   5 -15    6.40    4.15
   2   5 -15    4.28    3.87
   2   5 -14   17.53    4.32
   2   5 -14   11.56    3.97
   2   5 -13  115.10    5.95
   2   5 -13   99.99    5.99
   2  -5 -12  245.40    9.48
   2  -5 -12  241.50    9.16
   2   5 -12  245.80    9.68
   2   5 -12  218.70    8.21
  -2   5  12  223.70    8.60
   2  -5 -11 1037.00   26.51
   2  -5 -11 1042.00   26.56
  -2  -5  11 1050.00   26.83
   2   5 -11 1115.00   27.53
   2   5 -11 1076.00   27.19
  -2   5  11 1053.00   26.76
   2  -5 -10   12.63    4.48
   2  -5 -10   12.23    4.55
  -2  -5  10   13.91    4.82
   2   5 -10   18.87    4.73
   2   5 -10   10.76    4.02
  -2   5  10   22.75    5.16
   2  -5  -9  261.80    9.79
   2  -5  -9  270.70    9.48
  -2  -5   9  280.30   10.10
   2   5  -9  276.70    9.80
   2   5  -9  267.50    9.37
  -2   5   9  283.00   10.24
   2  -5  -8  915.60   23.52
   2  -5  -8  917.30   23.39
  -2  -5   8  967.70   24.42
   2   5  -8  971.40   24.75
   2   5  -8  946.60   24.00
  -2   5   8  980.80   24.97
   2  -5  -7  161.40    6.92
   2  -5  -7  149.60    7.12
   2   5  -7  166.00    7.07
   2   5  -7  166.80    6.89
  -2   5   7  166.50    7.28
   2  -5  -6  206.20    7.70
   2  -5  -6  211.80    8.06
   2   5  -6  233.80    7.82
   2   5  -6  213.90    7.64
   2  -5  -5 3142.00   71.66
   2  -5  -5 3130.00   71.34
   2   5  -5 2958.00   66.75
   2   5  -5 3124.00   70.84
   2  -5  -4  609.00   16.10
   2  -5  -4  608.00   15.81
   2   5  -4  585.20   15.07
   2   5  -4  609.30   15.57
   2  -5  -3  138.70    5.91
  -2  -5   3  158.90    5.70
   2   5  -3  158.40    5.84
  -2   5   3  149.80    6.03
   2   5  -2  217.30    6.77
  -2   5   2  213.90    7.22
   2  -5  -1  906.60   21.84
  -2  -5   1  932.40   22.01
   2   5  -1  948.70   22.38
  -2   5   1  930.50   22.37
   2  -5   0  269.60    8.22
  -2  -5   0  275.90    8.15
   2   5   0  269.80    8.02
  -2   5   0  286.30    8.47
   2  -5   1    7.84    3.14
  -2  -5  -1   14.23    3.40
   2   5   1    9.41    3.35
  -2   5  -1   10.49    3.23
   2  -5   2   60.98    4.18
  -2  -5  -2   48.34    4.40
   2   5   2   56.89    4.38
  -2   5  -2   62.15    4.04
   2  -5   3    5.53    3.27
  -2  -5  -3    5.53    3.49
   2   5   3    2.90    3.32
  -2   5  -3    3.69    3.05
   2  -5   4 1823.00   42.56
  -2  -5  -4 1871.00   43.83
   2   5   4 1848.00   43.35
  -2   5  -4 1799.00   42.04
   2  -5   5   32.99    4.41
  -2  -5  -5   35.31    4.47
   2   5   5   32.93    4.61
  -2   5  -5   34.47    4.21
   2  -5   6 1275.00   31.13
  -2  -5  -6 1287.00   31.50
   2   5   6 1241.00   30.46
  -2   5  -6 1309.00   31.78
   2  -5   7 2030.00   47.78
  -2  -5  -7 1952.00   46.28
   2   5   7 1914.00   45.67
  -2   5  -7 1870.00   44.03
   2  -5   8   60.36    5.64
  -2  -5  -8   79.64    5.94
   2   5   8   68.43    5.71
  -2   5  -8   79.92    5.76
   2  -5   9  693.50   19.06
  -2  -5  -9  678.80   18.60
   2   5   9  698.70   19.29
  -2   5  -9  733.50   19.76
   2  -5  10  396.40   12.77
  -2  -5 -10  405.60   12.89
   2   5  10  406.90   12.73
  -2   5 -10  406.20   12.98
   2  -5  11    7.91    4.44
  -2  -5 -11    7.19    4.52
   2   5  11   -4.49    4.19
  -2   5 -11   -3.06    3.90
   2  -5  12  142.20    7.57
  -2  -5 -12  128.00    6.92
   2   5  12  135.30    6.91
  -2   5 -12  158.00    7.37
   2  -5  13   34.43    5.09
  -2  -5 -13   32.47    5.15
   2   5  13   39.79    5.37
  -2   5 -13   43.15    4.89
   2  -5  14   14.06    4.84
  -2  -5 -14   24.00    4.99
   2   5  14   25.98    5.45
  -2   5 -14   32.41    4.93
   2  -5  15   30.87    5.27
  -2  -5 -15   38.31    5.19
   2   5  15   39.42    5.25
  -2   5 -15   28.71    4.91
   2  -6 -17   54.94    5.34
   2  -6 -17   42.22    4.59
   2   6 -17   61.01    5.26
   2   6 -17   48.29    5.19
   2  -6 -16   88.75    6.09
   2  -6 -16   77.80    5.95
   2   6 -16   80.30    6.07
   2   6 -16   72.38    5.39
   2  -6 -15    6.83    4.33
   2  -6 -15    6.21    4.48
   2   6 -15   -1.39    3.92
   2   6 -15   -1.46    4.08
   2  -6 -14   96.94    6.09
   2  -6 -14  101.30    6.10
   2   6 -14  105.40    6.25
   2   6 -14  107.20    6.34
   2  -6 -13   58.14    5.00
   2  -6 -13   73.18    5.52
   2   6 -13   63.23    5.37
   2   6 -13   60.70    5.68
   2  -6 -12    1.87    4.17
   2  -6 -12    7.14    4.20
   2   6 -12   -2.32    3.87
   2   6 -12   -0.94    3.50
   2  -6 -11  119.20    6.51
   2  -6 -11  122.00    6.68
  -2  -6  11  133.90    7.12
   2   6 -11  128.40    6.88
   2   6 -11  120.20    6.02
  -2   6  11  133.00    7.38
   2  -6 -10  447.80   13.28
   2  -6 -10  428.90   13.29
  -2  -6  10  455.10   13.71
   2   6 -10  458.20   13.02
   2   6 -10  459.50   13.83
  -2   6  10  427.50   13.65
   2  -6  -9   20.13    4.73
   2  -6  -9    9.62    3.94
  -2  -6   9   15.02    4.36
   2   6  -9   18.71    4.21
   2   6  -9   20.87    3.95
  -2   6   9   14.65    4.88
   2  -6  -8   80.50    5.52
   2  -6  -8   91.63    5.95
   2   6  -8   91.68    5.50
   2   6  -8   88.93    5.48
  -2   6   8   96.86    6.31
   2  -6  -7 4597.00  103.90
   2  -6  -7 4588.00  103.90
   2   6  -7 4574.00  103.20
   2   6  -7 4667.00  105.10
   2  -6  -6   -1.63    3.37
   2  -6  -6    6.83    3.75
   2   6  -6    3.69    3.15
   2   6  -6    2.70    3.00
   2  -6  -5   37.07    4.28
   2  -6  -5   36.35    4.06
   2   6  -5   39.33    3.90
   2   6  -5   43.55    3.39
   2  -6  -4   12.21    3.86
   2  -6  -4   14.12    3.51
   2   6  -4   10.53    3.32
   2   6  -4   13.82    3.06
   2  -6  -3   34.75    3.70
  -2  -6   3   32.54    3.09
   2   6  -3   30.27    3.06
  -2   6   3   37.68    3.63
   2  -6  -2  250.00    8.06
  -2  -6   2  224.30    6.64
   2   6  -2  223.80    6.62
  -2   6   2  234.50    7.50
   2  -6  -1 1570.00   36.24
  -2  -6   1 1645.00   37.56
   2   6  -1 1696.00   38.68
  -2   6   1 1611.00   37.18
   2  -6   0    4.30    2.94
  -2  -6   0    3.93    2.88
   2   6   0    9.69    2.75
  -2   6   0   11.58    3.10
   2  -6   1  261.00    7.81
  -2  -6  -1  271.00    8.16
   2   6   1  282.20    8.60
  -2   6  -1  266.00    8.00
   2  -6   2   67.00    4.25
  -2  -6  -2   65.11    4.50
   2   6   2   62.25    4.36
  -2   6  -2   60.61    4.06
   2  -6   3    8.47    3.22
  -2  -6  -3   13.13    3.54
   2   6   3    9.98    3.79
  -2   6  -3   12.88    3.36
   2   6   4  129.60    6.24
  -2   6  -4  121.60    5.57
   2  -6   5 1290.00   31.16
  -2  -6  -5 1322.00   31.98
   2   6   5 1351.00   32.62
  -2   6  -5 1294.00   31.22
   2  -6   6   -2.03    3.63
  -2  -6  -6    3.24    3.97
   2   6   6   -2.42    3.73
  -2   6  -6    3.01    3.57
   2  -6   7  971.70   24.65
  -2  -6  -7  967.80   24.78
   2   6   7  953.60   24.44
  -2   6  -7 1028.00   25.90
   2  -6   8   69.26    5.61
  -2  -6  -8   85.40    6.04
   2   6   8   69.55    5.81
  -2   6  -8   76.58    5.69
   2  -6   9    2.67    4.44
  -2  -6  -9    6.21    4.29
   2   6   9    4.04    4.76
  -2   6  -9    2.42    3.50
   2  -6  10  451.30   13.94
  -2  -6 -10  410.80   13.20
   2   6  10  433.10   13.69
  -2   6 -10  436.60   13.44
   2  -6  11  425.70   13.39
  -2  -6 -11  397.80   12.77
   2   6  11  437.00   13.61
  -2   6 -11  435.70   13.36
   2  -6  12    4.45    4.91
  -2  -6 -12    9.87    4.46
   2   6  12   10.06    4.35
  -2   6 -12   12.32    4.04
   2  -6  13   -4.64    4.78
  -2  -6 -13    3.51    4.46
   2   6  13   -2.54    4.44
  -2   6 -13   -0.99    4.32
   2  -6  14   25.92    5.14
  -2  -6 -14   30.52    5.14
   2   6  14   30.86    5.11
  -2   6 -14   29.10    4.76
   2  -6  15   30.22    5.37
  -2  -6 -15   35.25    5.35
   2   6  15   44.20    5.48
  -2   6 -15   30.53    5.22
   2  -7 -17   37.48    4.83
   2  -7 -17   33.25    5.12
   2   7 -17   38.34    4.95
   2   7 -17   38.41    5.16
   2  -7 -16   67.16    5.87
   2  -7 -16   86.55    5.47
   2   7 -16   67.08    5.16
   2   7 -16   53.78    5.53
   2  -7 -15   -2.93    4.02
   2  -7 -15   -8.75    4.40
   2   7 -15   -4.65    3.86
   2   7 -15   -5.77    4.10
   2  -7 -14   86.54    5.96
   2  -7 -14   89.36    6.21
   2   7 -14   87.98    6.02
   2   7 -14   91.28    6.03
   2  -7 -13   74.82    5.82
   2  -7 -13   91.55    6.05
   2   7 -13   78.64    5.80
   2   7 -13   66.73    5.28
   2  -7 -12  123.80    6.82
   2  -7 -12  115.90    6.70
   2   7 -12  120.30    6.71
   2   7 -12  128.80    6.65
   2  -7 -11  467.20   14.40
   2  -7 -11  463.60   13.96
   2   7 -11  469.40   13.50
   2   7 -11  462.70   13.69
  -2   7  11  493.90   14.83
   2  -7 -10   29.41    4.65
   2  -7 -10   31.08    4.66
   2   7 -10   48.65    5.01
   2   7 -10   41.44    4.29
  -2   7  10   45.32    5.37
   2  -7  -9    9.57    4.28
   2  -7  -9   11.12    3.96
   2   7  -9    9.85    3.72
   2   7  -9   10.89    4.22
  -2   7   9    6.68    4.21
   2  -7  -8    3.83    4.53
   2  -7  -8    1.70    3.75
   2   7  -8    7.13    3.28
   2   7  -8    4.38    3.79
   2  -7  -7 1477.00   35.43
   2  -7  -7 1463.00   35.36
   2   7  -7 1419.00   33.53
   2   7  -7 1452.00   34.66
   2  -7  -6 1398.00   33.51
   2  -7  -6 1415.00   34.01
   2   7  -6 1393.00   33.11
   2   7  -6 1415.00   33.60
   2   7  -5  115.60    5.41
   2   7  -5  105.90    4.84
   2  -7  -4  615.00   15.93
   2  -7  -4  624.50   16.38
   2   7  -4  600.30   15.13
   2   7  -4  624.60   15.71
   2  -7  -3 1328.00   31.32
   2  -7  -3 1333.00   31.39
  -2  -7   3 1292.00   29.87
   2   7  -3 1276.00   29.47
  -2   7   3 1360.00   31.86
   2  -7  -2  837.90   20.38
  -2  -7   2  806.70   19.10
   2   7  -2  838.30   19.60
  -2   7   2  821.30   19.99
   2  -7  -1    6.18    2.82
  -2  -7   1    4.21    2.42
   2   7  -1    3.75    2.19
  -2   7   1    4.21    2.45
   2  -7   0  916.70   21.74
  -2  -7   0  940.90   22.18
   2   7   0  891.90   21.01
  -2   7   0  933.10   22.17
   2  -7   1 1220.00   28.45
  -2  -7  -1 1220.00   28.56
   2   7   1 1241.00   29.18
  -2   7  -1 1219.00   28.54
   2  -7   2  117.10    5.04
  -2  -7  -2  119.80    5.30
   2   7   2  112.70    5.18
  -2   7  -2  118.10    5.12
   2  -7   3   -1.32    3.16
  -2  -7  -3   -2.50    3.38
   2   7   3    0.46    3.16
  -2   7  -3   10.87    3.36
   2  -7   4  961.70   23.65
  -2  -7  -4  988.20   24.48
   2   7   4  940.60   23.20
  -2   7  -4  952.10   23.31
   2  -7   5    0.03    3.58
  -2  -7  -5   -3.31    3.83
   2   7   5    0.05    3.78
  -2   7  -5    0.01    3.24
   2  -7   6  396.00   11.98
  -2  -7  -6  374.40   11.73
   2   7   6  361.70   11.07
  -2   7  -6  383.90   11.48
   2  -7   7  368.40   11.66
  -2  -7  -7  390.00   12.18
   2   7   7  376.40   11.83
  -2   7  -7  378.60   11.85
   2  -7   8   22.68    4.60
  -2  -7  -8   27.29    4.77
   2   7   8   25.27    4.76
  -2   7  -8   30.31    4.64
   2  -7   9 2318.00   54.31
  -2  -7  -9 2281.00   53.75
   2   7   9 2326.00   54.36
  -2   7  -9 2277.00   53.33
   2  -7  10   41.44    5.42
  -2  -7 -10   37.19    5.17
   2   7  10   49.39    5.44
  -2   7 -10   40.96    5.02
   2  -7  11  207.50    8.65
  -2  -7 -11  217.50    8.89
   2   7  11  202.30    8.91
  -2   7 -11  211.60    8.64
   2  -7  12   24.88    5.14
  -2  -7 -12   28.92    4.81
   2   7  12   32.02    5.16
  -2   7 -12   29.51    4.74
   2  -7  13   81.54    6.42
  -2  -7 -13   70.08    5.81
   2   7  13   79.51    5.69
  -2   7 -13   79.98    5.62
   2  -7  14   25.16    5.66
  -2  -7 -14   28.51    5.24
   2   7  14   25.51    4.77
  -2   7 -14   26.26    4.84
   2  -7  15    7.13    4.90
  -2  -7 -15   16.99    4.86
   2   7  15   12.61    4.36
  -2   7 -15   12.01    4.88
   2  -8 -17    3.65    4.07
   2  -8 -17    1.03    4.43
   2   8 -17   -4.80    4.55
   2   8 -17    1.95    4.42
   2  -8 -16    5.33    4.51
   2  -8 -16   17.43    4.62
   2   8 -16    3.48    4.58
   2   8 -16    4.37    4.29
   2  -8 -15  107.10    6.29
   2  -8 -15  105.40    6.45
   2   8 -15  101.10    5.92
   2   8 -15   99.44    5.93
   2  -8 -14  114.30    6.09
   2  -8 -14   96.64    6.17
   2   8 -14  100.20    6.25
   2   8 -14   90.57    5.57
   2  -8 -13    4.94    4.04
   2  -8 -13    2.89    4.05
   2   8 -13    3.92    3.87
   2   8 -13    5.57    4.08
   2  -8 -12   11.24    4.50
   2  -8 -12    9.27    4.35
   2   8 -12    6.18    4.01
   2   8 -12    6.81    4.22
   2  -8 -11  328.80   11.24
   2  -8 -11  303.30   10.70
   2   8 -11  312.70   10.32
   2   8 -11  302.50   10.21
   2  -8 -10  438.90   13.42
   2  -8 -10  433.80   13.35
   2   8 -10  439.40   13.11
   2   8 -10  436.90   13.20
   2  -8  -9  114.60    6.45
   2  -8  -9  132.60    6.86
   2   8  -9  122.20    6.48
   2   8  -9  120.40    6.02
   2  -8  -8  586.40   16.14
   2  -8  -8  607.70   16.86
   2   8  -8  616.00   16.42
   2   8  -8  617.20   16.37
   2  -8  -7  497.00   14.10
   2  -8  -7  478.40   13.97
   2   8  -7  474.60   12.71
   2   8  -7  494.60   13.81
   2  -8  -6   59.77    5.01
   2  -8  -6   53.36    4.56
   2   8  -6   44.67    3.87
   2   8  -6   54.34    4.11
   2  -8  -5   77.76    4.84
   2  -8  -5   82.25    5.26
   2   8  -5   73.70    4.21
   2   8  -5   69.69    4.04
   2  -8  -4  201.60    7.38
   2  -8  -4  207.60    7.38
   2   8  -4  211.50    6.89
   2   8  -4  227.60    7.04
   2  -8  -3    8.01    2.88
   2  -8  -3    6.73    3.47
  -2  -8   3    7.22    2.28
   2   8  -3    8.60    2.31
  -2   8   3    7.70    2.96
   2  -8  -2  531.90   13.66
  -2  -8   2  555.30   13.50
   2   8  -2  560.50   13.40
  -2   8   2  529.60   13.50
   2  -8  -1  865.80   20.63
  -2  -8   1  865.70   20.27
   2   8  -1  876.50   20.31
  -2   8   1  854.30   20.42
   2  -8   0  300.20    8.32
  -2  -8   0  299.20    8.22
   2   8   0  289.50    7.78
  -2   8   0  290.30    8.05
   2  -8   2  326.20    9.20
  -2  -8  -2  340.00    9.80
   2   8   2  339.30    9.55
  -2   8  -2  326.30    9.08
   2  -8   3  896.20   21.77
  -2  -8  -3  880.10   21.81
   2   8   3  918.60   22.44
  -2   8  -3  896.40   21.85
   2  -8   4   -1.88    3.00
  -2  -8  -4    1.84    3.38
   2   8   4    1.45    3.27
  -2   8  -4    0.50    2.98
   2  -8   5  233.20    8.15
  -2  -8  -5  232.70    8.50
   2   8   5  249.00    8.81
  -2   8  -5  223.90    7.97
   2  -8   6  134.10    6.44
  -2  -8  -6  147.60    6.80
   2  -8   7    9.92    4.04
  -2  -8  -7   14.09    4.10
   2   8   7    6.47    4.29
  -2   8  -7    9.17    4.11
   2  -8   8   16.96    4.87
  -2  -8  -8   31.19    5.14
   2   8   8   15.48    4.65
  -2   8  -8   28.36    4.56
   2  -8   9  196.30    8.45
  -2  -8  -9  186.10    8.27
   2   8   9  180.60    7.91
  -2   8  -9  183.90    7.66
   2  -8  10  885.50   23.12
  -2  -8 -10  897.10   23.52
   2   8  10  867.90   22.53
  -2   8 -10  895.90   23.38
   2  -8  11  123.10    7.07
  -2  -8 -11  122.50    7.09
   2   8  11  115.20    6.78
  -2   8 -11  124.50    6.71
   2  -8  12    0.92    4.58
  -2  -8 -12    0.54    4.10
   2   8  12    3.71    4.64
  -2   8 -12    4.56    4.12
   2  -8  13   14.28    5.32
  -2  -8 -13    0.25    4.46
   2   8  13   20.02    4.42
  -2   8 -13   10.71    4.23
   2  -8  14   -3.65    5.01
  -2  -8 -14    3.27    4.82
   2   8  14    6.95    4.46
  -2   8 -14   -1.17    4.63
   2  -8  15    5.56    5.27
  -2  -8 -15    2.97    4.53
   2   8  15    0.19    4.49
  -2   8 -15    0.54    4.75
   2  -9 -16    8.38    4.80
   2  -9 -16   -3.22    4.02
   2   9 -16    0.75    4.22
   2   9 -16    6.16    4.96
   2  -9 -15   20.33    4.56
   2  -9 -15   20.28    4.79
   2   9 -15   19.34    4.48
   2   9 -15   25.66    4.71
   2  -9 -14   21.34    4.55
   2  -9 -14   21.18    4.80
   2   9 -14   17.44    4.16
   2   9 -14   24.15    4.91
   2  -9 -13    5.81    4.37
   2  -9 -13   -5.20    3.97
   2   9 -13   -6.85    3.94
   2   9 -13   -3.70    3.97
   2  -9 -12  269.30    9.90
   2  -9 -12  277.90    9.70
   2   9 -12  270.90    9.21
   2   9 -12  277.00    9.77
   2  -9 -11  342.50   11.23
   2  -9 -11  349.80   11.56
   2   9 -11  375.40   11.83
   2   9 -11  353.80   11.49
   2  -9 -10  170.40    7.61
   2  -9 -10  178.50    7.92
   2   9 -10  167.80    7.32
   2   9 -10  177.80    7.25
   2  -9  -9   79.29    6.02
   2  -9  -9   86.28    5.65
   2   9  -9   91.23    5.70
   2   9  -9   89.88    5.90
   2  -9  -8   46.74    4.57
   2  -9  -8   55.25    5.28
   2   9  -8   60.06    4.80
   2   9  -8   54.75    4.73
   2  -9  -7  533.20   14.98
   2  -9  -7  504.30   14.47
   2   9  -7  506.70   13.31
   2   9  -7  507.90   13.83
   2  -9  -6    8.18    3.52
   2  -9  -6    8.34    4.21
   2   9  -6   11.85    3.23
   2   9  -6   12.75    3.02
   2  -9  -5  646.60   17.16
   2  -9  -5  641.10   16.77
   2   9  -5  664.70   16.51
   2   9  -5  633.90   15.79
   2  -9  -4   66.13    4.48
   2  -9  -4   68.65    4.82
   2   9  -4   72.85    3.84
   2   9  -4   70.68    3.94
   2  -9  -3 1484.00   34.60
   2  -9  -3 1474.00   34.40
  -2  -9   3 1523.00   34.79
   2   9  -3 1462.00   33.56
   2   9  -3 1489.00   34.12
  -2   9   3 1419.00   33.19
   2  -9  -2   55.48    3.63
  -2  -9   2   50.41    2.82
   2   9  -2   55.93    2.61
  -2   9   2   52.66    3.35
   2  -9  -1 1230.00   28.55
  -2  -9   1 1249.00   28.68
   2   9  -1 1272.00   29.00
  -2   9   1 1199.00   27.76
   2  -9   0  627.50   15.35
  -2  -9   0  642.80   15.54
   2   9   0  617.70   14.88
  -2   9   0  613.50   14.96
   2  -9   1 4228.00   94.50
  -2  -9  -1 4225.00   94.45
   2   9   1 4212.00   94.36
  -2   9  -1 4171.00   93.10
   2  -9   2 1422.00   33.08
  -2  -9  -2 1474.00   34.37
   2   9   2 1454.00   33.92
  -2   9  -2 1430.00   33.03
   2  -9   3   17.92    3.20
  -2  -9  -3   14.15    3.75
   2   9   3   15.52    3.32
  -2   9  -3   21.37    3.07
   2  -9   4    5.20    3.25
  -2  -9  -4   14.33    3.55
   2   9   4    4.93    3.65
  -2   9  -4   10.62    3.21
   2  -9   5   86.08    5.22
  -2  -9  -5  102.00    5.67
   2   9   5  101.70    5.95
  -2   9  -5  102.70    5.42
   2  -9   6   18.74    4.06
  -2  -9  -6   19.56    4.11
   2   9   6   15.05    4.59
  -2   9  -6    8.30    3.45
   2  -9   7  395.30   12.26
  -2  -9  -7  366.50   11.61
   2   9   7  376.80   12.29
  -2   9  -7  374.10   11.50
   2  -9   8  149.10    7.45
  -2  -9  -8  129.20    6.89
   2   9   8  149.20    7.74
  -2   9  -8  139.80    7.04
   2   9   9  110.60    6.68
  -2   9  -9   89.83    5.86
   2  -9  10   21.69    5.00
  -2  -9 -10   24.06    5.02
   2   9  10   31.61    4.98
  -2   9 -10   20.19    4.37
   2  -9  11   40.62    5.39
  -2  -9 -11   36.74    5.02
   2   9  11   41.78    4.98
  -2   9 -11   43.71    5.08
   2  -9  12   13.83    4.81
  -2  -9 -12   23.05    4.77
   2   9  12   26.95    4.93
  -2   9 -12   23.56    4.55
   2  -9  13    2.36    4.59
  -2  -9 -13    5.22    4.77
   2   9  13    3.75    4.34
  -2   9 -13    0.56    4.11
   2  -9  14    9.74    5.26
  -2  -9 -14   12.16    4.84
   2   9  14   14.05    5.00
  -2   9 -14   10.49    4.66
   2  -9  15   17.74    5.27
  -2  -9 -15   29.29    4.84
   2   9  15   19.71    5.24
  -2   9 -15   10.90    4.81
   2 -10 -16  115.70    6.77
   2 -10 -16  101.10    6.31
   2  10 -16  116.10    6.66
   2  10 -16  108.10    6.51
   2 -10 -15    4.38    4.80
   2 -10 -15    1.72    4.50
   2  10 -15   10.49    4.31
   2  10 -15    3.40    4.18
   2 -10 -14   52.10    5.46
   2 -10 -14   59.71    5.29
   2  10 -14   48.82    5.04
   2  10 -14   60.26    5.10
   2 -10 -13   34.91    4.81
   2 -10 -13   40.11    5.05
   2  10 -13   37.85    4.76
   2  10 -13   38.25    4.79
   2 -10 -12  186.00    8.19
   2 -10 -12  186.10    8.13
   2  10 -12  185.20    7.33
   2  10 -12  187.40    8.01
   2 -10 -11   70.01    5.65
   2 -10 -11   71.97    5.47
   2  10 -11   67.81    5.23
   2  10 -11   57.90    4.59
   2 -10 -10  511.70   15.09
   2 -10 -10  496.90   14.73
   2  10 -10  511.40   14.34
   2  10 -10  474.00   13.50
   2 -10  -9   10.24    4.58
   2 -10  -9    7.96    4.28
   2  10  -9    9.85    4.00
   2  10  -9   15.57    4.11
   2 -10  -8 1444.00   34.99
   2 -10  -8 1436.00   34.77
   2  10  -8 1437.00   34.64
   2  10  -8 1445.00   34.83
   2 -10  -7   69.45    5.17
   2 -10  -7   81.44    5.29
   2  10  -7   64.31    4.37
   2  10  -7   64.42    4.26
   2 -10  -6    4.78    3.32
   2 -10  -6    6.91    4.05
   2  10  -6    1.92    2.68
   2  10  -6   -0.65    2.69
   2 -10  -5    3.58    3.39
   2 -10  -5    8.22    3.48
   2  10  -5   10.68    2.46
   2  10  -5    4.93    2.72
   2 -10  -4  131.20    5.49
   2 -10  -4  116.50    5.50
   2  10  -4  129.30    4.82
   2  10  -4  124.00    4.65
   2 -10  -3 1148.00   27.30
   2 -10  -3 1142.00   27.07
   2  10  -3 1122.00   26.07
   2  10  -3 1194.00   27.52
   2 -10  -2  108.00    4.58
  -2 -10   2   99.27    3.58
   2  10  -2  110.70    3.70
  -2  10   2  113.50    4.36
   2 -10  -1  757.00   18.23
  -2 -10   1  756.50   17.78
   2  10  -1  793.20   18.51
  -2  10   1  761.70   18.24
  -2 -10   0 6384.00  141.90
  -2  10   0 6349.00  141.10
   2 -10   1   62.34    3.43
  -2 -10  -1   53.70    3.48
   2 -10   2   72.21    3.85
  -2 -10  -2   76.46    4.35
   2  10   2   80.00    4.41
  -2  10  -2   76.46    3.93
   2 -10   3    3.07    2.71
  -2 -10  -3    2.00    3.26
   2  10   3   -0.35    3.31
  -2  10  -3    5.65    2.69
   2 -10   4   31.04    3.63
  -2 -10  -4   28.37    3.92
   2  10   4   31.67    4.12
  -2  10  -4   31.69    3.47
   2 -10   5  341.70   10.50
  -2 -10  -5  349.90   10.85
   2  10   5  355.60   11.43
  -2  10  -5  351.00   10.28
   2 -10   6   29.39    4.28
  -2 -10  -6   38.47    4.84
   2  10   6   26.58    4.58
  -2  10  -6   34.63    4.11
   2 -10   7   11.15    4.22
  -2 -10  -7   12.39    4.12
   2  10   7   17.19    4.88
  -2  10  -7    6.81    3.58
   2 -10   8   -1.17    3.95
  -2 -10  -8   -0.97    4.28
   2  10   8   -2.07    4.43
  -2  10  -8    4.04    3.43
   2 -10   9   65.14    5.84
  -2 -10  -9   77.53    5.73
   2 -10  10  556.80   16.15
  -2 -10 -10  589.00   16.78
   2  10  10  583.50   16.96
  -2  10 -10  544.90   15.69
   2 -10  11  123.90    6.94
  -2 -10 -11  117.10    6.83
   2  10  11  133.90    7.36
  -2  10 -11  118.90    6.50
   2 -10  12  254.80    9.86
  -2 -10 -12  246.70    9.58
   2  10  12  238.20    8.78
  -2  10 -12  252.20    9.27
   2 -10  13    1.16    4.92
  -2 -10 -13    4.55    4.82
   2  10  13    5.99    4.67
  -2  10 -13    7.45    4.28
   2 -10  14   58.11    5.67
  -2 -10 -14   58.43    5.61
   2  10  14   57.02    5.68
  -2  10 -14   66.16    5.83
   2 -10  15   10.31    5.54
  -2 -10 -15   -0.66    4.67
   2  10  15    4.57    5.20
  -2  10 -15    5.62    4.79
   2 -11 -16   30.13    5.18
   2 -11 -16   28.92    4.65
   2  11 -16   36.11    4.92
   2  11 -16   38.47    5.03
   2 -11 -15  132.60    6.61
   2 -11 -15  135.10    6.97
   2  11 -15  120.00    6.42
   2  11 -15  127.70    6.58
   2 -11 -14  135.80    6.88
   2 -11 -14  139.80    6.87
   2  11 -14  133.90    6.74
   2  11 -14  149.90    6.92
   2 -11 -13  124.40    6.80
   2 -11 -13  127.70    6.67
   2 -11 -12  100.10    6.41
   2 -11 -12   79.75    6.08
   2  11 -12  110.50    5.98
   2  11 -12  107.70    6.19
   2 -11 -11   34.28    4.75
   2 -11 -11   40.82    5.05
   2  11 -11   52.35    4.52
   2  11 -11   39.47    4.70
   2 -11 -10  117.90    6.63
   2 -11 -10  126.40    6.77
   2  11 -10  119.60    5.80
   2  11 -10  120.30    6.23
   2 -11  -9  833.60   21.83
   2 -11  -9  820.70   21.55
   2  11  -9  836.60   21.14
   2  11  -9  829.80   21.32
   2 -11  -8    8.35    4.19
   2 -11  -8    4.59    3.83
   2  11  -8   14.04    3.36
   2  11  -8    4.65    3.56
   2 -11  -7  573.10   15.78
   2 -11  -7  560.90   15.76
   2  11  -7  556.50   14.82
   2  11  -7  539.10   14.49
   2 -11  -6   69.24    4.77
   2 -11  -6   62.47    4.80
   2  11  -6   77.25    4.51
   2  11  -6   75.45    4.48
   2 -11  -5    4.90    3.76
   2 -11  -5    3.48    3.31
   2  11  -5    4.80    2.55
   2  11  -5    0.09    2.37
   2 -11  -4   30.04    3.76
   2 -11  -4   30.80    3.63
   2  11  -4   31.49    2.62
   2  11  -4   27.94    2.62
   2 -11  -3  532.50   13.91
   2 -11  -3  541.70   14.19
   2  11  -3  516.30   12.50
   2  11  -3  518.10   12.57
   2 -11  -2   12.87    2.81
  -2 -11   2    8.83    1.87
   2  11  -2    9.88    1.64
  -2  11   2   12.69    2.42
   2 -11  -1 4942.00  110.20
  -2 -11   1 4818.00  107.60
  -2  11   1 4877.00  108.70
   2 -11   0  264.00    7.42
  -2 -11   0  280.00    7.64
   2  11   0  270.60    7.47
  -2  11   0  254.50    7.14
   2 -11   1 2555.00   57.66
  -2 -11  -1 2547.00   57.62
   2  11   1 2513.00   57.03
  -2  11  -1 2491.00   56.22
   2 -11   2  195.40    6.37
  -2 -11  -2  206.00    6.90
   2  11   2  198.40    6.54
  -2  11  -2  204.30    6.44
   2 -11   3   72.66    4.14
  -2 -11  -3   61.95    4.43
   2  11   3   64.11    4.38
  -2  11  -3   68.76    3.93
   2 -11   4  162.70    6.39
  -2 -11  -4  169.00    6.89
   2  11   4  159.40    6.23
  -2  11  -4  176.90    6.46
   2 -11   5 1491.00   35.49
  -2 -11  -5 1449.00   34.72
   2  11   5 1475.00   35.21
  -2  11  -5 1475.00   34.68
   2 -11   6   18.14    4.01
  -2 -11  -6   18.98    4.16
   2  11   6   17.48    3.88
  -2  11  -6   17.62    3.66
   2 -11   7  718.20   19.06
  -2 -11  -7  726.10   19.49
   2  11   7  731.30   19.14
  -2  11  -7  760.10   19.94
   2 -11   8    5.98    3.96
  -2 -11  -8    7.18    4.59
   2  11   8    8.58    4.18
  -2  11  -8   10.30    3.82
   2 -11   9   17.73    4.43
  -2 -11  -9   20.54    4.70
   2  11   9   23.52    4.47
  -2  11  -9   16.33    3.91
   2 -11  10  118.80    6.87
  -2 -11 -10  123.90    6.89
   2  11  10  113.90    7.00
  -2  11 -10  109.90    6.24
   2 -11  11  163.00    7.81
  -2 -11 -11  180.60    8.22
   2  11  11  173.20    8.05
  -2  11 -11  175.60    7.71
   2 -11  12    5.20    5.19
  -2 -11 -12   -5.03    4.70
   2  11  12   -9.12    4.31
  -2  11 -12    5.94    4.49
   2 -11  13   14.84    5.07
  -2 -11 -13   23.95    4.97
   2  11  13   17.65    4.73
  -2  11 -13   26.12    4.61
   2 -11  14   47.05    5.35
  -2 -11 -14   35.40    5.45
   2  11  14   36.52    4.82
  -2  11 -14   30.87    5.13
   2 -11  15   17.97    6.10
  -2 -11 -15   32.94    5.36
   2  11  15    7.58    4.65
  -2  11 -15   12.61    5.19
   2 -12 -16   13.40    5.08
   2 -12 -16   14.07    4.57
   2  12 -16   22.60    5.53
   2  12 -16   12.60    4.67
   2 -12 -15    3.92    4.23
   2 -12 -15    7.70    4.51
   2  12 -15    7.06    4.37
   2  12 -15   -4.43    4.23
   2 -12 -14    8.05    4.44
   2 -12 -14    6.74    4.13
   2  12 -14    2.01    3.99
   2  12 -14    2.31    3.90
   2 -12 -13    9.38    4.18
   2 -12 -13    7.56    4.49
   2  12 -13    7.53    4.21
   2  12 -13    6.52    3.95
   2 -12 -12   32.22    4.81
   2 -12 -12   40.48    4.98
   2  12 -12   33.91    4.30
   2  12 -12   28.65    4.57
   2 -12 -11   46.73    5.26
   2 -12 -11   38.76    4.89
   2  12 -11   55.07    4.89
   2  12 -11   50.12    4.90
   2 -12 -10   27.58    4.78
   2 -12 -10   24.61    4.73
   2  12 -10   18.79    4.21
   2  12 -10   18.09    3.99
   2 -12  -9   51.32    5.05
   2 -12  -9   51.73    5.33
   2  12  -9   52.46    4.26
   2  12  -9   52.31    4.22
   2 -12  -8 2203.00   51.55
   2 -12  -8 2261.00   53.11
   2  12  -8 2264.00   52.16
   2  12  -8 2158.00   50.05
   2 -12  -7    2.28    4.22
   2 -12  -7    3.16    3.47
   2  12  -7   -1.41    2.83
   2  12  -7   -0.66    3.29
   2 -12  -6  368.30   11.29
   2 -12  -6  372.80   11.34
   2  12  -6  380.60   10.98
   2  12  -6  376.70   10.62
   2 -12  -5  531.10   14.42
   2 -12  -5  566.60   15.35
   2  12  -5  540.00   13.60
   2  12  -5  508.60   12.90
   2 -12  -4  189.10    7.04
   2 -12  -4  168.60    6.27
   2  12  -4  187.70    5.55
   2  12  -4  196.10    5.78
   2 -12  -3    2.03    2.93
   2 -12  -3    0.77    2.97
   2  12  -3    4.03    1.59
   2  12  -3    3.74    1.77
   2 -12  -2 4921.00  109.90
   2 -12  -2 4749.00  106.10
  -2  12   2 4744.00  105.90
   2 -12  -1   10.35    2.52
  -2 -12   1   13.07    1.87
   2  12  -1   15.53    1.70
  -2  12   1   15.78    2.29
   2 -12   0 2234.00   50.61
  -2 -12   0 2239.00   50.57
   2  12   0 2145.00   48.46
  -2  12   0 2148.00   48.55
   2 -12   1   66.96    3.37
  -2 -12  -1   75.06    3.83
   2  12   1   65.03    3.41
  -2  12  -1   67.33    3.22
   2 -12   2  148.90    5.18
  -2 -12  -2  148.30    5.89
   2  12   2  137.10    5.14
  -2  12  -2  155.70    5.20
   2 -12   3  482.50   12.68
  -2 -12  -3  463.20   12.81
   2  12   3  472.20   12.83
  -2  12  -3  466.00   12.16
   2 -12   4    0.70    2.99
  -2 -12  -4    3.43    3.40
   2  12   4   -1.89    3.12
  -2  12  -4    2.78    2.86
   2 -12   5  359.60   10.69
  -2 -12  -5  366.20   11.31
   2  12   5  365.00   11.07
  -2  12  -5  369.10   10.83
   2 -12   6  156.90    6.68
  -2 -12  -6  163.10    7.33
   2  12   6  166.70    7.07
  -2  12  -6  164.30    6.64
   2 -12   7    3.67    4.13
  -2 -12  -7    0.38    4.13
   2  12   7   -3.18    3.72
  -2  12  -7    5.53    3.84
   2 -12   8  241.10    8.95
  -2 -12  -8  248.20    9.34
   2  12   8  272.60    9.46
  -2  12  -8  245.80    9.02
   2 -12   9   78.90    5.71
  -2 -12  -9   74.68    5.81
   2  12   9   84.75    5.84
  -2  12  -9   90.07    5.67
   2 -12  10  235.00    9.00
  -2 -12 -10  222.50    9.20
   2  12  10  217.20    8.39
  -2  12 -10  223.50    8.44
   2 -12  11   83.15    6.43
  -2 -12 -11   63.67    5.72
   2  12  11   73.81    5.47
  -2  12 -11   82.37    5.50
   2 -12  12   34.13    5.82
  -2 -12 -12   27.94    5.05
   2  12  12   33.85    5.22
  -2  12 -12   26.31    4.67
   2 -12  13   13.21    5.04
  -2 -12 -13   13.29    4.88
   2  12  13   17.08    4.62
  -2  12 -13   12.34    4.54
   2 -12  14   17.58    5.28
  -2 -12 -14   23.03    5.23
   2  12  14   19.97    4.91
  -2  12 -14   13.91    4.84
   2 -13 -16   27.52    4.79
   2 -13 -16   31.47    5.43
   2  13 -16   28.46    5.47
   2  13 -16   29.63    5.12
   2 -13 -15   15.91    4.32
   2 -13 -15   17.37    4.88
   2  13 -15   14.99    4.67
   2  13 -15   30.73    5.40
   2 -13 -14   20.20    5.03
   2 -13 -14   31.80    4.49
   2  13 -14   39.01    4.77
   2  13 -14   29.80    4.68
   2 -13 -13   10.17    4.21
   2 -13 -13    9.85    4.43
   2  13 -13    5.36    3.92
   2  13 -13   15.49    4.70
   2 -13 -12   62.31    5.40
   2 -13 -12   58.85    5.49
   2  13 -12   64.84    4.89
   2  13 -12   62.51    5.28
   2 -13 -11   74.73    5.82
   2 -13 -11   78.78    5.97
   2  13 -11   91.91    5.37
   2  13 -11   85.83    5.45
   2 -13 -10  175.30    7.97
   2 -13 -10  173.40    7.80
   2  13 -10  173.40    7.24
   2  13 -10  165.90    6.87
   2 -13  -9  199.80    8.17
   2 -13  -9  208.40    8.49
   2  13  -9  197.50    7.42
   2  13  -9  181.80    7.05
   2 -13  -8   15.84    4.35
   2 -13  -8   20.63    4.53
   2  13  -8   21.71    4.02
   2  13  -8   15.82    3.31
   2 -13  -7  527.50   15.00
   2 -13  -7  539.60   15.13
   2  13  -7  559.10   14.26
   2  13  -7  559.50   14.79
   2 -13  -6 1035.00   25.55
   2 -13  -6 1033.00   25.68
   2  13  -6 1001.00   24.15
   2  13  -6 1003.00   23.91
   2 -13  -5   18.31    3.59
   2 -13  -5   18.63    3.88
   2  13  -5   19.95    2.60
   2  13  -5   16.54    2.52
   2 -13  -4 1461.00   34.42
   2 -13  -4 1438.00   33.95
   2  13  -4 1464.00   33.60
   2  13  -4 1394.00   32.05
   2 -13  -3   39.08    3.62
   2 -13  -3   38.59    3.61
   2  13  -3   40.06    2.37
   2  13  -3   38.69    1.98
   2 -13  -2 1246.00   29.19
   2 -13  -2 1275.00   29.79
  -2 -13   2 1247.00   28.73
   2  13  -2 1232.00   28.25
   2  13  -2 1216.00   28.08
   2 -13  -1 2147.00   48.69
  -2 -13   1 2057.00   46.71
   2  13  -1 2089.00   47.24
  -2  13   1 2107.00   47.61
   2 -13   0  150.80    4.92
  -2 -13   0  147.50    4.69
   2  13   0  149.40    4.57
  -2  13   0  150.50    4.61
   2 -13   1 1368.00   31.52
  -2 -13  -1 1382.00   32.03
   2  13   1 1392.00   32.04
  -2  13  -1 1320.00   30.24
   2 -13   2    4.26    2.31
  -2 -13  -2    9.49    2.86
   2  13   2    7.09    2.61
  -2  13  -2    6.50    2.15
   2 -13   3  477.60   12.52
  -2 -13  -3  509.50   13.79
   2  13   3  520.70   13.86
  -2  13  -3  526.30   13.33
   2 -13   4  288.70    8.90
  -2 -13  -4  307.90    9.69
   2  13   4  290.70    9.24
  -2  13  -4  286.10    8.50
   2 -13   5   80.93    4.99
  -2 -13  -5   92.84    5.67
   2  13   5   88.31    5.45
  -2  13  -5   92.51    4.99
   2 -13   6   26.27    4.14
  -2 -13  -6   17.20    3.93
   2  13   6   22.88    4.48
  -2  13  -6   25.86    3.70
   2 -13   7  224.90    8.35
  -2 -13  -7  214.00    8.51
   2  13   7  208.40    8.49
  -2  13  -7  223.80    7.86
   2 -13   8  296.70    9.78
  -2 -13  -8  279.70   10.32
   2  13   8  284.30    9.78
  -2  13  -8  279.10    9.51
   2 -13   9  518.10   15.20
  -2 -13  -9  497.10   14.83
   2  13   9  520.40   14.97
  -2  13  -9  506.00   14.40
   2 -13  10   72.92    5.88
  -2 -13 -10   59.61    5.93
   2  13  10   52.50    5.38
  -2  13 -10   64.27    5.42
   2 -13  11   24.56    5.32
  -2 -13 -11   13.38    4.74
   2  13  11    3.07    3.84
  -2  13 -11   15.56    4.32
   2 -13  12    5.78    5.24
  -2 -13 -12    1.15    4.43
   2  13  12   -4.84    4.06
  -2  13 -12    1.08    3.90
   2 -13  13   22.54    5.22
  -2 -13 -13   36.20    5.45
   2  13  13   31.29    5.10
  -2  13 -13   34.55    4.89
   2 -13  14    3.07    5.63
  -2 -13 -14    1.08    5.22
   2  13  14    5.27    4.88
  -2  13 -14   -1.00    4.82
   2 -14 -16  107.10    5.96
   2 -14 -16  107.90    7.32
   2  14 -16  113.10    6.79
   2  14 -16  102.90    6.42
   2 -14 -15   24.23    4.65
   2 -14 -15   38.31    5.10
   2  14 -15   25.24    4.82
   2  14 -15   27.80    5.26
   2 -14 -14    6.28    4.06
   2 -14 -14    9.76    4.58
   2  14 -14    7.86    4.51
   2  14 -14    7.15    4.64
   2 -14 -13   48.30    4.95
   2 -14 -13   53.05    5.26
   2  14 -13   46.95    4.99
   2  14 -13   51.25    4.92
   2 -14 -12   75.69    5.66
   2 -14 -12   69.62    5.72
   2  14 -12   60.90    5.30
   2  14 -12   78.51    5.68
   2 -14 -11  263.80    9.89
   2 -14 -11  272.70    9.77
   2  14 -11  251.40    8.60
   2  14 -11  262.80    9.08
   2 -14 -10  224.90    8.95
   2 -14 -10  246.30    9.29
   2  14 -10  236.80    8.33
   2  14 -10  228.90    8.33
   2 -14  -9  102.30    6.13
   2 -14  -9  108.50    6.21
   2  14  -9  103.20    5.44
   2  14  -9  111.10    5.91
   2 -14  -8   13.71    3.95
   2 -14  -8    6.32    4.02
   2  14  -8   10.99    3.55
   2  14  -8    9.09    3.28
   2 -14  -7  510.60   14.43
   2 -14  -7  515.40   14.56
   2  14  -7  503.00   12.91
   2  14  -7  486.60   12.94
   2 -14  -6  544.00   14.83
   2 -14  -6  577.80   15.94
   2  14  -6  555.30   14.13
   2  14  -6  561.10   14.43
   2 -14  -5   15.42    3.56
   2 -14  -5   12.94    3.39
   2  14  -5   20.05    2.63
   2  14  -5   17.94    2.39
   2 -14  -4  324.60    9.71
   2 -14  -4  340.30   10.19
   2  14  -4  336.30    8.79
   2  14  -4  331.90    8.75
   2 -14  -3   83.91    4.41
   2 -14  -3   80.68    4.51
   2  14  -3   94.90    3.09
   2  14  -3   90.96    2.87
   2 -14  -2 3978.00   89.22
   2 -14  -2 3896.00   87.44
   2 -14  -1   55.90    3.15
  -2 -14   1   49.41    2.16
   2  14  -1   49.39    1.97
  -2  14   1   52.11    2.72
   2 -14   0  946.20   22.23
  -2 -14   0  952.30   22.14
   2  14   0  939.00   21.84
  -2  14   0  906.90   21.21
   2 -14   1   17.80    2.31
  -2 -14  -1   25.21    2.65
   2  14   1   27.47    2.79
  -2  14  -1   20.90    2.25
   2 -14   2  374.20    9.82
  -2 -14  -2  386.60   10.61
   2  14   2  373.20   10.46
  -2  14  -2  387.40   10.06
   2 -14   3  522.60   13.34
  -2 -14  -3  541.90   14.44
   2  14   3  550.30   14.80
  -2  14  -3  537.10   13.62
   2 -14   4  287.60    8.66
  -2 -14  -4  282.40    9.29
   2  14   4  284.00    9.39
  -2  14  -4  278.40    8.19
   2  14   5   19.64    4.27
  -2  14  -5   32.08    3.56
   2 -14   6  306.30    9.84
  -2 -14  -6  305.80   10.23
   2  14   6  287.50   10.41
  -2  14  -6  290.70    9.36
   2 -14   7  566.40   15.68
  -2 -14  -7  584.70   16.61
   2  14   7  562.10   16.09
  -2  14  -7  569.30   15.54
   2 -14   8    6.90    4.10
  -2 -14  -8   -5.32    4.50
   2  14   8   -0.60    3.88
  -2  14  -8    0.48    3.43
   2 -14   9   96.03    6.20
  -2 -14  -9   88.09    6.26
   2  14   9   92.55    6.09
  -2  14  -9   91.56    5.37
   2 -14  10   35.42    5.13
  -2 -14 -10   42.18    5.38
   2  14  10   42.05    5.13
  -2  14 -10   29.81    4.64
   2 -14  11  182.70    8.37
  -2 -14 -11  208.00    8.85
   2  14  11  209.90    8.69
  -2  14 -11  189.60    7.79
   2 -14  12   44.98    6.03
  -2 -14 -12   54.33    5.72
   2  14  12   68.18    5.55
  -2  14 -12   52.16    5.29
   2 -14  13   22.43    5.02
  -2 -14 -13   23.86    5.20
   2  14  13   25.89    4.82
  -2  14 -13   31.57    4.99
   2 -14  14   -0.89    5.78
  -2 -14 -14   12.69    5.27
   2  14  14   12.10    4.58
  -2  14 -14   17.85    5.28
   2 -15 -15   -0.40    4.48
   2 -15 -15    0.42    4.68
   2  15 -15    5.13    4.85
   2  15 -15   10.95    4.69
   2 -15 -14   64.41    5.43
   2 -15 -14   68.12    5.58
   2  15 -14   69.13    5.44
   2  15 -14   72.90    5.93
   2 -15 -13   -2.47    4.04
   2 -15 -13   -2.77    4.56
   2  15 -13    3.47    3.73
   2  15 -13    2.85    3.64
   2 -15 -12  200.80    8.27
   2 -15 -12  174.90    7.87
   2  15 -12  167.70    6.99
   2  15 -12  176.60    7.45
   2 -15 -11  170.30    7.76
   2 -15 -11  172.30    7.64
   2  15 -11  171.80    7.01
   2  15 -11  178.70    7.38
   2 -15 -10  471.70   14.17
   2 -15 -10  441.50   13.42
   2  15 -10  459.90   13.08
   2  15 -10  457.80   12.75
   2 -15  -9   14.23    4.33
   2 -15  -9   16.80    4.05
   2  15  -9   10.15    3.56
   2  15  -9   14.36    3.40
   2 -15  -8  555.80   15.46
   2 -15  -8  545.60   15.35
   2  15  -8  564.00   15.10
   2  15  -8  593.40   15.84
   2 -15  -7  408.30   12.23
   2 -15  -7  406.90   12.27
   2  15  -7  365.20   10.27
   2  15  -7  369.00   10.70
   2 -15  -6    8.48    3.56
   2 -15  -6   -0.16    3.80
   2  15  -6    7.33    2.49
   2  15  -6   11.77    2.89
   2 -15  -5  262.30    8.55
   2 -15  -5  274.70    8.99
   2  15  -5  268.60    7.30
   2  15  -5  286.30    7.80
   2 -15  -4   -0.80    2.82
   2 -15  -4   -0.50    3.09
   2  15  -4    5.13    1.78
   2  15  -4    3.22    1.61
   2 -15  -3    1.80    2.63
   2 -15  -3   -3.62    2.85
   2 -15  -2 3047.00   68.70
   2 -15  -2 3028.00   68.33
   2 -15  -1  263.00    7.43
  -2 -15   1  261.50    6.63
   2  15  -1  257.60    6.47
  -2  15   1  279.60    7.58
   2 -15   0  175.00    5.35
  -2 -15   0  168.50    4.96
   2  15   0  186.10    5.36
  -2  15   0  173.20    5.28
   2 -15   1 1459.00   33.54
  -2 -15  -1 1466.00   33.72
   2  15   1 1414.00   32.76
  -2  15  -1 1377.00   31.72
   2 -15   2  183.00    5.70
  -2 -15  -2  179.20    6.17
   2  15   2  194.40    6.73
  -2  15  -2  180.20    5.64
   2 -15   3  962.20   23.06
  -2 -15  -3  965.60   23.59
   2  15   3  982.80   24.17
  -2  15  -3  958.20   22.90
   2 -15   4  100.70    4.87
  -2 -15  -4   94.25    5.24
   2  15   4   96.78    5.64
  -2  15  -4  100.50    4.61
   2 -15   5   42.72    3.95
  -2 -15  -5   42.44    4.45
   2  15   5   40.68    4.44
  -2  15  -5   49.92    3.79
   2 -15   6  150.60    6.39
  -2 -15  -6  145.40    7.19
   2  15   6  157.40    7.17
  -2  15  -6  139.40    5.94
   2 -15   7   82.52    5.30
  -2 -15  -7   96.21    6.00
   2  15   7   97.78    6.13
  -2  15  -7   85.17    5.01
   2 -15   8   21.95    4.37
  -2 -15  -8   22.34    4.72
   2  15   8   16.21    4.32
  -2  15  -8   12.25    4.02
   2 -15   9  399.80   12.39
  -2 -15  -9  431.20   13.50
   2  15   9  433.80   13.11
  -2  15  -9  416.20   12.55
   2 -15  10   87.73    6.35
  -2 -15 -10   85.66    6.28
   2  15  10   98.72    6.16
  -2  15 -10   86.18    5.67
   2 -15  11   24.64    4.89
  -2 -15 -11   24.88    5.34
   2  15  11   24.77    5.02
  -2  15 -11   21.29    4.28
   2 -15  12  190.00    8.63
  -2 -15 -12  173.80    8.37
   2  15  12  167.70    7.75
  -2  15 -12  188.40    7.71
   2 -15  13   44.07    5.84
  -2 -15 -13   56.82    5.59
   2  15  13   49.87    5.48
  -2  15 -13   52.45    5.53
   2 -15  14   13.37    6.01
  -2 -15 -14   20.51    4.95
   2  15  14    4.82    5.06
  -2  15 -14    4.89    5.41
   2 -16 -15  196.60    8.04
   2 -16 -15  180.40    8.18
   2  16 -15  181.00    8.26
   2  16 -15  177.10    7.81
   2 -16 -14   52.64    5.49
   2 -16 -14   56.45    5.88
   2  16 -14   54.12    5.70
   2  16 -14   56.27    5.47
   2 -16 -13  130.90    6.68
   2 -16 -13  138.20    7.16
   2  16 -13  148.60    6.87
   2  16 -13  144.70    6.97
   2 -16 -12    8.17    4.28
   2 -16 -12    3.78    4.42
   2  16 -12    2.93    3.71
   2  16 -12   -6.68    3.90
   2 -16 -11   37.22    5.36
   2 -16 -11   43.43    5.00
   2  16 -11   33.43    4.41
   2  16 -11   43.63    4.60
   2 -16 -10   31.87    4.81
   2 -16 -10   31.01    5.16
   2  16 -10   34.50    4.30
   2  16 -10   20.17    4.09
   2 -16  -9   38.47    4.81
   2 -16  -9   37.66    4.67
   2  16  -9   37.87    3.65
   2  16  -9   42.20    4.41
   2 -16  -8  137.70    6.97
   2 -16  -8  132.70    6.60
   2  16  -8  125.00    5.28
   2  16  -8  135.70    5.73
   2 -16  -7   69.79    4.97
   2 -16  -7   67.08    4.90
   2  16  -7   62.12    4.16
   2  16  -7   66.68    4.15
   2 -16  -6  107.80    5.76
   2 -16  -6  105.90    5.56
   2  16  -6  121.20    4.59
   2  16  -6  110.20    4.46
   2 -16  -5   79.52    4.90
   2 -16  -5   76.29    4.84
   2  16  -5   92.33    3.60
   2  16  -5   86.35    3.30
   2 -16  -4   10.33    3.25
   2 -16  -4   13.60    3.19
   2  16  -4   10.82    1.59
   2  16  -4    8.44    1.44
   2 -16  -3   30.40    3.39
   2 -16  -3   27.31    3.14
   2 -16  -2 1764.00   40.53
   2 -16  -2 1795.00   41.14
   2 -16  -1  623.70   15.21
   2 -16  -1  629.00   15.33
   2 -16   0  403.10   10.23
  -2 -16   0  399.20    9.86
   2  16   0  417.30   10.41
  -2  16   0  399.60   10.04
   2 -16   1 1237.00   28.59
  -2 -16  -1 1253.00   29.04
   2  16   1 1221.00   28.42
  -2  16  -1 1226.00   28.30
   2 -16   2   21.46    2.44
  -2 -16  -2   20.32    2.89
   2  16   2   19.60    3.03
  -2  16  -2   19.87    2.24
   2 -16   3   76.94    3.77
  -2 -16  -3   79.09    4.57
   2  16   3   77.22    4.35
  -2  16  -3   82.31    3.74
   2 -16   4  174.70    6.26
  -2 -16  -4  160.00    6.48
   2  16   4  157.70    6.48
  -2  16  -4  180.00    6.33
   2 -16   5   31.94    3.75
  -2 -16  -5   26.69    3.91
   2 -16   6   -4.80    3.29
  -2 -16  -6    3.09    3.61
   2  16   6   -0.59    3.46
  -2  16  -6    6.60    3.34
   2 -16   7  122.30    6.06
  -2 -16  -7  129.20    6.70
   2  16   7  132.60    6.42
  -2  16  -7  122.00    5.88
   2 -16   8  174.00    7.73
  -2 -16  -8  153.00    7.62
   2  16   8  187.00    7.66
  -2  16  -8  188.10    7.31
   2 -16   9   55.52    5.27
  -2 -16  -9   64.52    5.68
   2  16   9   57.42    5.43
  -2  16  -9   64.42    4.91
   2 -16  10    2.97    4.55
  -2 -16 -10   -0.97    4.42
   2  16  10   -5.19    4.02
  -2  16 -10    6.49    3.99
   2 -16  11   15.52    5.27
  -2 -16 -11   14.74    5.14
   2  16  11   22.34    4.67
  -2  16 -11   16.21    4.11
   2 -16  12   15.60    5.21
  -2 -16 -12   21.52    5.43
   2  16  12   26.57    4.98
  -2  16 -12   20.64    4.41
   2 -16  13   10.02    5.09
  -2 -16 -13    9.19    5.14
   2  16  13   23.86    5.26
  -2  16 -13   24.96    5.37
   2 -16  14    0.62    6.28
  -2 -16 -14   -2.23    4.93
   2  16  14    2.36    4.85
  -2  16 -14    3.49    5.12
   2 -17 -15    0.69    5.21
   2 -17 -15    6.88    4.35
   2  17 -15    8.90    5.36
   2  17 -15   -2.61    5.37
   2 -17 -14   39.85    5.16
   2 -17 -14   35.66    5.35
   2  17 -14   44.96    5.50
   2  17 -14   39.84    5.76
   2 -17 -13  238.20    9.38
   2 -17 -13  230.90    8.57
   2  17 -13  214.80    8.16
   2  17 -13  235.70    8.82
   2 -17 -12   30.64    4.94
   2 -17 -12   30.86    4.89
   2  17 -12   37.75    4.87
   2  17 -12   36.61    4.57
   2 -17 -11    0.23    4.07
   2 -17 -11   -1.99    4.39
   2  17 -11   -1.02    3.79
   2  17 -11   -6.19    3.58
   2 -17 -10  285.70   10.00
   2 -17 -10  281.60   10.18
   2  17 -10  272.10    9.06
   2  17 -10  269.90    8.85
   2 -17  -9  394.50   12.32
   2 -17  -9  408.30   12.57
   2  17  -9  396.90   11.43
   2  17  -9  395.60   11.39
   2 -17  -8  932.60   23.81
   2 -17  -8  918.10   23.49
   2  17  -8  929.30   22.37
   2  17  -8  919.80   22.38
   2 -17  -7   -4.46    3.76
   2 -17  -7    0.71    3.48
   2  17  -7   -1.95    2.80
   2  17  -7    4.54    2.75
   2 -17  -6   35.95    4.22
   2 -17  -6   43.67    4.47
   2  17  -6   47.02    3.31
   2  17  -6   45.17    3.23
   2 -17  -5  292.80    9.21
   2 -17  -5  282.00    9.10
   2  17  -5  295.90    7.60
   2  17  -5  303.80    7.98
   2 -17  -4  420.40   11.58
   2 -17  -4  425.30   11.75
   2 -17  -3   10.14    2.90
   2 -17  -3    8.74    2.69
   2 -17  -2  359.20    9.64
   2 -17  -2  371.50    9.92
   2 -17  -1   10.43    2.23
   2 -17  -1   15.43    2.29
   2 -17   0  713.50   16.96
  -2 -17   0  714.20   16.87
   2  17   0  738.10   17.53
  -2  17   0  727.60   17.13
   2 -17   1   16.49    2.02
  -2 -17  -1   16.86    2.29
   2  17   1   23.27    2.35
  -2  17  -1   22.31    1.95
   2 -17   2   83.96    3.53
  -2 -17  -2   85.22    4.15
   2  17   2   91.20    4.22
  -2  17  -2   81.54    3.29
   2 -17   3  613.50   15.15
  -2 -17  -3  594.10   15.35
   2  17   3  603.30   15.09
  -2  17  -3  584.60   14.27
   2 -17   4    5.05    2.75
  -2 -17  -4   -2.63    3.33
   2  17   4   -1.26    3.16
  -2  17  -4    2.64    2.49
   2 -17   5   61.80    4.24
  -2 -17  -5   61.36    4.85
   2  17   5   57.68    4.36
  -2  17  -5   63.78    4.14
   2 -17   6   83.05    4.91
  -2 -17  -6   79.96    5.55
   2  17   6   74.98    4.99
  -2  17  -6   75.23    4.55
   2 -17   7  233.10    8.25
  -2 -17  -7  233.90    9.06
   2  17   7  227.30    8.68
  -2  17  -7  232.10    8.24
   2 -17   8   88.03    6.08
  -2 -17  -8   99.36    6.41
   2  17   8   87.99    5.88
  -2  17  -8   99.55    5.66
   2 -17   9  215.20    8.40
  -2 -17  -9  234.90    9.20
   2  17   9  221.50    9.02
  -2  17  -9  214.10    8.18
   2 -17  10    0.48    4.68
  -2 -17 -10    6.64    4.64
   2  17  10    3.03    4.67
  -2  17 -10    4.54    4.20
   2 -17  11    8.65    4.89
  -2 -17 -11   16.83    5.09
   2  17  11    9.94    4.63
  -2  17 -11   17.14    4.30
   2 -17  12  154.40    7.76
  -2 -17 -12  139.70    7.53
   2  17  12  152.10    7.48
  -2  17 -12  154.00    7.53
   2 -17  13   -1.67    5.56
  -2 -17 -13    9.52    5.17
   2  17  13    3.03    4.61
  -2  17 -13   10.48    4.83
   2 -18 -15    8.56    5.04
   2 -18 -15    6.90    4.43
   2  18 -15   -2.44    5.42
   2  18 -15   -4.63    5.13
   2 -18 -14    8.47    4.52
   2 -18 -14   15.51    5.10
   2  18 -14   15.08    5.66
   2  18 -14   16.80    5.14
   2 -18 -13   40.15    4.99
   2 -18 -13   30.44    5.16
   2  18 -13   23.48    4.71
   2  18 -13   30.80    5.26
   2 -18 -12   96.96    6.36
   2 -18 -12  103.20    6.28
   2  18 -12   78.73    5.61
   2  18 -12   85.74    5.56
   2 -18 -11   89.49    5.80
   2 -18 -11   84.45    5.96
   2  18 -11   77.30    5.06
   2  18 -11   84.39    5.60
   2 -18 -10   25.06    4.91
   2 -18 -10   18.04    4.05
   2  18 -10   14.57    3.53
   2  18 -10   22.37    3.97
   2 -18  -9   43.47    4.67
   2 -18  -9   43.65    5.17
   2  18  -9   37.74    4.12
   2  18  -9   40.73    3.95
   2 -18  -8  213.20    8.53
   2 -18  -8  211.50    8.02
   2  18  -8  212.40    7.35
   2  18  -8  201.40    6.76
   2 -18  -7  488.60   14.00
   2 -18  -7  499.70   14.03
   2  18  -7  514.40   13.25
   2  18  -7  491.90   12.63
   2 -18  -6   48.59    4.60
   2 -18  -6   54.86    4.49
   2  18  -6   54.74    3.27
   2  18  -6   49.26    3.05
   2 -18  -5   95.76    5.15
   2 -18  -5   92.81    5.11
   2  18  -5   88.04    3.08
   2  18  -5   92.31    3.16
   2 -18  -4  154.20    5.92
   2 -18  -4  146.80    5.89
   2 -18  -3 1170.00   27.66
   2 -18  -3 1224.00   28.82
   2 -18  -2   46.54    3.18
   2 -18  -2   38.36    3.04
   2 -18  -1   35.25    2.63
   2 -18  -1   32.02    2.50
   2 -18   0  135.50    4.29
   2 -18   0  142.60    4.35
   2  18   1   89.48    3.35
  -2  18  -1   93.59    3.19
   2 -18   2   24.64    2.34
  -2 -18  -2   23.45    2.89
   2  18   2   20.35    2.91
  -2  18  -2   20.35    2.07
   2 -18   3  616.60   15.13
  -2 -18  -3  632.10   16.21
   2  18   3  621.90   15.71
  -2  18  -3  615.10   15.16
   2 -18   4  265.80    7.91
  -2 -18  -4  289.60    9.42
   2  18   4  283.60    9.42
  -2  18  -4  270.70    7.89
   2 -18   5   27.00    3.44
  -2 -18  -5   22.20    4.00
   2  18   5   23.06    4.25
  -2  18  -5   30.84    3.23
   2 -18   6   93.46    5.18
  -2 -18  -6   99.19    6.16
   2  18   6  105.00    6.03
  -2  18  -6  111.00    5.01
   2 -18   7  313.80    9.97
  -2 -18  -7  309.30   10.47
   2  18   7  305.40   10.41
  -2  18  -7  294.90    9.27
   2 -18   8   20.20    4.39
  -2 -18  -8   17.26    4.69
   2  18   8   11.21    4.22
  -2  18  -8   14.26    3.76
   2 -18   9   60.84    5.53
  -2 -18  -9   68.51    5.80
   2  18   9   78.90    5.84
  -2  18  -9   74.45    4.99
   2 -18  10    0.06    4.41
  -2 -18 -10    1.56    4.63
   2  18  10    3.31    4.03
  -2  18 -10    6.54    3.68
   2 -18  11  147.00    7.61
  -2 -18 -11  172.40    8.32
   2  18  11  152.40    7.41
  -2  18 -11  160.00    6.97
   2 -18  12  118.80    7.54
  -2 -18 -12  116.70    6.98
   2  18  12  123.20    7.07
  -2  18 -12  118.70    6.71
   2 -18  13    1.80    5.67
  -2 -18 -13    6.20    5.25
   2  18  13   17.86    5.07
  -2  18 -13   19.34    5.25
   2 -19 -14   44.71    5.61
   2 -19 -14   40.90    5.10
   2  19 -14   45.86    5.90
   2  19 -14   32.65    5.93
   2 -19 -13   37.12    5.31
   2 -19 -13   43.49    5.45
   2  19 -13   36.88    5.32
   2  19 -13   47.75    5.70
   2 -19 -12  238.50    9.13
   2 -19 -12  233.50    8.91
   2  19 -12  226.80    8.36
   2  19 -12  233.00    8.66
   2 -19 -11   49.64    5.11
   2 -19 -11   47.76    5.25
   2  19 -11   55.07    4.95
   2  19 -11   63.13    4.86
   2 -19 -10   -2.46    3.90
   2 -19 -10    1.33    4.33
   2  19 -10   -3.67    3.28
   2  19 -10   -1.52    3.42
   2 -19  -9    3.12    3.88
   2 -19  -9    4.88    4.14
   2 -19  -8  412.80   12.38
   2 -19  -8  425.00   12.98
   2  19  -8  417.20   11.47
   2  19  -8  402.20   10.92
   2 -19  -7    5.13    3.89
   2 -19  -7    7.05    3.41
   2  19  -7    7.07    2.66
   2  19  -7    7.23    2.62
   2 -19  -6 1279.00   30.93
   2 -19  -6 1279.00   30.82
   2  19  -6 1293.00   29.85
   2  19  -6 1303.00   30.15
   2 -19  -5 1386.00   33.01
   2 -19  -5 1390.00   33.12
   2 -19  -4 1127.00   27.18
   2 -19  -4 1082.00   26.21
   2 -19  -3   68.41    4.02
   2 -19  -3   64.77    3.93
   2 -19  -2   37.06    3.03
   2 -19  -2   40.04    2.93
   2 -19  -1  273.40    7.37
   2 -19  -1  273.10    7.33
  -2 -19  -1  452.50   11.32
   2  19   1  455.20   11.18
   2 -19   2  165.80    4.86
  -2 -19  -2  176.60    5.96
   2  19   2  165.30    5.89
  -2  19  -2  167.30    4.72
   2 -19   3  156.60    5.14
  -2 -19  -3  155.70    6.19
   2  19   3  151.30    6.03
  -2  19  -3  144.50    4.69
   2 -19   4    1.09    2.65
  -2 -19  -4    3.19    3.47
   2  19   4    4.51    3.43
  -2  19  -4    0.33    2.50
   2 -19   5  169.20    6.43
  -2 -19  -5  163.50    7.14
   2  19   5  167.60    7.21
  -2  19  -5  171.50    5.93
   2 -19   6   23.34    3.96
  -2 -19  -6   12.96    3.92
   2  19   6   21.23    4.16
  -2  19  -6   18.89    3.35
   2 -19   7  148.00    6.62
  -2 -19  -7  132.40    6.86
   2  19   7  162.20    6.92
  -2  19  -7  164.50    6.67
   2 -19   8  197.60    7.92
  -2 -19  -8  207.90    8.38
   2  19   8  220.80    8.13
  -2  19  -8  217.60    7.93
   2 -19   9    0.88    4.20
  -2 -19  -9    1.80    4.52
   2  19   9   -6.73    3.90
  -2  19  -9    6.31    3.74
   2 -19  10   34.96    5.05
  -2 -19 -10   42.69    5.32
   2  19  10   30.80    4.84
  -2  19 -10   30.02    4.62
   2 -19  11   69.83    6.29
  -2 -19 -11   64.49    6.17
   2  19  11   74.58    6.15
  -2  19 -11   76.48    5.86
   2 -19  12   38.92    6.28
  -2 -19 -12   45.20    5.76
   2  19  12   44.94    5.74
  -2  19 -12   48.78    5.51
   2 -19  13   23.75    6.42
  -2 -19 -13   21.60    5.16
   2  19  13   21.58    5.13
  -2  19 -13   27.74    5.51
  -2  19 -13   33.49    5.59
   2 -20 -14  123.90    7.19
   2 -20 -14  133.10    7.12
   2  20 -14  117.40    7.65
   2  20 -14  129.40    7.57
   2 -20 -13   67.35    5.99
   2 -20 -13   77.68    5.92
   2  20 -13   61.19    5.89
   2  20 -13   67.06    6.28
   2  20 -12    2.67    4.85
   2  20 -12   -0.35    4.12
   2 -20 -11   75.81    5.75
   2 -20 -11   63.26    5.30
   2  20 -11   87.28    5.47
   2  20 -11   76.72    5.39
   2 -20 -10   37.50    4.77
   2 -20 -10   36.08    4.67
   2  20 -10   38.91    4.06
   2  20 -10   31.76    4.00
   2 -20  -9  290.10    9.98
   2 -20  -9  293.50   10.16
   2  20  -9  300.70    9.14
   2  20  -9  302.90    9.22
   2 -20  -8   11.10    4.39
   2 -20  -8    6.75    3.95
   2  20  -8    6.70    2.95
   2  20  -8   10.92    2.83
   2 -20  -7   17.46    4.24
   2 -20  -7   19.33    4.02
   2  20  -7   19.42    2.76
   2  20  -7   20.60    2.81
   2 -20  -6  552.50   15.14
   2 -20  -6  542.50   14.82
   2 -20  -5  282.80    9.08
   2 -20  -5  295.30    9.14
   2 -20  -4  422.00   11.77
   2 -20  -4  418.40   11.67
   2 -20  -3   50.72    3.73
   2 -20  -3   47.02    3.55
   2 -20  -2   13.99    2.67
   2 -20  -2   14.08    2.44
   2 -20  -1  457.00   11.32
   2 -20  -1  458.90   11.34
  -2 -20  -1    1.67    2.01
  -2 -20  -1    1.75    1.93
   2 -20   2  100.50    3.20
  -2 -20  -2  110.40    4.71
   2  20   2  115.50    4.79
  -2  20  -2  105.20    3.22
   2 -20   3   22.50    2.30
  -2 -20  -3   29.66    3.54
   2  20   3   33.59    3.54
  -2  20  -3   25.23    2.05
   2 -20   4  171.40    5.68
  -2 -20  -4  171.10    6.87
   2 -20   5  212.20    7.07
  -2 -20  -5  219.20    8.22
   2  20   5  212.30    7.56
  -2  20  -5  213.50    6.81
   2 -20   6  594.60   15.70
  -2 -20  -6  567.10   15.97
   2  20   6  582.40   15.57
  -2  20  -6  544.50   14.04
   2 -20   7   -5.35    3.59
  -2 -20  -7    6.20    3.82
   2  20   7    7.37    4.05
  -2  20  -7    3.26    3.20
   2 -20   8   39.89    4.84
  -2 -20  -8   27.86    4.66
   2  20   8   30.85    4.76
  -2  20  -8   34.45    4.12
   2 -20   9    5.46    4.65
  -2 -20  -9    5.50    4.49
   2  20   9    1.90    4.60
  -2  20  -9    0.01    3.69
   2 -20  10   12.72    4.82
  -2 -20 -10   21.07    5.13
   2  20  10   25.77    4.98
  -2  20 -10   24.01    4.69
   2 -20  11   13.02    5.19
  -2 -20 -11   26.68    5.32
   2  20  11   27.30    5.07
  -2  20 -11   20.81    4.59
   2 -20  12   34.46    6.24
  -2 -20 -12   30.78    5.58
   2  20  12   27.14    5.53
  -2  20 -12   34.26    5.70
   2 -21 -14   20.76    5.70
   2 -21 -14   22.83    5.03
   2  21 -14   16.14    6.37
   2  21 -14   18.26    6.51
   2 -21 -13   55.51    5.35
   2 -21 -13   46.42    5.55
   2  21 -13   49.97    6.31
   2  21 -13   48.79    5.91
   2 -21 -12   27.97    5.14
   2 -21 -12   23.98    5.45
   2  21 -12   28.88    5.11
   2  21 -12   28.29    4.93
   2 -21 -11   -0.65    4.53
   2 -21 -11    2.97    4.32
   2  21 -11    1.88    4.21
   2  21 -11   -1.06    4.15
   2 -21 -10    3.97    4.27
   2 -21 -10   -5.04    4.41
   2  21 -10    7.61    3.58
   2  21 -10   -1.88    3.44
   2 -21  -9   41.28    4.88
   2 -21  -9   51.20    4.97
   2  21  -9   47.47    3.89
   2  21  -9   49.15    4.05
   2 -21  -8  171.60    7.24
   2 -21  -8  172.40    7.40
   2  21  -8  178.20    5.92
   2  21  -8  190.50    6.41
   2 -21  -7  372.30   11.68
   2 -21  -7  355.50   11.11
   2  21  -7  345.40    9.03
   2  21  -7  353.50    9.00
   2 -21  -6    8.24    3.72
   2 -21  -6    2.81    3.76
   2 -21  -5  299.30    9.23
   2 -21  -5  308.90    9.50
   2 -21  -4   39.65    3.74
   2 -21  -4   34.83    3.66
   2 -21  -3  626.60   15.75
   2 -21  -3  626.30   15.69
   2 -21  -2   41.56    2.85
   2 -21  -2   45.78    3.12
  -2 -21  -2   38.85    3.13
  -2 -21  -2   45.42    3.28
   2  21   2   40.81    3.02
   2 -21   3  667.00   16.75
  -2 -21  -3  651.70   16.72
   2  21   3  646.90   16.21
   2 -21   4    1.10    2.34
  -2 -21  -4    4.08    3.37
   2  21   4   -3.90    2.71
  -2  21  -4    0.60    2.07
   2 -21   5  198.40    6.40
  -2 -21  -5  213.00    8.20
   2  21   5  184.50    6.83
  -2  21  -5  199.20    6.29
   2 -21   6   37.37    4.05
  -2 -21  -6   37.60    4.78
   2  21   6   27.66    4.17
  -2  21  -6   38.40    3.36
   2 -21   7    4.23    3.58
  -2 -21  -7    1.54    4.53
   2  21   7    5.71    4.11
  -2  21  -7    3.34    3.43
   2 -21   8    7.12    4.34
  -2 -21  -8   13.79    4.82
   2  21   8   11.18    4.12
  -2  21  -8   13.36    3.75
   2 -21   9   21.52    4.80
  -2 -21  -9   20.17    4.66
   2  21   9   19.88    4.68
  -2  21  -9   16.01    4.24
   2 -21  10    9.49    5.37
  -2 -21 -10   12.79    4.97
   2  21  10    7.92    4.67
  -2  21 -10   16.13    4.59
   2 -21  11   24.68    6.16
  -2 -21 -11   23.32    5.37
   2  21  11   19.96    5.42
  -2  21 -11   31.60    5.30
  -2  21 -11   20.28    5.70
   2 -21  12   59.21    7.07
  -2 -21 -12   62.31    6.38
  -2 -21 -12   58.04    5.82
   2  21  12   63.84    5.98
  -2  21 -12   64.84    6.13
  -2  21 -12   51.04    6.21
   2 -22 -13   19.73    4.89
   2 -22 -13   30.18    5.87
   2  22 -13   26.85    5.65
   2  22 -13   26.15    6.33
   2 -22 -12   -1.34    4.46
   2 -22 -12    1.05    5.23
   2  22 -12   -1.15    4.69
   2  22 -12   -4.63    4.53
   2 -22 -11   29.06    5.47
   2 -22 -11   32.26    4.71
   2  22 -11   28.60    4.46
   2  22 -11   34.16    4.88
   2 -22 -10    5.34    4.09
   2 -22 -10   -1.26    3.86
   2  22 -10    6.91    3.78
   2  22 -10    1.10    3.86
   2 -22  -9   51.28    5.19
   2 -22  -9   44.10    5.16
   2  22  -9   47.29    3.95
   2  22  -9   48.22    4.03
   2 -22  -8   30.09    4.67
   2 -22  -8   24.49    4.28
   2 -22  -7   32.37    4.38
   2 -22  -7   43.18    4.34
   2 -22  -6  127.10    6.18
   2 -22  -6  127.80    6.08
   2 -22  -5    0.97    3.17
   2 -22  -5    4.92    3.49
   2 -22  -4  373.70   10.55
   2 -22  -4  369.40   10.54
   2 -22  -3  345.40    9.60
   2 -22  -3  341.00    9.46
   2 -22  -2  153.10    4.99
   2 -22  -2  157.00    4.96
  -2 -22  -2  130.70    4.78
  -2 -22  -2  132.90    4.88
  -2 -22  -3  185.20    6.49
  -2 -22  -3  190.60    6.76
   2  22   3  180.70    6.48
   2 -22   4  621.60   15.31
  -2 -22  -4  642.30   16.87
   2  22   4  634.80   16.62
   2 -22   5   43.29    3.48
  -2 -22  -5   36.98    4.43
   2  22   5   39.11    4.17
  -2  22  -5   43.56    3.10
   2 -22   6   76.03    4.68
  -2 -22  -6   79.73    5.56
   2  22   6   63.99    4.72
  -2  22  -6   66.33    3.95
   2 -22   7  116.50    5.95
  -2 -22  -7  127.90    6.75
   2  22   7  112.70    6.01
  -2  22  -7  112.10    5.14
   2 -22   8    0.09    4.17
  -2 -22  -8    4.93    4.33
   2  22   8   -0.54    4.16
  -2  22  -8    3.74    3.52
   2 -22   9   45.88    5.33
  -2 -22  -9   50.85    5.51
   2  22   9   40.48    4.90
  -2  22  -9   31.29    4.53
   2 -22  10   -3.88    4.96
  -2 -22 -10    4.44    5.28
   2  22  10    1.56    4.44
  -2  22 -10    2.62    4.63
  -2  22 -10    0.09    3.86
   2 -22  11   -4.10    5.71
  -2 -22 -11    3.87    5.52
  -2 -22 -11   -0.75    4.86
   2  22  11    1.26    5.06
  -2  22 -11    1.50    5.68
  -2  22 -11    0.20    4.78
   2 -22  12   21.62    6.64
  -2 -22 -12   19.98    5.94
  -2 -22 -12    8.33    5.33
   2  22  12   14.47    5.50
  -2  22 -12   17.82    6.26
  -2  22 -12   21.03    6.10
   2 -23 -13  141.60    7.61
   2 -23 -13  157.10    7.56
   2  23 -13  143.60    8.55
   2  23 -13  132.80    8.71
   2 -23 -12   56.24    5.95
   2 -23 -12   58.20    6.10
   2  23 -12   51.14    5.90
   2  23 -12   57.15    6.01
   2 -23 -11   14.44    4.70
   2 -23 -11    6.88    5.12
   2  23 -11   10.96    4.89
   2  23 -11    7.89    4.49
   2 -23 -10   67.58    5.45
   2 -23 -10   81.45    5.90
   2  23 -10   73.99    5.00
   2  23 -10   78.20    5.33
   2 -23  -9   -2.95    4.24
   2 -23  -9   -4.56    4.11
   2  23  -9    0.02    3.01
   2  23  -9   -4.44    3.20
   2 -23  -8    6.04    3.83
   2 -23  -8   12.91    4.20
   2 -23  -7   -0.75    3.56
   2 -23  -7   -1.40    4.06
   2 -23  -6   14.64    3.83
   2 -23  -6   16.81    3.86
   2 -23  -5  814.80   20.50
   2 -23  -5  820.90   20.75
   2 -23  -4    1.01    3.09
   2 -23  -4    3.37    2.94
   2 -23  -3   10.37    2.87
   2 -23  -3   10.29    2.86
  -2 -23  -2 1406.00   32.55
  -2 -23  -2 1341.00   31.15
  -2 -23  -3  331.30    9.53
  -2 -23  -3  350.00    9.90
  -2 -23  -4  129.20    5.92
  -2 -23  -4  145.50    6.20
   2  23   4  136.30    5.70
  -2 -23  -5  121.50    5.97
  -2 -23  -5  112.00    5.64
   2  23   5  120.50    5.46
   2 -23   6   46.43    3.89
  -2 -23  -6   54.79    5.22
  -2 -23  -6   56.38    5.01
   2  23   6   55.96    4.91
  -2  23  -6   41.31    3.27
  -2  23  -6   46.52    3.15
   2 -23   7   96.69    5.37
  -2 -23  -7   82.32    5.96
   2  23   7   79.17    5.75
  -2  23  -7   79.85    4.61
  -2  23  -7   93.65    4.72
   2 -23   8   -4.58    4.51
  -2 -23  -8   -3.70    3.84
  -2 -23  -8   -7.02    4.64
   2  23   8    8.04    4.59
  -2  23  -8   -2.79    3.67
  -2  23  -8   -3.31    3.59
   2 -23   9   43.47    5.45
  -2 -23  -9   50.88    5.62
  -2 -23  -9   35.28    4.97
   2  23   9   38.42    5.21
  -2  23  -9   35.47    5.02
  -2  23  -9   48.64    4.48
   2 -23  10   13.50    5.32
  -2 -23 -10    9.08    5.02
  -2 -23 -10   11.29    5.44
   2  23  10    4.32    4.70
  -2  23 -10   13.05    5.02
  -2  23 -10    4.70    4.28
  -2 -23 -11    4.67    5.11
  -2 -23 -11    1.18    5.21
   2  23  11   -7.10    4.82
  -2  23 -11   -4.43    4.84
  -2  23 -11   12.78    6.01
   2 -24 -12  110.80    6.39
   2 -24 -12  100.20    6.77
   2  24 -12  102.40    7.38
   2  24 -12  101.90    7.02
   2 -24 -11  113.80    6.88
   2 -24 -11  107.60    6.91
   2  24 -11  110.30    6.13
   2  24 -11  114.80    6.19
   2 -24 -10   -3.48    4.85
   2 -24 -10    9.50    4.42
   2  24 -10    2.65    3.77
   2  24 -10   -1.62    4.02
   2 -24  -9   -4.35    4.16
   2 -24  -9    8.21    4.58
   2  24  -9    0.71    2.70
   2  24  -9    0.37    2.53
   2 -24  -8   27.55    4.30
   2 -24  -8   21.25    4.46
   2 -24  -7   67.64    4.99
   2 -24  -7   63.02    4.76
   2 -24  -6    8.07    3.64
   2 -24  -6   10.74    3.86
   2 -24  -5   29.30    3.99
   2 -24  -5   31.54    3.83
   2 -24  -4  712.50   17.72
   2 -24  -4  722.00   17.86
   2 -24  -3  317.00    8.73
   2 -24  -3  302.10    8.29
  -2 -24  -3  152.90    5.67
  -2 -24  -3  158.30    5.77
  -2 -24  -4  330.30    9.99
  -2 -24  -4  334.20   10.03
  -2 -24  -5    4.54    3.83
  -2 -24  -5    1.65    3.42
  -2 -24  -6  100.50    6.14
  -2 -24  -6   79.71    5.38
   2  24   6  104.00    5.53
  -2  24  -6   94.60    3.72
  -2 -24  -7   45.08    5.20
  -2 -24  -7   29.64    4.78
   2  24   7   35.59    4.80
  -2  24  -7   39.50    3.67
  -2  24  -7   39.77    3.79
  -2 -24  -8    1.43    4.59
  -2 -24  -8    6.07    4.92
   2  24   8    8.11    4.56
  -2  24  -8    1.70    3.67
  -2  24  -8    4.80    3.95
  -2 -24  -9    5.21    5.23
  -2 -24  -9    6.56    4.76
   2  24   9    4.11    5.02
  -2  24  -9   11.25    4.22
  -2  24  -9    4.22    4.60
  -2 -24 -10    5.31    4.94
  -2 -24 -10   11.43    5.04
   2  24  10   15.61    5.38
  -2  24 -10    7.43    5.47
  -2  24 -10    3.61    4.93
  -2 -24 -11    3.53    5.67
  -2 -24 -11    6.69    5.81
   2  24  11    0.66    4.87
  -2  24 -11   -6.33    5.62
  -2  24 -11   -6.39    6.16
   2 -25 -12   18.14    5.53
   2 -25 -12    9.51    5.18
   2  25 -12    3.83    6.61
   2  25 -12   10.36    6.10
   2 -25 -11   19.19    5.57
   2 -25 -11   12.12    5.14
   2  25 -11   15.22    4.75
   2  25 -11   11.93    5.13
   2 -25 -10  136.20    7.09
   2 -25 -10  140.20    7.42
   2  25 -10  148.50    5.72
   2  25 -10  149.10    5.92
   2 -25  -9   19.26    4.90
   2 -25  -9   18.71    4.58
   2 -25  -8  114.10    6.14
   2 -25  -8  126.60    6.59
   2 -25  -7    1.06    4.10
   2 -25  -7   -5.57    3.64
   2 -25  -5  316.30    9.59
   2 -25  -5  292.40    9.17
   2 -25  -4   15.66    3.08
   2 -25  -4   15.34    3.32
   2 -25  -3    4.83    2.22
   2 -25  -3    6.81    2.25
  -2 -25  -3  282.60    8.37
  -2 -25  -3  288.20    8.31
  -2 -25  -4  182.90    6.74
  -2 -25  -4  192.50    6.85
  -2 -25  -5   32.64    4.24
  -2 -25  -5   31.94    4.11
  -2 -25  -6  234.60    8.64
  -2 -25  -6  218.20    8.36
  -2 -25  -7   32.27    4.69
  -2 -25  -7   30.08    5.04
  -2  25  -7   25.67    3.10
  -2  25  -7   21.95    3.17
  -2 -25  -8   49.41    5.73
  -2 -25  -8   60.75    5.56
  -2  25  -8   56.33    4.67
  -2  25  -8   58.32    4.76
  -2 -25  -9   13.29    5.38
  -2 -25  -9   14.88    5.06
  -2  25  -9    6.29    4.71
  -2  25  -9    8.12    4.54
  -2 -25 -10   48.55    6.21
  -2 -25 -10   50.52    6.38
  -2  25 -10   43.20    6.49
  -2  25 -10   45.74    6.54
   2  26 -12   -0.23    7.46
   2  26 -12    0.09    7.16
   2  26 -11   10.57    4.27
   2  26 -11    9.81    4.20
   2 -26 -10   -5.48    5.08
   2 -26 -10    1.42    4.70
   2 -26  -9   45.09    5.69
   2 -26  -9   38.74    5.40
   2 -26  -8   53.39    5.38
   2 -26  -8   36.91    4.72
   2 -26  -7  241.50    8.47
   2 -26  -7  247.60    8.93
   2 -26  -6    0.85    3.63
   2 -26  -6    0.97    3.75
   2 -26  -5   26.13    3.69
   2 -26  -5   29.62    3.92
  -2 -26  -3    1.55    2.56
  -2 -26  -3    3.47    2.66
  -2 -26  -4  391.20   10.91
  -2 -26  -4  402.80   11.26
  -2 -26  -5    7.36    3.83
  -2 -26  -5    4.62    3.59
  -2 -26  -6   -1.16    4.02
  -2 -26  -6   -6.20    4.12
  -2 -26  -7  128.40    7.07
  -2 -26  -7  115.40    6.61
  -2 -26  -8    2.99    5.22
  -2 -26  -8    6.50    4.93
  -2  26  -8    9.54    3.57
  -2  26  -8    8.88    3.75
  -2 -26  -9   -1.27    5.09
  -2 -26  -9   -6.29    5.15
  -2  26  -9    6.48    5.10
  -2  26  -9    3.87    4.92
  -2 -26 -10   14.49    5.64
  -2 -26 -10    8.12    6.04
  -2  26 -10   13.56    6.20
  -2  26 -10   12.54    6.44
   2 -27 -11   26.45    5.94
   2 -27 -11   31.27    5.80
   2 -27 -10    0.96    5.41
   2 -27 -10    6.37    5.38
   2 -27  -9    6.38    4.91
   2 -27  -9   -1.89    5.04
   2 -27  -8  145.40    7.05
   2 -27  -8  161.90    7.45
   2 -27  -7  326.40   10.39
   2 -27  -7  321.00   10.29
   2 -27  -6   21.88    4.15
   2 -27  -6   17.13    4.15
   2 -27  -5  139.00    5.87
   2 -27  -5  120.20    5.38
   2 -27  -4  151.50    5.34
   2 -27  -4  163.40    5.36
  -2 -27  -4    8.82    3.58
  -2 -27  -4    7.61    3.39
  -2 -27  -5   97.14    5.60
  -2 -27  -5  114.20    5.80
  -2 -27  -6  273.00    9.31
  -2 -27  -6  272.90    9.43
  -2 -27  -7    1.87    4.57
  -2 -27  -7   -0.93    5.13
  -2 -27  -8   -2.59    5.19
  -2 -27  -8   12.75    5.49
  -2 -27  -9   32.36    5.88
  -2 -27  -9   22.61    5.97
   2 -28 -10  165.60    8.08
   2 -28 -10  155.20    8.21
   2 -28  -9   46.42    6.15
   2 -28  -9   59.34    6.36
   2 -28  -8    5.06    4.95
   2 -28  -8   -2.75    4.78
   2 -28  -7   27.88    4.96
   2 -28  -7   24.93    4.59
   2 -28  -6   33.71    4.40
   2 -28  -6   22.85    4.50
   2 -28  -5  113.80    5.28
   2 -28  -5  112.50    5.42
  -2 -28  -4    0.58    3.27
  -2 -28  -4    4.51    3.08
  -2 -28  -5   23.76    4.44
  -2 -28  -5   25.19    4.29
  -2 -28  -6  113.90    6.46
  -2 -28  -6  131.60    7.01
  -2 -28  -7   64.87    6.13
  -2 -28  -7   61.69    6.11
  -2 -28  -8    8.88    5.59
  -2 -28  -8   -2.72    5.45
  -2 -28  -9    6.83    5.73
  -2 -28  -9    2.42    5.89
   2 -29 -10   14.12    6.09
   2 -29 -10    7.68    6.40
   2 -29  -9  124.20    7.41
   2 -29  -9  121.30    7.85
   2 -29  -8    2.66    5.30
   2 -29  -8   -1.31    5.24
   2 -29  -7    8.06    5.12
   2 -29  -7    1.32    4.97
   2 -29  -6   89.81    5.49
   2 -29  -6  102.30    5.75
   2 -29  -5    3.48    3.11
   2 -29  -5    4.92    3.51
  -2 -29  -5   22.74    4.44
  -2 -29  -5   10.81    4.32
  -2 -29  -6   68.68    6.37
  -2 -29  -6   71.79    6.07
  -2 -29  -7   28.99    5.88
  -2 -29  -7   23.09    5.88
  -2 -29  -8  103.80    7.52
  -2 -29  -8   98.11    7.77
   2 -30  -9    3.58    6.42
   2 -30  -9    7.25    6.51
   2 -30  -8  204.20    8.97
   2 -30  -8  188.60    8.73
   2 -30  -7   79.19    6.14
   2 -30  -7   79.87    6.09
   2 -30  -6    0.55    4.22
   2 -30  -6   -1.44    3.84
  -2 -30  -5    1.90    4.03
  -2 -30  -5   -1.57    4.07
  -2 -30  -6    7.61    5.64
  -2 -30  -6   -1.07    5.07
  -2 -30  -7   44.10    6.84
  -2 -30  -7   56.62    7.04
   2 -31  -8   22.31    6.31
   2 -31  -8   23.56    6.46
   2 -31  -7   23.27    5.88
   2 -31  -7   20.60    5.40
   2 -31  -6    2.93    3.95
   2 -31  -6    6.30    4.12
  -2 -31  -6   34.52    6.07
  -2 -31  -6   30.44    6.10
   2 -32  -7   31.78    5.90
   2 -32  -7   37.43    5.88
   3   0 -17    3.04    4.32
   3   0 -17    6.57    4.13
   3   0 -16  238.70    9.19
   3   0 -16  236.70    8.59
   3   0 -15    3.07    4.16
   3   0 -15    0.88    4.20
   3   0 -14  178.30    7.94
   3   0 -14  166.20    7.60
   3   0 -13   -2.00    4.08
   3   0 -13    4.88    4.02
   3   0 -12  359.80   11.84
   3   0 -12  374.90   11.95
   3   0 -11   -3.16    3.90
   3   0 -11   -0.62    3.88
   3   0 -10  150.80    7.33
   3   0 -10  165.60    7.58
   3   0  -9   -0.14    4.33
   3   0  -9   -1.46    4.03
   3   0  -8 1662.00   39.66
   3   0  -8 1652.00   39.28
   3   0  -7    5.41    4.25
   3   0  -7    3.53    3.61
   3   0  -6 2605.00   60.00
   3   0  -6 2644.00   60.49
   3   0  -5    1.62    3.64
   3   0  -5    5.90    3.75
  -3   0   5    1.56    3.44
   3   0  -4  410.40   11.75
  -3   0   4  396.00   11.48
   3   0  -3    8.78    3.77
  -3   0   3   -0.40    3.63
   3   0  -2 1598.00   37.62
  -3   0   2 1606.00   37.63
   3   0  -1    8.59    4.24
  -3   0   1    7.42    3.92
   3   0   0 2122.00   49.01
  -3   0   0 2107.00   48.64
   3   0   1    0.80    3.63
  -3   0  -1    4.22    3.61
   3   0   2    2.61    3.59
  -3   0  -2    0.26    3.58
   3   0   3    3.23    3.65
  -3   0  -3    3.27    3.56
   3   0   4  794.00   20.30
  -3   0  -4  800.40   20.66
   3   0   5    2.08    4.12
  -3   0  -5    2.67    3.59
   3   0   6 2950.00   68.05
  -3   0  -6 2939.00   67.82
   3   0   7    0.84    4.26
  -3   0  -7    1.05    4.15
   3   0   8  356.70   11.72
  -3   0  -8  367.70   12.13
   3   0   9    6.14    4.19
  -3   0  -9    1.09    4.45
   3   0  10  170.10    8.09
  -3   0 -10  175.50    8.12
   3   0  11    2.40    4.77
  -3   0 -11   -5.58    4.10
   3   0  12   11.87    4.66
  -3   0 -12   17.49    4.43
   3   0  13   -8.55    4.87
  -3   0 -13    6.58    4.24
   3   0  14   23.09    5.07
  -3   0 -14   25.70    4.74
   3   0  15   -0.02    4.76
  -3   0 -15   -0.66    4.83
   3  -1 -17   13.74    4.72
   3  -1 -17   11.18    4.26
   3   1 -17   10.45    4.65
   3   1 -17    5.94    4.74
   3  -1 -16    8.72    4.36
   3  -1 -16   -3.99    4.42
   3   1 -16    4.15    4.25
   3   1 -16    5.10    4.06
   3  -1 -15   18.21    4.06
   3  -1 -15   18.34    4.52
   3   1 -15   13.40    4.50
   3   1 -15   19.09    4.16
   3  -1 -14    5.36    4.37
   3  -1 -14    0.51    3.98
   3   1 -14    2.62    3.80
   3   1 -14    3.82    4.23
   3  -1 -13   74.21    5.88
   3  -1 -13   71.46    5.70
   3   1 -13   82.06    5.32
   3   1 -13   77.96    6.02
   3  -1 -12  189.30    8.35
   3  -1 -12  182.30    8.15
   3   1 -12  193.30    7.59
   3   1 -12  184.20    7.99
   3  -1 -11  130.80    6.94
   3  -1 -11  130.80    6.87
   3   1 -11  122.60    6.50
   3   1 -11  122.10    6.18
   3  -1 -10  245.70    9.45
   3  -1 -10  240.90    9.16
   3   1 -10  248.90    9.17
   3   1 -10  225.90    9.03
   3  -1  -9  114.90    6.53
   3  -1  -9  106.10    6.44
   3   1  -9  121.70    6.29
   3   1  -9  117.20    6.95
   3  -1  -8   50.62    5.00
   3  -1  -8   51.64    4.51
   3   1  -8   47.23    4.70
   3   1  -8   47.24    4.61
   3  -1  -7 1289.00   31.65
   3  -1  -7 1321.00   31.88
   3   1  -7 1315.00   31.94
   3   1  -7 1288.00   31.42
   3  -1  -6  410.40   11.87
   3  -1  -6  418.50   12.46
   3   1  -6  425.70   12.43
   3   1  -6  430.30   12.32
   3  -1  -5 3368.00   76.55
   3  -1  -5 3326.00   75.69
  -3  -1   5 3295.00   74.84
   3   1  -5 3377.00   76.58
   3   1  -5 3474.00   78.70
  -3   1   5 3298.00   74.83
   3   1  -4  169.60    6.49
  -3   1   4  166.60    6.68
   3  -1  -3 2680.00   61.30
  -3  -1   3 2657.00   60.66
   3   1  -3 2561.00   58.54
  -3   1   3 2616.00   59.74
   3  -1  -2  433.40   12.41
  -3  -1   2  432.20   12.18
   3   1  -2  457.40   12.98
  -3   1   2  440.70   12.38
   3  -1  -1 1292.00   30.90
  -3  -1   1 1235.00   29.54
   3   1  -1 1273.00   30.46
  -3   1   1 1364.00   32.30
   3  -1   0  123.10    6.16
  -3  -1   0  131.20    6.19
   3   1   0  134.90    6.47
  -3   1   0  125.30    5.95
   3  -1   1   53.79    4.55
  -3  -1  -1   57.22    4.71
   3   1   1   46.49    4.63
  -3   1  -1   55.96    4.42
   3  -1   2  475.80   13.14
  -3  -1  -2  472.70   13.12
   3   1   2  480.70   13.36
  -3   1  -2  487.40   13.46
   3  -1   3   70.99    5.05
  -3  -1  -3   83.03    5.20
   3   1   3   88.15    5.62
  -3   1  -3   77.58    5.17
   3  -1   4 1470.00   34.99
  -3  -1  -4 1488.00   35.65
   3   1   4 1502.00   35.91
  -3   1  -4 1484.00   35.58
   3  -1   5  149.00    6.92
  -3  -1  -5  126.30    6.36
   3   1   5  141.00    7.13
  -3   1  -5  153.60    7.12
   3  -1   6   13.52    4.33
  -3  -1  -6   11.68    4.37
   3   1   6   12.17    4.43
  -3   1  -6   16.77    4.27
   3  -1   7  213.30    8.41
  -3  -1  -7  240.30    9.21
   3   1   7  220.10    8.91
  -3   1  -7  213.50    8.77
   3  -1   8    5.61    4.31
  -3  -1  -8    1.90    4.28
   3   1   8    4.09    4.78
  -3   1  -8    3.99    4.11
   3  -1   9  270.50   10.07
  -3  -1  -9  255.40    9.63
   3   1   9  263.40   10.03
  -3   1  -9  260.90    9.72
   3  -1  10   39.93    5.31
  -3  -1 -10   26.17    4.95
   3   1  10   39.04    5.44
  -3   1 -10   31.21    4.89
   3  -1  11   10.98    4.92
  -3  -1 -11    2.85    4.04
   3   1  11    3.21    4.63
  -3   1 -11    6.69    4.34
   3  -1  12   22.21    4.76
  -3  -1 -12   26.30    4.89
   3   1  12   20.44    5.05
  -3   1 -12   20.90    4.72
   3  -1  13   88.82    6.34
  -3  -1 -13   83.02    5.92
   3   1  13   83.94    6.08
  -3   1 -13   87.23    6.11
   3  -1  14   -3.83    4.93
  -3  -1 -14    0.14    4.44
   3   1  14   -2.76    4.64
  -3   1 -14    0.35    4.37
   3  -1  15  331.20   11.13
  -3  -1 -15  334.20   10.84
   3   1  15  343.60   11.17
  -3   1 -15  357.00   11.59
   3  -2 -17    3.49    4.47
   3  -2 -17    3.74    4.72
   3   2 -17    8.79    4.45
   3   2 -17   -0.85    4.38
   3  -2 -16  111.80    6.20
   3  -2 -16  115.80    6.18
   3   2 -16  107.70    6.28
   3   2 -16  112.00    6.51
   3  -2 -15   66.93    5.16
   3  -2 -15   67.36    5.24
   3   2 -15   72.00    5.47
   3   2 -15   66.87    5.04
   3  -2 -14  243.30    9.09
   3  -2 -14  222.60    8.27
   3   2 -14  227.70    8.54
   3   2 -14  245.40    9.35
   3  -2 -13  659.90   18.29
   3  -2 -13  665.70   18.08
   3   2 -13  708.50   19.31
   3   2 -13  688.30   18.53
   3  -2 -12  806.50   21.27
   3  -2 -12  825.60   22.03
   3   2 -12  807.50   21.50
   3   2 -12  802.80   20.96
   3  -2 -11  100.10    6.22
   3  -2 -11  104.20    6.13
   3   2 -11  106.00    5.97
   3   2 -11   98.57    6.35
   3  -2 -10  291.80   10.58
   3  -2 -10  287.20    9.91
   3   2 -10  291.50    9.93
   3   2 -10  272.20   10.07
   3  -2  -9   56.26    5.36
   3  -2  -9   66.49    5.09
   3   2  -9   57.11    5.29
   3   2  -9   60.79    4.96
   3  -2  -8  158.70    7.36
   3  -2  -8  152.20    6.51
   3   2  -8  159.50    7.31
   3   2  -8  179.50    7.29
   3  -2  -7   26.49    4.70
   3  -2  -7   35.47    4.46
   3   2  -7   23.04    3.93
   3   2  -7   17.56    4.31
   3  -2  -6  112.50    5.67
   3  -2  -6  105.30    6.13
   3   2  -6   97.97    5.33
   3   2  -6   93.77    5.71
   3  -2  -5  776.20   19.87
   3  -2  -5  815.30   20.78
  -3  -2   5  805.20   20.28
   3   2  -5  788.00   19.93
   3   2  -5  792.30   20.02
  -3   2   5  803.20   20.26
   3  -2  -4  411.60   11.69
  -3  -2   4  407.70   11.49
   3   2  -4  416.40   11.65
  -3   2   4  417.50   11.86
   3  -2  -3  293.70    9.33
  -3  -2   3  299.80    9.28
   3   2  -3  281.40    8.96
  -3   2   3  281.80    9.05
   3  -2  -2 4451.00  100.10
  -3  -2   2 4371.00   98.23
   3   2  -2 4549.00  102.10
  -3   2   2 4625.00  103.80
   3  -2  -1    6.53    4.18
  -3  -2   1   13.14    3.88
   3   2  -1    8.77    3.83
  -3   2   1    7.47    3.71
   3  -2   0  343.40   10.52
  -3  -2   0  339.90   10.33
   3   2   0  347.60   10.46
  -3   2   0  366.70   10.85
   3  -2   1 1346.00   32.11
  -3  -2  -1 1283.00   30.64
   3   2   1 1251.00   29.84
  -3   2  -1 1335.00   31.62
   3  -2   2   34.64    4.22
  -3  -2  -2   42.34    4.15
   3   2   2   32.20    4.08
  -3   2  -2   28.75    3.99
   3  -2   3   30.70    4.37
  -3  -2  -3   31.38    4.26
   3   2   3   33.52    4.51
  -3   2  -3   28.28    4.16
   3  -2   4   18.67    4.19
  -3  -2  -4   15.63    4.25
   3   2   4   14.28    4.01
  -3   2  -4   24.44    4.27
   3  -2   5   62.32    5.05
  -3  -2  -5   64.29    4.81
   3   2   5   66.78    5.39
  -3   2  -5   58.26    5.10
   3  -2   6  448.60   13.66
  -3  -2  -6  441.80   13.26
   3   2   6  446.70   13.39
  -3   2  -6  437.60   13.15
   3  -2   7   42.34    5.16
  -3  -2  -7   39.81    4.87
   3   2   7   32.02    4.86
  -3   2  -7   43.89    5.06
   3  -2   8  909.80   23.81
  -3  -2  -8  911.80   23.77
   3   2   8  901.00   23.76
  -3   2  -8  914.80   23.77
   3  -2   9  772.40   20.81
  -3  -2  -9  729.80   19.94
   3   2   9  740.30   20.18
  -3   2  -9  779.50   21.21
   3  -2  10  190.60    8.24
  -3  -2 -10  199.10    8.32
   3   2  10  214.80    9.06
  -3   2 -10  212.20    8.73
   3  -2  11   27.10    5.01
  -3  -2 -11   35.28    5.17
   3   2  11   24.17    5.03
  -3   2 -11   31.38    4.76
   3  -2  12   11.27    4.93
  -3  -2 -12    3.60    4.44
   3   2  12   -2.05    4.22
  -3   2 -12    8.37    4.29
   3  -2  13   19.37    4.87
  -3  -2 -13   15.76    4.82
   3   2  13   30.30    5.01
  -3   2 -13   23.46    4.72
   3  -2  14   81.54    6.07
  -3  -2 -14   77.73    5.96
   3   2  14   84.90    6.08
  -3   2 -14   74.58    5.82
   3  -2  15   14.91    4.99
  -3  -2 -15   22.24    5.36
   3   2  15    6.83    5.38
  -3   2 -15   17.40    4.80
   3  -3 -17   12.31    4.80
   3  -3 -17   16.38    4.41
   3   3 -17    9.96    4.38
   3   3 -17   24.36    4.46
   3  -3 -16   -5.96    3.82
   3  -3 -16   -5.90    4.36
   3   3 -16    3.67    4.14
   3   3 -16    3.49    4.59
   3  -3 -15   58.52    5.35
   3  -3 -15   58.04    5.23
   3   3 -15   55.92    5.17
   3   3 -15   53.68    5.15
   3  -3 -14  131.30    7.00
   3  -3 -14  133.70    6.64
   3   3 -14  152.90    7.18
   3   3 -14  147.10    7.21
   3  -3 -13  131.80    6.85
   3  -3 -13  127.90    6.49
   3   3 -13  143.60    7.10
   3   3 -13  132.70    6.97
   3  -3 -12  137.70    6.74
   3  -3 -12  133.90    7.01
   3   3 -12  136.50    7.02
   3   3 -12  136.10    6.94
   3  -3 -11   35.85    4.84
   3  -3 -11   36.06    4.57
   3   3 -11   32.47    4.76
   3   3 -11   36.33    4.72
   3  -3 -10  211.20    8.59
   3  -3 -10  204.30    8.74
   3   3 -10  223.90    8.85
   3   3 -10  221.90    8.73
   3  -3  -9   31.52    4.86
   3  -3  -9   24.31    4.45
   3   3  -9   24.39    4.15
   3   3  -9   29.99    4.65
   3  -3  -8   16.87    4.17
   3  -3  -8   12.46    4.48
   3   3  -8   11.76    4.40
   3   3  -8   16.80    3.77
   3  -3  -7   38.60    4.68
   3  -3  -7   31.19    4.48
   3   3  -7   32.23    3.85
   3   3  -7   28.02    4.25
   3  -3  -6   25.81    4.62
   3  -3  -6   30.58    3.97
   3   3  -6   28.91    4.60
   3   3  -6   26.19    3.90
   3  -3  -5  277.70    9.35
   3  -3  -5  296.20    9.52
  -3  -3   5  295.80    9.21
   3   3  -5  279.30    9.13
   3   3  -5  274.40    9.01
  -3   3   5  288.80    9.29
   3   3  -4  569.00   14.97
  -3   3   4  560.00   14.77
   3  -3  -3 4436.00   99.81
  -3  -3   3 4626.00  103.70
   3   3  -3 4530.00  101.60
  -3   3   3 4505.00  101.10
   3  -3  -2   12.60    3.89
  -3  -3   2   16.77    3.92
   3   3  -2   14.41    3.62
  -3   3   2   10.99    3.70
   3  -3  -1   11.97    4.02
  -3  -3   1    7.02    3.69
   3   3  -1   13.88    3.76
  -3   3   1   12.26    3.84
   3  -3   0  311.80    9.76
  -3  -3   0  303.40    9.49
   3   3   0  288.00    8.90
  -3   3   0  315.70    9.56
   3  -3   1    5.65    3.54
  -3  -3  -1    6.85    3.58
   3   3   1    5.30    3.53
  -3   3  -1    4.13    3.84
   3  -3   2   82.09    5.04
  -3  -3  -2   83.41    5.16
   3   3   2   83.06    4.91
  -3   3  -2   80.71    4.74
   3  -3   3 2135.00   49.52
  -3  -3  -3 2112.00   49.14
   3   3   3 2063.00   47.81
  -3   3  -3 2139.00   49.58
   3  -3   4  129.30    6.16
  -3  -3  -4  136.00    6.47
   3   3   4  140.00    6.32
  -3   3  -4  130.80    6.22
   3  -3   5  236.30    8.69
  -3  -3  -5  246.50    9.04
   3   3   5  253.70    8.96
  -3   3  -5  255.70    9.14
   3  -3   6  130.90    6.86
  -3  -3  -6  115.10    6.20
   3   3   6  107.70    6.15
  -3   3  -6  119.50    6.16
   3  -3   7   28.27    4.75
  -3  -3  -7   30.69    4.68
   3   3   7   33.01    4.56
  -3   3  -7   21.50    4.20
   3   3   8   74.22    5.99
  -3   3  -8   61.87    5.76
   3  -3   9  389.90   12.52
  -3  -3  -9  400.90   12.96
   3   3   9  411.20   12.52
  -3   3  -9  388.70   12.55
   3  -3  10  248.30    9.40
  -3  -3 -10  236.40    9.13
   3   3  10  250.30    9.68
  -3   3 -10  239.50    9.31
   3  -3  11    0.76    4.73
  -3  -3 -11    2.39    4.43
   3   3  11   -0.53    4.56
  -3   3 -11    5.63    4.26
   3  -3  12  136.90    7.32
  -3  -3 -12  146.10    7.37
   3   3  12  145.10    7.21
  -3   3 -12  157.00    7.63
   3  -3  13   22.72    5.18
  -3  -3 -13   12.98    4.76
   3   3  13   17.32    5.23
  -3   3 -13   14.31    4.39
   3  -3  14   85.79    6.22
  -3  -3 -14   74.86    5.72
   3   3  14   69.20    6.11
  -3   3 -14   90.71    6.17
   3  -3  15  136.50    7.00
  -3  -3 -15  143.80    7.51
   3   3  15  142.00    6.78
  -3   3 -15  123.30    7.35
   3  -4 -17  126.50    6.59
   3  -4 -17  124.70    6.89
   3   4 -17  121.80    6.41
   3   4 -17  132.20    6.86
   3   4 -16    4.98    4.18
   3   4 -16    2.12    4.30
   3  -4 -15   94.04    5.70
   3  -4 -15   89.85    5.89
   3   4 -15   95.04    5.97
   3   4 -15   91.51    5.86
   3  -4 -14  202.10    8.46
   3  -4 -14  195.30    8.42
   3   4 -14  209.10    8.17
   3   4 -14  212.50    8.55
   3  -4 -13  158.30    7.48
   3  -4 -13  161.20    7.47
   3   4 -13  165.50    7.47
   3   4 -13  143.00    7.13
   3  -4 -12  917.20   23.98
   3  -4 -12  872.10   22.80
   3   4 -12  911.00   23.93
   3   4 -12  903.40   23.44
   3  -4 -11    5.80    4.15
   3  -4 -11    8.35    4.22
   3   4 -11    2.35    4.15
   3   4 -11    6.76    4.17
   3  -4 -10  300.20   10.52
   3  -4 -10  310.80   10.90
   3   4 -10  316.20   10.97
   3   4 -10  312.40   10.89
   3  -4  -9  234.60    8.93
   3  -4  -9  239.50    9.18
   3   4  -9  259.20    9.23
   3   4  -9  265.60    9.59
   3  -4  -8  151.40    7.26
   3  -4  -8  153.10    7.02
   3   4  -8  157.20    7.17
   3   4  -8  153.70    6.96
   3  -4  -7    9.36    4.31
   3  -4  -7   -3.33    3.63
   3   4  -7    0.36    3.89
   3   4  -7    4.59    3.35
   3  -4  -6  564.70   15.59
   3  -4  -6  573.60   15.37
   3   4  -6  599.30   16.29
   3   4  -6  600.60   15.72
   3  -4  -5  136.00    6.58
   3  -4  -5  127.90    6.03
  -3  -4   5  118.40    5.58
   3   4  -5  124.10    5.93
   3   4  -5  124.20    5.71
  -3   4   5  134.90    6.18
   3  -4  -4  671.80   17.48
  -3  -4   4  679.50   17.20
   3   4  -4  650.90   16.75
  -3   4   4  681.80   17.41
   3  -4  -3  256.90    8.67
  -3  -4   3  250.20    7.98
   3   4  -3  269.70    8.62
  -3   4   3  258.90    8.28
   3  -4  -2   30.17    4.12
  -3  -4   2   24.39    3.70
   3   4  -2   31.99    4.12
  -3   4   2   31.68    3.97
   3  -4  -1 1806.00   41.94
  -3  -4   1 1731.00   40.10
   3   4  -1 1752.00   40.74
  -3   4   1 1781.00   41.42
   3  -4   0 1404.00   33.12
  -3  -4   0 1425.00   33.49
   3   4   0 1388.00   32.68
  -3   4   0 1384.00   32.62
   3  -4   1   -1.09    3.35
  -3  -4  -1   -1.29    3.27
   3   4   1    2.44    3.38
  -3   4  -1    2.97    3.18
   3  -4   2  550.60   14.79
  -3  -4  -2  554.20   14.85
   3   4   2  557.30   14.95
  -3   4  -2  555.10   14.64
   3  -4   3   82.09    5.19
  -3  -4  -3   87.65    5.45
   3   4   3   99.04    5.54
  -3   4  -3   96.00    5.35
   3  -4   4   35.57    4.31
  -3  -4  -4   30.23    4.20
   3   4   4   25.09    4.29
  -3   4  -4   39.62    4.49
   3  -4   5   70.16    5.18
  -3  -4  -5   67.24    5.51
   3   4   5   75.11    5.57
  -3   4  -5   83.73    5.50
   3  -4   6  779.20   20.49
  -3  -4  -6  770.10   20.28
   3   4   6  794.80   21.09
  -3   4  -6  758.00   19.84
   3  -4   7   12.18    4.37
  -3  -4  -7   16.40    4.53
   3   4   7   15.83    4.68
  -3   4  -7   16.73    4.63
   3  -4   8  365.10   12.03
  -3  -4  -8  366.40   11.98
   3   4   8  378.70   12.22
  -3   4  -8  376.70   12.25
   3  -4   9  719.80   19.69
  -3  -4  -9  729.10   20.02
   3   4   9  713.10   19.08
  -3   4  -9  705.40   19.24
   3  -4  10  116.60    6.90
  -3  -4 -10  118.10    6.79
   3   4  10  124.60    6.83
  -3   4 -10  117.70    6.60
   3  -4  11   29.13    5.20
  -3  -4 -11   24.83    4.88
   3   4  11   35.25    5.37
  -3   4 -11   39.85    5.08
   3  -4  12  206.60    8.63
  -3  -4 -12  190.30    8.15
   3   4  12  213.90    9.09
  -3   4 -12  196.10    8.41
   3  -4  13  173.30    7.86
  -3  -4 -13  162.30    7.59
   3   4  13  169.40    7.75
  -3   4 -13  174.90    7.75
   3  -4  14   13.02    4.85
  -3  -4 -14    8.29    4.57
   3   4  14    7.61    4.68
  -3   4 -14   -1.73    4.51
   3  -4  15    2.88    4.60
  -3  -4 -15    0.84    4.92
   3   4  15    4.04    4.57
  -3   4 -15    6.08    4.89
   3  -5 -17  246.50    9.25
   3  -5 -17  238.90    8.51
   3   5 -17  250.30    9.05
   3   5 -17  241.70    9.05
   3   5 -16    0.14    4.41
   3   5 -16   -0.41    4.29
   3  -5 -15   28.44    4.52
   3  -5 -15   22.08    4.68
   3  -5 -14  325.80   10.80
   3  -5 -14  323.80   10.79
   3   5 -14  319.60   10.81
   3   5 -14  331.80   10.48
   3  -5 -13    2.93    4.03
   3  -5 -13    5.32    4.13
   3   5 -13    4.99    3.84
   3   5 -13   14.47    4.32
   3  -5 -12   86.01    5.80
   3  -5 -12   88.68    6.15
   3   5 -12   89.27    6.30
   3   5 -12   92.20    5.64
   3  -5 -11  216.70    8.81
   3  -5 -11  194.00    8.39
   3   5 -11  212.40    8.11
   3   5 -11  186.50    7.95
   3  -5 -10  805.50   21.41
   3  -5 -10  771.80   20.64
   3   5 -10  784.30   20.45
   3   5 -10  791.10   21.18
   3  -5  -9   82.83    6.13
   3  -5  -9   74.64    5.57
   3   5  -9   81.00    5.68
   3   5  -9   82.35    5.66
   3  -5  -8  115.40    6.26
   3  -5  -8  105.40    6.36
   3   5  -8  111.90    6.12
   3   5  -8  122.30    6.39
   3  -5  -7   34.74    4.49
   3  -5  -7   37.08    5.02
   3   5  -7   40.98    4.08
   3   5  -7   42.19    4.45
   3  -5  -6 1025.00   25.62
   3  -5  -6 1038.00   25.66
   3   5  -6 1038.00   25.54
   3   5  -6 1022.00   24.91
   3  -5  -5  585.40   15.79
   3  -5  -5  576.30   15.76
  -3  -5   5  547.40   14.57
   3   5  -5  539.30   14.39
   3   5  -5  552.60   14.34
  -3   5   5  585.00   15.63
   3  -5  -4   97.01    5.45
  -3  -5   4   85.12    4.64
   3   5  -4   77.80    4.34
  -3   5   4   85.75    4.80
   3  -5  -3  553.80   14.68
  -3  -5   3  574.90   14.78
   3   5  -3  571.00   14.88
  -3   5   3  569.80   15.00
   3  -5  -2  186.60    6.91
  -3  -5   2  181.30    6.40
   3   5  -2  190.40    6.96
  -3   5   2  191.00    6.96
   3  -5  -1    4.00    3.30
  -3  -5   1    5.73    3.26
   3   5  -1    5.19    3.28
  -3   5   1    5.38    3.25
   3  -5   0 2404.00   55.03
  -3  -5   0 2258.00   51.65
   3   5   0 2373.00   54.27
  -3   5   0 2365.00   54.00
   3  -5   1  241.40    7.95
  -3  -5  -1  249.10    8.18
   3   5   1  269.30    8.62
  -3   5  -1  256.40    8.20
   3  -5   2   -0.12    3.31
  -3  -5  -2    2.60    3.60
   3   5   2   -1.16    3.36
  -3   5  -2    3.25    3.40
   3  -5   3 1495.00   35.37
  -3  -5  -3 1479.00   35.11
   3   5   3 1480.00   35.29
  -3   5  -3 1518.00   36.01
   3  -5   4 2297.00   53.19
  -3  -5  -4 2304.00   53.44
   3   5   4 2457.00   56.88
  -3   5  -4 2272.00   52.68
   3  -5   5   24.23    4.31
  -3  -5  -5   22.80    4.52
   3   5   5   16.48    4.16
  -3   5  -5   22.89    4.11
   3  -5   6  365.10   11.74
  -3  -5  -6  335.80   11.06
   3   5   6  355.40   11.72
  -3   5  -6  354.20   11.19
   3  -5   7  209.70    8.65
  -3  -5  -7  216.60    8.56
   3   5   7  213.80    8.82
  -3   5  -7  217.60    8.65
   3  -5   8  378.20   12.24
  -3  -5  -8  355.00   11.82
   3   5   8  393.00   12.77
  -3   5  -8  369.80   11.91
   3  -5   9   -0.15    4.16
  -3  -5  -9   -0.82    4.39
   3   5   9    1.45    4.13
  -3   5  -9   -2.10    4.20
   3  -5  10  167.00    7.85
  -3  -5 -10  175.20    8.00
   3   5  10  152.20    7.47
  -3   5 -10  160.60    7.62
   3  -5  11  370.50   12.06
  -3  -5 -11  359.60   11.80
   3   5  11  385.40   11.83
  -3   5 -11  369.20   11.91
   3  -5  12   23.03    4.94
  -3  -5 -12   25.10    4.74
   3   5  12   28.88    5.15
  -3   5 -12   34.57    5.10
   3  -5  13   17.18    4.83
  -3  -5 -13    1.64    4.40
   3   5  13    3.07    4.37
  -3   5 -13   13.47    4.76
   3  -5  14   98.94    6.50
  -3  -5 -14  103.60    6.34
   3   5  14  119.00    6.55
  -3   5 -14  104.00    6.52
   3  -5  15   15.22    5.40
  -3  -5 -15   12.63    5.14
   3   5  15   24.91    4.89
  -3   5 -15   15.26    5.42
   3  -6 -17   61.86    5.36
   3  -6 -17   73.21    5.98
   3   6 -17   62.99    5.37
   3   6 -17   62.60    5.64
   3  -6 -16    4.24    4.44
   3  -6 -16    4.34    4.37
   3   6 -16    5.67    4.59
   3   6 -16    0.41    4.17
   3  -6 -15    1.46    4.22
   3  -6 -15   -2.09    4.19
   3   6 -15    1.19    3.94
   3   6 -15   -5.43    4.62
   3  -6 -14  574.50   15.86
   3  -6 -14  586.30   16.39
   3   6 -14  594.70   16.43
   3   6 -14  575.50   16.18
   3  -6 -13  235.50    8.91
   3  -6 -13  228.70    8.57
   3   6 -13  237.90    9.16
   3   6 -13  242.50    9.15
   3  -6 -12  147.20    7.06
   3  -6 -12  150.10    7.39
   3   6 -12  129.70    6.65
   3   6 -12  136.50    6.64
   3  -6 -11  274.20    9.87
   3  -6 -11  253.40    9.37
   3   6 -11  266.30    9.71
   3   6 -11  266.10    9.06
   3  -6 -10   55.15    5.49
   3  -6 -10   61.14    5.28
   3   6 -10   68.61    5.40
   3   6 -10   58.76    4.68
   3  -6  -9 1618.00   39.04
   3  -6  -9 1602.00   38.28
   3   6  -9 1602.00   38.41
   3   6  -9 1587.00   37.67
   3  -6  -8  141.30    7.13
   3  -6  -8  151.40    7.07
   3   6  -8  143.30    6.94
   3   6  -8  143.30    6.47
   3  -6  -7  211.80    8.11
   3  -6  -7  200.50    8.27
   3   6  -7  199.30    7.59
   3   6  -7  189.40    7.52
   3  -6  -6 1353.00   32.65
   3  -6  -6 1351.00   32.64
   3   6  -6 1437.00   34.13
   3   6  -6 1434.00   34.06
   3  -6  -5  736.90   18.99
   3  -6  -5  747.60   19.36
  -3  -6   5  800.50   19.97
   3   6  -5  771.00   19.46
   3   6  -5  781.40   19.32
  -3   6   5  759.20   19.39
   3  -6  -4  212.20    7.71
  -3  -6   4  207.90    7.01
   3   6  -4  219.00    7.12
  -3   6   4  219.90    7.56
   3  -6  -3    7.10    3.56
  -3  -6   3    6.92    2.97
   3   6  -3    8.06    3.15
  -3   6   3    4.48    3.30
   3  -6  -2  344.00   10.16
  -3  -6   2  333.30    9.44
   3   6  -2  345.30    9.86
  -3   6   2  335.30    9.85
   3  -6  -1 1078.00   25.84
  -3  -6   1 1053.00   24.99
   3   6  -1 1097.00   26.17
  -3   6   1 1074.00   25.72
   3  -6   0  511.90   13.65
  -3  -6   0  498.50   13.18
   3   6   0  489.60   13.07
  -3   6   0  507.20   13.41
   3  -6   1  855.00   21.02
  -3  -6  -1  858.90   21.19
   3   6   1  859.20   21.05
  -3   6  -1  863.20   21.14
   3  -6   2   17.69    3.59
  -3  -6  -2   22.28    3.93
   3   6   2   26.16    3.84
  -3   6  -2   19.17    3.57
   3  -6   3    6.61    3.69
  -3  -6  -3   11.00    3.78
   3   6   3   14.07    3.84
  -3   6  -3   11.60    3.57
   3  -6   4   17.09    3.96
  -3  -6  -4   24.75    4.13
   3   6   4   15.70    3.85
  -3   6  -4   15.69    3.80
   3  -6   5 3913.00   88.69
  -3  -6  -5 4064.00   92.41
   3   6   5 4116.00   93.25
  -3   6  -5 3943.00   89.44
   3  -6   6  237.80    8.80
  -3  -6  -6  234.00    8.82
   3   6   6  248.20    9.10
  -3   6  -6  260.60    9.26
   3  -6   7  406.50   12.73
  -3  -6  -7  403.10   12.60
   3   6   7  408.70   12.73
  -3   6  -7  419.60   12.96
   3  -6   8   76.62    5.96
  -3  -6  -8   76.45    5.95
   3  -6   9   46.68    5.48
  -3  -6  -9   40.89    5.43
   3   6   9   51.84    5.68
  -3   6  -9   51.57    5.23
   3  -6  10  249.00    9.70
  -3  -6 -10  243.30    9.43
   3   6  10  217.70    9.26
  -3   6 -10  241.60    9.51
   3  -6  11   94.96    6.72
  -3  -6 -11   84.10    6.17
   3   6  11   90.03    6.10
  -3   6 -11   81.74    5.85
   3  -6  12   48.97    5.59
  -3  -6 -12   44.65    5.25
   3   6  12   48.37    5.11
  -3   6 -12   51.61    5.45
   3  -6  13   79.10    6.08
  -3  -6 -13   95.32    6.18
   3   6  13   80.08    5.74
  -3   6 -13   82.67    6.14
   3  -6  14  100.80    6.81
  -3  -6 -14  104.70    6.62
   3   6  14  107.60    6.59
  -3   6 -14  104.30    6.35
   3  -6  15    7.99    4.85
  -3  -6 -15    4.43    4.96
   3   6  15    5.94    4.26
  -3   6 -15   -2.79    5.06
   3  -7 -17  111.80    5.79
   3  -7 -17  122.40    6.53
   3   7 -17  107.60    6.10
   3   7 -17  116.00    6.57
   3  -7 -16    1.18    4.16
   3  -7 -16   -3.41    4.63
   3   7 -16    2.73    4.22
   3   7 -16   -2.06    4.58
   3  -7 -15   80.01    5.65
   3  -7 -15   89.20    5.54
   3   7 -15   97.70    5.86
   3   7 -15   83.04    5.97
   3  -7 -14  164.10    7.55
   3  -7 -14  147.40    7.03
   3   7 -14  144.20    6.89
   3   7 -14  147.00    7.08
   3  -7 -13  140.30    7.04
   3  -7 -13  145.00    7.11
   3   7 -13  132.20    6.97
   3   7 -13  130.20    6.60
   3  -7 -12  377.70   12.33
   3  -7 -12  366.40   11.95
   3   7 -12  384.70   12.31
   3   7 -12  394.80   12.36
   3  -7 -11   25.80    4.59
   3  -7 -11   16.53    4.65
   3   7 -11   21.06    4.53
   3   7 -11   25.85    4.31
   3  -7 -10  679.40   18.54
   3  -7 -10  689.10   18.80
   3   7 -10  685.40   18.53
   3   7 -10  677.00   17.88
   3  -7  -9  454.90   13.72
   3  -7  -9  448.90   13.48
   3   7  -9  457.60   12.93
   3   7  -9  445.50   13.63
   3  -7  -8  871.90   22.53
   3  -7  -8  923.50   23.86
   3   7  -8  954.40   23.88
   3   7  -8  924.30   23.01
   3  -7  -7   88.88    5.93
   3  -7  -7  101.00    5.82
   3   7  -7   95.50    5.36
   3   7  -7   87.26    4.79
   3  -7  -6   10.15    3.80
   3  -7  -6    7.37    4.16
   3   7  -6   12.06    3.49
   3   7  -6    6.29    3.67
   3  -7  -5    6.00    3.43
   3  -7  -5    9.53    3.87
  -3  -7   5    2.94    2.86
   3   7  -5    6.72    3.60
   3   7  -5   13.13    3.07
  -3   7   5    7.17    3.10
   3  -7  -4  218.00    7.76
  -3  -7   4  241.20    7.56
   3   7  -4  241.60    7.70
  -3   7   4  219.70    7.58
   3  -7  -3  133.50    5.77
  -3  -7   3  146.60    5.54
   3   7  -3  143.30    5.56
  -3   7   3  141.00    5.68
   3  -7  -2  510.40   13.55
  -3  -7   2  531.00   13.62
   3   7  -2  508.70   13.12
  -3   7   2  520.30   13.70
   3   7  -1  387.20   10.60
  -3   7   1  374.90   10.56
   3  -7   0  257.10    8.14
  -3  -7   0  260.10    8.05
   3   7   0  267.90    8.19
  -3   7   0  269.30    8.28
   3  -7   1   12.36    3.20
  -3  -7  -1   10.24    3.22
   3   7   1   13.68    3.17
  -3   7  -1   16.46    3.37
   3  -7   2  112.80    5.45
  -3  -7  -2   95.91    5.17
   3   7   2  100.30    5.06
  -3   7  -2  117.80    5.47
   3  -7   3 5118.00  114.80
  -3  -7  -3 4940.00  111.00
   3   7   3 5117.00  114.70
  -3   7  -3 4950.00  111.00
   3  -7   4 1398.00   33.44
  -3  -7  -4 1370.00   33.13
   3   7   4 1373.00   32.84
  -3   7  -4 1385.00   33.14
   3  -7   5   29.43    4.14
  -3  -7  -5   45.06    4.89
   3   7   5   32.13    4.34
  -3   7  -5   31.28    4.17
   3  -7   6  993.50   25.02
  -3  -7  -6 1073.00   26.87
   3   7   6 1083.00   27.04
  -3   7  -6 1019.00   25.77
   3  -7   7  139.50    7.03
  -3  -7  -7  134.30    6.85
   3   7   7  139.20    6.89
  -3   7  -7  139.70    6.68
   3  -7   8  628.90   17.53
  -3  -7  -8  608.80   17.36
   3   7   8  618.00   16.85
  -3   7  -8  608.90   16.94
   3  -7   9  134.90    7.40
  -3  -7  -9  142.10    7.56
   3   7   9  141.00    6.95
  -3   7  -9  152.00    7.41
   3  -7  10  304.80   10.70
  -3  -7 -10  298.00   10.68
   3   7  10  311.90   10.81
  -3   7 -10  304.40   10.42
   3  -7  11  262.60    9.84
  -3  -7 -11  261.10    9.85
   3   7  11  261.90    9.95
  -3   7 -11  259.00    9.70
   3  -7  12    1.00    4.77
  -3  -7 -12    3.06    4.50
   3   7  12   -0.98    4.03
  -3   7 -12   -0.50    4.38
   3  -7  13   -0.76    4.97
  -3  -7 -13    0.31    4.74
   3   7  13    0.92    4.68
  -3   7 -13   -0.05    4.64
   3  -7  14    1.23    4.99
  -3  -7 -14    6.43    4.92
   3   7  14    2.00    4.73
  -3   7 -14    6.38    4.42
   3   7  15   -1.71    4.70
  -3   7 -15   -2.02    5.40
   3  -8 -17   29.85    4.71
   3  -8 -17   41.65    5.23
   3   8 -17   32.54    4.86
   3   8 -17   32.86    4.91
   3  -8 -16    2.09    4.23
   3  -8 -16   -6.82    4.22
   3   8 -16   -1.76    4.52
   3   8 -16   -3.55    4.48
   3  -8 -15   42.88    5.22
   3  -8 -15   37.92    5.03
   3   8 -15   41.82    5.01
   3   8 -15   37.17    4.78
   3  -8 -14  711.40   18.96
   3  -8 -14  726.10   19.48
   3   8 -14  703.20   18.77
   3   8 -14  678.30   17.77
   3  -8 -13  120.20    6.65
   3  -8 -13  126.00    6.77
   3   8 -13  113.10    6.15
   3   8 -13  121.90    6.66
   3  -8 -12   63.66    5.65
   3  -8 -12   62.69    5.49
   3   8 -12   71.59    5.58
   3   8 -12   61.52    5.37
   3  -8 -11   27.10    4.75
   3  -8 -11   27.97    4.68
   3   8 -11   21.96    4.52
   3   8 -11   33.54    4.53
   3  -8 -10    2.33    3.92
   3  -8 -10    2.05    4.06
   3   8 -10    5.32    3.78
   3   8 -10   -1.68    3.65
   3  -8  -9   16.96    4.31
   3  -8  -9   16.71    4.44
   3   8  -9   11.53    3.72
   3   8  -9    6.70    3.90
   3  -8  -8  430.20   12.82
   3  -8  -8  418.30   12.89
   3   8  -8  398.60   11.63
   3   8  -8  414.30   12.12
   3  -8  -7 1685.00   40.24
   3  -8  -7 1674.00   39.75
   3   8  -7 1732.00   40.87
   3   8  -7 1758.00   40.79
   3  -8  -6 3049.00   69.92
   3  -8  -6 3103.00   71.03
   3   8  -6 3026.00   68.65
   3   8  -6 3027.00   68.99
   3  -8  -5 1738.00   40.76
   3  -8  -5 1745.00   41.13
   3   8  -5 1780.00   41.32
   3   8  -5 1786.00   41.50
   3  -8  -4  803.40   20.33
  -3  -8   4  791.40   19.41
   3   8  -4  785.50   19.36
  -3   8   4  776.70   19.46
   3  -8  -3  468.40   12.74
  -3  -8   3  462.10   12.06
   3   8  -3  472.00   12.48
  -3   8   3  466.80   12.64
   3  -8  -2  782.30   19.40
  -3  -8   2  833.90   20.04
   3  -8  -1  328.10    9.50
  -3  -8   1  345.20    9.56
   3   8  -1  361.90   10.02
  -3   8   1  352.40   10.09
   3  -8   0   14.02    3.34
  -3  -8   0   19.07    3.00
   3   8   0   17.48    3.17
  -3   8   0   15.30    3.13
   3  -8   1  109.90    5.07
  -3  -8  -1  100.50    4.97
   3  -8   2 1408.00   33.14
  -3  -8  -2 1357.00   32.26
   3   8   2 1325.00   31.35
  -3   8  -2 1354.00   32.21
   3  -8   3 1202.00   28.85
  -3  -8  -3 1168.00   28.47
   3   8   3 1197.00   28.87
  -3   8  -3 1172.00   28.22
   3  -8   4  509.60   14.04
  -3  -8  -4  513.20   14.55
   3   8   4  534.70   15.03
  -3   8  -4  509.10   13.99
   3  -8   5   92.69    5.47
  -3  -8  -5   86.67    5.48
   3   8   5   85.20    5.55
  -3   8  -5   83.81    5.14
   3  -8   6  258.20    9.32
  -3  -8  -6  255.40    9.24
   3   8   6  274.20   10.01
  -3   8  -6  263.20    9.52
   3  -8   7   41.68    5.18
  -3  -8  -7   51.40    5.27
   3   8   7   46.28    5.37
  -3   8  -7   52.75    5.11
   3  -8   8   47.91    5.28
  -3  -8  -8   59.21    5.49
   3   8   8   52.08    5.20
  -3   8  -8   44.60    4.68
   3  -8   9   30.57    4.93
  -3  -8  -9   27.94    4.93
   3   8   9   25.93    4.31
  -3   8  -9   28.65    4.72
   3  -8  10  300.00   10.62
  -3  -8 -10  283.70   10.47
   3   8  10  281.90    9.76
  -3   8 -10  277.50    9.80
   3  -8  11   12.28    4.71
  -3  -8 -11   10.60    4.78
   3   8  11   15.22    4.88
  -3   8 -11   13.02    4.40
   3  -8  12   81.63    6.10
  -3  -8 -12   72.01    6.19
   3   8  12   71.01    5.91
  -3   8 -12   82.86    5.69
   3   8  13   56.61    5.89
  -3   8 -13   57.68    5.35
   3  -8  14  103.50    6.69
  -3  -8 -14  104.00    6.82
   3   8  14  109.60    6.81
  -3   8 -14  116.30    6.55
   3  -9 -17  137.30    5.93
   3  -9 -17  137.40    6.81
   3   9 -17  122.90    6.90
   3   9 -17  114.80    6.13
   3  -9 -16   23.74    4.55
   3  -9 -16   24.20    5.07
   3   9 -16   12.66    4.72
   3   9 -16   15.98    4.60
   3  -9 -15  339.00   10.88
   3  -9 -15  324.50   10.95
   3   9 -15  339.20   10.78
   3   9 -15  338.40   11.16
   3  -9 -14  297.40   10.13
   3  -9 -14  288.60   10.05
   3   9 -14  296.40   10.03
   3   9 -14  286.00    9.78
   3  -9 -13  156.00    7.28
   3  -9 -13  152.60    7.21
   3   9 -13  156.30    6.96
   3   9 -13  143.10    7.07
   3  -9 -12    8.80    4.10
   3  -9 -12    3.78    4.21
   3   9 -12    6.61    4.00
   3   9 -12    0.62    3.59
   3  -9 -11    4.79    4.08
   3  -9 -11    5.42    4.44
   3   9 -11   -0.38    3.83
   3   9 -11    3.41    3.74
   3  -9 -10  419.00   12.99
   3  -9 -10  404.10   12.49
   3   9 -10  404.30   12.34
   3   9 -10  393.30   11.88
   3  -9  -9  225.60    8.86
   3  -9  -9  231.40    8.82
   3   9  -9  225.00    8.59
   3   9  -9  223.60    8.39
   3  -9  -8  312.30   10.38
   3  -9  -8  306.00   10.05
   3   9  -8  298.70    9.91
   3   9  -8  284.00    9.50
   3  -9  -7  847.80   21.84
   3  -9  -7  862.00   22.24
   3   9  -7  860.90   21.21
   3   9  -7  844.50   21.17
   3  -9  -6  492.40   14.00
   3  -9  -6  475.80   13.79
   3  -9  -5 1819.00   42.76
   3  -9  -5 1707.00   40.19
   3   9  -5 1819.00   41.94
   3   9  -5 1812.00   41.82
   3  -9  -4 2035.00   47.20
  -3  -9   4 1971.00   45.11
   3   9  -4 2021.00   46.17
  -3   9   4 1917.00   44.31
   3  -9  -3    5.36    3.40
  -3  -9   3    3.50    2.70
   3   9  -3    6.81    2.89
  -3   9   3    4.66    2.96
   3   9  -2   88.67    4.31
  -3   9   2   96.88    4.84
   3  -9  -1  472.90   12.42
  -3  -9   1  465.30   12.11
   3   9  -1  492.50   12.85
  -3   9   1  474.90   12.46
   3  -9   0  427.30   11.51
  -3  -9   0  454.00   12.00
   3   9   0  441.40   11.89
  -3   9   0  418.50   11.20
   3  -9   1 2773.00   62.91
  -3  -9  -1 2718.00   61.84
   3   9   1 2671.00   60.64
  -3   9  -1 2760.00   62.57
   3  -9   2   31.74    3.47
  -3  -9  -2   25.80    3.78
   3   9   2   30.94    3.93
  -3   9  -2   34.87    3.62
   3  -9   3 1432.00   33.86
  -3  -9  -3 1490.00   35.36
   3   9   3 1461.00   34.71
  -3   9  -3 1477.00   34.90
   3  -9   4  377.30   11.31
  -3  -9  -4  410.10   12.28
   3   9   4  406.70   12.49
  -3   9  -4  389.10   11.46
   3  -9   5   97.56    5.54
  -3  -9  -5   90.69    5.70
   3   9   5   87.50    5.81
  -3   9  -5   93.46    5.25
   3  -9   6   78.27    5.54
  -3  -9  -6   76.64    5.61
   3   9   6   81.22    5.97
  -3   9  -6   81.65    5.45
   3  -9   7  322.90   10.84
  -3  -9  -7  318.80   10.98
   3   9   7  292.30   10.78
  -3   9  -7  329.30   11.01
   3  -9   8  635.00   17.73
  -3  -9  -8  645.40   18.06
   3   9   8  618.40   17.39
  -3   9  -8  649.40   17.95
   3  -9   9   37.92    5.24
  -3  -9  -9   29.43    4.85
   3   9   9   23.60    4.68
  -3   9  -9   22.06    4.59
   3  -9  10   97.94    6.52
  -3  -9 -10   97.88    6.47
   3   9  10   92.93    6.08
  -3   9 -10  104.40    6.35
   3  -9  11  354.00   11.77
  -3  -9 -11  352.90   11.70
   3   9  11  342.70   11.01
  -3   9 -11  353.00   11.42
   3  -9  12   19.42    5.04
  -3  -9 -12   27.13    5.28
   3   9  12   22.41    4.93
  -3   9 -12   19.32    4.20
   3  -9  13   91.67    6.85
  -3  -9 -13   89.89    6.44
   3   9  13  103.00    6.70
  -3   9 -13   92.85    5.88
   3  -9  14    6.39    5.16
  -3  -9 -14   -0.27    4.91
   3   9  14    1.13    4.24
  -3   9 -14    2.70    4.55
   3 -10 -17    5.24    4.56
   3 -10 -17    4.89    4.87
   3  10 -17   16.76    5.21
   3  10 -17   17.39    4.59
   3 -10 -16   85.81    6.20
   3 -10 -16   77.71    5.58
   3  10 -16   91.94    6.37
   3  10 -16   96.66    6.21
   3 -10 -15   42.64    5.24
   3 -10 -15   38.04    5.00
   3  10 -15   47.18    5.11
   3  10 -15   40.88    5.25
   3 -10 -14    8.86    4.42
   3 -10 -14   10.57    4.45
   3  10 -14   15.39    4.33
   3  10 -14   11.05    4.52
   3 -10 -13   62.23    5.36
   3 -10 -13   68.49    5.68
   3  10 -13   54.31    5.18
   3  10 -13   61.85    5.39
   3 -10 -12   40.57    5.05
   3 -10 -12   42.21    5.11
   3  10 -12   47.16    4.85
   3  10 -12   43.54    4.47
   3 -10 -11  107.50    6.31
   3 -10 -11   86.17    6.11
   3  10 -11  101.70    5.91
   3  10 -11   95.87    5.40
   3 -10 -10    7.04    4.39
   3 -10 -10    4.61    4.09
   3  10 -10    7.26    3.48
   3  10 -10    8.78    3.67
   3 -10  -9  576.40   16.29
   3 -10  -9  548.80   15.79
   3  10  -9  574.70   15.88
   3  10  -9  585.60   16.15
   3 -10  -8  561.60   15.70
   3 -10  -8  555.70   15.75
   3  10  -8  559.10   15.59
   3  10  -8  553.70   15.45
   3 -10  -7  574.70   15.75
   3 -10  -7  594.50   16.47
   3  10  -7  556.40   14.83
   3  10  -7  547.60   14.58
   3 -10  -6 1505.00   35.93
   3 -10  -6 1469.00   35.26
   3  10  -6 1499.00   35.20
   3  10  -6 1513.00   35.68
   3 -10  -5  306.10    9.72
   3 -10  -5  318.50   10.10
   3  10  -5  269.60    8.04
   3  10  -5  278.20    8.47
   3 -10  -4  131.10    5.90
   3 -10  -4  140.80    6.17
  -3 -10   4  146.00    5.36
   3  10  -4  141.20    5.08
  -3  10   4  134.30    5.66
   3 -10  -3   72.27    4.45
  -3 -10   3   59.94    3.54
   3 -10  -2 6674.00  148.60
   3  10  -2 6628.00  147.60
  -3  10   2 6738.00  150.00
   3 -10  -1  238.60    7.50
  -3 -10   1  224.20    6.91
   3  10  -1  238.70    7.27
  -3  10   1  247.80    7.44
   3 -10   0 2243.00   51.25
  -3 -10   0 2164.00   49.39
   3  10   0 2189.00   50.00
  -3  10   0 2152.00   48.96
   3 -10   1    3.04    2.91
  -3 -10  -1    8.82    3.05
   3  10   1    2.35    2.91
  -3  10  -1    2.70    2.60
   3 -10   2  869.70   21.43
  -3 -10  -2  885.60   21.88
   3  10   2  905.60   22.45
  -3  10  -2  853.60   20.85
   3 -10   3  794.60   19.90
  -3 -10  -3  789.10   20.21
   3  10   3  797.80   20.08
  -3  10  -3  806.80   20.09
   3 -10   4  130.30    6.08
  -3 -10  -4  130.40    6.24
   3  10   4  141.30    6.59
  -3  10  -4  137.90    5.94
   3 -10   5    4.12    3.42
  -3 -10  -5    2.58    3.82
   3  10   5   -1.62    3.42
  -3  10  -5    0.14    3.43
   3 -10   6   34.13    4.64
  -3 -10  -6   33.31    4.73
   3  10   6   41.37    4.83
  -3  10  -6   36.95    4.24
   3 -10   7   11.43    4.30
  -3 -10  -7    0.32    4.28
   3  10   7   14.30    4.54
  -3  10  -7    9.56    3.66
   3 -10   8  232.20    9.07
  -3 -10  -8  240.90    9.52
   3  10   8  224.90    9.09
  -3  10  -8  247.40    9.27
   3 -10   9    1.92    4.42
  -3 -10  -9    2.25    4.36
   3  10   9    4.76    4.61
  -3  10  -9   -5.56    3.87
   3 -10  10   13.41    4.79
  -3 -10 -10   11.76    4.65
   3  10  10   10.46    4.75
  -3  10 -10    6.82    4.07
   3 -10  11   21.66    5.47
  -3 -10 -11   24.70    4.90
   3  10  11   26.91    5.13
  -3  10 -11   20.94    4.46
   3 -10  12  667.10   18.34
  -3 -10 -12  661.20   18.36
   3  10  12  652.50   17.54
  -3  10 -12  649.80   17.48
   3 -10  13    3.02    5.02
  -3 -10 -13   -1.67    4.55
   3  10  13   -0.57    4.33
  -3  10 -13   -0.45    4.34
   3 -10  14    8.34    4.97
  -3 -10 -14    1.76    5.11
   3  10  14    7.87    4.46
  -3  10 -14    2.63    4.49
   3 -11 -16    1.51    4.99
   3 -11 -16    7.58    4.25
   3  11 -16    0.68    4.81
   3  11 -16    1.40    4.85
   3 -11 -15  111.90    6.47
   3 -11 -15  119.90    6.69
   3  11 -15  104.00    6.14
   3  11 -15  112.80    6.57
   3 -11 -14   12.73    4.38
   3 -11 -14    5.98    3.92
   3  11 -14   12.39    4.08
   3  11 -14    3.03    4.03
   3 -11 -13   38.78    4.94
   3 -11 -13   27.24    4.55
   3  11 -13   29.14    4.33
   3  11 -13   33.10    4.39
   3 -11 -12  227.10    8.99
   3 -11 -12  240.30    9.18
   3  11 -12  253.10    9.12
   3  11 -12  233.70    8.72
   3 -11 -11    5.66    4.22
   3 -11 -11    5.09    4.03
   3  11 -11    2.78    3.99
   3  11 -11    9.47    3.93
   3 -11 -10   13.98    4.11
   3 -11 -10    9.72    4.06
   3  11 -10    2.37    3.37
   3  11 -10    4.44    3.62
   3 -11  -9  169.20    7.65
   3 -11  -9  180.60    7.69
   3  11  -9  170.20    7.07
   3  11  -9  160.70    6.53
   3 -11  -8   47.23    5.04
   3 -11  -8   60.32    5.25
   3  11  -8   54.25    4.61
   3  11  -8   51.06    4.60
   3 -11  -7 1666.00   39.87
   3 -11  -7 1665.00   39.53
   3  11  -7 1675.00   39.41
   3  11  -7 1705.00   39.91
   3 -11  -6    2.92    3.68
   3 -11  -6    1.39    3.94
   3  11  -6    0.73    2.99
   3  11  -6   -1.57    3.22
   3 -11  -5  315.30    9.87
   3 -11  -5  296.40    9.66
   3  11  -5  300.80    8.75
   3  11  -5  308.40    8.99
   3 -11  -4   60.16    4.80
   3 -11  -4   67.00    4.58
  -3 -11   4   59.57    3.54
   3  11  -4   44.69    3.24
   3  11  -4   49.58    3.14
   3  11  -3  263.50    7.45
  -3  11   3  247.80    7.83
   3 -11  -2  359.10   10.25
  -3 -11   2  333.10    9.04
   3  11  -2  347.20    9.25
  -3  11   2  354.70    9.78
   3 -11  -1   30.41    3.24
  -3 -11   1   32.26    3.05
   3  11  -1   34.93    3.05
  -3  11   1   39.07    3.19
   3 -11   0    3.73    2.70
  -3 -11   0    3.12    2.44
   3  11   0    9.42    2.43
  -3  11   0    6.76    2.56
   3 -11   1  796.80   19.61
  -3 -11  -1  788.70   19.58
   3  11   1  783.50   19.12
  -3  11  -1  788.60   19.26
   3 -11   2   41.65    3.65
  -3 -11  -2   42.64    3.96
   3  11   2   46.97    3.92
  -3  11  -2   45.93    3.72
   3 -11   3 1028.00   25.05
  -3 -11  -3 1056.00   25.92
   3  11   3 1056.00   25.33
  -3  11  -3 1052.00   25.45
   3 -11   4   79.23    5.06
  -3 -11  -4   82.89    5.34
   3  11   4   90.07    5.19
  -3  11  -4   80.36    4.62
   3 -11   5   16.35    3.96
  -3 -11  -5   12.36    3.97
   3  11   5    5.13    3.38
  -3  11  -5   18.12    4.01
   3 -11   6   56.87    4.86
  -3 -11  -6   54.34    5.33
   3  11   6   52.96    4.79
  -3  11  -6   54.21    4.70
   3 -11   7  261.60    9.70
  -3 -11  -7  276.80   10.07
   3  11   7  260.40    9.42
  -3  11  -7  242.40    8.57
   3 -11   8  236.30    9.03
  -3 -11  -8  254.50    9.85
   3  11   8  249.20    9.22
  -3  11  -8  236.70    8.73
   3 -11   9  143.00    7.33
  -3 -11  -9  126.80    7.01
   3  11   9  124.90    6.87
  -3  11  -9  147.50    7.07
   3 -11  10   27.15    5.01
  -3 -11 -10   20.88    4.49
   3  11  10   27.76    5.13
  -3  11 -10   21.87    4.46
   3  11  11  483.90   14.75
  -3  11 -11  467.80   13.66
   3 -11  12   18.53    5.11
  -3 -11 -12   13.39    4.78
   3  11  12   18.85    4.39
  -3  11 -12   12.49    4.30
   3 -11  13   -0.37    5.21
  -3 -11 -13    1.00    4.40
   3  11  13   -2.62    4.49
  -3  11 -13   -4.36    4.53
   3 -11  14   49.68    5.77
  -3 -11 -14   52.75    5.72
   3  11  14   65.63    5.99
  -3  11 -14   74.28    5.97
   3 -12 -16    8.21    4.80
   3 -12 -16    9.22    4.41
   3  12 -16    8.81    4.85
   3  12 -16   15.04    5.12
   3 -12 -15   38.56    5.16
   3 -12 -15   33.31    5.01
   3  12 -15   47.28    5.12
   3  12 -15   45.13    5.00
   3 -12 -14   86.76    5.75
   3 -12 -14   84.87    5.82
   3  12 -14   80.57    5.46
   3  12 -14   93.16    5.99
   3 -12 -13   39.05    5.02
   3 -12 -13   37.27    4.94
   3  12 -13   58.46    5.25
   3  12 -13   51.42    4.80
   3 -12 -12   31.32    4.55
   3 -12 -12   32.95    4.76
   3  12 -12   33.42    4.77
   3  12 -12   24.64    4.10
   3 -12 -11  350.40   11.55
   3 -12 -11  345.00   11.40
   3  12 -11  357.00   11.27
   3  12 -11  330.80   10.80
   3 -12 -10  264.00    9.78
   3 -12 -10  249.00    9.29
   3  12 -10  249.80    8.49
   3  12 -10  245.70    8.93
   3 -12  -9   96.62    6.09
   3 -12  -9  101.60    6.22
   3  12  -9  106.00    5.31
   3  12  -9   98.81    5.17
   3 -12  -8 1203.00   29.75
   3 -12  -8 1219.00   30.29
   3  12  -8 1194.00   28.92
   3  12  -8 1192.00   28.61
   3 -12  -7   38.13    4.60
   3 -12  -7   32.76    4.29
   3  12  -7   33.98    3.65
   3  12  -7   35.98    4.08
   3 -12  -6 1199.00   29.39
   3 -12  -6 1201.00   29.41
   3  12  -6 1155.00   27.93
   3  12  -6 1213.00   28.90
   3 -12  -5  326.20   10.23
   3 -12  -5  360.40   11.03
   3  12  -5  319.30    9.23
   3  12  -5  338.70    9.48
   3 -12  -4  167.20    6.83
   3 -12  -4  173.40    6.58
  -3 -12   4  162.80    5.47
   3  12  -4  168.00    5.49
   3  12  -4  167.50    5.59
   3 -12  -3  185.50    6.72
  -3 -12   3  166.60    5.47
   3  12  -3  167.60    5.29
  -3  12   3  171.80    6.17
   3 -12  -2  509.00   13.40
  -3 -12   2  465.50   11.89
   3  12  -2  473.30   11.79
  -3  12   2  499.30   12.92
   3 -12  -1  297.80    8.77
  -3 -12   1  290.30    8.20
   3  12  -1  300.10    8.13
  -3  12   1  282.90    8.22
   3 -12   0  170.80    6.05
  -3 -12   0  176.50    5.95
   3  12   0  180.50    5.78
  -3  12   0  177.00    6.01
   3 -12   1  564.80   14.61
  -3 -12  -1  611.00   15.60
   3  12   1  595.80   15.01
  -3  12  -1  591.60   15.02
   3 -12   2  793.20   19.75
  -3 -12  -2  794.40   19.95
   3  12   2  766.30   19.12
  -3  12  -2  788.90   19.54
   3 -12   3   69.04    4.40
  -3 -12  -3   72.85    5.06
   3  12   3   70.82    4.33
  -3  12  -3   86.04    4.75
   3 -12   4   77.12    4.87
  -3 -12  -4   91.22    5.57
   3  12   4   92.96    5.46
  -3  12  -4   85.50    4.62
   3 -12   5   16.28    3.81
  -3 -12  -5   20.32    4.49
   3  12   5   21.71    4.24
  -3  12  -5   20.83    3.70
   3 -12   6   18.63    3.92
  -3 -12  -6   22.35    4.49
   3  12   6   18.62    4.46
  -3  12  -6   21.84    3.98
   3 -12   7   23.18    4.48
  -3 -12  -7   17.88    4.30
   3  12   7   25.04    4.46
  -3  12  -7   25.02    4.10
   3  12   8  313.20   10.26
  -3  12  -8  306.50   10.06
   3 -12   9  395.70   12.62
  -3 -12  -9  374.30   12.30
   3  12   9  367.00   11.58
  -3  12  -9  386.80   11.91
   3 -12  10   74.09    5.95
  -3 -12 -10   58.58    5.69
   3  12  10   56.25    5.17
  -3  12 -10   68.39    5.36
   3 -12  11  163.10    8.12
  -3 -12 -11  170.70    7.86
   3  12  11  160.20    7.36
  -3  12 -11  167.30    7.29
   3 -12  12  116.30    7.11
  -3 -12 -12  107.70    6.84
   3  12  12  125.10    6.67
  -3  12 -12  109.00    6.34
   3 -12  13    4.33    5.49
  -3 -12 -13    6.65    4.97
   3  12  13   13.76    4.85
  -3  12 -13    3.93    4.65
   3 -12  14    5.95    5.47
  -3 -12 -14    7.81    5.30
   3  12  14    1.15    4.89
  -3  12 -14    7.09    4.76
   3 -13 -16   -2.33    4.73
   3 -13 -16   -1.03    4.29
   3  13 -16    0.08    4.60
   3  13 -16   -4.68    4.95
   3 -13 -15   55.43    5.38
   3 -13 -15   45.60    5.43
   3  13 -15   54.98    5.27
   3  13 -15   63.29    5.26
   3 -13 -14    1.02    4.10
   3 -13 -14   -0.70    4.12
   3  13 -14    7.66    4.25
   3  13 -14    5.62    4.30
   3 -13 -13   14.25    4.18
   3 -13 -13   14.68    4.65
   3  13 -13   13.80    4.08
   3  13 -13    4.96    4.46
   3 -13 -12    1.29    4.15
   3 -13 -12   -2.18    4.24
   3  13 -12    5.57    3.84
   3  13 -12    2.59    3.53
   3 -13 -11   24.65    4.63
   3 -13 -11   19.66    4.71
   3  13 -11   19.82    4.19
   3  13 -11   20.02    3.69
   3 -13 -10  140.80    7.07
   3 -13 -10  145.80    7.27
   3  13 -10  136.30    6.43
   3  13 -10  147.70    6.66
   3 -13  -9  130.70    6.78
   3 -13  -9  126.60    6.75
   3  13  -9  122.10    6.01
   3  13  -9  122.90    5.95
   3 -13  -8  195.70    8.15
   3 -13  -8  215.00    8.49
   3  13  -8  214.10    7.43
   3  13  -8  232.00    8.26
   3 -13  -7  490.40   14.20
   3 -13  -7  472.40   13.73
   3  13  -7  483.40   12.85
   3  13  -7  501.00   13.66
   3 -13  -6  830.70   21.26
   3 -13  -6  847.40   21.69
   3  13  -6  797.80   19.44
   3  13  -6  802.70   19.90
   3 -13  -5  285.20    9.34
   3 -13  -5  290.10    9.37
   3  13  -5  292.00    8.46
   3  13  -5  283.80    8.48
   3 -13  -4  562.40   15.04
   3 -13  -4  570.70   15.33
   3  13  -4  574.40   14.28
   3  13  -4  552.60   13.84
   3 -13  -3  158.90    6.23
  -3 -13   3  164.60    5.30
   3 -13  -2  104.30    4.89
  -3 -13   2  110.50    4.14
   3  13  -2  115.90    4.13
  -3  13   2  112.70    4.73
   3 -13  -1  210.40    6.85
  -3 -13   1  200.30    6.17
   3  13  -1  201.90    6.02
  -3  13   1  206.80    6.54
   3 -13   0  195.40    6.49
  -3 -13   0  194.80    6.26
   3  13   0  200.50    6.17
  -3  13   0  186.50    6.10
   3 -13   1  323.50    9.19
  -3 -13  -1  320.90    9.32
   3 -13   2    8.52    2.84
  -3 -13  -2    4.58    3.02
   3  13   2    5.63    3.12
  -3  13  -2    7.47    2.75
   3 -13   3 1577.00   36.98
  -3 -13  -3 1517.00   35.96
   3  13   3 1501.00   35.53
  -3  13  -3 1510.00   35.57
   3 -13   4    0.09    3.08
  -3 -13  -4   -0.08    3.47
   3  13   4    0.74    3.84
  -3  13  -4    3.43    3.07
   3 -13   5  118.90    5.91
  -3 -13  -5   97.68    6.01
   3 -13   6   18.50    4.47
  -3 -13  -6   16.92    4.49
   3  13   6   17.35    4.27
  -3  13  -6   24.27    3.63
   3 -13   7   10.46    4.11
  -3 -13  -7   13.72    4.37
   3  13   7    9.27    4.23
  -3  13  -7    9.99    3.54
   3 -13   8  106.40    6.30
  -3 -13  -8   89.59    6.06
   3  13   8   91.64    6.16
  -3  13  -8  104.80    5.87
   3 -13   9  214.10    8.69
  -3 -13  -9  201.90    8.88
   3  13   9  207.80    8.63
  -3  13  -9  202.00    8.21
   3 -13  10   23.89    5.14
  -3 -13 -10   28.00    4.67
   3  13  10   30.30    4.83
  -3  13 -10   31.14    4.85
   3 -13  11  133.80    7.43
  -3 -13 -11  140.00    7.36
   3  13  11  136.90    6.56
  -3  13 -11  154.90    6.91
   3 -13  12   30.17    5.45
  -3 -13 -12   23.86    5.31
   3  13  12   34.84    5.14
  -3  13 -12   29.39    5.21
   3 -13  13   -4.17    5.41
  -3 -13 -13    0.17    4.69
   3  13  13   -4.60    4.59
  -3  13 -13   11.46    4.67
   3 -13  14   13.46    6.15
  -3 -13 -14   10.63    5.53
   3  13  14   15.82    5.16
  -3  13 -14   10.42    5.23
   3 -14 -16   13.22    4.86
   3 -14 -16    7.58    4.22
   3  14 -16    4.96    4.94
   3  14 -16    3.76    4.97
   3 -14 -15  199.60    7.90
   3 -14 -15  208.20    8.68
   3  14 -15  210.90    8.46
   3  14 -15  212.60    8.73
   3 -14 -14    0.45    4.45
   3 -14 -14    8.33    4.21
   3  14 -14    2.98    3.99
   3  14 -14    6.65    4.28
   3 -14 -13   40.42    4.84
   3 -14 -13   37.38    4.70
   3  14 -13   45.95    4.78
   3  14 -13   37.49    4.56
   3 -14 -12   12.06    4.90
   3 -14 -12    8.53    4.35
   3  14 -12   12.10    4.23
   3  14 -12   10.22    4.08
   3 -14 -11  309.50   10.46
   3 -14 -11  297.00   10.51
   3  14 -11  268.10    8.83
   3  14 -11  289.00    9.69
   3 -14 -10   99.80    6.37
   3 -14 -10  107.80    6.26
   3  14 -10  125.70    5.83
   3  14 -10  122.50    5.94
   3 -14  -9   22.75    4.47
   3 -14  -9   14.99    4.44
   3  14  -9   10.20    3.79
   3  14  -9   10.52    3.51
   3 -14  -8   19.73    4.06
   3 -14  -8   24.32    4.37
   3  14  -8   21.68    3.65
   3  14  -8   24.04    3.80
   3 -14  -7   19.19    4.41
   3 -14  -7   20.10    4.32
   3  14  -7   22.02    3.36
   3  14  -7   20.91    2.98
   3 -14  -6 2665.00   61.51
   3 -14  -6 2756.00   63.24
   3  14  -6 2680.00   60.73
   3  14  -6 2758.00   62.72
   3 -14  -5    3.65    3.38
   3 -14  -5    0.51    3.45
   3  14  -5    3.15    2.64
   3  14  -5   -1.52    2.31
   3 -14  -4    8.54    3.47
   3 -14  -4    8.82    3.21
   3  14  -4   13.74    2.44
   3  14  -4    6.19    2.15
   3 -14  -3    8.29    3.34
   3 -14  -3   12.25    3.24
  -3 -14   3   10.78    2.06
   3  14  -3    9.98    2.16
  -3  14   3    8.28    2.92
   3 -14  -2  108.60    4.93
  -3 -14   2  101.90    3.86
   3  14  -2  107.40    4.00
  -3  14   2  105.70    4.49
   3 -14  -1   95.01    4.40
  -3 -14   1   90.47    3.80
   3  14  -1   91.81    3.85
  -3  14   1   98.12    4.25
   3 -14   0   91.82    4.35
  -3 -14   0   97.87    4.21
   3  14   0   94.02    4.05
  -3  14   0   85.12    3.85
   3 -14   1   20.51    3.01
  -3 -14  -1   17.73    2.93
   3  14   1   19.06    3.10
  -3  14  -1   23.29    2.89
   3 -14   2 2182.00   50.02
  -3 -14  -2 2227.00   51.33
   3  14   2 2194.00   50.81
  -3  14  -2 2190.00   49.94
   3 -14   3  137.40    5.66
  -3 -14  -3  130.50    6.02
   3  14   3  128.20    6.15
  -3  14  -3  119.20    5.04
   3 -14   4  465.10   12.81
  -3 -14  -4  472.90   13.51
   3  14   4  495.40   14.22
  -3  14  -4  465.30   12.79
   3 -14   5  769.10   19.72
  -3 -14  -5  769.70   20.08
   3  14   5  739.40   19.84
  -3  14  -5  765.50   19.63
   3 -14   6  489.20   13.92
  -3 -14  -6  475.40   13.97
   3  14   6  475.20   14.09
  -3  14  -6  496.90   14.04
   3 -14   7   85.69    5.70
  -3 -14  -7   83.78    6.05
   3  14   7   93.78    6.03
  -3  14  -7  106.50    5.71
   3 -14   8    0.86    4.15
  -3 -14  -8    3.11    4.22
   3  14   8    5.13    4.55
  -3  14  -8    0.73    3.36
   3 -14   9   68.38    5.84
  -3 -14  -9   60.00    5.79
   3 -14  10  165.10    7.82
  -3 -14 -10  166.50    7.98
   3  14  10  150.70    7.60
  -3  14 -10  155.80    7.23
   3 -14  11   38.86    5.77
  -3 -14 -11   34.93    4.96
   3  14  11   42.18    5.36
  -3  14 -11   45.20    4.92
   3 -14  12   27.59    5.58
  -3 -14 -12   29.92    5.32
   3  14  12   26.40    4.93
  -3  14 -12   37.53    5.40
   3 -14  13    1.65    5.58
  -3 -14 -13    1.82    4.88
   3  14  13    6.83    4.83
  -3  14 -13    5.75    4.73
   3 -15 -16    8.86    4.99
   3 -15 -16   17.45    4.86
   3  15 -16   19.87    5.96
   3  15 -16   15.97    4.98
   3 -15 -15   59.41    5.40
   3 -15 -15   40.21    5.32
   3  15 -15   42.04    5.67
   3  15 -15   47.02    5.72
   3  15 -14  190.00    7.81
   3  15 -14  216.80    8.29
   3 -15 -13   30.99    5.15
   3 -15 -13   33.27    5.00
   3  15 -13   36.68    4.49
   3  15 -13   36.73    4.32
   3 -15 -12   69.74    5.95
   3 -15 -12   66.61    5.76
   3  15 -12   71.77    5.35
   3  15 -12   65.06    5.03
   3 -15 -11  293.70   10.03
   3 -15 -11  287.40   10.36
   3 -15 -10   96.78    6.18
   3 -15 -10   82.97    5.65
   3  15 -10   95.74    5.08
   3  15 -10   88.84    5.27
   3 -15  -9   30.54    4.88
   3 -15  -9   27.73    4.35
   3  15  -9   34.63    4.17
   3  15  -9   22.11    3.65
   3 -15  -8  389.80   12.04
   3 -15  -8  382.20   11.83
   3  15  -8  379.40   11.18
   3  15  -8  401.30   11.68
   3 -15  -7   68.02    5.19
   3 -15  -7   62.12    5.07
   3  15  -7   59.47    4.12
   3  15  -7   56.10    4.39
   3 -15  -6  121.80    6.23
   3 -15  -6  136.50    6.35
   3  15  -6  136.30    5.16
   3  15  -6  140.70    5.74
   3 -15  -5  645.20   17.00
   3 -15  -5  636.00   16.76
   3 -15  -4   22.72    3.69
   3 -15  -4   20.17    3.54
   3  15  -4   23.74    2.44
   3  15  -4   21.40    2.45
   3 -15  -3   10.78    3.12
   3 -15  -3   12.72    3.33
  -3 -15   3   13.78    2.05
   3  15  -3   13.03    2.16
   3  15  -3   14.89    2.13
  -3  15   3   14.82    2.69
   3 -15  -2   47.99    3.64
  -3 -15   2   55.57    2.77
   3  15  -2   63.56    3.06
  -3  15   2   55.33    3.33
   3 -15  -1   84.45    4.14
  -3 -15   1   85.66    3.63
   3  15  -1   85.98    3.65
  -3  15   1   85.34    3.95
   3 -15   0  223.60    6.91
  -3 -15   0  225.50    6.81
   3  15   0  226.40    6.85
  -3  15   0  218.30    6.76
   3 -15   1  109.40    4.59
  -3 -15  -1   98.80    4.60
   3  15   1   95.44    4.53
  -3  15  -1  105.40    4.45
   3 -15   2  600.50   15.21
  -3 -15  -2  611.50   15.87
   3  15   2  568.60   15.05
  -3  15  -2  571.90   14.56
   3 -15   4    1.65    3.35
  -3 -15  -4   -1.03    3.55
   3  15   4    1.61    3.19
  -3  15  -4    3.04    3.02
   3 -15   5   95.22    5.46
  -3 -15  -5   84.35    5.82
   3  15   5   76.66    5.23
  -3  15  -5   86.66    4.92
   3 -15   6    0.70    3.56
  -3 -15  -6    3.21    4.03
   3  15   6    0.87    3.83
  -3  15  -6    4.43    3.54
   3 -15   7    1.41    3.89
  -3 -15  -7    7.25    4.37
   3  15   7    2.65    3.82
  -3  15  -7    5.41    3.41
   3 -15   8    2.77    4.00
  -3 -15  -8    5.79    4.33
   3  15   8    3.81    4.22
  -3  15  -8   11.88    4.03
   3 -15   9   90.64    6.22
  -3 -15  -9   81.18    6.00
   3  15   9   97.58    5.99
  -3  15  -9   98.28    5.75
   3 -15  10   70.14    6.03
  -3 -15 -10   66.63    5.96
   3  15  10   74.09    5.53
  -3  15 -10   68.21    5.19
   3 -15  11  146.20    7.63
  -3 -15 -11  136.90    7.54
   3 -15  12   -3.20    5.41
  -3 -15 -12    0.14    4.73
   3  15  12   -3.09    4.72
  -3  15 -12    4.66    4.50
   3 -15  13   -2.95    5.51
  -3 -15 -13    4.84    4.87
   3  15  13   -1.02    4.61
  -3  15 -13    2.56    4.78
   3 -16 -15  577.30   15.95
   3 -16 -15  611.60   16.89
   3  16 -15  604.70   16.83
   3  16 -15  603.60   16.55
   3 -16 -14   77.16    6.16
   3 -16 -14   73.65    5.73
   3  16 -14   63.70    5.41
   3  16 -14   71.72    6.13
   3 -16 -13   20.07    4.81
   3 -16 -13   17.83    4.52
   3  16 -13   21.76    4.41
   3  16 -13   14.35    4.47
   3 -16 -12  104.00    6.34
   3 -16 -12  107.40    6.54
   3  16 -12  111.50    6.15
   3  16 -12   98.75    5.77
   3 -16 -11  153.10    7.26
   3 -16 -11  147.00    7.41
   3  16 -11  153.70    6.92
   3  16 -11  159.40    6.94
   3 -16 -10   11.02    4.30
   3 -16 -10   -0.07    4.16
   3  16 -10    9.33    3.78
   3  16 -10   -0.12    3.57
   3 -16  -9  461.50   13.68
   3 -16  -9  470.60   14.04
   3  16  -9  511.20   14.23
   3  16  -9  490.30   13.38
   3 -16  -8  287.90    9.85
   3 -16  -8  292.50   10.11
   3  16  -8  293.70    8.84
   3  16  -8  303.60    9.34
   3 -16  -7    0.95    3.34
   3 -16  -7    6.65    3.92
   3  16  -7    7.30    3.18
   3  16  -7    4.18    2.90
   3 -16  -6  226.60    8.24
   3 -16  -6  225.70    8.29
   3  16  -6  232.40    7.20
   3  16  -6  220.70    6.97
   3 -16  -5  101.20    5.49
   3 -16  -5  102.40    5.42
   3  16  -5   92.96    3.78
   3  16  -5  101.20    3.85
   3 -16  -4   28.55    3.86
   3 -16  -4   27.77    3.78
   3  16  -4   35.15    2.50
   3  16  -4   30.97    2.18
   3 -16  -3  909.60   22.37
   3 -16  -3  921.00   22.42
   3  16  -3  910.60   21.36
   3  16  -3  940.90   21.96
   3 -16  -2  125.80    5.01
  -3 -16   2  121.30    3.93
   3  16  -2  123.60    4.08
  -3  16   2  121.60    4.77
   3 -16  -1  533.30   13.63
  -3 -16   1  515.30   12.72
   3  16  -1  526.50   12.93
  -3  16   1  529.90   13.54
   3 -16   0  121.00    4.87
  -3 -16   0  119.20    4.43
   3  16   0  115.50    4.34
  -3  16   0  128.00    4.89
   3 -16   1   90.73    4.26
  -3 -16  -1   88.00    4.23
   3  16   1   92.93    4.32
  -3  16  -1   91.18    4.30
   3 -16   2    5.14    2.71
  -3 -16  -2   -1.51    2.93
   3  16   2    0.61    2.65
  -3  16  -2    5.34    2.61
   3 -16   3   73.76    4.36
  -3 -16  -3   77.27    4.85
   3  16   3   84.38    4.80
  -3  16  -3   76.79    4.22
   3 -16   4  297.40    9.43
  -3 -16  -4  289.40    9.46
   3  16   4  291.90    8.98
  -3  16  -4  291.50    8.92
   3 -16   5  510.70   14.27
  -3 -16  -5  517.00   14.82
   3  16   5  529.50   14.48
  -3  16  -5  525.00   14.22
   3 -16   6   40.75    4.68
  -3 -16  -6   34.76    4.75
   3  16   6   37.77    4.39
  -3  16  -6   48.82    4.14
   3 -16   7   51.97    4.97
  -3 -16  -7   47.74    5.28
   3  16   7   52.29    4.63
  -3  16  -7   41.51    4.33
   3 -16   8   42.04    5.09
  -3 -16  -8   56.63    5.54
   3  16   8   53.74    4.76
  -3  16  -8   61.67    4.94
   3 -16   9   73.08    5.82
  -3 -16  -9   62.46    5.50
   3  16   9   66.99    5.46
  -3  16  -9   70.06    5.11
   3 -16  10   11.31    4.84
  -3 -16 -10   24.79    4.84
   3  16  10   20.18    4.76
  -3  16 -10   17.38    4.12
   3 -16  11   20.42    5.28
  -3 -16 -11   15.34    5.35
   3  16  11   24.53    5.20
  -3  16 -11   18.13    4.37
   3 -16  12    8.33    5.50
  -3 -16 -12   12.26    5.68
   3  16  12   14.53    4.80
  -3  16 -12   16.92    4.70
   3 -16  13   90.35    7.52
  -3 -16 -13  108.30    7.29
   3  16  13  109.00    6.55
  -3  16 -13  107.40    6.71
   3 -17 -15   21.32    4.58
   3 -17 -15   16.94    5.14
   3  17 -15   22.84    5.76
   3  17 -15   34.03    5.69
   3 -17 -14   91.79    6.16
   3 -17 -14   92.08    6.25
   3  17 -14   79.55    6.16
   3  17 -14   88.86    6.55
   3 -17 -13   11.28    4.25
   3 -17 -13   17.66    4.87
   3  17 -13   16.70    4.73
   3  17 -13   11.42    4.44
   3 -17 -12  105.50    6.50
   3 -17 -12  119.40    6.58
   3  17 -12  101.00    5.90
   3  17 -12  112.80    6.07
   3 -17 -11  353.90   11.47
   3 -17 -11  352.70   11.49
   3  17 -11  344.80   10.63
   3  17 -11  355.70   10.90
   3 -17 -10  333.50   10.89
   3 -17 -10  316.20   10.80
   3  17 -10  342.30   10.69
   3  17 -10  317.10    9.83
   3 -17  -9  181.70    7.79
   3 -17  -9  177.90    7.84
   3  17  -9  175.20    6.71
   3  17  -9  184.50    7.02
   3 -17  -8  196.40    8.03
   3 -17  -8  187.10    7.70
   3  17  -8  189.70    6.65
   3  17  -8  179.30    6.15
   3 -17  -7  142.40    6.79
   3 -17  -7  119.60    6.30
   3  17  -7  134.80    5.30
   3  17  -7  121.50    5.24
   3 -17  -6  322.10   10.13
   3 -17  -6  307.70   10.06
   3  17  -6  303.70    8.60
   3  17  -6  304.90    8.79
   3 -17  -5    3.96    3.60
   3 -17  -5   11.57    3.59
   3  17  -5   12.61    2.10
   3  17  -5   20.22    2.61
   3 -17  -4   95.34    5.00
   3 -17  -4   82.44    5.01
   3  17  -4   86.85    3.29
   3  17  -4   86.80    3.07
   3 -17  -3  260.90    8.25
   3 -17  -3  263.70    8.29
   3  17  -3  268.60    6.98
   3  17  -3  258.80    6.68
   3 -17  -2   11.65    2.86
   3 -17  -2    8.00    2.77
  -3 -17   2   10.37    1.63
   3  17  -2    9.39    1.61
  -3  17   2   11.67    2.70
   3 -17  -1   26.47    2.96
  -3 -17   1   30.85    2.35
   3  17  -1   31.94    2.27
  -3  17   1   28.51    2.85
   3 -17   0    2.21    2.46
  -3 -17   0    0.80    2.13
   3  17   0    4.19    1.99
  -3  17   0    2.51    2.16
   3 -17   1    8.60    2.67
  -3 -17  -1   12.35    2.72
   3  17   1   11.61    2.63
  -3  17  -1    8.10    2.50
   3 -17   2    3.03    2.65
  -3 -17  -2   -0.12    2.85
   3  17   2   -0.16    2.60
  -3  17  -2    5.24    2.58
   3 -17   3  626.70   16.21
  -3 -17  -3  639.70   16.66
   3  17   3  643.70   16.67
  -3  17  -3  622.70   15.97
   3 -17   4   23.00    3.72
  -3 -17  -4   18.25    3.85
   3  17   4   19.28    3.45
  -3  17  -4   24.15    3.52
   3 -17   5   73.07    4.83
  -3 -17  -5   72.02    5.38
   3  17   5   66.03    4.90
  -3  17  -5   80.52    4.86
   3 -17   6    0.45    3.79
  -3 -17  -6   -1.05    4.26
   3  17   6   -2.34    3.65
  -3  17  -6   -1.16    3.35
   3 -17   7    3.48    4.00
  -3 -17  -7  -10.12    4.21
   3  17   7   -2.52    4.19
  -3  17  -7   -0.07    3.43
   3 -17   8   10.12    4.23
  -3 -17  -8    1.89    4.37
   3  17   8    8.18    4.63
  -3  17  -8   10.52    4.01
   3 -17   9  313.40   10.66
  -3 -17  -9  309.70   10.86
   3  17   9  304.70   10.68
  -3  17  -9  323.60   10.53
   3 -17  10   41.05    5.61
  -3 -17 -10   40.33    5.65
   3  17  10   34.68    5.22
  -3  17 -10   40.92    4.79
   3 -17  11   -0.79    4.64
  -3 -17 -11   -4.97    4.92
   3  17  11   -0.50    4.74
  -3  17 -11   -1.66    4.22
   3 -17  12    0.98    4.82
  -3 -17 -12    2.38    5.29
   3  17  12   -3.05    4.98
  -3  17 -12    1.83    4.58
   3 -17  13   16.52    6.11
  -3 -17 -13    6.40    5.86
   3  17  13   -3.04    4.83
  -3  17 -13    6.15    5.15
   3 -18 -15   45.78    5.02
   3 -18 -15   45.97    5.81
   3  18 -15   32.31    5.61
   3  18 -15   41.75    5.38
   3 -18 -14    3.25    4.66
   3 -18 -14   10.13    4.94
   3  18 -14    0.70    4.81
   3  18 -14   -1.95    4.72
   3 -18 -13  209.30    8.47
   3 -18 -13  192.60    8.20
   3  18 -13  200.10    8.07
   3  18 -13  190.70    8.09
   3 -18 -12  433.30   13.32
   3 -18 -12  452.80   13.35
   3  18 -12  433.60   12.75
   3  18 -12  451.70   13.22
   3 -18 -11  121.90    6.57
   3 -18 -11  133.70    6.68
   3  18 -11  126.20    6.17
   3  18 -11  130.10    6.18
   3  18 -10  107.00    5.53
   3  18 -10   93.93    5.23
   3 -18  -9  288.90   10.11
   3 -18  -9  284.60    9.86
   3  18  -9  281.60    8.99
   3  18  -9  282.60    9.02
   3 -18  -8  429.00   12.67
   3 -18  -8  426.40   13.06
   3  18  -8  436.90   12.12
   3  18  -8  425.70   11.54
   3 -18  -7   20.11    4.30
   3 -18  -7   23.99    4.07
   3  18  -7   22.41    3.14
   3  18  -7   19.57    2.91
   3 -18  -6  149.60    6.56
   3 -18  -6  142.90    6.39
   3  18  -6  144.90    5.13
   3  18  -6  144.70    5.17
   3 -18  -5   11.24    3.60
   3 -18  -5    6.17    3.59
   3  18  -5   10.87    2.02
   3  18  -5    6.73    1.97
   3 -18  -4   27.85    3.81
   3 -18  -4   23.08    3.51
   3 -18  -3  292.30    8.83
   3 -18  -3  291.50    8.86
   3 -18  -2   11.93    3.03
   3 -18  -2   10.53    2.87
   3 -18  -1  210.80    6.73
  -3 -18   1  193.50    5.49
   3  18  -1  198.40    5.45
  -3  18   1  204.10    6.19
   3 -18   0  485.40   12.42
  -3 -18   0  466.00   11.82
   3  18   0  455.60   11.26
  -3  18   0  481.50   12.07
   3 -18   1  655.70   16.28
  -3 -18  -1  680.40   16.86
   3  18   1  672.30   16.67
  -3  18  -1  654.30   15.89
   3 -18   2    3.49    2.44
  -3 -18  -2    3.75    2.99
   3  18   2    3.35    2.73
  -3  18  -2    5.65    2.42
   3 -18   3  436.00   11.99
  -3 -18  -3  451.20   12.82
   3  18   3  446.50   12.70
  -3  18  -3  451.90   11.91
   3 -18   4  201.00    7.17
  -3 -18  -4  198.20    7.67
   3  18   4  198.20    7.68
  -3  18  -4  189.30    6.58
   3 -18   5  263.40    8.62
  -3 -18  -5  259.70    9.31
   3  18   5  264.10    9.44
  -3  18  -5  268.70    8.34
   3 -18   6  125.90    6.33
  -3 -18  -6  116.90    6.73
   3  18   6  123.80    6.73
  -3  18  -6  126.70    5.84
   3 -18   7   -4.35    3.86
  -3 -18  -7    2.66    4.03
   3  18   7   -1.56    3.89
  -3  18  -7    1.48    3.50
   3 -18   8  151.10    7.19
  -3 -18  -8  163.30    7.70
   3  18   8  156.90    7.21
  -3  18  -8  157.70    7.02
   3 -18   9  264.20    9.66
  -3 -18  -9  251.20    9.72
   3  18   9  236.10    8.74
  -3  18  -9  256.40    9.11
   3 -18  10    7.53    4.81
  -3 -18 -10    1.18    4.60
   3  18  10    5.33    4.38
  -3  18 -10    6.57    4.25
   3 -18  11   11.19    5.64
  -3 -18 -11    0.54    5.12
   3  18  11    0.03    4.62
  -3  18 -11    9.09    4.20
   3 -18  12   39.78    6.49
  -3 -18 -12   47.33    6.01
   3  18  12   49.48    5.78
  -3  18 -12   43.19    5.47
   3 -19 -15   23.52    5.02
   3  19 -15   18.73    6.09
   3  19 -15   17.82    6.47
   3 -19 -14    1.93    4.85
   3 -19 -14    2.53    4.13
   3  19 -14    4.78    5.02
   3  19 -14   -7.37    5.59
   3 -19 -13    3.06    4.55
   3 -19 -13    7.98    4.65
   3  19 -13    5.64    4.91
   3  19 -13    3.10    5.03
   3 -19 -12  101.40    6.17
   3 -19 -12   98.97    6.61
   3  19 -12   98.97    5.92
   3  19 -12  112.70    6.23
   3 -19 -11  718.70   19.17
   3 -19 -11  705.70   18.90
   3  19 -11  675.60   17.62
   3  19 -11  714.30   18.59
   3 -19 -10   70.59    5.62
   3 -19 -10   79.78    5.91
   3  19 -10   75.48    4.94
   3  19 -10   71.81    4.72
   3 -19  -9   89.15    5.98
   3 -19  -9   71.77    5.41
   3  19  -9   66.26    4.21
   3  19  -9   69.30    4.42
   3 -19  -8   20.45    4.62
   3 -19  -8   34.07    4.52
   3  19  -8   34.08    3.63
   3  19  -8   28.31    3.06
   3 -19  -7  428.80   12.42
   3 -19  -7  405.90   12.32
   3  19  -7  415.30   11.08
   3  19  -7  416.10   11.06
   3 -19  -6  259.40    8.78
   3 -19  -6  254.20    8.68
   3  19  -6  244.40    6.85
   3  19  -6  252.80    6.99
   3 -19  -5  101.20    5.43
   3 -19  -5  110.10    5.50
   3 -19  -4   74.97    4.53
   3 -19  -4   74.70    4.94
   3 -19  -3  297.70    8.87
   3 -19  -3  280.40    8.66
   3 -19  -2  255.90    7.86
   3 -19  -2  279.60    8.22
   3 -19  -1  257.40    7.70
   3 -19  -1  236.50    7.21
  -3 -19   1  234.20    6.12
   3  19  -1  250.70    6.51
  -3  19   1  242.90    6.98
   3 -19   0  159.50    5.45
  -3 -19   0  161.00    5.16
   3  19   0  166.50    5.16
  -3  19   0  162.30    5.41
   3 -19   1   40.09    3.02
  -3 -19  -1   37.24    3.22
   3  19   1   40.93    3.39
  -3  19  -1   38.78    3.11
   3 -19   2   79.82    4.18
  -3 -19  -2   73.81    4.42
   3  19   2   69.39    4.22
  -3  19  -2   66.88    3.79
   3 -19   3    2.04    2.85
  -3 -19  -3    7.35    3.57
   3  19   3    9.38    3.45
  -3  19  -3    2.25    2.59
   3 -19   4   75.58    4.51
  -3 -19  -4   71.82    5.24
   3  19   4   79.39    5.13
  -3  19  -4   79.30    4.34
   3 -19   5  250.50    8.40
  -3 -19  -5  251.70    9.20
   3  19   5  261.50    8.77
  -3  19  -5  251.50    8.27
   3 -19   6    2.41    3.71
  -3 -19  -6   10.05    4.11
   3  19   6    1.04    3.59
  -3  19  -6   -0.48    3.34
   3 -19   7  157.60    7.14
  -3 -19  -7  155.10    7.38
   3  19   7  165.10    6.79
  -3  19  -7  184.90    7.22
   3 -19   8   -1.61    4.27
  -3 -19  -8   -0.93    4.21
   3  19   8    0.82    4.12
  -3  19  -8    6.83    3.90
   3 -19   9    4.32    4.66
  -3 -19  -9   15.77    5.05
   3  19   9   -7.50    4.54
  -3  19  -9    5.01    4.05
   3 -19  10   13.77    5.27
  -3 -19 -10   22.80    5.30
   3  19  10   16.18    5.08
  -3  19 -10   31.89    4.99
   3 -19  11   10.29    5.65
  -3 -19 -11    5.32    5.41
   3  19  11   13.94    4.97
  -3  19 -11    8.65    4.96
   3 -19  12   16.42    6.14
  -3 -19 -12    6.68    5.33
   3  19  12   -1.93    4.72
  -3  19 -12    0.95    5.41
   3 -20 -14   98.71    6.19
   3 -20 -14  101.00    6.62
   3  20 -14  100.30    7.48
   3  20 -14  116.60    7.36
   3 -20 -13   66.81    5.85
   3 -20 -13   53.61    5.52
   3  20 -13   46.27    6.00
   3  20 -13   40.86    5.57
   3 -20 -12   35.13    5.35
   3 -20 -12   33.46    4.79
   3  20 -12   34.65    5.48
   3  20 -12   39.17    4.96
   3 -20 -11  130.00    7.10
   3 -20 -11  142.10    6.98
   3  20 -11  140.30    6.50
   3  20 -11  139.80    6.47
   3 -20 -10  395.20   12.27
   3 -20 -10  368.40   11.76
   3  20 -10  375.10   10.96
   3  20 -10  356.40   10.39
   3 -20  -9   12.65    4.38
   3 -20  -9   21.63    4.58
   3  20  -9   13.07    3.43
   3  20  -9   18.13    3.32
   3 -20  -8    3.20    4.04
   3 -20  -8    8.84    4.01
   3  20  -8    2.09    2.67
   3  20  -8    4.99    2.89
   3 -20  -7    4.02    4.00
   3 -20  -7    0.72    3.74
   3  20  -7    5.06    2.53
   3  20  -7    7.68    2.65
   3 -20  -6   -3.42    3.50
   3 -20  -6    1.75    3.52
   3  20  -6    2.41    1.90
   3  20  -6    0.56    1.76
   3 -20  -5  141.10    5.97
   3 -20  -5  149.10    6.45
   3 -20  -4   30.28    3.60
   3 -20  -4   30.29    3.88
   3 -20  -3  521.80   13.73
   3 -20  -3  518.90   13.84
   3 -20  -2  723.30   17.91
   3 -20  -2  776.20   18.98
   3 -20  -1    2.20    2.53
   3 -20  -1    0.83    2.45
   3 -20   0    9.28    2.38
  -3 -20   0    3.70    2.01
   3  20   0    2.83    1.95
  -3  20   0    4.17    2.10
   3 -20   1  147.80    4.97
  -3 -20  -1  153.80    5.49
   3  20   1  157.30    5.45
  -3  20  -1  140.80    4.73
   3 -20   2    8.64    2.81
  -3 -20  -2    5.76    3.17
   3  20   2    9.47    2.84
  -3  20  -2   15.61    2.42
   3 -20   3  112.20    4.80
  -3 -20  -3  126.90    5.95
   3  20   3  117.10    5.07
  -3  20  -3  107.00    4.51
   3 -20   4   16.21    3.36
  -3 -20  -4   20.80    3.91
   3  20   4   17.50    3.62
  -3  20  -4   18.42    2.85
   3 -20   5   16.76    3.69
  -3 -20  -5   18.92    4.30
   3  20   5   19.71    3.79
  -3  20  -5   13.70    3.20
   3 -20   6 1138.00   27.84
  -3 -20  -6 1062.00   26.60
   3  20   6 1078.00   26.50
  -3  20  -6 1116.00   26.90
   3 -20   7  123.40    6.42
  -3 -20  -7  132.70    6.89
   3  20   7  132.10    6.69
  -3  20  -7  137.30    6.21
   3 -20   8   15.45    4.66
  -3 -20  -8   16.61    4.97
   3  20   8   25.20    4.98
  -3  20  -8   20.36    4.14
   3  20   9  176.20    7.56
  -3  20  -9  171.40    7.68
   3 -20  10   13.08    5.44
  -3 -20 -10   13.37    5.57
   3  20  10    3.63    4.59
  -3  20 -10   13.69    4.59
   3 -20  11   10.52    5.75
  -3 -20 -11    5.87    5.75
   3  20  11   16.03    5.32
  -3  20 -11   11.85    5.53
   3 -20  12    0.43    6.47
  -3 -20 -12   -0.22    5.86
   3  20  12   -0.85    5.15
  -3  20 -12    2.27    5.49
   3 -21 -14    4.11    4.65
   3 -21 -14   15.09    5.18
   3  21 -14    1.20    6.20
   3  21 -14    3.95    5.72
   3 -21 -13   27.27    5.40
   3 -21 -13   31.37    4.90
   3  21 -13   19.10    6.09
   3  21 -13   33.09    5.75
   3 -21 -12   18.72    4.77
   3 -21 -12   13.63    4.98
   3  21 -12    7.89    4.78
   3  21 -12   16.21    4.84
   3  21 -11  116.20    6.18
   3  21 -11  115.30    6.24
   3 -21 -10   13.40    4.73
   3 -21 -10    3.00    4.44
   3  21 -10   11.39    3.75
   3  21 -10    9.62    3.75
   3 -21  -9   81.28    5.64
   3 -21  -9   92.49    5.96
   3  21  -9   81.71    4.61
   3  21  -9   88.28    4.60
   3 -21  -8    8.56    4.13
   3 -21  -8    3.93    3.95
   3  21  -8   18.30    3.13
   3  21  -8    9.02    2.80
   3 -21  -7   22.30    4.05
   3 -21  -7   29.06    4.46
   3  21  -7   18.67    2.15
   3  21  -7   17.83    2.37
   3 -21  -6   10.64    3.97
   3 -21  -6   14.13    3.90
   3 -21  -5  115.80    5.74
   3 -21  -5  114.50    5.70
   3 -21  -4  380.80   10.85
   3 -21  -4  382.70   11.18
   3 -21  -3 3003.00   68.25
   3 -21  -3 3045.00   69.29
   3 -21  -2  236.80    7.30
   3 -21  -2  246.60    7.52
   3 -21  -1  170.00    5.51
   3 -21  -1  155.70    5.28
   3 -21   0    3.55    2.42
   3 -21   0    2.08    2.08
  -3 -21   0   -0.86    1.74
   3  21   0    0.50    1.43
   3 -21   1   48.26    2.93
  -3 -21  -1   51.38    3.37
   3  21   1   55.06    3.13
  -3  21  -1   49.85    2.67
   3 -21   2   44.97    3.06
  -3 -21  -2   46.70    4.06
   3  21   2   40.39    3.37
  -3  21  -2   43.19    2.75
   3 -21   3    0.91    2.56
  -3 -21  -3    2.36    3.31
   3  21   3   -1.36    2.88
  -3  21  -3    2.38    2.43
   3 -21   4  128.10    5.42
  -3 -21  -4  117.50    5.98
   3  21   4  111.50    5.68
  -3  21  -4  123.90    5.14
   3  21   5   94.21    5.74
  -3  21  -5   85.21    4.51
   3 -21   6   26.07    4.03
  -3 -21  -6   27.66    4.52
   3  21   6   23.25    4.48
  -3  21  -6   21.85    3.63
   3 -21   7  139.20    6.86
  -3 -21  -7  124.30    6.83
   3  21   7  139.60    6.49
  -3  21  -7  140.60    6.26
   3 -21   8   10.01    4.69
  -3 -21  -8   15.68    4.95
   3  21   8   14.23    4.64
  -3  21  -8   11.91    3.96
   3 -21   9   46.60    5.53
  -3 -21  -9   47.64    5.77
   3  21   9   60.48    5.78
  -3  21  -9   47.80    5.30
   3 -21  10   11.47    5.84
  -3 -21 -10   24.84    5.45
   3  21  10   18.77    5.06
  -3  21 -10   23.07    5.36
   3 -21  11   23.63    6.22
  -3 -21 -11   15.75    5.69
   3  21  11   21.83    5.13
  -3  21 -11   22.44    5.66
   3 -22 -13   -3.28    5.38
   3 -22 -13    4.14    4.72
   3  22 -13    2.40    5.82
   3  22 -13   -1.99    5.34
   3 -22 -12   32.79    5.11
   3 -22 -12   48.65    5.02
   3  22 -12   42.57    5.79
   3  22 -12   44.16    5.39
   3 -22 -11   17.52    4.68
   3 -22 -11   10.27    4.51
   3  22 -11   12.71    4.14
   3  22 -11   14.92    4.40
   3 -22 -10  182.30    7.65
   3 -22 -10  178.20    7.59
   3  22 -10  167.50    6.65
   3  22 -10  173.90    6.91
   3 -22  -9  102.30    6.27
   3 -22  -9   90.08    5.87
   3  22  -9   85.71    4.66
   3  22  -9   85.55    4.65
   3 -22  -8   17.28    3.85
   3 -22  -8   13.17    4.47
   3  22  -8   10.27    2.59
   3  22  -8   12.12    2.73
   3 -22  -7  302.60    9.82
   3 -22  -7  306.70   10.11
   3 -22  -6   89.43    5.52
   3 -22  -6  102.20    5.76
   3 -22  -5   54.26    4.53
   3 -22  -5   42.85    4.20
   3 -22  -4   13.07    3.59
   3 -22  -4   13.38    3.39
   3 -22  -3   14.83    3.14
   3 -22  -3   15.08    3.41
   3 -22  -2 1207.00   28.36
   3 -22  -2 1214.00   28.59
   3 -22  -1   12.19    2.48
   3 -22  -1   18.99    2.53
   3 -22   0    8.76    2.18
   3 -22   0    4.49    2.00
   3 -22   1    9.20    1.99
   3 -22   1    9.70    2.06
  -3 -22  -1    7.66    2.36
   3  22   1   11.44    2.29
  -3  22  -1   11.87    1.74
   3 -22   2   20.39    2.48
  -3 -22  -2   17.62    3.27
   3  22   2   22.76    3.29
  -3  22  -2   21.81    2.12
   3 -22   3  359.60    9.61
  -3 -22  -3  374.30   10.85
   3  22   3  338.60   10.00
  -3  22  -3  353.80    9.23
   3 -22   4    1.52    2.88
  -3 -22  -4   -1.47    3.67
   3  22   4   -0.23    3.44
  -3  22  -4    2.51    2.54
   3 -22   5  183.80    6.98
  -3 -22  -5  202.50    7.89
   3  22   5  198.40    7.44
  -3  22  -5  185.20    6.47
   3 -22   6  230.30    8.13
  -3 -22  -6  225.00    8.69
   3  22   6  212.80    8.06
  -3  22  -6  222.30    7.62
   3  22   7   21.78    4.65
  -3  22  -7   19.71    3.92
   3 -22   8  137.90    7.22
  -3 -22  -8  131.30    6.98
   3 -22   9    6.53    5.44
  -3 -22  -9    1.80    4.72
   3  22   9    1.40    4.68
  -3  22  -9    8.51    4.65
   3 -22  10   -4.13    5.77
  -3 -22 -10   -3.05    5.06
   3  22  10    2.82    4.76
  -3  22 -10    6.47    5.51
   3 -22  11   13.43    6.97
  -3 -22 -11    8.75    5.61
   3  22  11   10.86    5.53
  -3  22 -11    5.42    5.82
   3 -23 -13   19.33    5.62
   3 -23 -13   22.21    5.35
   3  23 -13   17.61    6.26
   3  23 -13   23.53    6.17
   3 -23 -12   10.28    5.17
   3 -23 -12    3.33    5.54
   3  23 -12   12.09    5.22
   3  23 -12    5.74    5.34
   3 -23 -11  299.10   10.21
   3 -23 -11  310.40   10.82
   3  23 -11  303.70   10.19
   3  23 -11  303.90    9.83
   3 -23 -10   -0.41    4.22
   3 -23 -10    8.18    4.59
   3  23 -10   -0.53    4.14
   3  23 -10    4.05    3.69
   3 -23  -9   15.40    4.80
   3 -23  -9   12.13    3.85
   3  23  -9    8.06    3.18
   3  23  -9    4.93    3.16
   3 -23  -8   11.36    4.05
   3 -23  -8   18.13    4.57
   3 -23  -7   25.91    4.44
   3 -23  -7   34.30    4.34
   3 -23  -6   66.40    4.76
   3 -23  -6   64.81    4.90
   3 -23  -5   19.32    3.96
   3 -23  -5   12.24    3.67
   3 -23  -4   33.80    3.87
   3 -23  -4   29.47    3.72
   3 -23  -3 1144.00   27.21
   3 -23  -3 1102.00   26.32
   3 -23  -2  156.90    5.35
   3 -23  -2  152.60    5.33
   3 -23  -1  869.30   20.61
   3 -23  -1  872.60   20.78
  -3 -23  -1   -2.47    2.07
  -3 -23  -1   -0.84    2.07
  -3 -23  -2   -1.64    2.89
   3  23   2    4.05    2.83
  -3  23  -2   -0.77    1.25
   3  23   3   74.93    4.33
  -3  23  -3   63.77    2.92
   3 -23   4   63.40    3.95
  -3 -23  -4   70.89    4.95
   3  23   4   70.20    4.33
  -3  23  -4   67.10    3.57
   3 -23   5   87.49    4.68
  -3 -23  -5   89.59    5.69
   3  23   5   88.43    5.37
  -3  23  -5   84.49    4.30
   3 -23   6    3.25    3.97
  -3 -23  -6    3.45    4.40
   3  23   6    0.67    4.03
  -3  23  -6    4.15    3.34
   3 -23   7  176.00    7.56
  -3 -23  -7  183.00    8.07
   3  23   7  190.40    7.88
  -3  23  -7  201.60    7.54
   3 -23   8    2.54    4.85
  -3 -23  -8    7.26    5.03
   3  23   8   11.02    4.60
  -3  23  -8   -3.88    4.22
   3 -23   9   11.89    5.53
  -3 -23  -9   11.08    5.37
   3  23   9    8.07    5.38
  -3  23  -9   12.76    5.03
   3 -23  10   24.49    6.63
  -3 -23 -10   32.10    5.51
   3  23  10   32.93    5.69
  -3  23 -10   30.33    6.48
   3 -23  11    3.45    6.87
  -3 -23 -11   16.72    6.05
   3  23  11    9.00    5.95
  -3  23 -11   11.38    6.02
   3 -24 -13    9.95    5.52
   3 -24 -13    8.66    5.59
   3  24 -13    1.48    6.32
   3  24 -13    7.10    6.33
   3 -24 -12  158.80    7.33
   3 -24 -12  161.40    7.60
   3  24 -12  175.90    8.41
   3  24 -12  162.60    8.53
   3 -24 -11    7.92    4.34
   3 -24 -11   12.07    5.11
   3  24 -11    8.86    4.49
   3  24 -11   11.78    4.33
   3 -24 -10   69.10    5.59
   3 -24 -10   75.50    5.91
   3  24 -10   60.88    4.79
   3  24 -10   68.13    4.67
   3 -24  -9   65.54    5.08
   3 -24  -9   81.38    6.04
   3 -24  -8   25.57    4.29
   3 -24  -8   36.76    4.72
   3 -24  -7   75.11    5.20
   3 -24  -7   66.01    5.27
   3 -24  -6   31.56    4.52
   3 -24  -6   29.08    4.13
   3 -24  -5   78.04    4.77
   3 -24  -5   94.49    5.33
   3 -24  -4  691.70   17.67
   3 -24  -4  726.20   18.23
   3 -24  -3  128.00    5.15
   3 -24  -3  129.90    5.19
   3 -24  -2   44.22    2.99
   3 -24  -2   47.42    2.95
  -3 -24  -2  285.30    8.23
  -3 -24  -2  285.20    8.20
   3  24   2  287.20    8.14
  -3 -24  -3  118.60    5.46
   3  24   3  108.20    5.37
   3 -24   4    3.30    2.38
  -3 -24  -4   -3.47    3.69
   3  24   4    5.49    3.55
  -3  24  -4    2.17    1.81
   3 -24   5    5.56    3.31
  -3 -24  -5    4.66    4.01
   3  24   5    2.45    3.54
  -3  24  -5    3.17    2.76
   3 -24   6  137.20    6.09
  -3 -24  -6  139.80    6.76
   3  24   6  132.20    6.62
  -3  24  -6  129.50    5.52
   3 -24   7    1.93    4.90
  -3 -24  -7    2.52    4.52
   3  24   7   -1.43    4.35
  -3  24  -7   -2.65    3.73
   3 -24   8  138.10    7.72
  -3 -24  -8  134.80    7.52
   3  24   8  134.10    7.42
  -3  24  -8  118.30    6.48
   3 -24   9   35.62    5.91
  -3 -24  -9   35.40    5.38
   3  24   9   28.26    5.63
  -3  24  -9   37.61    5.93
   3 -24  10   18.00    6.45
  -3 -24 -10    5.68    5.46
   3  24  10   14.49    5.62
  -3  24 -10   12.86    5.85
  -3  24 -10    7.94    5.10
   3 -25 -12   24.05    5.68
   3 -25 -12   15.10    5.37
   3  25 -12   18.48    6.17
   3  25 -12   13.61    6.39
   3 -25 -11  149.40    7.67
   3 -25 -11  126.80    7.00
   3  25 -11  118.60    6.35
   3  25 -11  134.30    6.61
   3 -25 -10  128.80    7.13
   3 -25 -10  128.30    6.94
   3 -25  -9   10.21    4.84
   3 -25  -9   -0.31    4.22
   3 -25  -8    5.28    4.48
   3 -25  -8    3.44    4.21
   3 -25  -7    4.65    4.07
   3 -25  -7   -2.45    4.10
   3 -25  -6   24.90    3.99
   3 -25  -6   27.40    4.33
   3 -25  -5    5.47    3.71
   3 -25  -5   15.83    3.72
   3 -25  -4   79.54    4.65
   3 -25  -4   79.69    4.72
   3 -25  -3  504.50   12.88
   3 -25  -3  495.50   12.74
  -3 -25  -2  246.00    7.18
  -3 -25  -2  224.30    6.79
  -3 -25  -3   18.17    3.53
  -3 -25  -3   20.92    3.39
   3  25   3   15.13    3.26
  -3 -25  -4  357.20   10.75
  -3 -25  -4  326.90    9.94
   3  25   4  327.10    9.87
   3 -25   5   76.74    3.65
  -3 -25  -5   91.90    5.69
   3  25   5   81.80    5.38
   3 -25   6   73.01    4.94
  -3 -25  -6   69.15    5.75
   3  25   6   63.19    5.37
  -3  25  -6   71.55    4.32
   3 -25   7   27.11    5.08
  -3 -25  -7   37.32    5.22
   3  25   7   27.85    5.24
  -3  25  -7   36.53    4.44
  -3  25  -7   42.06    4.39
   3 -25   8  186.40    8.33
  -3 -25  -8  185.40    8.53
   3  25   8  197.60    8.57
  -3  25  -8  200.70    7.37
  -3  25  -8  198.10    7.91
   3 -25   9    9.25    6.38
  -3 -25  -9   22.36    5.10
  -3 -25  -9   14.24    5.41
   3  25   9   30.72    5.80
  -3  25  -9   23.39    5.94
  -3  25  -9   20.03    5.23
   3 -25  10    7.03    6.94
  -3 -25 -10   -2.92    5.50
  -3 -25 -10    2.36    5.72
   3  25  10    2.79    6.27
  -3  25 -10    7.87    6.18
  -3  25 -10   -5.09    6.13
   3 -26 -12   -2.02    5.08
   3 -26 -12   -0.79    5.99
   3  26 -12    3.08    6.38
   3  26 -12   -0.34    6.00
   3 -26 -11   77.79    6.40
   3 -26 -11   74.62    6.39
   3 -26 -10    9.11    5.15
   3 -26 -10   18.03    5.27
   3 -26  -9  439.10   13.20
   3 -26  -9  431.90   13.06
   3 -26  -8   29.34    4.89
   3 -26  -8   37.12    5.16
   3 -26  -7   67.04    5.09
   3 -26  -7   67.43    5.46
   3 -26  -6   90.84    5.36
   3 -26  -6   92.76    5.52
   3 -26  -5  147.90    6.30
   3 -26  -5  164.70    6.47
   3 -26  -4    0.74    3.09
   3 -26  -4    3.83    3.17
  -3 -26  -3   19.61    3.31
  -3 -26  -3   16.19    3.37
  -3 -26  -4   74.09    5.35
  -3 -26  -4   82.56    5.25
  -3 -26  -5  244.50    8.65
  -3 -26  -5  261.80    9.22
   3  26   5  235.70    8.56
  -3 -26  -6    4.45    4.45
  -3 -26  -6   -1.10    4.46
   3  26   6    6.79    4.35
  -3 -26  -7   15.35    4.86
  -3 -26  -7   19.14    5.52
   3  26   7   11.62    5.26
  -3  26  -7   18.10    3.99
  -3  26  -7   15.65    3.77
  -3 -26  -8   27.34    5.54
  -3 -26  -8   28.10    5.80
   3  26   8   15.91    5.28
  -3  26  -8   18.68    4.95
  -3  26  -8   16.11    4.92
  -3 -26  -9   -1.43    5.45
  -3 -26  -9   19.12    5.95
   3  26   9   14.71    5.93
  -3  26  -9    3.41    6.05
  -3  26  -9    3.99    6.18
   3 -27 -11    1.72    5.32
   3 -27 -11    7.51    5.55
   3 -27 -10   19.14    5.46
   3 -27 -10   14.27    5.28
   3 -27  -9   18.72    5.56
   3 -27  -9   20.39    5.42
   3 -27  -8    3.63    4.69
   3 -27  -8    1.80    4.70
   3 -27  -7   60.09    5.04
   3 -27  -7   54.11    5.17
   3 -27  -6   -2.69    3.66
   3 -27  -6    3.43    4.05
   3 -27  -5    5.03    3.70
   3 -27  -5   -3.21    3.57
   3 -27  -4   81.83    4.19
   3 -27  -4   86.49    4.45
  -3 -27  -3   32.35    3.72
  -3 -27  -3   28.31    3.52
  -3 -27  -4   65.54    5.07
  -3 -27  -4   64.28    4.93
  -3 -27  -5   45.49    4.81
  -3 -27  -5   40.72    4.77
  -3 -27  -6   73.43    5.98
  -3 -27  -6   59.62    6.08
  -3 -27  -7    5.66    5.16
  -3 -27  -7   14.74    5.67
  -3 -27  -8   47.01    6.57
  -3 -27  -8   66.80    6.41
  -3  27  -8   39.80    5.06
  -3  27  -8   44.80    4.99
  -3 -27  -9    6.49    6.33
  -3 -27  -9   -3.48    5.58
  -3  27  -9    0.73    6.41
  -3  27  -9    4.79    6.08
   3 -28 -10   42.26    6.15
   3 -28 -10   44.69    6.23
   3 -28  -9    3.05    5.35
   3 -28  -9   -2.60    5.11
   3 -28  -8   -0.42    4.93
   3 -28  -8   -4.27    4.78
   3 -28  -7    4.08    4.52
   3 -28  -7    3.86    4.51
   3 -28  -6  239.10    8.48
   3 -28  -6  235.10    8.31
   3 -28  -5  221.90    7.40
   3 -28  -5  215.90    7.56
   3 -28  -4    7.72    2.85
   3 -28  -4   12.77    2.90
  -3 -28  -4   13.97    3.84
  -3 -28  -4    5.15    3.78
  -3 -28  -5    6.16    4.65
  -3 -28  -5    7.31    4.40
  -3 -28  -6  122.80    7.16
  -3 -28  -6  124.50    6.91
  -3 -28  -7   -6.16    5.60
  -3 -28  -7   -2.76    5.72
  -3 -28  -8   10.58    6.36
  -3 -28  -8   -0.28    6.01
   3 -29 -10   44.23    6.70
   3 -29 -10   39.46    6.61
   3 -29  -9  123.10    7.31
   3 -29  -9  108.80    7.58
   3 -29  -8   -3.55    4.97
   3 -29  -8    0.61    5.12
   3 -29  -7   -0.23    4.50
   3 -29  -7    6.89    4.93
   3 -29  -6   57.55    4.97
   3 -29  -6   54.79    4.93
   3 -29  -5  157.00    5.91
   3 -29  -5  149.10    6.09
  -3 -29  -4   30.05    4.40
  -3 -29  -4   39.97    4.24
  -3 -29  -5   10.35    4.97
  -3 -29  -5   16.00    5.27
  -3 -29  -6   20.27    6.02
  -3 -29  -6   19.40    5.62
  -3 -29  -7   30.72    6.68
  -3 -29  -7   30.03    6.31
   3 -30  -9  109.10    7.81
   3 -30  -9  114.20    8.10
   3 -30  -8  375.90   12.18
   3 -30  -8  369.60   12.29
   3 -30  -7   12.18    5.43
   3 -30  -7   15.53    5.18
   3 -30  -6    9.49    4.23
   3 -30  -6    0.84    4.60
   3 -30  -5  168.30    5.83
   3 -30  -5  162.90    6.04
  -3 -30  -5    3.10    5.04
  -3 -30  -5   -5.40    4.71
  -3 -30  -6   -6.11    5.64
  -3 -30  -6    5.73    6.34
  -3 -30  -7    5.90    6.57
  -3 -30  -7    1.74    7.19
   3 -31  -8    2.31    6.00
   3 -31  -8   -2.19    6.24
   3 -31  -7  218.80    9.19
   3 -31  -7  218.80    9.06
   3 -31  -6    0.84    4.72
   3 -31  -6    0.23    4.06
  -3 -31  -5   -0.45    5.06
  -3 -31  -5    7.86    4.94
  -3 -31  -6    8.26    6.84
  -3 -31  -6   13.92    6.77
   3 -32  -7  -10.40    5.71
   3 -32  -7    4.02    6.04
   4   0 -17    6.36    4.62
   4   0 -17    2.21    4.08
   4   0 -16    9.30    4.09
   4   0 -16    5.21    4.54
   4   0 -15   -0.12    4.14
   4   0 -15   -3.63    3.96
   4   0 -14  110.10    6.47
   4   0 -14  129.20    6.86
   4   0 -13   -0.10    3.75
   4   0 -13   -0.18    4.14
   4   0 -12   44.38    5.12
   4   0 -12   51.73    5.10
   4   0 -11    1.48    4.08
   4   0 -11   -2.54    3.96
   4   0 -10 1047.00   26.63
   4   0 -10 1015.00   25.94
   4   0  -9    1.98    3.95
   4   0  -9   -0.42    4.57
   4   0  -8   28.09    4.32
   4   0  -8   31.83    4.88
   4   0  -7   -0.52    3.66
   4   0  -7   -3.29    4.25
   4   0  -6  591.90   15.76
  -4   0   6  604.30   16.26
   4   0  -5   -1.88    3.49
  -4   0   5   -1.05    3.53
   4   0  -4   54.59    4.82
  -4   0   4   40.13    4.26
   4   0  -3   -0.45    3.75
  -4   0   3    2.13    3.40
   4   0  -2  303.20    9.59
  -4   0   2  309.80    9.82
   4   0  -1    0.27    3.53
  -4   0   1   -1.61    3.40
   4   0   0 1823.00   42.59
  -4   0   0 1738.00   40.70
   4   0   1   -2.05    3.72
  -4   0  -1   -3.44    3.25
   4   0   2 1458.00   34.80
  -4   0  -2 1412.00   33.73
   4   0   3    8.13    3.91
  -4   0  -3    3.86    4.08
   4   0   4  431.00   12.91
  -4   0  -4  434.50   12.95
   4   0   5   -1.56    4.30
  -4   0  -5    1.93    3.99
   4   0   6   -2.10    4.19
  -4   0  -6    3.27    4.19
   4   0   7   -3.89    4.25
  -4   0  -7    2.18    4.31
   4   0   8   10.59    4.38
  -4   0  -8    7.40    4.06
   4   0   9   -5.57    4.45
  -4   0  -9   -3.81    4.45
   4   0  10  430.80   13.49
  -4   0 -10  414.80   13.18
   4   0  11    3.96    4.78
  -4   0 -11    2.08    4.27
   4   0  12    7.70    4.47
  -4   0 -12   11.04    4.39
   4   0  13    0.53    4.75
  -4   0 -13    3.50    4.11
   4   0  14   -4.81    5.12
  -4   0 -14   -8.72    4.13
   4  -1 -17    1.85    4.47
   4  -1 -17   -1.34    3.94
   4   1 -17   -3.47    4.23
   4   1 -17   -5.09    4.45
   4  -1 -16   16.07    4.53
   4  -1 -16   18.01    4.80
   4   1 -16   16.89    4.45
   4   1 -16   19.12    4.69
   4  -1 -15    3.94    4.18
   4  -1 -15    6.72    3.91
   4   1 -15    9.06    4.27
   4   1 -15    2.56    3.88
   4  -1 -14   81.45    5.85
   4  -1 -14   82.79    5.84
   4   1 -14   91.22    5.53
   4   1 -14   89.23    6.01
   4  -1 -13    6.92    4.27
   4  -1 -13    9.09    4.47
   4   1 -13   13.89    3.92
   4   1 -13    2.34    4.03
   4  -1 -12  386.20   12.37
   4  -1 -12  394.20   12.62
   4   1 -12  415.00   12.35
   4   1 -12  399.60   12.52
   4  -1 -11  106.20    6.50
   4  -1 -11  120.90    6.82
   4   1 -11  119.40    6.51
   4   1 -11  123.00    6.20
   4  -1 -10  146.50    7.52
   4  -1 -10  140.70    7.20
   4   1 -10  157.60    7.72
   4   1 -10  158.90    7.36
   4  -1  -9 1969.00   46.73
   4  -1  -9 1947.00   46.24
   4   1  -9 1885.00   45.05
   4   1  -9 1877.00   44.58
   4  -1  -8    8.03    3.74
   4  -1  -8    4.60    4.47
   4   1  -8    4.32    3.61
   4   1  -8    9.03    4.13
   4  -1  -7 1056.00   26.57
   4  -1  -7 1064.00   26.43
   4   1  -7 1060.00   26.63
   4   1  -7 1095.00   27.39
   4  -1  -6    6.66    3.79
  -4  -1   6    4.56    3.34
   4   1  -6    4.25    3.58
  -4   1   6    9.28    3.79
   4  -1  -5   20.40    4.32
  -4  -1   5   24.49    4.04
   4   1  -5   19.11    4.00
  -4   1   5   15.99    3.95
   4  -1  -4  108.30    5.96
  -4  -1   4  125.80    5.97
   4   1  -4  132.20    5.97
  -4   1   4  115.10    5.62
   4  -1  -3    0.95    3.74
  -4  -1   3    5.11    3.72
   4   1  -3    5.92    3.70
  -4   1   3    5.40    3.38
   4  -1  -2  628.60   16.50
  -4  -1   2  591.80   15.81
   4   1  -2  608.90   15.92
  -4   1   2  621.30   16.47
   4  -1  -1 3035.00   68.95
  -4  -1   1 3015.00   68.66
   4   1  -1 2988.00   67.94
  -4   1   1 3030.00   68.95
   4  -1   0  159.60    6.75
  -4  -1   0  165.30    6.90
   4   1   0  149.40    6.53
  -4   1   0  166.70    6.91
   4  -1   1   94.46    5.51
  -4  -1  -1   89.89    5.23
   4   1   1   79.41    5.36
  -4   1  -1   80.86    5.07
   4  -1   2   83.09    5.20
  -4  -1  -2   90.82    5.68
   4   1   2   81.02    5.35
  -4   1  -2   90.82    5.47
   4  -1   3   65.17    5.09
  -4  -1  -3   67.64    5.29
   4   1   3   65.92    5.11
  -4   1  -3   65.95    5.22
   4  -1   4   99.75    5.97
  -4  -1  -4   99.09    5.81
   4   1   4  103.60    6.15
  -4   1  -4  101.60    5.86
   4  -1   5  306.70   10.53
  -4  -1  -5  314.80   10.59
   4   1   5  323.70   10.87
  -4   1  -5  308.90   10.41
   4  -1   6    6.53    3.95
  -4  -1  -6   -3.04    4.21
   4   1   6   -1.07    4.35
  -4   1  -6    5.91    4.23
   4  -1   7  568.60   16.21
  -4  -1  -7  608.90   17.34
   4   1   7  637.90   18.12
  -4   1  -7  630.60   17.64
   4  -1   8   20.95    5.07
  -4  -1  -8   14.13    4.66
   4   1   8   17.25    4.90
  -4   1  -8   13.30    4.68
   4  -1   9  147.80    7.79
  -4  -1  -9  156.30    7.66
   4   1   9  162.90    7.93
  -4   1  -9  150.00    7.33
   4  -1  10   -1.21    4.42
  -4  -1 -10    3.20    4.36
   4   1  10    3.02    4.45
  -4   1 -10    3.14    3.95
   4  -1  11  592.40   16.56
  -4  -1 -11  596.60   16.93
   4   1  11  581.80   16.61
  -4   1 -11  552.30   15.94
   4  -1  12   38.06    5.50
  -4  -1 -12   29.30    4.66
   4   1  12   28.70    4.90
  -4   1 -12   42.81    5.19
   4  -1  13    0.10    4.72
  -4  -1 -13    4.07    4.50
   4   1  13    4.70    4.71
  -4   1 -13   -0.20    4.43
   4  -1  14    9.39    4.77
  -4  -1 -14   17.22    4.96
   4   1  14    3.74    4.62
  -4   1 -14    6.51    4.53
   4  -2 -17   -0.65    4.65
   4  -2 -17   -1.39    4.20
   4   2 -17    2.87    4.61
   4   2 -17   -2.43    4.05
   4  -2 -16   -3.16    4.18
   4  -2 -16    1.55    4.16
   4   2 -16   -2.07    3.98
   4   2 -16   -6.03    4.68
   4  -2 -15   18.14    4.44
   4  -2 -15   33.72    4.52
   4   2 -15   29.03    4.67
   4   2 -15   25.93    4.18
   4  -2 -14   45.27    5.07
   4  -2 -14   43.90    4.77
   4   2 -14   47.40    5.29
   4   2 -14   43.85    4.73
   4  -2 -13   82.04    5.95
   4  -2 -13   86.67    5.91
   4   2 -13   82.13    5.69
   4   2 -13   93.76    6.31
   4  -2 -12   17.14    4.51
   4  -2 -12   12.52    4.14
   4   2 -12   18.95    4.53
   4   2 -12   23.69    4.31
   4  -2 -11   46.06    5.04
   4  -2 -11   38.13    4.68
   4   2 -11   38.69    4.92
   4   2 -11   45.09    4.59
   4  -2 -10  244.10    9.62
   4  -2 -10  245.70    9.16
   4   2 -10  265.70    9.95
   4   2 -10  265.40    9.37
   4  -2  -9   13.54    3.97
   4  -2  -9   15.82    4.70
   4   2  -9   16.46    3.92
   4   2  -9   11.18    4.51
   4  -2  -8  538.50   15.58
   4  -2  -8  526.80   14.70
   4   2  -8  539.00   15.23
   4   2  -8  569.70   15.23
   4  -2  -7  126.90    6.65
   4  -2  -7  132.70    6.52
   4   2  -7  130.70    6.51
   4   2  -7  136.20    6.77
   4  -2  -6   43.08    4.63
  -4  -2   6   28.30    4.03
   4   2  -6   24.36    3.99
  -4   2   6   39.30    4.39
   4  -2  -5  426.90   12.51
  -4  -2   5  459.40   13.05
   4   2  -5  466.70   13.25
  -4   2   5  428.90   12.44
   4  -2  -4  445.30   12.87
  -4  -2   4  462.40   12.96
   4   2  -4  462.90   13.05
  -4   2   4  455.20   12.84
   4  -2  -3  415.00   11.99
  -4  -2   3  434.10   12.33
   4   2  -3  415.40   11.86
  -4   2   3  404.40   11.71
   4  -2  -2  266.40    8.72
  -4  -2   2  284.00    9.23
   4   2  -2  267.80    8.62
  -4   2   2  283.00    9.24
   4  -2  -1  135.70    6.06
  -4  -2   1  135.30    6.29
   4   2  -1  127.60    5.77
  -4   2   1  142.60    6.23
   4  -2   0  437.40   12.45
  -4  -2   0  452.70   12.76
   4   2   0  428.20   12.20
  -4   2   0  457.60   12.78
   4  -2   1  425.00   12.17
  -4  -2  -1  433.90   12.60
   4   2   1  437.90   12.52
  -4   2  -1  449.20   12.75
   4  -2   2 3084.00   70.27
  -4  -2  -2 3130.00   71.47
   4   2   2 3098.00   70.65
  -4   2  -2 3150.00   71.90
   4  -2   3  408.40   12.20
  -4  -2  -3  408.10   12.24
   4   2   3  411.80   12.24
  -4   2  -3  398.90   12.02
   4  -2   4  112.00    6.29
  -4  -2  -4  106.70    6.15
   4  -2   5   33.72    4.70
  -4  -2  -5   24.45    4.61
   4   2   5   30.24    4.11
  -4   2  -5   27.11    4.72
   4  -2   6  149.60    7.36
  -4  -2  -6  158.90    7.52
   4   2   6  153.40    7.38
  -4   2  -6  153.90    7.58
   4  -2   7  180.40    8.13
  -4  -2  -7  174.90    8.12
   4   2   7  180.00    8.38
  -4   2  -7  188.50    8.10
   4  -2   8  121.60    7.28
  -4  -2  -8  122.20    7.04
   4   2   8  114.10    6.94
  -4   2  -8  104.40    6.33
   4  -2   9    1.43    4.69
  -4  -2  -9   12.13    4.18
   4   2   9   10.56    4.97
  -4   2  -9   17.27    4.74
   4  -2  10  509.60   14.71
  -4  -2 -10  499.80   14.71
   4   2  10  485.80   14.64
  -4   2 -10  508.80   15.08
   4  -2  11    1.96    4.67
  -4  -2 -11   -4.30    4.34
   4   2  11   -1.80    4.18
  -4   2 -11    8.91    4.68
   4  -2  12   57.84    5.76
  -4  -2 -12   45.65    5.32
   4   2  12   43.44    5.44
  -4   2 -12   44.72    5.19
   4  -2  13   21.81    5.08
  -4  -2 -13   12.48    4.85
   4   2  13   15.77    5.16
  -4   2 -13   12.82    4.61
   4  -2  14   17.88    4.93
  -4  -2 -14   26.25    5.25
   4   2  14   14.06    4.63
  -4   2 -14   18.80    4.80
   4  -3 -17   77.98    5.29
   4  -3 -17   73.20    5.90
   4   3 -17   83.61    5.78
   4   3 -17   80.63    5.87
   4  -3 -16   85.05    5.62
   4  -3 -16   92.01    5.93
   4   3 -16   99.81    6.12
   4   3 -16  105.10    6.54
   4  -3 -15  215.60    8.62
   4  -3 -15  221.80    8.67
   4   3 -15  223.10    8.75
   4   3 -15  223.10    8.72
   4  -3 -14    8.86    4.35
   4  -3 -14    1.12    4.00
   4   3 -14   -0.35    4.06
   4   3 -14    4.88    4.45
   4  -3 -13   -2.31    4.02
   4  -3 -13    4.50    4.25
   4   3 -13    6.72    4.44
   4   3 -13    1.74    4.18
   4  -3 -12  167.00    7.35
   4  -3 -12  170.90    7.79
   4   3 -12  166.40    7.46
   4   3 -12  170.10    7.55
   4  -3 -11  196.80    7.90
   4  -3 -11  192.00    8.26
   4   3 -11  182.80    7.92
   4   3 -11  184.40    8.13
   4  -3 -10    2.08    4.67
   4  -3 -10    4.70    4.15
   4   3 -10    3.03    4.14
   4   3 -10   -1.69    4.34
   4  -3  -9  119.50    6.91
   4  -3  -9  134.50    6.83
   4   3  -9  131.10    6.62
   4   3  -9  128.00    6.82
   4  -3  -8  153.10    7.37
   4  -3  -8  167.20    7.36
   4   3  -8  164.80    6.77
   4   3  -8  170.20    7.50
   4  -3  -7 3236.00   74.25
   4  -3  -7 3058.00   70.30
   4   3  -7 3110.00   71.23
   4   3  -7 3102.00   70.81
   4  -3  -6  331.00   10.57
  -4  -3   6  320.70   10.18
   4   3  -6  314.70    9.73
  -4   3   6  330.00   10.50
   4  -3  -5 1428.00   34.12
  -4  -3   5 1483.00   35.14
   4   3  -5 1484.00   35.43
  -4   3   5 1468.00   34.94
   4  -3  -4 1278.00   30.70
  -4  -3   4 1274.00   30.48
   4   3  -4 1286.00   30.99
  -4   3   4 1298.00   31.18
   4  -3  -3   16.53    4.38
  -4  -3   3   12.52    3.77
   4   3  -3   19.20    3.71
  -4   3   3   22.08    3.90
   4  -3  -2  124.80    6.01
  -4  -3   2  129.10    5.89
   4   3  -2  139.90    5.79
  -4   3   2  125.60    5.78
   4  -3  -1  802.50   20.34
  -4  -3   1  822.70   20.66
   4   3  -1  784.20   19.63
  -4   3   1  831.50   20.77
   4  -3   0   62.54    4.85
  -4  -3   0   58.87    4.77
   4   3   0   53.93    4.59
  -4   3   0   60.49    4.52
   4  -3   1  590.20   15.97
  -4  -3  -1  554.50   15.07
   4   3   1  557.20   15.10
  -4   3  -1  584.20   15.62
   4  -3   2   29.12    4.20
  -4  -3  -2   27.15    4.43
   4   3   2   34.53    4.32
  -4   3  -2   33.73    4.39
   4  -3   3   58.63    5.02
  -4  -3  -3   51.40    4.54
   4   3   3   57.33    4.86
  -4   3  -3   55.49    4.79
   4  -3   4  316.30   10.40
  -4  -3  -4  311.70   10.32
   4   3   4  306.50   10.05
  -4   3  -4  338.70   10.86
   4  -3   5  393.80   12.26
  -4  -3  -5  378.40   11.91
   4   3   5  374.70   11.92
  -4   3  -5  385.60   11.94
   4  -3   6   40.49    5.07
  -4  -3  -6   46.35    5.28
   4   3   6   37.03    4.91
  -4   3  -6   44.48    5.08
   4  -3   7   43.04    5.20
  -4  -3  -7   32.42    5.02
   4  -3   8  600.60   17.45
  -4  -3  -8  619.80   17.57
   4   3   8  602.70   16.67
  -4   3  -8  573.40   16.53
   4  -3   9  651.80   18.07
  -4  -3  -9  631.70   17.71
   4   3   9  609.50   17.23
  -4   3  -9  604.20   17.04
   4  -3  10   78.17    6.13
  -4  -3 -10   82.06    5.99
   4   3  10   89.35    6.49
  -4   3 -10   85.70    5.80
   4  -3  11   40.81    5.60
  -4  -3 -11   35.23    4.84
   4   3  11   42.93    5.53
  -4   3 -11   31.39    4.95
   4  -3  12   11.21    4.81
  -4  -3 -12   20.57    4.80
   4   3  12    9.24    4.82
  -4   3 -12   14.65    4.79
   4  -3  13   81.34    6.45
  -4  -3 -13   76.72    5.96
   4   3  13   77.22    6.34
  -4   3 -13   78.98    6.09
   4  -3  14   50.64    5.85
  -4  -3 -14   51.28    5.49
   4   3  14   45.36    5.73
  -4   3 -14   50.75    5.08
   4  -4 -17   37.79    5.15
   4  -4 -17   41.32    4.97
   4   4 -17   45.17    5.28
   4   4 -17   31.33    4.75
   4  -4 -16   91.92    6.23
   4  -4 -16  110.80    6.58
   4   4 -16   94.25    6.00
   4   4 -16  100.20    6.07
   4  -4 -15    2.59    3.85
   4  -4 -15   -4.99    4.28
   4   4 -15   -3.97    4.23
   4   4 -15    2.50    3.93
   4  -4 -14   79.33    5.86
   4  -4 -14   71.68    5.90
   4   4 -14   63.95    5.21
   4   4 -14   68.84    5.66
   4  -4 -13    3.95    4.18
   4  -4 -13   -0.21    3.99
   4   4 -13    2.47    4.11
   4   4 -13    4.96    4.06
   4  -4 -12   63.99    5.37
   4  -4 -12   70.96    5.69
   4   4 -12   79.25    5.96
   4   4 -12   67.50    5.49
   4  -4 -11  111.10    6.50
   4  -4 -11  103.40    6.11
   4   4 -11  116.30    6.46
   4   4 -11  125.60    6.68
   4  -4 -10  369.30   12.15
   4  -4 -10  386.50   12.49
   4   4 -10  395.20   12.67
   4   4 -10  392.00   12.59
   4  -4  -9   18.91    4.81
   4  -4  -9   19.86    4.43
   4   4  -9   29.56    4.93
   4   4  -9   24.75    4.59
   4  -4  -8  260.10    9.48
   4  -4  -8  247.40    9.25
   4   4  -8  252.00    9.16
   4   4  -8  245.40    8.93
   4  -4  -7  676.70   18.16
   4  -4  -7  643.40   17.69
   4   4  -7  622.20   16.66
   4   4  -7  625.60   16.94
   4  -4  -6  931.90   23.41
  -4  -4   6  996.30   24.64
   4   4  -6  994.70   24.27
  -4   4   6  940.80   23.73
   4  -4  -5   58.05    4.81
  -4  -4   5   60.17    4.69
   4   4  -5   55.97    4.48
  -4   4   5   71.56    4.94
   4  -4  -4  993.40   24.59
  -4  -4   4  957.90   23.59
   4   4  -4  979.50   24.07
  -4   4   4 1001.00   24.81
   4  -4  -3 5978.00  134.00
  -4  -4   3 6066.00  135.50
   4   4  -3 6099.00  136.20
   4  -4  -2  342.90   10.42
  -4  -4   2  347.30   10.40
   4   4  -2  344.70   10.17
  -4   4   2  338.50   10.11
   4  -4  -1  186.60    7.24
  -4  -4   1  171.50    6.65
   4   4  -1  173.10    6.77
  -4   4   1  180.40    6.70
   4  -4   0  569.10   15.34
  -4  -4   0  570.50   15.24
   4   4   0  579.40   15.53
  -4   4   0  563.60   15.02
   4  -4   1 1434.00   34.14
  -4  -4  -1 1412.00   33.73
   4   4   1 1452.00   34.59
  -4   4  -1 1474.00   34.98
   4  -4   2  839.40   21.15
  -4  -4  -2  829.90   21.11
   4   4   2  826.00   20.91
  -4   4  -2  827.90   21.02
   4  -4   3  362.10   11.28
  -4  -4  -3  349.70   10.99
   4   4   3  365.80   11.43
  -4   4  -3  380.80   11.44
   4  -4   4    8.33    3.80
  -4  -4  -4   -1.01    3.89
   4   4   4    2.50    3.95
  -4   4  -4    6.65    3.93
   4  -4   5  188.00    7.71
  -4  -4  -5  180.60    7.84
   4   4   5  190.70    8.29
  -4   4  -5  188.80    7.76
   4  -4   6   28.01    4.75
  -4  -4  -6   23.75    4.93
   4   4   6   33.22    4.95
  -4   4  -6   36.12    4.89
   4  -4   7    0.77    4.20
  -4  -4  -7   -5.69    4.39
   4   4   7   -3.25    4.58
  -4   4  -7   -2.13    4.37
   4  -4   8  444.40   14.08
  -4  -4  -8  451.30   13.87
   4   4   8  457.60   14.00
  -4   4  -8  468.90   14.47
   4  -4   9    2.31    4.60
  -4  -4  -9    1.21    4.47
   4   4   9    4.12    4.31
  -4   4  -9    4.00    4.14
   4  -4  10  424.70   13.46
  -4  -4 -10  437.70   13.63
   4   4  10  423.60   13.03
  -4   4 -10  412.20   13.02
   4  -4  11   49.19    5.39
  -4  -4 -11   54.34    5.35
   4   4  11   46.10    5.77
  -4   4 -11   45.75    5.15
   4  -4  12   -1.29    4.44
  -4  -4 -12    0.62    4.75
   4   4  12    6.24    4.31
  -4   4 -12   14.10    4.45
   4  -4  13    5.32    4.82
  -4  -4 -13   -3.44    4.44
   4   4  13   -0.29    4.60
  -4   4 -13    7.02    4.43
   4  -4  14    2.52    4.72
  -4  -4 -14    8.91    4.55
   4   4  14   -1.00    4.75
  -4   4 -14    1.01    4.63
   4  -5 -17    5.07    4.12
   4  -5 -17    1.51    4.53
   4   5 -17   10.55    4.48
   4   5 -17    1.29    4.52
   4  -5 -16  308.30   10.16
   4  -5 -16  315.00   10.55
   4   5 -16  329.60   10.83
   4   5 -16  308.40   10.28
   4  -5 -15   96.08    5.67
   4  -5 -15   93.71    6.07
   4   5 -15   86.59    5.35
   4   5 -15   98.75    6.18
   4  -5 -14    5.43    4.25
   4  -5 -14   -1.10    4.02
   4   5 -14    0.99    4.13
   4   5 -14    0.30    4.25
   4  -5 -13   -0.32    4.20
   4  -5 -13    7.48    4.29
   4   5 -13   -2.20    3.98
   4   5 -13    7.44    3.80
   4  -5 -12   14.05    4.52
   4  -5 -12    6.61    4.27
   4   5 -12    6.49    3.99
   4   5 -12   15.31    4.75
   4  -5 -11  116.80    6.53
   4  -5 -11  128.90    6.90
   4   5 -11  117.10    6.09
   4   5 -11  117.60    6.49
   4  -5 -10  389.70   12.50
   4  -5 -10  373.30   12.03
   4   5 -10  355.00   11.82
   4   5 -10  372.20   11.67
   4  -5  -9  105.10    6.14
   4  -5  -9  111.50    6.71
   4   5  -9  108.30    6.36
   4   5  -9  105.10    6.06
   4  -5  -8 1521.00   36.88
   4  -5  -8 1536.00   37.02
   4   5  -8 1491.00   36.03
   4   5  -8 1491.00   36.09
   4  -5  -7  376.80   11.89
   4  -5  -7  359.60   11.25
   4   5  -7  343.20   10.87
   4   5  -7  354.30   11.24
   4  -5  -6  375.10   11.75
   4  -5  -6  370.50   11.50
  -4  -5   6  360.60   10.86
   4   5  -6  387.90   11.33
  -4   5   6  372.00   11.32
   4  -5  -5   55.97    4.78
  -4  -5   5   72.57    4.64
   4   5  -5   61.58    4.52
  -4   5   5   53.76    4.56
   4  -5  -4   61.84    4.91
  -4  -5   4   69.30    4.61
   4   5  -4   75.50    4.55
  -4   5   4   65.60    4.78
   4  -5  -3  473.40   13.40
  -4  -5   3  472.10   13.04
   4   5  -3  460.90   12.37
  -4   5   3  482.50   13.38
   4  -5  -2 1656.00   38.87
  -4  -5   2 1736.00   40.44
   4   5  -2 1730.00   40.08
  -4   5   2 1717.00   40.11
   4  -5  -1   77.45    5.05
  -4  -5   1   79.72    4.81
   4  -5   0  234.80    8.34
  -4  -5   0  244.80    8.25
   4   5   0  235.40    8.12
  -4   5   0  252.00    8.39
   4  -5   1 1930.00   45.03
  -4  -5  -1 1910.00   44.57
   4   5   1 1911.00   44.77
  -4   5  -1 1847.00   43.16
   4  -5   2    4.85    3.81
  -4  -5  -2    7.76    3.52
   4   5   2    4.92    3.63
  -4   5  -2    5.98    3.55
   4  -5   3  956.50   24.11
  -4  -5  -3  989.10   24.83
   4   5   3  996.10   25.02
  -4   5  -3  934.10   23.29
   4  -5   4  754.20   19.73
  -4  -5  -4  728.80   19.45
   4   5   4  727.20   19.17
  -4   5  -4  726.50   19.17
   4  -5   5  344.50   11.01
  -4  -5  -5  340.70   11.12
   4   5   5  345.30   11.26
  -4   5  -5  345.90   11.11
   4  -5   6  368.10   11.96
  -4  -5  -6  358.60   11.56
   4   5   6  351.90   11.64
  -4   5  -6  341.10   11.40
   4  -5   7  632.50   17.67
  -4  -5  -7  574.70   16.48
   4   5   7  598.60   17.11
  -4   5  -7  593.80   16.89
   4  -5   8   23.84    5.28
  -4  -5  -8   25.96    4.79
   4   5   8   22.22    5.31
  -4   5  -8   33.29    5.01
   4  -5   9   53.54    5.72
  -4  -5  -9   52.52    5.67
   4   5   9   58.00    6.00
  -4   5  -9   57.38    5.60
   4  -5  10   -2.52    4.38
  -4  -5 -10    2.22    4.47
   4   5  10   -1.45    3.91
  -4   5 -10   -3.09    4.39
   4  -5  11  271.00    9.96
  -4  -5 -11  272.20    9.89
   4   5  11  264.30    9.49
  -4   5 -11  289.60   10.34
   4  -5  12   73.53    5.82
  -4  -5 -12   59.82    5.84
   4   5  12   59.23    5.62
  -4   5 -12   64.36    5.58
   4  -5  13   12.40    4.69
  -4  -5 -13   11.70    4.66
   4   5  13    6.35    5.31
  -4   5 -13    2.86    4.48
   4  -5  14  115.90    6.89
  -4  -5 -14  119.80    6.75
   4   5  14  141.60    6.76
  -4   5 -14  132.30    7.10
   4  -6 -17   16.99    5.02
   4  -6 -17    9.28    4.41
   4   6 -17    5.63    4.74
   4   6 -17   11.81    4.74
   4  -6 -16   60.06    5.80
   4  -6 -16   50.83    5.38
   4   6 -16   60.73    5.36
   4   6 -16   65.70    5.77
   4  -6 -15  209.00    8.38
   4  -6 -15  223.20    8.69
   4   6 -15  219.80    8.46
   4   6 -15  206.60    8.13
   4  -6 -14   -1.03    4.26
   4  -6 -14    3.24    3.80
   4   6 -14    7.20    4.37
   4   6 -14    3.50    4.25
   4  -6 -13  162.90    7.47
   4  -6 -13  171.50    7.39
   4   6 -13  178.80    7.71
   4   6 -13  164.80    7.66
   4  -6 -12  200.20    8.44
   4  -6 -12  221.90    8.61
   4   6 -12  214.10    8.20
   4   6 -12  212.40    8.61
   4  -6 -11  521.90   15.21
   4  -6 -11  540.30   15.45
   4   6 -11  500.30   14.68
   4   6 -11  497.80   13.89
   4  -6 -10  481.00   14.40
   4  -6 -10  477.00   13.91
   4   6 -10  479.30   14.26
   4   6 -10  447.90   13.04
   4  -6  -9  210.60    8.76
   4  -6  -9  225.00    8.48
   4   6  -9  220.20    8.54
   4   6  -9  223.20    8.18
   4  -6  -8  157.90    7.66
   4  -6  -8  176.60    7.79
   4   6  -8  184.30    8.10
   4   6  -8  179.90    7.38
   4  -6  -7  816.90   21.21
   4  -6  -7  812.50   21.38
   4   6  -7  854.80   21.75
   4   6  -7  843.00   21.65
   4  -6  -6  732.80   19.46
   4  -6  -6  799.70   20.81
  -4  -6   6  743.20   19.02
   4   6  -6  727.50   18.87
   4   6  -6  757.80   19.35
  -4   6   6  746.60   19.44
   4  -6  -5  108.60    5.88
  -4  -6   5  115.90    5.60
   4   6  -5  116.20    5.51
  -4   6   5  103.80    5.53
   4  -6  -4  801.30   20.41
  -4  -6   4  807.30   20.25
   4   6  -4  794.20   19.68
  -4   6   4  786.20   20.02
   4  -6  -3  827.50   21.02
  -4  -6   3  824.80   20.53
   4   6  -3  813.70   19.87
  -4   6   3  844.50   21.29
   4  -6  -2  499.20   13.76
  -4  -6   2  473.60   12.92
   4   6  -2  480.70   12.62
  -4   6   2  512.30   13.88
   4  -6  -1  734.80   18.75
  -4  -6   1  755.50   19.08
   4   6  -1  759.80   18.75
  -4   6   1  778.30   19.54
   4  -6   0   34.82    4.17
  -4  -6   0   26.44    4.04
   4   6   0   37.54    3.87
  -4   6   0   41.18    4.14
   4  -6   1  651.20   17.07
  -4  -6  -1  664.20   17.43
   4   6   1  663.30   17.12
  -4   6  -1  664.30   17.33
   4  -6   2 1357.00   32.47
  -4  -6  -2 1336.00   32.09
   4   6   2 1333.00   31.69
  -4   6  -2 1331.00   32.08
   4  -6   3  607.10   16.53
  -4  -6  -3  601.10   16.45
   4   6   3  594.50   15.94
  -4   6  -3  636.70   16.89
   4  -6   4   54.36    4.94
  -4  -6  -4   53.69    5.09
   4   6   4   41.29    4.25
  -4   6  -4   44.56    4.69
   4  -6   5  764.40   20.16
  -4  -6  -5  780.20   20.53
   4   6   5  771.70   20.19
  -4   6  -5  755.10   19.81
   4  -6   6  157.20    7.45
  -4  -6  -6  153.40    7.23
   4   6   6  148.90    7.00
  -4   6  -6  163.20    7.49
   4  -6   7   24.26    4.83
  -4  -6  -7   33.83    4.95
   4   6   7   32.35    4.94
  -4   6  -7   28.56    4.80
   4  -6   8  804.20   21.43
  -4  -6  -8  802.00   21.66
   4   6   8  807.90   21.70
  -4   6  -8  771.80   20.61
   4  -6   9   15.51    4.79
  -4  -6  -9   21.68    5.12
   4   6   9   18.30    5.22
  -4   6  -9   26.29    4.98
   4  -6  10  275.80   10.22
  -4  -6 -10  281.10   10.29
   4   6  10  302.50   10.87
  -4   6 -10  277.90    9.89
   4  -6  11   52.56    5.46
  -4  -6 -11   63.04    5.77
   4   6  11   62.44    5.34
  -4   6 -11   70.85    5.67
   4  -6  12   -9.14    4.57
  -4  -6 -12   -1.40    4.69
   4   6  12   -2.91    4.84
  -4   6 -12   -0.42    4.31
   4  -6  13   50.55    5.77
  -4  -6 -13   69.67    5.87
   4   6  13   66.97    6.11
  -4   6 -13   70.49    6.06
   4  -6  14   63.16    6.31
  -4  -6 -14   43.87    5.47
   4   6  14   53.01    5.70
  -4   6 -14   53.02    5.78
   4  -7 -17    5.30    4.72
   4  -7 -17    0.12    4.06
   4   7 -17   -0.62    4.72
   4   7 -17    5.81    4.41
   4  -7 -16  178.10    7.54
   4  -7 -16  186.00    7.83
   4   7 -16  173.80    7.98
   4   7 -16  173.10    7.57
   4  -7 -15   35.61    4.82
   4  -7 -15   47.67    5.14
   4   7 -15   38.88    4.92
   4   7 -15   43.01    4.75
   4  -7 -14   16.31    4.42
   4  -7 -14   17.57    4.48
   4   7 -14   23.16    4.35
   4   7 -14   13.74    4.23
   4  -7 -13 1136.00   28.33
   4  -7 -13 1126.00   28.13
   4   7 -13 1146.00   28.50
   4   7 -13 1123.00   28.31
   4  -7 -12  453.70   13.78
   4  -7 -12  448.50   13.88
   4   7 -12  457.90   13.85
   4   7 -12  440.20   13.36
   4  -7 -11  268.80    9.70
   4  -7 -11  253.30    9.44
   4   7 -11  258.60    8.95
   4   7 -11  260.80    9.28
   4  -7 -10    0.69    4.16
   4  -7 -10    4.49    3.95
   4   7 -10    5.94    4.47
   4   7 -10    0.98    3.52
   4  -7  -9   25.07    4.87
   4  -7  -9   21.94    4.40
   4   7  -9   20.36    4.52
   4   7  -9   23.68    3.85
   4  -7  -8 1405.00   34.33
   4  -7  -8 1372.00   33.51
   4   7  -8 1328.00   32.25
   4   7  -8 1311.00   31.33
   4  -7  -7  685.80   18.49
   4  -7  -7  681.20   18.44
   4   7  -7  674.50   17.67
   4   7  -7  678.00   17.84
   4  -7  -6    8.98    3.82
   4  -7  -6   15.24    4.31
  -4  -7   6   10.72    3.47
   4   7  -6    4.58    3.50
   4   7  -6   14.00    3.97
  -4   7   6   10.83    3.83
   4  -7  -5  189.30    7.48
  -4  -7   5  171.80    6.63
   4   7  -5  171.50    6.83
  -4   7   5  195.20    7.36
   4  -7  -4  156.40    6.69
  -4  -7   4  178.40    6.77
   4   7  -4  169.80    6.57
  -4   7   4  172.40    6.95
   4  -7  -3  153.70    6.50
  -4  -7   3  163.60    6.24
   4   7  -3  145.50    5.81
  -4   7   3  153.90    6.43
   4  -7  -2 2262.00   52.15
  -4  -7   2 2252.00   51.63
   4   7  -2 2168.00   49.47
  -4   7   2 2251.00   51.74
   4  -7  -1 1287.00   30.75
  -4  -7   1 1332.00   31.59
   4   7  -1 1300.00   30.46
  -4   7   1 1290.00   30.64
   4  -7   0   52.73    4.46
  -4  -7   0   39.05    4.12
   4   7   0   36.99    3.79
  -4   7   0   45.33    4.03
   4  -7   1  293.00    9.35
  -4  -7  -1  290.80    9.40
   4   7   1  302.30    9.43
  -4   7  -1  302.00    9.35
   4  -7   2 2496.00   57.46
  -4  -7  -2 2410.00   55.61
   4   7   2 2365.00   54.40
  -4   7  -2 2431.00   55.95
   4  -7   3  954.80   23.95
  -4  -7  -3  968.00   24.36
   4   7   3  982.80   24.51
  -4   7  -3  966.60   24.01
   4  -7   4    4.33    3.72
  -4  -7  -4   11.94    4.05
   4   7   4    7.50    3.81
  -4   7  -4    4.07    3.92
   4  -7   5  517.80   14.75
  -4  -7  -5  481.30   14.21
   4   7   5  484.70   14.21
  -4   7  -5  509.80   14.68
   4  -7   6  117.40    6.71
  -4  -7  -6  136.50    7.06
   4   7   6  128.80    6.62
  -4   7  -6  119.30    6.39
   4  -7   7  223.50    8.74
  -4  -7  -7  217.40    8.86
   4   7   7  216.50    8.50
  -4   7  -7  219.20    8.98
   4  -7   8  295.70   10.75
  -4  -7  -8  311.50   10.99
   4   7   8  292.70   10.36
  -4   7  -8  276.30    9.94
   4  -7   9   56.07    5.86
  -4  -7  -9   47.47    5.62
   4   7   9   54.24    5.55
  -4   7  -9   62.86    5.57
   4  -7  10  493.80   14.67
  -4  -7 -10  489.60   14.74
   4   7  10  494.60   14.69
  -4   7 -10  507.30   14.81
   4  -7  11  175.10    8.23
  -4  -7 -11  200.80    8.39
   4   7  11  190.90    8.24
  -4   7 -11  211.10    8.39
   4  -7  12   60.44    6.09
  -4  -7 -12   50.49    5.75
   4   7  12   54.89    5.50
  -4   7 -12   59.97    5.37
   4  -7  13    3.40    5.03
  -4  -7 -13    6.41    4.78
   4   7  13   12.74    4.64
  -4   7 -13   15.60    5.28
   4  -7  14   27.51    5.14
  -4  -7 -14   18.25    5.14
   4   7  14    9.48    5.08
  -4   7 -14   20.13    5.26
   4  -8 -17   61.16    5.30
   4  -8 -17   53.99    5.46
   4   8 -17   65.27    5.33
   4   8 -17   51.64    5.68
   4  -8 -16   81.34    5.96
   4  -8 -16   80.28    5.63
   4   8 -16   82.24    5.96
   4   8 -16   86.60    5.91
   4  -8 -15   -1.54    4.49
   4  -8 -15    8.93    4.63
   4   8 -15    0.46    4.11
   4   8 -15    5.95    4.54
   4  -8 -14  238.00    9.08
   4  -8 -14  269.90    9.57
   4   8 -14  253.40    9.13
   4   8 -14  264.90    8.85
   4  -8 -13   61.15    5.52
   4  -8 -13   54.88    5.43
   4   8 -13   51.52    5.18
   4   8 -13   52.38    4.89
   4  -8 -12  425.30   13.34
   4  -8 -12  455.60   13.91
   4   8 -12  440.30   13.33
   4   8 -12  446.30   13.56
   4  -8 -11   24.15    4.38
   4  -8 -11   11.98    4.43
   4   8 -11   27.05    4.27
   4   8 -11   25.94    4.62
   4  -8 -10  117.80    6.63
   4  -8 -10  119.70    6.69
   4   8 -10  143.50    6.77
   4   8 -10  144.50    6.96
   4  -8  -9    5.82    4.08
   4  -8  -9   10.52    4.72
   4   8  -9    2.65    3.62
   4   8  -9    3.20    4.01
   4  -8  -8  323.90   10.87
   4  -8  -8  341.10   11.06
   4   8  -8  347.10   10.38
   4   8  -8  311.40   10.06
   4  -8  -7 2755.00   63.60
   4  -8  -7 2752.00   63.62
   4   8  -7 2742.00   63.06
   4   8  -7 2746.00   62.77
   4  -8  -6 1314.00   31.93
   4  -8  -6 1318.00   32.19
  -4  -8   6 1313.00   31.46
   4   8  -6 1322.00   31.06
   4   8  -6 1308.00   31.53
  -4   8   6 1299.00   31.45
   4  -8  -5  107.20    5.76
  -4  -8   5  115.90    5.40
   4   8  -5  116.00    5.45
  -4   8   5  104.60    5.47
   4  -8  -4 1259.00   30.34
  -4  -8   4 1244.00   29.54
   4   8  -4 1271.00   30.30
  -4   8   4 1258.00   30.34
   4  -8  -3 3039.00   69.27
  -4  -8   3 3008.00   68.33
   4   8  -3 3035.00   68.82
  -4   8   3 2974.00   67.69
   4  -8  -2  123.80    5.84
  -4  -8   2  130.60    5.70
   4   8  -2  118.10    5.15
  -4   8   2  122.40    5.61
   4  -8  -1   44.96    4.12
  -4  -8   1   43.60    3.92
   4   8  -1   43.71    3.86
  -4   8   1   48.97    3.97
   4  -8   0  585.80   15.48
  -4  -8   0  539.30   14.50
   4   8   0  550.50   14.53
  -4   8   0  563.10   14.85
   4  -8   1  836.70   21.04
  -4  -8  -1  821.10   20.75
   4   8   1  832.70   20.95
  -4   8  -1  852.30   21.18
   4  -8   2 1745.00   40.99
  -4  -8  -2 1700.00   40.04
   4   8   2 1717.00   40.29
  -4   8  -2 1751.00   41.08
   4  -8   3   31.36    4.15
  -4  -8  -3   20.18    4.12
   4   8   3   22.01    4.37
  -4   8  -3   22.60    3.75
   4  -8   4 1541.00   36.81
  -4  -8  -4 1589.00   38.02
   4   8   4 1541.00   37.16
  -4   8  -4 1540.00   36.76
   4  -8   5   49.79    4.84
  -4  -8  -5   39.88    4.91
   4   8   5   49.19    5.38
  -4   8  -5   48.99    5.08
   4  -8   6    6.23    4.15
  -4  -8  -6    5.94    4.62
   4   8   6    3.41    4.18
  -4   8  -6    3.86    3.84
   4  -8   7  969.60   24.88
  -4  -8  -7  950.80   24.78
   4   8   7  952.70   24.50
  -4   8  -7  913.80   23.51
   4  -8   8   -0.47    4.54
  -4  -8  -8    1.79    4.44
   4   8   8   -0.36    4.18
  -4   8  -8    3.37    4.22
   4  -8   9   85.46    6.24
  -4  -8  -9   83.57    6.20
   4   8   9   80.34    5.75
  -4   8  -9   88.21    5.91
   4  -8  10   54.64    5.77
  -4  -8 -10   51.40    5.45
   4   8  10   56.88    5.26
  -4   8 -10   49.00    4.89
   4  -8  11   68.05    5.98
  -4  -8 -11   82.69    6.17
   4  -8  12   16.26    5.31
  -4  -8 -12   17.45    5.06
   4   8  12   18.37    4.61
  -4   8 -12   15.43    4.37
   4  -8  13   43.30    5.97
  -4  -8 -13   40.63    5.81
   4   8  13   38.70    5.22
  -4   8 -13   39.45    5.40
   4  -8  14  242.40    9.27
  -4  -8 -14  229.10    9.10
   4   8  14  241.40    8.90
  -4   8 -14  250.70    9.32
   4  -9 -17    7.75    4.38
   4  -9 -17   13.05    3.97
   4   9 -17   15.56    4.56
   4   9 -17   16.17    4.52
   4  -9 -16   78.30    6.32
   4  -9 -16   66.13    5.88
   4   9 -16   65.42    5.97
   4   9 -16   48.43    5.24
   4  -9 -15  423.80   12.77
   4  -9 -15  438.20   13.16
   4   9 -15  457.20   13.24
   4   9 -15  438.00   12.98
   4  -9 -14   -4.08    4.46
   4  -9 -14   -0.56    4.17
   4   9 -14   -3.64    4.26
   4   9 -14    0.47    4.01
   4  -9 -13  261.80    9.24
   4  -9 -13  255.60    9.44
   4   9 -13  253.10    9.42
   4   9 -13  247.70    8.82
   4  -9 -12   10.81    4.43
   4  -9 -12   10.04    4.28
   4   9 -12   13.92    4.03
   4   9 -12   10.94    4.24
   4  -9 -11    9.05    4.12
   4  -9 -11    8.35    4.06
   4   9 -11   11.06    4.12
   4   9 -11   15.07    4.19
   4  -9 -10   34.37    4.65
   4  -9 -10   31.30    4.70
   4   9 -10   31.48    4.30
   4   9 -10   23.76    4.32
   4  -9  -9  200.80    8.57
   4  -9  -9  194.50    8.00
   4   9  -9  206.20    8.05
   4   9  -9  205.00    8.32
   4  -9  -8    4.73    4.37
   4  -9  -8   -0.74    3.81
   4   9  -8   -3.32    3.70
   4   9  -8    1.93    3.88
   4  -9  -7  502.50   14.46
   4  -9  -7  509.60   14.65
   4   9  -7  517.00   14.49
   4   9  -7  499.40   13.84
   4  -9  -6  714.50   19.04
   4  -9  -6  694.10   18.35
  -4  -9   6  706.70   18.23
   4   9  -6  700.30   17.46
   4   9  -6  730.40   18.65
  -4   9   6  654.00   17.36
   4  -9  -5 1079.00   26.69
  -4  -9   5 1045.00   25.36
   4   9  -5 1089.00   26.24
  -4   9   5 1052.00   25.89
   4  -9  -4 1726.00   40.61
  -4  -9   4 1647.00   38.41
   4   9  -4 1653.00   38.47
  -4   9   4 1695.00   39.78
   4  -9  -3  625.00   16.48
  -4  -9   3  600.60   15.45
   4   9  -3  607.20   15.49
  -4   9   3  630.00   16.39
   4  -9  -2    3.40    3.40
  -4  -9   2    1.56    2.97
   4   9  -2   10.21    2.99
  -4   9   2    5.30    3.48
   4  -9  -1  596.30   15.57
  -4  -9   1  586.40   15.27
   4   9  -1  602.50   15.52
  -4   9   1  599.90   15.74
   4  -9   0  718.60   18.25
  -4  -9   0  716.50   18.15
   4   9   0  701.70   17.95
  -4   9   0  705.10   18.06
   4  -9   1  188.80    7.12
  -4  -9  -1  190.30    7.20
   4   9   1  194.50    7.33
  -4   9  -1  201.70    7.32
   4  -9   2  649.40   16.98
  -4  -9  -2  693.70   18.11
   4   9   2  682.20   17.76
  -4   9  -2  662.40   17.34
   4  -9   3  189.10    7.39
  -4  -9  -3  187.90    7.52
   4   9   3  195.90    8.06
  -4   9  -3  197.10    7.42
   4  -9   4    4.87    3.83
  -4  -9  -4    5.88    3.84
   4   9   4    4.56    4.11
  -4   9  -4   10.21    3.67
   4  -9   5 1439.00   34.83
  -4  -9  -5 1414.00   34.55
   4   9   5 1391.00   34.18
  -4   9  -5 1435.00   34.89
   4  -9   6   39.09    4.89
  -4  -9  -6   51.90    5.48
   4   9   6   41.48    5.66
  -4   9  -6   49.01    5.07
   4  -9   7  114.10    6.82
  -4  -9  -7  122.00    7.00
   4   9   7  142.70    7.52
  -4   9  -7  131.50    6.47
   4  -9   8   51.71    5.75
  -4  -9  -8   46.64    5.45
   4   9   8   52.18    5.62
  -4   9  -8   56.65    5.24
   4  -9   9  336.80   11.32
  -4  -9  -9  329.20   11.12
   4   9   9  334.50   11.25
  -4   9  -9  333.50   11.27
   4  -9  10  264.40    9.92
  -4  -9 -10  259.60    9.68
   4   9  10  272.20    9.69
  -4   9 -10  283.90    9.79
   4  -9  11   44.55    5.61
  -4  -9 -11   53.91    5.70
   4   9  11   50.44    5.43
  -4   9 -11   46.61    4.72
   4  -9  12   -3.33    4.72
  -4  -9 -12   10.06    4.89
   4   9  12    8.23    4.46
  -4   9 -12   10.38    4.38
   4  -9  13  347.30   11.62
  -4  -9 -13  334.30   11.48
   4   9  13  319.90   10.75
  -4   9 -13  338.30   11.05
   4  -9  14   -0.04    5.27
  -4  -9 -14    2.80    5.16
   4   9  14    3.49    4.54
  -4   9 -14    5.64    4.35
   4 -10 -17   13.89    4.67
   4 -10 -17    6.28    4.47
   4  10 -17    8.60    4.80
   4  10 -17    8.72    4.35
   4 -10 -16  121.20    6.34
   4 -10 -16  116.50    6.70
   4  10 -16  123.20    6.72
   4  10 -16  114.60    6.77
   4 -10 -15   18.18    4.84
   4 -10 -15   21.71    4.51
   4  10 -15   18.15    4.75
   4  10 -15   12.48    4.42
   4  10 -14  110.80    6.14
   4  10 -14  111.20    6.46
   4 -10 -13   -0.22    4.13
   4 -10 -13    3.24    4.23
   4  10 -13    0.23    3.95
   4  10 -13   12.92    4.40
   4 -10 -12  142.50    7.33
   4 -10 -12  146.30    7.15
   4  10 -12  145.40    6.61
   4  10 -12  147.80    7.08
   4 -10 -11    6.13    3.90
   4 -10 -11    5.60    4.12
   4  10 -11    3.12    3.80
   4  10 -11    7.61    3.67
   4 -10 -10   -1.90    3.85
   4 -10 -10    3.11    3.96
   4  10 -10   -6.45    3.30
   4  10 -10    3.44    3.41
   4 -10  -9   77.09    5.94
   4 -10  -9   80.74    6.02
   4  10  -9   80.27    5.62
   4  10  -9   87.99    5.74
   4 -10  -8 1167.00   29.00
   4 -10  -8 1207.00   29.93
   4  10  -8 1163.00   28.68
   4  10  -8 1145.00   28.45
   4 -10  -7   90.61    5.66
   4 -10  -7  103.00    6.05
   4  10  -7   93.31    5.40
   4  10  -7   90.81    5.47
   4 -10  -6 1424.00   34.43
   4 -10  -6 1427.00   34.25
   4  10  -6 1334.00   31.58
   4  10  -6 1295.00   30.78
   4 -10  -5   19.84    3.77
  -4 -10   5   16.58    3.18
   4  10  -5   11.28    3.25
  -4  10   5   21.28    3.69
   4 -10  -4 3831.00   86.75
  -4 -10   4 3896.00   87.68
   4  10  -4 3893.00   87.48
  -4  10   4 3776.00   85.47
   4 -10  -3   -1.84    3.34
  -4 -10   3    1.34    2.80
   4  10  -3    6.27    2.61
  -4  10   3    7.52    3.04
   4 -10  -2  520.30   13.96
  -4 -10   2  528.30   13.92
   4  10  -2  522.30   13.46
  -4  10   2  508.30   13.77
   4 -10  -1  112.20    5.28
  -4 -10   1  120.40    5.38
   4  10  -1  113.10    4.93
  -4  10   1  128.20    5.77
   4 -10   0  174.60    6.71
  -4 -10   0  180.90    6.65
   4  10   0  186.80    6.79
  -4  10   0  179.80    6.79
   4 -10   1   15.08    3.27
  -4 -10  -1    9.22    3.50
   4  10   1   13.72    3.13
  -4  10  -1   18.40    3.50
   4 -10   2 1265.00   30.53
  -4 -10  -2 1247.00   30.17
   4  10   2 1259.00   30.06
  -4  10  -2 1243.00   29.85
   4 -10   3   42.87    4.40
  -4 -10  -3   28.17    4.06
   4  10   3   30.15    4.33
  -4  10  -3   44.35    4.43
   4 -10   4  794.60   20.54
  -4 -10  -4  809.90   21.24
   4  10   4  802.80   20.40
  -4  10  -4  781.30   20.02
   4 -10   5   30.13    4.55
  -4 -10  -5   44.74    5.15
   4  10   5   38.31    4.55
  -4  10  -5   35.38    4.53
   4  10   6   19.34    4.82
  -4  10  -6   19.19    4.21
   4 -10   7  155.70    7.69
  -4 -10  -7  165.50    7.94
   4  10   7  166.40    7.84
  -4  10  -7  172.00    7.73
   4 -10   8   11.01    4.64
  -4 -10  -8    6.08    4.45
   4  10   8    2.00    4.58
  -4  10  -8   14.21    4.07
   4  10   9  197.60    8.61
  -4  10  -9  221.40    8.72
   4 -10  10   68.71    6.09
  -4 -10 -10   72.63    6.08
   4  10  10   70.58    5.88
  -4  10 -10   73.33    5.54
   4 -10  11   37.21    5.39
  -4 -10 -11   27.99    5.18
   4  10  11   33.15    4.68
  -4  10 -11   31.81    4.71
   4 -10  12   55.85    5.99
  -4 -10 -12   50.10    5.70
   4  10  12   52.34    5.51
  -4  10 -12   64.75    5.23
   4 -10  13   18.34    5.48
  -4 -10 -13   18.56    5.20
   4  10  13   16.74    5.03
  -4  10 -13   20.17    4.78
   4  10  14   47.47    5.97
   4 -11 -16   97.88    5.85
   4 -11 -16   96.67    6.40
   4  11 -16   91.00    6.40
   4  11 -16   82.08    6.20
   4 -11 -15  294.30   10.31
   4 -11 -15  319.40   10.83
   4  11 -15  320.60   10.52
   4  11 -15  305.60   10.18
   4 -11 -14    8.14    4.29
   4 -11 -14   10.65    4.24
   4  11 -14   13.78    4.59
   4  11 -14   14.67    4.19
   4 -11 -13  709.00   18.96
   4 -11 -13  725.30   19.55
   4  11 -13  696.80   18.56
   4  11 -13  681.50   17.98
   4 -11 -12    8.49    4.10
   4 -11 -12    8.15    4.33
   4  11 -12   10.87    4.14
   4  11 -12    4.35    3.74
   4 -11 -11   96.89    6.23
   4 -11 -11  110.50    6.60
   4  11 -11  103.30    5.77
   4  11 -11   98.27    5.79
   4 -11 -10    9.41    4.09
   4 -11 -10    4.96    4.02
   4  11 -10    5.03    3.54
   4  11 -10   11.19    3.79
   4 -11  -9   32.52    4.71
   4 -11  -9   28.89    4.79
   4  11  -9   23.79    4.08
   4  11  -9   22.52    3.69
   4 -11  -8  115.60    6.71
   4 -11  -8  115.90    6.38
   4  11  -8  130.70    6.46
   4  11  -8  111.10    5.71
   4 -11  -7 1088.00   27.38
   4 -11  -7 1076.00   26.77
   4  11  -7 1119.00   27.13
   4  11  -7 1074.00   26.55
   4 -11  -6  583.70   16.28
   4 -11  -6  566.60   15.58
   4  11  -6  596.80   15.88
   4  11  -6  577.70   15.36
   4 -11  -5  250.00    8.60
   4 -11  -5  279.50    9.87
  -4 -11   5  250.90    8.03
   4  11  -5  246.00    8.16
  -4  11   5  246.90    8.31
   4 -11  -4  227.90    8.13
  -4 -11   4  236.10    7.48
   4 -11  -3 3003.00   68.35
  -4 -11   3 3142.00   71.09
   4  11  -3 3072.00   69.31
  -4  11   3 3014.00   68.67
   4 -11  -2   17.30    3.53
  -4 -11   2   19.07    3.20
   4 -11  -1  284.50    8.87
  -4 -11   1  289.00    8.83
   4  11  -1  290.60    8.53
  -4  11   1  294.30    8.99
   4 -11   0   48.16    4.03
  -4 -11   0   49.49    3.73
   4  11   0   45.53    3.76
  -4  11   0   53.65    3.92
   4  11   1   53.12    3.93
  -4  11  -1   48.44    3.92
   4 -11   2    0.14    3.31
  -4 -11  -2   -3.19    3.51
   4  11   2   -4.16    2.97
  -4  11  -2   -1.67    2.99
   4 -11   3  302.50    9.69
  -4 -11  -3  293.00    9.76
   4  11   3  272.90    9.08
  -4  11  -3  300.90    9.61
   4 -11   4   21.86    3.95
  -4 -11  -4   26.94    4.42
   4  11   4   24.23    3.83
  -4  11  -4   24.93    4.02
   4 -11   5 1794.00   42.51
  -4 -11  -5 1779.00   42.54
   4  11   5 1842.00   43.40
  -4  11  -5 1819.00   42.85
   4 -11   6  162.50    7.69
  -4 -11  -6  188.60    8.28
   4  11   6  160.70    7.28
  -4  11  -6  178.70    7.21
   4 -11   7   13.09    4.71
  -4 -11  -7    6.63    4.88
   4  11   7    7.24    4.30
  -4  11  -7   13.80    3.97
   4 -11   8  348.80   11.51
  -4 -11  -8  340.10   11.53
   4  11   8  337.50   11.01
  -4  11  -8  324.20   10.79
   4 -11   9   74.24    5.92
  -4 -11  -9   60.44    5.70
   4  11   9   66.36    5.59
  -4  11  -9   68.73    5.49
   4 -11  10   29.44    5.53
  -4 -11 -10   21.45    5.11
   4  11  10   18.86    4.80
  -4  11 -10   25.11    4.50
   4 -11  11   35.08    5.39
  -4 -11 -11   28.52    5.20
   4  11  11   33.81    5.13
  -4  11 -11   36.34    4.95
   4 -11  12    8.48    5.26
  -4 -11 -12    8.88    4.78
   4  11  12    4.81    4.65
  -4  11 -12    0.82    4.18
   4 -11  13  173.00    8.22
  -4 -11 -13  191.90    8.34
   4  11  13  191.70    8.22
  -4  11 -13  182.40    7.88
   4 -12 -16    3.74    4.78
   4 -12 -16    8.18    4.39
   4  12 -16   -1.26    4.87
   4  12 -16    0.28    4.74
   4 -12 -15   30.64    5.11
   4 -12 -15   29.62    4.92
   4  12 -15   28.30    4.93
   4  12 -15   28.59    4.73
   4 -12 -14  261.50    9.50
   4 -12 -14  264.80    9.57
   4  12 -14  264.00    9.25
   4  12 -14  258.10    9.30
   4 -12 -13   13.54    4.61
   4 -12 -13   10.72    4.34
   4  12 -13    9.76    3.85
   4  12 -13    7.19    4.34
   4 -12 -12  302.40   10.55
   4 -12 -12  307.90   10.35
   4  12 -12  319.50   10.22
   4  12 -12  309.70   10.50
   4 -12 -11   43.29    4.92
   4 -12 -11   49.75    5.09
   4  12 -11   44.18    4.62
   4  12 -11   43.20    4.85
   4 -12 -10  483.70   14.43
   4 -12 -10  461.80   13.82
   4  12 -10  457.10   13.50
   4  12 -10  457.80   13.11
   4 -12  -9   41.84    4.78
   4 -12  -9   42.44    4.91
   4 -12  -8  149.30    7.19
   4 -12  -8  150.00    7.54
   4  12  -8  159.00    6.27
   4  12  -8  163.80    6.95
   4 -12  -7    4.45    4.27
   4 -12  -7   -3.88    4.00
   4  12  -7   -2.70    3.26
   4  12  -7    3.87    3.50
   4 -12  -6  153.00    6.81
   4 -12  -6  163.50    7.26
   4  12  -6  185.50    7.11
   4  12  -6  173.90    6.68
   4 -12  -5   67.44    5.35
   4 -12  -5   58.68    4.61
  -4 -12   5   55.75    3.87
   4  12  -5   54.42    4.24
  -4  12   5   54.38    4.22
   4 -12  -4 1117.00   27.39
  -4 -12   4 1063.00   25.30
   4  12  -4 1100.00   26.45
  -4  12   4 1146.00   27.83
   4 -12  -3   79.81    4.95
  -4 -12   3   76.55    4.20
   4  12  -3   84.28    4.18
  -4  12   3   77.53    4.39
   4 -12  -2  842.20   20.92
  -4 -12   2  884.20   21.50
   4 -12  -1  187.60    6.84
  -4 -12   1  198.50    6.76
   4  12  -1  200.60    6.85
  -4  12   1  190.70    6.74
   4 -12   0  461.50   12.70
  -4 -12   0  463.70   12.58
   4  12   0  485.90   13.09
  -4  12   0  447.50   12.25
   4 -12   1   16.87    3.46
  -4 -12  -1    6.22    3.10
   4  12   1    6.48    3.05
  -4  12  -1   14.54    3.32
   4 -12   2  964.60   23.88
  -4 -12  -2  965.00   24.05
   4  12   2  952.00   23.40
  -4  12  -2  940.50   22.94
   4 -12   3  354.90   10.86
  -4 -12  -3  377.20   11.56
   4  12   3  374.50   11.46
  -4  12  -3  353.40   10.41
   4 -12   4 1598.00   37.92
  -4 -12  -4 1552.00   37.28
   4  12   4 1480.00   35.57
  -4  12  -4 1488.00   35.62
   4 -12   5   18.18    4.03
  -4 -12  -5   12.97    4.39
   4  12   5   24.59    4.64
  -4  12  -5   22.50    4.24
   4 -12   6   39.40    4.93
  -4 -12  -6   45.88    5.39
   4  12   6   38.63    4.96
  -4  12  -6   42.12    4.67
   4 -12   7  183.10    7.91
  -4 -12  -7  184.40    8.38
   4  12   7  171.30    7.69
  -4  12  -7  171.90    7.28
   4 -12   8   25.52    5.15
  -4 -12  -8   42.14    5.53
   4  12   8   35.76    4.78
  -4  12  -8   33.26    4.45
   4 -12   9    7.01    4.52
  -4 -12  -9   -1.75    4.45
   4  12   9    4.58    3.94
  -4  12  -9    5.90    3.98
   4 -12  10    9.42    4.78
  -4 -12 -10    7.63    4.42
   4  12  10    7.33    4.50
  -4  12 -10    5.56    3.90
   4 -12  11   -3.55    4.98
  -4 -12 -11    9.79    4.72
   4  12  11   -6.45    4.77
  -4  12 -11    8.20    4.37
   4 -12  12    4.89    5.50
  -4 -12 -12    0.77    4.73
   4  12  12    5.85    4.76
  -4  12 -12    4.96    4.35
   4 -12  13    7.72    5.23
  -4 -12 -13   -0.07    5.10
   4  12  13    8.43    4.47
  -4  12 -13    4.10    4.66
   4 -13 -16    3.18    4.19
   4 -13 -16    0.19    4.65
   4  13 -16   -0.94    5.28
   4  13 -16    9.76    4.96
   4 -13 -15  159.70    7.12
   4 -13 -15  138.80    6.96
   4  13 -15  144.60    6.96
   4  13 -15  153.30    7.40
   4 -13 -14   65.18    5.62
   4 -13 -14   52.25    4.99
   4  13 -14   58.20    5.15
   4  13 -14   54.61    5.06
   4 -13 -13  576.80   16.07
   4 -13 -13  564.30   15.92
   4  13 -13  565.10   15.70
   4  13 -13  556.60   15.74
   4 -13 -12  248.80    9.25
   4 -13 -12  242.60    9.21
   4  13 -12  243.40    9.07
   4  13 -12  243.90    8.37
   4 -13 -11   71.00    5.61
   4 -13 -11   70.65    5.75
   4  13 -11   74.79    5.21
   4  13 -11   72.33    4.92
   4 -13 -10   92.69    6.11
   4 -13 -10  101.70    6.27
   4  13 -10   86.90    5.60
   4  13 -10   87.00    5.42
   4 -13  -9  244.70    9.31
   4 -13  -9  247.70    9.22
   4  13  -9  246.70    8.53
   4  13  -9  228.30    8.43
   4 -13  -8   47.15    5.25
   4 -13  -8   41.30    5.01
   4  13  -8   46.21    4.35
   4  13  -8   50.14    4.16
   4 -13  -7   45.46    4.82
   4 -13  -7   43.55    4.87
   4  13  -7   44.59    4.40
   4  13  -7   40.40    4.01
   4 -13  -6  278.90    9.73
   4 -13  -6  293.70    9.81
   4  13  -6  259.70    8.02
   4  13  -6  267.90    8.57
   4 -13  -5 1113.00   27.36
   4 -13  -5 1079.00   26.69
  -4 -13   5 1080.00   25.88
   4  13  -5 1148.00   27.46
   4  13  -5 1124.00   26.64
  -4  13   5 1080.00   26.54
   4 -13  -4   15.39    3.92
  -4 -13   4   13.07    2.67
   4  13  -4    2.74    2.84
  -4  13   4    8.96    3.23
   4 -13  -3  110.30    5.42
  -4 -13   3   99.21    4.45
   4  13  -3  105.50    4.75
  -4  13   3  111.60    5.07
   4 -13  -2  213.40    7.49
  -4 -13   2  193.40    6.43
   4  13  -2  206.10    6.75
  -4  13   2  215.80    7.39
   4 -13  -1  393.20   11.24
  -4 -13   1  407.70   11.07
   4  13  -1  405.40   11.22
  -4  13   1  390.00   11.09
   4 -13   0  548.30   14.59
  -4 -13   0  552.60   14.42
   4  13   0  555.40   14.85
  -4  13   0  534.30   14.30
   4 -13   1   59.31    4.17
  -4 -13  -1   53.04    4.12
   4  13   1   50.67    4.10
  -4  13  -1   53.78    4.15
   4 -13   2 1185.00   28.53
  -4 -13  -2 1147.00   28.08
   4  13   2 1207.00   29.39
  -4  13  -2 1180.00   28.45
   4 -13   3 1069.00   26.18
  -4 -13  -3 1111.00   27.47
   4  13   3 1062.00   26.63
  -4  13  -3 1046.00   25.44
   4 -13   4   18.35    3.85
  -4 -13  -4   24.67    4.14
   4  13   4   21.67    4.32
  -4  13  -4   22.21    3.85
   4 -13   5  263.10    9.30
  -4 -13  -5  249.60    9.15
   4  13   5  238.60    9.18
  -4  13  -5  246.00    8.64
   4 -13   6   66.45    5.53
  -4 -13  -6   50.88    5.30
   4  13   6   66.09    5.76
  -4  13  -6   61.04    5.04
   4 -13   7    0.80    3.99
  -4 -13  -7   -3.80    4.10
   4  13   7    5.34    4.58
  -4  13  -7    2.23    3.73
   4 -13   8    2.05    4.60
  -4 -13  -8    5.22    4.67
   4  13   8    2.80    4.67
  -4  13  -8    7.95    3.88
   4 -13  10   13.88    4.90
  -4 -13 -10   11.32    4.66
   4  13  10   12.04    4.69
  -4  13 -10   12.85    3.99
   4 -13  11   31.07    5.83
  -4 -13 -11   41.80    5.40
   4  13  11   40.36    4.76
  -4  13 -11   33.69    4.74
   4 -13  12   36.54    5.80
  -4 -13 -12   30.80    5.34
   4  13  12   26.24    5.11
  -4  13 -12   36.62    4.93
   4 -13  13   82.13    7.16
  -4 -13 -13   97.15    7.08
   4  13  13   96.64    6.19
  -4  13 -13   87.34    5.97
   4 -14 -16   89.04    6.04
   4 -14 -16   90.94    5.85
   4  14 -16   85.99    6.26
   4  14 -16  100.60    6.64
   4 -14 -15   44.63    4.97
   4 -14 -15   50.52    5.54
   4  14 -15   45.54    5.63
   4  14 -15   47.57    5.41
   4 -14 -14    0.27    4.52
   4 -14 -14   -0.62    4.18
   4  14 -14    3.00    4.42
   4  14 -14   -0.98    4.34
   4 -14 -13   26.64    4.62
   4 -14 -13   31.23    4.82
   4  14 -13   12.46    4.41
   4  14 -13   21.63    4.37
   4  14 -12  102.80    5.98
   4  14 -12  105.40    5.99
   4 -14 -11   89.52    6.20
   4 -14 -11   82.22    5.71
   4  14 -11   92.09    5.65
   4  14 -11   97.17    5.62
   4 -14 -10  145.40    7.09
   4 -14 -10  160.50    7.50
   4  14 -10  163.30    6.97
   4  14 -10  175.70    7.17
   4 -14  -9    5.93    4.07
   4 -14  -9    4.19    3.88
   4  14  -9    8.83    3.59
   4  14  -9    6.34    3.91
   4 -14  -8  171.70    7.55
   4 -14  -8  154.10    7.16
   4  14  -8  149.70    6.24
   4  14  -8  157.60    6.43
   4 -14  -7  341.80   11.01
   4 -14  -7  348.60   11.08
   4  14  -7  327.60   10.00
   4  14  -7  345.70   10.18
   4 -14  -6  209.30    8.03
   4 -14  -6  211.00    8.09
   4  14  -6  197.30    6.77
   4  14  -6  185.10    6.18
   4 -14  -5    2.46    4.01
   4 -14  -5    4.98    3.59
  -4 -14   5    4.89    2.38
   4  14  -5    4.93    3.01
   4  14  -5    5.35    2.56
   4 -14  -4 1332.00   32.01
  -4 -14   4 1345.00   31.35
   4  14  -4 1334.00   31.25
  -4  14   4 1317.00   31.22
   4 -14  -3   17.44    3.60
  -4 -14   3   11.82    2.50
   4  14  -3   18.11    2.76
  -4  14   3   15.93    3.18
   4 -14  -2   32.45    3.68
  -4 -14   2   39.39    3.28
   4  14  -2   35.20    3.22
  -4  14   2   28.89    3.55
   4 -14  -1  633.20   16.33
  -4 -14   1  605.00   15.41
   4  14  -1  574.60   14.80
  -4  14   1  611.10   15.94
   4 -14   0   35.55    3.67
  -4 -14   0   26.71    3.50
   4  14   0   34.83    3.66
  -4  14   0   47.71    3.83
   4  14   1  127.50    5.72
  -4  14  -1  122.10    5.60
   4 -14   2  942.00   23.33
  -4 -14  -2  924.60   23.07
   4  14   2  908.10   22.93
  -4  14  -2  936.20   23.25
   4 -14   3  456.10   13.03
  -4 -14  -3  476.10   13.62
   4  14   3  499.40   14.21
  -4  14  -3  476.10   13.31
   4  14   4   59.46    5.05
  -4  14  -4   71.39    4.83
   4 -14   5   47.04    4.66
  -4 -14  -5   46.08    4.85
   4  14   5   47.88    5.12
  -4  14  -5   50.85    4.44
   4 -14   6   88.97    5.73
  -4 -14  -6   93.78    6.25
   4  14   6   92.99    6.22
  -4  14  -6   77.03    5.11
   4 -14   7  175.00    7.87
  -4 -14  -7  165.40    7.97
   4  14   7  174.50    8.21
  -4  14  -7  165.60    7.11
   4 -14   8   26.86    4.95
  -4 -14  -8   22.98    4.88
   4  14   8   22.41    5.09
  -4  14  -8   21.00    4.40
   4 -14   9    8.82    4.52
  -4 -14  -9   10.53    4.86
   4  14   9    1.54    4.73
  -4  14  -9    3.52    4.27
   4 -14  10    4.74    4.90
  -4 -14 -10    1.17    4.76
   4  14  10    8.37    5.06
  -4  14 -10    1.43    3.82
   4 -14  11   18.84    5.11
  -4 -14 -11   21.41    5.52
   4  14  11   27.43    5.06
  -4  14 -11   29.82    4.48
   4 -14  12   34.06    5.79
  -4 -14 -12   20.80    5.44
   4  14  12   31.54    5.29
  -4  14 -12   23.74    4.70
   4 -14  13   18.32    6.10
  -4 -14 -13   20.59    5.93
   4  14  13   13.11    4.96
  -4  14 -13   22.37    5.20
   4 -15 -16   11.23    4.84
   4 -15 -16   18.84    4.92
   4  15 -16   30.98    5.93
   4  15 -16   15.80    5.09
   4 -15 -15  147.30    7.04
   4 -15 -15  155.10    7.57
   4  15 -15  163.10    7.63
   4  15 -15  166.30    8.06
   4 -15 -14   64.72    5.57
   4 -15 -14   70.54    5.40
   4  15 -14   67.26    5.59
   4  15 -14   70.97    5.63
   4 -15 -13   66.63    5.72
   4 -15 -13   80.39    5.91
   4  15 -13   64.09    5.32
   4  15 -13   66.47    5.48
   4 -15 -12   37.36    5.18
   4 -15 -12   46.73    5.22
   4  15 -12   50.13    4.87
   4  15 -12   52.45    5.00
   4 -15 -11   -1.24    4.25
   4 -15 -11    1.81    3.78
   4  15 -11    1.86    3.88
   4  15 -11    0.36    3.81
   4 -15 -10   44.22    4.96
   4 -15 -10   52.99    5.38
   4  15 -10   49.39    4.50
   4  15 -10   43.77    4.22
   4 -15  -9   86.77    5.74
   4 -15  -9   84.05    5.74
   4  15  -9   77.52    5.02
   4  15  -9   80.92    4.93
   4 -15  -8    0.91    3.80
   4 -15  -8    2.35    3.79
   4  15  -8   -2.81    3.23
   4  15  -8    4.95    3.36
   4 -15  -7   11.29    4.12
   4 -15  -7    2.13    3.56
   4  15  -7    4.89    3.42
   4  15  -7    5.66    3.44
   4 -15  -6  478.90   13.79
   4 -15  -6  489.60   13.99
   4  15  -6  469.70   12.33
   4  15  -6  509.00   13.75
   4 -15  -5  417.10   12.22
   4 -15  -5  416.10   12.12
   4  15  -5  417.40   11.03
   4  15  -5  434.40   12.01
   4 -15  -4    5.51    3.41
   4 -15  -4    4.78    3.35
  -4 -15   4    7.37    2.43
   4  15  -4    4.23    2.52
  -4  15   4    3.65    2.84
   4 -15  -3   73.87    4.69
  -4 -15   3   61.96    3.49
   4  15  -3   68.03    3.57
  -4  15   3   68.39    4.40
   4 -15  -2  865.10   21.48
  -4 -15   2  877.10   21.03
   4  15  -2  890.50   21.31
  -4  15   2  861.60   21.38
   4 -15  -1  181.60    6.74
  -4 -15   1  191.80    6.34
   4  15  -1  202.00    6.59
  -4  15   1  199.60    6.87
   4 -15   0   90.76    4.83
  -4 -15   0   90.54    4.64
   4  15   0   87.36    4.43
  -4  15   0   93.56    4.66
   4 -15   1    8.42    3.05
  -4 -15  -1    7.88    3.05
   4  15   1   10.00    3.01
  -4  15  -1    6.24    2.95
   4 -15   2   13.86    3.31
  -4 -15  -2   14.55    3.53
   4  15   2   13.96    3.65
  -4  15  -2    6.08    3.01
   4 -15   3   63.54    4.54
  -4 -15  -3   73.82    5.14
   4  15   3   71.88    4.52
  -4  15  -3   76.24    5.01
   4 -15   4  151.20    6.87
  -4 -15  -4  146.60    6.80
   4  15   4  149.90    6.78
  -4  15  -4  145.40    6.34
   4 -15   5  639.00   17.34
  -4 -15  -5  621.40   17.34
   4  15   5  622.90   16.74
  -4  15  -5  626.50   16.85
   4 -15   6  212.60    8.30
  -4 -15  -6  212.30    8.74
   4  15   6  224.60    8.58
  -4  15  -6  254.70    8.81
   4 -15   7    2.91    4.51
  -4 -15  -7    2.99    4.32
   4  15   7    8.12    4.25
  -4  15  -7    0.79    3.76
   4 -15   8    2.33    4.47
  -4 -15  -8    6.33    4.64
   4  15   8   -3.04    3.96
  -4  15  -8   -0.25    3.98
   4 -15   9   -3.05    4.68
  -4 -15  -9    4.12    4.69
   4  15   9   -1.34    4.20
  -4  15  -9    1.07    3.99
   4 -15  10   19.72    5.38
  -4 -15 -10   10.87    4.89
   4  15  10   14.83    4.47
  -4  15 -10   11.82    4.02
   4 -15  11   79.28    6.32
  -4 -15 -11   79.79    6.77
   4  15  11   76.23    5.89
  -4  15 -11   80.01    5.90
   4 -15  12  156.40    8.44
  -4 -15 -12  153.00    8.05
   4  15  12  137.30    7.16
  -4  15 -12  156.30    7.25
   4 -15  13   22.79    6.61
  -4 -15 -13   13.26    6.05
   4  15  13   20.44    5.33
  -4  15 -13   18.18    6.21
   4 -16 -15   24.10    4.78
   4 -16 -15   38.72    5.60
   4  16 -15   27.87    5.09
   4  16 -15   16.06    4.81
   4 -16 -14   20.80    4.90
   4 -16 -14   20.74    5.28
   4  16 -14   17.95    5.26
   4  16 -14   16.04    4.58
   4 -16 -13    1.28    4.49
   4 -16 -13    9.09    4.73
   4  16 -13   11.89    4.43
   4  16 -13    7.18    3.98
   4 -16 -12  121.90    6.89
   4 -16 -12  127.70    6.62
   4  16 -12  128.50    6.52
   4  16 -12  130.50    6.60
   4 -16 -11    5.87    4.09
   4 -16 -11   -0.26    4.28
   4  16 -11    2.92    3.99
   4  16 -11    7.88    3.87
   4 -16 -10   35.01    4.80
   4 -16 -10   26.93    4.86
   4  16 -10   35.27    4.46
   4  16 -10   27.54    4.15
   4 -16  -9   92.29    5.90
   4 -16  -9  103.30    6.10
   4  16  -9   94.72    5.41
   4  16  -9   87.40    4.78
   4 -16  -8  104.10    6.16
   4 -16  -8  101.90    5.86
   4  16  -8  106.30    5.05
   4  16  -8   99.67    5.30
   4 -16  -7   72.63    5.20
   4 -16  -7   69.58    5.21
   4  16  -7   59.25    4.58
   4  16  -7   60.17    3.99
   4 -16  -6   46.72    4.27
   4 -16  -6   36.83    4.74
   4  16  -6   41.23    3.66
   4  16  -6   36.61    3.46
   4 -16  -5    2.95    3.63
   4 -16  -5    1.37    3.89
   4  16  -5    4.17    2.55
   4  16  -5   -1.75    2.67
   4 -16  -4  379.00   11.29
   4 -16  -4  372.10   11.19
  -4 -16   4  383.00   10.14
   4  16  -4  379.30   10.04
  -4  16   4  371.20   10.84
   4 -16  -3  233.60    7.87
  -4 -16   3  239.60    7.04
   4  16  -3  227.90    6.67
  -4  16   3  246.90    8.08
   4 -16  -2  232.00    7.58
  -4 -16   2  222.40    6.85
   4  16  -2  229.20    6.73
  -4  16   2  217.70    7.19
   4 -16  -1   47.97    3.84
  -4 -16   1   44.07    3.34
   4  16  -1   48.19    3.32
  -4  16   1   50.58    3.57
   4 -16   0   26.23    3.46
  -4 -16   0   27.35    3.23
   4  16   0   32.61    3.16
  -4  16   0   25.70    3.08
   4 -16   1  115.50    5.35
  -4 -16  -1  114.90    5.33
   4  16   1  107.60    4.65
  -4  16  -1  125.00    5.22
   4 -16   2  121.20    5.52
  -4 -16  -2  120.40    5.70
   4  16   2  116.70    5.49
  -4  16  -2  122.20    5.38
   4 -16   3  450.20   12.68
  -4 -16  -3  452.20   13.05
   4 -16   4  578.90   15.77
  -4 -16  -4  564.10   15.82
   4  16   4  549.60   15.08
  -4  16  -4  517.20   14.13
   4 -16   5    4.67    3.88
  -4 -16  -5    3.50    4.04
   4  16   5    7.96    3.80
  -4  16  -5   12.04    3.63
   4 -16   6   56.61    5.08
  -4 -16  -6   53.30    5.43
   4  16   6   54.20    5.02
  -4  16  -6   54.17    4.69
   4 -16   7  323.50   10.80
  -4 -16  -7  320.00   11.12
   4  16   7  333.00   10.69
  -4  16  -7  330.90   10.69
   4 -16   8  167.20    7.73
  -4 -16  -8  168.60    7.77
   4  16   8  165.30    7.54
  -4  16  -8  168.30    7.21
   4 -16   9    2.96    4.77
  -4 -16  -9    6.99    4.75
   4  16   9   -4.83    4.39
  -4  16  -9    1.07    3.79
   4 -16  10   51.72    5.72
  -4 -16 -10   59.78    6.28
   4  16  10   60.31    5.66
  -4  16 -10   60.96    5.12
   4 -16  11  212.50    9.22
  -4 -16 -11  191.70    8.86
   4  16  11  224.40    9.02
  -4  16 -11  200.80    8.56
   4 -16  12   -4.48    5.72
  -4 -16 -12   -4.28    5.39
   4  16  12   -2.84    4.82
  -4  16 -12   -1.15    4.94
   4 -17 -15   61.50    5.27
   4 -17 -15   55.22    5.74
   4  17 -15   47.85    6.04
   4  17 -15   42.51    5.72
   4 -17 -14   22.39    5.18
   4 -17 -14   10.82    4.66
   4  17 -14   10.96    4.79
   4  17 -14    5.89    4.55
   4 -17 -13   66.93    5.31
   4 -17 -13   75.57    6.38
[truncated: 625,255 more chars]
